# Supplementary material for: Development of a porcine (Sus scofa) embryo-specific microarray: array annotation and validation
Source: BMC Genomics. 2012 Aug 3;13:370. doi: 10.1186/1471-2164-13-370 (PMC3468353; doi:10.1186/1471-2164-13-370)
Supplement: Additional file 1 — EMPV1 initial annotation. Excel file containing the results of the probe sequences annotation with unique gene symbol. [file 1471-2164-13-370-S1.xls]

## Sheet: Additional File 1
ProbeID	Probe_Type	TargetID	Target_Location	Alt_Probe_Count	Paired_Probe	GeneID	Chromosome	Gene_Type	Gene_Symbol	Description
EMPV1_00009	Gene	ENSSSCG00000019881|ENSSSCT00000021476	Constitutive	0	NULL	ENSSSCG00000019881	X	miRNA	NULL	ENSSSCG00000019881
EMPV1_00026	Gene	ENSSSCG00000019232|ENSSSCT00000020827	Constitutive	0	NULL	ENSSSCG00000019232	7	miRNA	NULL	ENSSSCG00000019232
EMPV1_00512	Gene	ENSSSCG00000019306|ENSSSCT00000020901	Constitutive	0	NULL	ENSSSCG00000019306	13	miRNA	NULL	ENSSSCG00000019306
EMPV1_00602	Gene	ENSSSCG00000020449|ENSSSCT00000022044	Constitutive	0	NULL	ENSSSCG00000020449	6	miRNA	NULL	ENSSSCG00000020449
EMPV1_00644	Gene	ENSSSCG00000019453|ENSSSCT00000021048	Constitutive	0	NULL	ENSSSCG00000019453	2	miRNA	NULL	ENSSSCG00000019453
EMPV1_00925	Gene	ENSSSCG00000018143|ENSSSCT00000019738	Constitutive	0	NULL	ENSSSCG00000018143	1	miRNA	NULL	ENSSSCG00000018143
EMPV1_00931	Gene	ENSSSCG00000019917|ENSSSCT00000021512	Constitutive	0	NULL	ENSSSCG00000019917	X	miRNA	NULL	ENSSSCG00000019917
EMPV1_01055	Gene	ENSSSCG00000018569|ENSSSCT00000020164	Constitutive	0	NULL	ENSSSCG00000018569	3	miRNA	ssc-mir-217	ENSSSCG00000018569
EMPV1_01132	Gene	ENSSSCG00000019909|ENSSSCT00000021504	Constitutive	0	NULL	ENSSSCG00000019909	2	miRNA	ssc-mir-27a	ENSSSCG00000019909
EMPV1_01234	Gene	ENSSSCG00000020475|ENSSSCT00000022070	Constitutive	0	NULL	ENSSSCG00000020475	8	miRNA	NULL	ENSSSCG00000020475
EMPV1_01261	Gene	ENSSSCG00000018765|ENSSSCT00000020360	Constitutive	0	NULL	ENSSSCG00000018765	1	miRNA	NULL	ENSSSCG00000018765
EMPV1_01358	Gene	ENSSSCG00000018628|ENSSSCT00000020223	Constitutive	0	NULL	ENSSSCG00000018628	15	miRNA	NULL	ENSSSCG00000018628
EMPV1_01368	Gene	ENSSSCG00000019416|ENSSSCT00000021011	Constitutive	0	NULL	ENSSSCG00000019416	12	miRNA	NULL	ENSSSCG00000019416
EMPV1_01379	Gene	ENSSSCG00000018151|ENSSSCT00000019746	Constitutive	0	NULL	ENSSSCG00000018151	15	miRNA	NULL	ENSSSCG00000018151
EMPV1_01401	Gene	ENSSSCG00000020431|ENSSSCT00000022026	Constitutive	0	NULL	ENSSSCG00000020431	X	miRNA	NULL	ENSSSCG00000020431
EMPV1_01424	Gene	ENSSSCG00000018103|ENSSSCT00000019698	Constitutive	0	NULL	ENSSSCG00000018103	7	miRNA	NULL	ENSSSCG00000018103
EMPV1_01432	Gene	ENSSSCG00000018888|ENSSSCT00000020483	Constitutive	0	NULL	ENSSSCG00000018888	2	miRNA	ssc-mir-9-2	ENSSSCG00000018888
EMPV1_01455	Gene	ENSSSCG00000020127|ENSSSCT00000021722	Constitutive	0	NULL	ENSSSCG00000020127	15	miRNA	NULL	ENSSSCG00000020127
EMPV1_01596	Gene	ENSSSCG00000019505|ENSSSCT00000021100	Constitutive	0	NULL	ENSSSCG00000019505	4	miRNA	ssc-mir-124a-1	ENSSSCG00000019505
EMPV1_01630	Gene	ENSSSCG00000018827|ENSSSCT00000020422	Constitutive	0	NULL	ENSSSCG00000018827	9	miRNA	ssc-mir-326	ENSSSCG00000018827
EMPV1_01717	Gene	ENSSSCG00000019997|ENSSSCT00000021592	Constitutive	0	NULL	ENSSSCG00000019997	18	miRNA	NULL	ENSSSCG00000019997
EMPV1_01984	Gene	ENSSSCG00000018269|ENSSSCT00000019864	Constitutive	0	NULL	ENSSSCG00000018269	14	miRNA	NULL	ENSSSCG00000018269
EMPV1_02255	Gene	ENSSSCG00000019078|ENSSSCT00000020673	Constitutive	0	NULL	ENSSSCG00000019078	6	miRNA	NULL	ENSSSCG00000019078
EMPV1_02391	Gene	ENSSSCG00000018777|ENSSSCT00000020372	Constitutive	0	NULL	ENSSSCG00000018777	X	miRNA	NULL	ENSSSCG00000018777
EMPV1_02535	Gene	ENSSSCG00000018109|ENSSSCT00000019704	Constitutive	0	NULL	ENSSSCG00000018109	2	miRNA	NULL	ENSSSCG00000018109
EMPV1_02561	Gene	ENSSSCG00000019729|ENSSSCT00000021324	Constitutive	0	NULL	ENSSSCG00000019729	8	miRNA	NULL	ENSSSCG00000019729
EMPV1_02609	Gene	ENSSSCG00000020405|ENSSSCT00000022000	Constitutive	0	NULL	ENSSSCG00000020405	8	miRNA	NULL	ENSSSCG00000020405
EMPV1_02782	Gene	ENSSSCG00000018922|ENSSSCT00000020517	Constitutive	0	NULL	ENSSSCG00000018922	18	miRNA	NULL	ENSSSCG00000018922
EMPV1_02846	Gene	ENSSSCG00000018556|ENSSSCT00000020151	Constitutive	0	NULL	ENSSSCG00000018556	9	miRNA	NULL	ENSSSCG00000018556
EMPV1_02851	Gene	ENSSSCG00000020391|ENSSSCT00000021986	Constitutive	0	NULL	ENSSSCG00000020391	2	miRNA	NULL	ENSSSCG00000020391
EMPV1_02887	Gene	ENSSSCG00000019376|ENSSSCT00000020971	Constitutive	0	NULL	ENSSSCG00000019376	15	miRNA	NULL	ENSSSCG00000019376
EMPV1_02960	Gene	ENSSSCG00000020440|ENSSSCT00000022035	Constitutive	0	NULL	ENSSSCG00000020440	14	miRNA	NULL	ENSSSCG00000020440
EMPV1_02981	Gene	ENSSSCG00000018879|ENSSSCT00000020474	Constitutive	0	NULL	ENSSSCG00000018879	1	miRNA	NULL	ENSSSCG00000018879
EMPV1_03041	Gene	ENSSSCG00000020136|ENSSSCT00000021731	Constitutive	0	NULL	ENSSSCG00000020136	11	miRNA	NULL	ENSSSCG00000020136
EMPV1_03055	Gene	ENSSSCG00000018457|ENSSSCT00000020052	Constitutive	0	NULL	ENSSSCG00000018457	17	miRNA	NULL	ENSSSCG00000018457
EMPV1_03098	Gene	ENSSSCG00000019822|ENSSSCT00000021417	Constitutive	0	NULL	ENSSSCG00000019822	1	miRNA	NULL	ENSSSCG00000019822
EMPV1_03147	Gene	ENSSSCG00000018105|ENSSSCT00000019700	Constitutive	0	NULL	ENSSSCG00000018105	3	miRNA	NULL	ENSSSCG00000018105
EMPV1_03212	Gene	ENSSSCG00000019177|ENSSSCT00000020772	Constitutive	0	NULL	ENSSSCG00000019177	8	miRNA	NULL	ENSSSCG00000019177
EMPV1_03247	Gene	ENSSSCG00000019734|ENSSSCT00000021329	Constitutive	0	NULL	ENSSSCG00000019734	17	miRNA	NULL	ENSSSCG00000019734
EMPV1_03355	Gene	ENSSSCG00000020276|ENSSSCT00000021871	Constitutive	0	NULL	ENSSSCG00000020276	2	miRNA	NULL	ENSSSCG00000020276
EMPV1_03395	Gene	ENSSSCG00000019507|ENSSSCT00000021102	Constitutive	0	NULL	ENSSSCG00000019507	1	miRNA	NULL	ENSSSCG00000019507
EMPV1_03527	Gene	ENSSSCG00000019790|ENSSSCT00000021385	Constitutive	0	NULL	ENSSSCG00000019790	6	miRNA	NULL	ENSSSCG00000019790
EMPV1_03690	Gene	ENSSSCG00000018856|ENSSSCT00000020451	Constitutive	0	NULL	ENSSSCG00000018856	2	miRNA	NULL	ENSSSCG00000018856
EMPV1_03740	Gene	ENSSSCG00000020229|ENSSSCT00000021824	Constitutive	0	NULL	ENSSSCG00000020229	1	miRNA	NULL	ENSSSCG00000020229
EMPV1_03767	Gene	ENSSSCG00000018710|ENSSSCT00000020305	Constitutive	0	NULL	ENSSSCG00000018710	2	miRNA	NULL	ENSSSCG00000018710
EMPV1_03810	Gene	ENSSSCG00000019087|ENSSSCT00000020682	Constitutive	0	NULL	ENSSSCG00000019087	16	miRNA	NULL	ENSSSCG00000019087
EMPV1_03979	Gene	ENSSSCG00000019685|ENSSSCT00000021280	Constitutive	0	NULL	ENSSSCG00000019685	5	miRNA	NULL	ENSSSCG00000019685
EMPV1_03982	Gene	ENSSSCG00000019090|ENSSSCT00000020685	Constitutive	0	NULL	ENSSSCG00000019090	1	miRNA	NULL	ENSSSCG00000019090
EMPV1_04109	Gene	ENSSSCG00000020556|ENSSSCT00000022151	Constitutive	0	NULL	ENSSSCG00000020556	4	miRNA	NULL	ENSSSCG00000020556
EMPV1_04534	Gene	ENSSSCG00000018444|ENSSSCT00000020039	Constitutive	0	NULL	ENSSSCG00000018444	8	miRNA	NULL	ENSSSCG00000018444
EMPV1_04599	Gene	ENSSSCG00000019794|ENSSSCT00000021389	Constitutive	0	NULL	ENSSSCG00000019794	7	miRNA	NULL	ENSSSCG00000019794
EMPV1_04659	Gene	ENSSSCG00000019389|ENSSSCT00000020984	Constitutive	0	NULL	ENSSSCG00000019389	13	miRNA	ssc-mir-16-2	ENSSSCG00000019389
EMPV1_04723	Gene	ENSSSCG00000019123|ENSSSCT00000020718	Constitutive	0	NULL	ENSSSCG00000019123	14	miRNA	NULL	ENSSSCG00000019123
EMPV1_04949	Gene	ENSSSCG00000019027|ENSSSCT00000020622	Constitutive	0	NULL	ENSSSCG00000019027	9	miRNA	NULL	ENSSSCG00000019027
EMPV1_04957	Gene	ENSSSCG00000019857|ENSSSCT00000021452	Constitutive	0	NULL	ENSSSCG00000019857	6	miRNA	NULL	ENSSSCG00000019857
EMPV1_04959	Gene	ENSSSCG00000019163|ENSSSCT00000020758	Constitutive	0	NULL	ENSSSCG00000019163	X	miRNA	NULL	ENSSSCG00000019163
EMPV1_04963	Gene	ENSSSCG00000019865|ENSSSCT00000021460	Constitutive	0	NULL	ENSSSCG00000019865	10	miRNA	ssc-mir-215	ENSSSCG00000019865
EMPV1_05065	Gene	ENSSSCG00000018912|ENSSSCT00000020507	Constitutive	0	NULL	ENSSSCG00000018912	12	miRNA	NULL	ENSSSCG00000018912
EMPV1_05071	Gene	ENSSSCG00000019982|ENSSSCT00000021577	Constitutive	0	NULL	ENSSSCG00000019982	1	miRNA	NULL	ENSSSCG00000019982
EMPV1_05129	Gene	ENSSSCG00000019165|ENSSSCT00000020760	Constitutive	0	NULL	ENSSSCG00000019165	2	miRNA	NULL	ENSSSCG00000019165
EMPV1_05340	Gene	ENSSSCG00000019275|ENSSSCT00000020870	Constitutive	0	NULL	ENSSSCG00000019275	1	miRNA	NULL	ENSSSCG00000019275
EMPV1_05369	Gene	ENSSSCG00000018319|ENSSSCT00000019914	Constitutive	0	NULL	ENSSSCG00000018319	3	miRNA	NULL	ENSSSCG00000018319
EMPV1_05771	Gene	ENSSSCG00000019509|ENSSSCT00000021104	Constitutive	0	NULL	ENSSSCG00000019509	1	miRNA	NULL	ENSSSCG00000019509
EMPV1_05929	Gene	ENSSSCG00000019513|ENSSSCT00000021108	Constitutive	0	NULL	ENSSSCG00000019513	1	miRNA	NULL	ENSSSCG00000019513
EMPV1_05987	Gene	ENSSSCG00000018420|ENSSSCT00000020015	Constitutive	0	NULL	ENSSSCG00000018420	9	miRNA	NULL	ENSSSCG00000018420
EMPV1_06034	Gene	ENSSSCG00000018614|ENSSSCT00000020209	Constitutive	0	NULL	ENSSSCG00000018614	1	miRNA	NULL	ENSSSCG00000018614
EMPV1_06044	Gene	ENSSSCG00000018173|ENSSSCT00000019768	Constitutive	0	NULL	ENSSSCG00000018173	13	miRNA	NULL	ENSSSCG00000018173
EMPV1_06065	Gene	ENSSSCG00000020259|ENSSSCT00000021854	Constitutive	0	NULL	ENSSSCG00000020259	17	miRNA	NULL	ENSSSCG00000020259
EMPV1_06113	Gene	ENSSSCG00000020271|ENSSSCT00000021866	Constitutive	0	NULL	ENSSSCG00000020271	6	miRNA	NULL	ENSSSCG00000020271
EMPV1_06123	Gene	ENSSSCG00000019733|ENSSSCT00000021328	Constitutive	0	NULL	ENSSSCG00000019733	X	miRNA	NULL	ENSSSCG00000019733
EMPV1_06294	Gene	ENSSSCG00000018566|ENSSSCT00000020161	Constitutive	0	NULL	ENSSSCG00000018566	13	miRNA	NULL	ENSSSCG00000018566
EMPV1_06303	Gene	ENSSSCG00000020098|ENSSSCT00000021693	Constitutive	0	NULL	ENSSSCG00000020098	2	miRNA	NULL	ENSSSCG00000020098
EMPV1_06356	Gene	ENSSSCG00000018391|ENSSSCT00000019986	Constitutive	0	NULL	ENSSSCG00000018391	14	miRNA	NULL	ENSSSCG00000018391
EMPV1_06570	Gene	ENSSSCG00000019551|ENSSSCT00000021146	Constitutive	0	NULL	ENSSSCG00000019551	X	miRNA	NULL	ENSSSCG00000019551
EMPV1_06631	Gene	ENSSSCG00000019235|ENSSSCT00000020830	Constitutive	0	NULL	ENSSSCG00000019235	3	miRNA	NULL	ENSSSCG00000019235
EMPV1_06639	Gene	ENSSSCG00000018979|ENSSSCT00000020574	Constitutive	0	NULL	ENSSSCG00000018979	6	miRNA	NULL	ENSSSCG00000018979
EMPV1_06849	Gene	ENSSSCG00000018394|ENSSSCT00000019989	Constitutive	0	NULL	ENSSSCG00000018394	15	miRNA	NULL	ENSSSCG00000018394
EMPV1_06872	Gene	ENSSSCG00000019521|ENSSSCT00000021116	Constitutive	0	NULL	ENSSSCG00000019521	1	miRNA	NULL	ENSSSCG00000019521
EMPV1_06888	Gene	ENSSSCG00000020293|ENSSSCT00000021888	Constitutive	0	NULL	ENSSSCG00000020293	X	miRNA	NULL	ENSSSCG00000020293
EMPV1_06958	Gene	ENSSSCG00000018694|ENSSSCT00000020289	Constitutive	0	NULL	ENSSSCG00000018694	15	miRNA	NULL	ENSSSCG00000018694
EMPV1_07083	Gene	ENSSSCG00000020019|ENSSSCT00000021614	Constitutive	0	NULL	ENSSSCG00000020019	X	miRNA	NULL	ENSSSCG00000020019
EMPV1_07106	Gene	ENSSSCG00000019083|ENSSSCT00000020678	Constitutive	0	NULL	ENSSSCG00000019083	2	miRNA	ssc-mir-210	ENSSSCG00000019083
EMPV1_07139	Gene	ENSSSCG00000018806|ENSSSCT00000020401	Constitutive	0	NULL	ENSSSCG00000018806	1	miRNA	NULL	ENSSSCG00000018806
EMPV1_07205	Gene	ENSSSCG00000018731|ENSSSCT00000020326	Constitutive	0	NULL	ENSSSCG00000018731	9	miRNA	NULL	ENSSSCG00000018731
EMPV1_07222	Gene	ENSSSCG00000019834|ENSSSCT00000021429	Constitutive	0	NULL	ENSSSCG00000019834	12	miRNA	NULL	ENSSSCG00000019834
EMPV1_07426	Gene	ENSSSCG00000020577|ENSSSCT00000022172	Constitutive	0	NULL	ENSSSCG00000020577	2	miRNA	NULL	ENSSSCG00000020577
EMPV1_07458	Gene	ENSSSCG00000018275|ENSSSCT00000019870	Constitutive	0	NULL	ENSSSCG00000018275	X	miRNA	NULL	ENSSSCG00000018275
EMPV1_07482	Gene	ENSSSCG00000018579|ENSSSCT00000020174	Constitutive	0	NULL	ENSSSCG00000018579	18	miRNA	NULL	ENSSSCG00000018579
EMPV1_07794	Gene	ENSSSCG00000019226|ENSSSCT00000020821	Constitutive	0	NULL	ENSSSCG00000019226	2	miRNA	NULL	ENSSSCG00000019226
EMPV1_07818	Gene	ENSSSCG00000018996|ENSSSCT00000020591	Constitutive	0	NULL	ENSSSCG00000018996	16	miRNA	NULL	ENSSSCG00000018996
EMPV1_07829	Gene	ENSSSCG00000019906|ENSSSCT00000021501	Constitutive	0	NULL	ENSSSCG00000019906	2	miRNA	NULL	ENSSSCG00000019906
EMPV1_07853	Gene	ENSSSCG00000018753|ENSSSCT00000020348	Constitutive	0	NULL	ENSSSCG00000018753	9	miRNA	ssc-mir-205	ENSSSCG00000018753
EMPV1_07856	Gene	ENSSSCG00000019808|ENSSSCT00000021403	Constitutive	0	NULL	ENSSSCG00000019808	11	miRNA	ssc-mir-16-1	ENSSSCG00000019808
EMPV1_08065	Gene	ENSSSCG00000018111|ENSSSCT00000019706	Constitutive	0	NULL	ENSSSCG00000018111	13	miRNA	NULL	ENSSSCG00000018111
EMPV1_08096	Gene	ENSSSCG00000018162|ENSSSCT00000019757	Constitutive	0	NULL	ENSSSCG00000018162	5	miRNA	NULL	ENSSSCG00000018162
EMPV1_08114	Gene	ENSSSCG00000019740|ENSSSCT00000021335	Constitutive	0	NULL	ENSSSCG00000019740	14	miRNA	ssc-mir-107	ENSSSCG00000019740
EMPV1_08168	Gene	ENSSSCG00000019038|ENSSSCT00000020633	Constitutive	0	NULL	ENSSSCG00000019038	4	miRNA	NULL	ENSSSCG00000019038
EMPV1_08234	Gene	ENSSSCG00000018193|ENSSSCT00000019788	Constitutive	0	NULL	ENSSSCG00000018193	X	miRNA	NULL	ENSSSCG00000018193
EMPV1_08264	Gene	ENSSSCG00000020203|ENSSSCT00000021798	Constitutive	0	NULL	ENSSSCG00000020203	2	miRNA	NULL	ENSSSCG00000020203
EMPV1_08406	Gene	ENSSSCG00000019291|ENSSSCT00000020886	Constitutive	0	NULL	ENSSSCG00000019291	1	miRNA	NULL	ENSSSCG00000019291
EMPV1_08494	Gene	ENSSSCG00000019546|ENSSSCT00000021141	Constitutive	0	NULL	ENSSSCG00000019546	X	miRNA	NULL	ENSSSCG00000019546
EMPV1_08499	Gene	ENSSSCG00000019749|ENSSSCT00000021344	Constitutive	0	NULL	ENSSSCG00000019749	4	miRNA	NULL	ENSSSCG00000019749
EMPV1_08538	Gene	ENSSSCG00000019868|ENSSSCT00000021463	Constitutive	0	NULL	ENSSSCG00000019868	11	miRNA	NULL	ENSSSCG00000019868
EMPV1_08608	Gene	ENSSSCG00000019548|ENSSSCT00000021143	Constitutive	0	NULL	ENSSSCG00000019548	2	miRNA	ssc-mir-181c	ENSSSCG00000019548
EMPV1_08899	Gene	ENSSSCG00000018466|ENSSSCT00000020061	Constitutive	0	NULL	ENSSSCG00000018466	7	miRNA	NULL	ENSSSCG00000018466
EMPV1_08999	Gene	ENSSSCG00000019895|ENSSSCT00000021490	Constitutive	0	NULL	ENSSSCG00000019895	X	miRNA	NULL	ENSSSCG00000019895
EMPV1_09055	Gene	ENSSSCG00000018253|ENSSSCT00000019848	Constitutive	0	NULL	ENSSSCG00000018253	9	miRNA	NULL	ENSSSCG00000018253
EMPV1_09206	Gene	ENSSSCG00000018787|ENSSSCT00000020382	Constitutive	0	NULL	ENSSSCG00000018787	4	miRNA	NULL	ENSSSCG00000018787
EMPV1_09238	Gene	ENSSSCG00000019971|ENSSSCT00000021566	Constitutive	0	NULL	ENSSSCG00000019971	13	miRNA	NULL	ENSSSCG00000019971
EMPV1_09387	Gene	ENSSSCG00000019439|ENSSSCT00000021034	Constitutive	0	NULL	ENSSSCG00000019439	X	miRNA	NULL	ENSSSCG00000019439
EMPV1_09522	Gene	ENSSSCG00000019771|ENSSSCT00000021366	Constitutive	0	NULL	ENSSSCG00000019771	13	miRNA	NULL	ENSSSCG00000019771
EMPV1_09733	Gene	ENSSSCG00000018106|ENSSSCT00000019701	Constitutive	0	NULL	ENSSSCG00000018106	2	miRNA	NULL	ENSSSCG00000018106
EMPV1_09735	Gene	ENSSSCG00000019020|ENSSSCT00000020615	Constitutive	0	NULL	ENSSSCG00000019020	13	miRNA	ssc-mir-15b	ENSSSCG00000019020
EMPV1_09994	Gene	ENSSSCG00000019337|ENSSSCT00000020932	Constitutive	0	NULL	ENSSSCG00000019337	17	miRNA	NULL	ENSSSCG00000019337
EMPV1_10079	Gene	ENSSSCG00000019503|ENSSSCT00000021098	Constitutive	0	NULL	ENSSSCG00000019503	15	miRNA	ssc-mir-128	ENSSSCG00000019503
EMPV1_10125	Gene	ENSSSCG00000018965|ENSSSCT00000020560	Constitutive	0	NULL	ENSSSCG00000018965	6	miRNA	NULL	ENSSSCG00000018965
EMPV1_10129	Gene	ENSSSCG00000018164|ENSSSCT00000019759	Constitutive	0	NULL	ENSSSCG00000018164	13	miRNA	ssc-let-7c	ENSSSCG00000018164
EMPV1_10153	Gene	ENSSSCG00000019798|ENSSSCT00000021393	Constitutive	0	NULL	ENSSSCG00000019798	9	miRNA	NULL	ENSSSCG00000019798
EMPV1_10200	Gene	ENSSSCG00000018302|ENSSSCT00000019897	Constitutive	0	NULL	ENSSSCG00000018302	6	miRNA	NULL	ENSSSCG00000018302
EMPV1_10263	Gene	ENSSSCG00000018116|ENSSSCT00000019711	Constitutive	0	NULL	ENSSSCG00000018116	15	miRNA	NULL	ENSSSCG00000018116
EMPV1_10284	Gene	ENSSSCG00000018907|ENSSSCT00000020502	Constitutive	0	NULL	ENSSSCG00000018907	9	miRNA	ssc-mir-139	ENSSSCG00000018907
EMPV1_10317	Gene	ENSSSCG00000018850|ENSSSCT00000020445	Constitutive	0	NULL	ENSSSCG00000018850	7	miRNA	NULL	ENSSSCG00000018850
EMPV1_10398	Gene	ENSSSCG00000020408|ENSSSCT00000022003	Constitutive	0	NULL	ENSSSCG00000020408	X	miRNA	NULL	ENSSSCG00000020408
EMPV1_10473	Gene	ENSSSCG00000018346|ENSSSCT00000019941	Constitutive	0	NULL	ENSSSCG00000018346	X	miRNA	NULL	ENSSSCG00000018346
EMPV1_10586	Gene	ENSSSCG00000020238|ENSSSCT00000021833	Constitutive	0	NULL	ENSSSCG00000020238	5	miRNA	NULL	ENSSSCG00000020238
EMPV1_10630	Gene	ENSSSCG00000020418|ENSSSCT00000022013	Constitutive	0	NULL	ENSSSCG00000020418	14	miRNA	NULL	ENSSSCG00000020418
EMPV1_10645	Gene	ENSSSCG00000020540|ENSSSCT00000022135	Constitutive	0	NULL	ENSSSCG00000020540	2	miRNA	NULL	ENSSSCG00000020540
EMPV1_10730	Gene	ENSSSCG00000018755|ENSSSCT00000020350	Constitutive	0	NULL	ENSSSCG00000018755	18	miRNA	NULL	ENSSSCG00000018755
EMPV1_10752	Gene	ENSSSCG00000018520|ENSSSCT00000020115	Constitutive	0	NULL	ENSSSCG00000018520	3	miRNA	NULL	ENSSSCG00000018520
EMPV1_11002	Gene	ENSSSCG00000018200|ENSSSCT00000019795	Constitutive	0	NULL	ENSSSCG00000018200	18	miRNA	NULL	ENSSSCG00000018200
EMPV1_11069	Gene	ENSSSCG00000019558|ENSSSCT00000021153	Constitutive	0	NULL	ENSSSCG00000019558	8	miRNA	NULL	ENSSSCG00000019558
EMPV1_11166	Gene	ENSSSCG00000020646|ENSSSCT00000022241	Constitutive	0	NULL	ENSSSCG00000020646	17	miRNA	NULL	ENSSSCG00000020646
EMPV1_11173	Gene	ENSSSCG00000018294|ENSSSCT00000019889	Constitutive	0	NULL	ENSSSCG00000018294	16	miRNA	NULL	ENSSSCG00000018294
EMPV1_11211	Gene	ENSSSCG00000019386|ENSSSCT00000020981	Constitutive	0	NULL	ENSSSCG00000019386	6	miRNA	NULL	ENSSSCG00000019386
EMPV1_11223	Gene	ENSSSCG00000020618|ENSSSCT00000022213	Constitutive	0	NULL	ENSSSCG00000020618	12	miRNA	NULL	ENSSSCG00000020618
EMPV1_11235	Gene	ENSSSCG00000019858|ENSSSCT00000021453	Constitutive	0	NULL	ENSSSCG00000019858	X	miRNA	NULL	ENSSSCG00000019858
EMPV1_11252	Gene	ENSSSCG00000019110|ENSSSCT00000020705	Constitutive	0	NULL	ENSSSCG00000019110	10	miRNA	NULL	ENSSSCG00000019110
EMPV1_11534	Gene	ENSSSCG00000018644|ENSSSCT00000020239	Constitutive	0	NULL	ENSSSCG00000018644	6	miRNA	NULL	ENSSSCG00000018644
EMPV1_11568	Gene	ENSSSCG00000018931|ENSSSCT00000020526	Constitutive	0	NULL	ENSSSCG00000018931	3	miRNA	NULL	ENSSSCG00000018931
EMPV1_11733	Gene	ENSSSCG00000019450|ENSSSCT00000021045	Constitutive	0	NULL	ENSSSCG00000019450	7	miRNA	NULL	ENSSSCG00000019450
EMPV1_11922	Gene	ENSSSCG00000019779|ENSSSCT00000021374	Constitutive	0	NULL	ENSSSCG00000019779	10	miRNA	NULL	ENSSSCG00000019779
EMPV1_11944	Gene	ENSSSCG00000020381|ENSSSCT00000021976	Constitutive	0	NULL	ENSSSCG00000020381	1	miRNA	NULL	ENSSSCG00000020381
EMPV1_12050	Gene	ENSSSCG00000019231|ENSSSCT00000020826	Constitutive	0	NULL	ENSSSCG00000019231	4	miRNA	ssc-mir-30b	ENSSSCG00000019231
EMPV1_12105	Gene	ENSSSCG00000018507|ENSSSCT00000020102	Constitutive	0	NULL	ENSSSCG00000018507	1	miRNA	NULL	ENSSSCG00000018507
EMPV1_12183	Gene	ENSSSCG00000018916|ENSSSCT00000020511	Constitutive	0	NULL	ENSSSCG00000018916	8	miRNA	NULL	ENSSSCG00000018916
EMPV1_12235	Gene	ENSSSCG00000019383|ENSSSCT00000020978	Constitutive	0	NULL	ENSSSCG00000019383	18	miRNA	NULL	ENSSSCG00000019383
EMPV1_12287	Gene	ENSSSCG00000018549|ENSSSCT00000020144	Constitutive	0	NULL	ENSSSCG00000018549	1	miRNA	NULL	ENSSSCG00000018549
EMPV1_12357	Gene	ENSSSCG00000018221|ENSSSCT00000019816	Constitutive	0	NULL	ENSSSCG00000018221	2	miRNA	NULL	ENSSSCG00000018221
EMPV1_12506	Gene	ENSSSCG00000020120|ENSSSCT00000021715	Constitutive	0	NULL	ENSSSCG00000020120	17	miRNA	NULL	ENSSSCG00000020120
EMPV1_12536	Gene	ENSSSCG00000018624|ENSSSCT00000020219	Constitutive	0	NULL	ENSSSCG00000018624	17	miRNA	NULL	ENSSSCG00000018624
EMPV1_12552	Gene	ENSSSCG00000019879|ENSSSCT00000021474	Constitutive	0	NULL	ENSSSCG00000019879	16	miRNA	NULL	ENSSSCG00000019879
EMPV1_12597	Gene	ENSSSCG00000019495|ENSSSCT00000021090	Constitutive	0	NULL	ENSSSCG00000019495	6	miRNA	NULL	ENSSSCG00000019495
EMPV1_12668	Gene	ENSSSCG00000019744|ENSSSCT00000021339	Constitutive	0	NULL	ENSSSCG00000019744	1	miRNA	ssc-mir-199b	ENSSSCG00000019744
EMPV1_12681	Gene	ENSSSCG00000019666|ENSSSCT00000021261	Constitutive	0	NULL	ENSSSCG00000019666	1	miRNA	ssc-mir-204	ENSSSCG00000019666
EMPV1_12763	Gene	ENSSSCG00000018729|ENSSSCT00000020324	Constitutive	0	NULL	ENSSSCG00000018729	3	miRNA	NULL	ENSSSCG00000018729
EMPV1_12811	Gene	ENSSSCG00000019646|ENSSSCT00000021241	Constitutive	0	NULL	ENSSSCG00000019646	X	miRNA	NULL	ENSSSCG00000019646
EMPV1_12850	Gene	ENSSSCG00000020333|ENSSSCT00000021928	Constitutive	0	NULL	ENSSSCG00000020333	2	miRNA	NULL	ENSSSCG00000020333
EMPV1_12867	Gene	ENSSSCG00000018793|ENSSSCT00000020388	Constitutive	0	NULL	ENSSSCG00000018793	13	miRNA	NULL	ENSSSCG00000018793
EMPV1_12923	Gene	ENSSSCG00000019335|ENSSSCT00000020930	Constitutive	0	NULL	ENSSSCG00000019335	18	miRNA	NULL	ENSSSCG00000019335
EMPV1_12983	Gene	ENSSSCG00000020069|ENSSSCT00000021664	Constitutive	0	NULL	ENSSSCG00000020069	1	miRNA	NULL	ENSSSCG00000020069
EMPV1_13056	Gene	ENSSSCG00000019610|ENSSSCT00000021205	Constitutive	0	NULL	ENSSSCG00000019610	4	miRNA	NULL	ENSSSCG00000019610
EMPV1_13175	Gene	ENSSSCG00000019540|ENSSSCT00000021135	Constitutive	0	NULL	ENSSSCG00000019540	1	miRNA	NULL	ENSSSCG00000019540
EMPV1_13211	Gene	ENSSSCG00000018474|ENSSSCT00000020069	Constitutive	0	NULL	ENSSSCG00000018474	13	miRNA	NULL	ENSSSCG00000018474
EMPV1_13372	Gene	ENSSSCG00000018728|ENSSSCT00000020323	Constitutive	0	NULL	ENSSSCG00000018728	14	miRNA	NULL	ENSSSCG00000018728
EMPV1_13483	Gene	ENSSSCG00000019009|ENSSSCT00000020604	Constitutive	0	NULL	ENSSSCG00000019009	12	miRNA	NULL	ENSSSCG00000019009
EMPV1_13517	Gene	ENSSSCG00000019883|ENSSSCT00000021478	Constitutive	0	NULL	ENSSSCG00000019883	11	miRNA	ssc-mir-20	ENSSSCG00000019883
EMPV1_13527	Gene	ENSSSCG00000018349|ENSSSCT00000019944	Constitutive	0	NULL	ENSSSCG00000018349	2	miRNA	NULL	ENSSSCG00000018349
EMPV1_13557	Gene	ENSSSCG00000018999|ENSSSCT00000020594	Constitutive	0	NULL	ENSSSCG00000018999	7	miRNA	NULL	ENSSSCG00000018999
EMPV1_13628	Gene	ENSSSCG00000020376|ENSSSCT00000021971	Constitutive	0	NULL	ENSSSCG00000020376	1	miRNA	NULL	ENSSSCG00000020376
EMPV1_13642	Gene	ENSSSCG00000018734|ENSSSCT00000020329	Constitutive	0	NULL	ENSSSCG00000018734	1	miRNA	NULL	ENSSSCG00000018734
EMPV1_13660	Gene	ENSSSCG00000018559|ENSSSCT00000020154	Constitutive	0	NULL	ENSSSCG00000018559	X	miRNA	NULL	ENSSSCG00000018559
EMPV1_13689	Gene	ENSSSCG00000018341|ENSSSCT00000019936	Constitutive	0	NULL	ENSSSCG00000018341	9	miRNA	NULL	ENSSSCG00000018341
EMPV1_13813	Gene	ENSSSCG00000018706|ENSSSCT00000020301	Constitutive	0	NULL	ENSSSCG00000018706	8	miRNA	NULL	ENSSSCG00000018706
EMPV1_14076	Gene	ENSSSCG00000018820|ENSSSCT00000020415	Constitutive	0	NULL	ENSSSCG00000018820	9	miRNA	NULL	ENSSSCG00000018820
EMPV1_14145	Gene	ENSSSCG00000019987|ENSSSCT00000021582	Constitutive	0	NULL	ENSSSCG00000019987	14	miRNA	NULL	ENSSSCG00000019987
EMPV1_14256	Gene	ENSSSCG00000019561|ENSSSCT00000021156	Constitutive	0	NULL	ENSSSCG00000019561	9	miRNA	NULL	ENSSSCG00000019561
EMPV1_14285	Gene	ENSSSCG00000019124|ENSSSCT00000020719	Constitutive	0	NULL	ENSSSCG00000019124	17	miRNA	NULL	ENSSSCG00000019124
EMPV1_14313	Gene	ENSSSCG00000019366|ENSSSCT00000020961	Constitutive	0	NULL	ENSSSCG00000019366	10	miRNA	NULL	ENSSSCG00000019366
EMPV1_14400	Gene	ENSSSCG00000019004|ENSSSCT00000020599	Constitutive	0	NULL	ENSSSCG00000019004	17	miRNA	ssc-mir-1a	ENSSSCG00000019004
EMPV1_14462	Gene	ENSSSCG00000019827|ENSSSCT00000021422	Constitutive	0	NULL	ENSSSCG00000019827	5	miRNA	ssc-let-7i	ENSSSCG00000019827
EMPV1_14531	Gene	ENSSSCG00000018751|ENSSSCT00000020346	Constitutive	0	NULL	ENSSSCG00000018751	16	miRNA	NULL	ENSSSCG00000018751
EMPV1_14606	Gene	ENSSSCG00000020516|ENSSSCT00000022111	Constitutive	0	NULL	ENSSSCG00000020516	X	miRNA	NULL	ENSSSCG00000020516
EMPV1_14613	Gene	ENSSSCG00000019680|ENSSSCT00000021275	Constitutive	0	NULL	ENSSSCG00000019680	X	miRNA	NULL	ENSSSCG00000019680
EMPV1_14865	Gene	ENSSSCG00000018790|ENSSSCT00000020385	Constitutive	0	NULL	ENSSSCG00000018790	17	miRNA	ssc-mir-133a	ENSSSCG00000018790
EMPV1_15011	Gene	ENSSSCG00000018742|ENSSSCT00000020337	Constitutive	0	NULL	ENSSSCG00000018742	7	miRNA	NULL	ENSSSCG00000018742
EMPV1_15068	Gene	ENSSSCG00000018713|ENSSSCT00000020308	Constitutive	0	NULL	ENSSSCG00000018713	3	miRNA	ssc-mir-217	ENSSSCG00000018713
EMPV1_15237	Gene	ENSSSCG00000018371|ENSSSCT00000019966	Constitutive	0	NULL	ENSSSCG00000018371	X	miRNA	NULL	ENSSSCG00000018371
EMPV1_15250	Gene	ENSSSCG00000019218|ENSSSCT00000020813	Constitutive	0	NULL	ENSSSCG00000019218	7	miRNA	NULL	ENSSSCG00000019218
EMPV1_15372	Gene	ENSSSCG00000019327|ENSSSCT00000020922	Constitutive	0	NULL	ENSSSCG00000019327	5	miRNA	NULL	ENSSSCG00000019327
EMPV1_15506	Gene	ENSSSCG00000018712|ENSSSCT00000020307	Constitutive	0	NULL	ENSSSCG00000018712	3	miRNA	NULL	ENSSSCG00000018712
EMPV1_15516	Gene	ENSSSCG00000019070|ENSSSCT00000020665	Constitutive	0	NULL	ENSSSCG00000019070	9	miRNA	NULL	ENSSSCG00000019070
EMPV1_15677	Gene	ENSSSCG00000018900|ENSSSCT00000020495	Constitutive	0	NULL	ENSSSCG00000018900	5	miRNA	NULL	ENSSSCG00000018900
EMPV1_15797	Gene	ENSSSCG00000020036|ENSSSCT00000021631	Constitutive	0	NULL	ENSSSCG00000020036	17	miRNA	NULL	ENSSSCG00000020036
EMPV1_15839	Gene	ENSSSCG00000019405|ENSSSCT00000021000	Constitutive	0	NULL	ENSSSCG00000019405	16	miRNA	NULL	ENSSSCG00000019405
EMPV1_15902	Gene	ENSSSCG00000019079|ENSSSCT00000020674	Constitutive	0	NULL	ENSSSCG00000019079	3	miRNA	NULL	ENSSSCG00000019079
EMPV1_15935	Gene	ENSSSCG00000018139|ENSSSCT00000019734	Constitutive	0	NULL	ENSSSCG00000018139	16	miRNA	NULL	ENSSSCG00000018139
EMPV1_15973	Gene	ENSSSCG00000018643|ENSSSCT00000020238	Constitutive	0	NULL	ENSSSCG00000018643	7	miRNA	NULL	ENSSSCG00000018643
EMPV1_16032	Gene	ENSSSCG00000020506|ENSSSCT00000022101	Constitutive	0	NULL	ENSSSCG00000020506	X	miRNA	NULL	ENSSSCG00000020506
EMPV1_16080	Gene	ENSSSCG00000019363|ENSSSCT00000020958	Constitutive	0	NULL	ENSSSCG00000019363	X	miRNA	NULL	ENSSSCG00000019363
EMPV1_16119	Gene	ENSSSCG00000018568|ENSSSCT00000020163	Constitutive	0	NULL	ENSSSCG00000018568	9	miRNA	NULL	ENSSSCG00000018568
EMPV1_16270	Gene	ENSSSCG00000018235|ENSSSCT00000019830	Constitutive	0	NULL	ENSSSCG00000018235	1	miRNA	NULL	ENSSSCG00000018235
EMPV1_16313	Gene	ENSSSCG00000018696|ENSSSCT00000020291	Constitutive	0	NULL	ENSSSCG00000018696	5	miRNA	NULL	ENSSSCG00000018696
EMPV1_16346	Gene	ENSSSCG00000019990|ENSSSCT00000021585	Constitutive	0	NULL	ENSSSCG00000019990	6	miRNA	ssc-mir-101a-2	ENSSSCG00000019990
EMPV1_16562	Gene	ENSSSCG00000018914|ENSSSCT00000020509	Constitutive	0	NULL	ENSSSCG00000018914	4	miRNA	NULL	ENSSSCG00000018914
EMPV1_16607	Gene	ENSSSCG00000018701|ENSSSCT00000020296	Constitutive	0	NULL	ENSSSCG00000018701	2	miRNA	NULL	ENSSSCG00000018701
EMPV1_16664	Gene	ENSSSCG00000019597|ENSSSCT00000021192	Constitutive	0	NULL	ENSSSCG00000019597	7	miRNA	NULL	ENSSSCG00000019597
EMPV1_16729	Gene	ENSSSCG00000018658|ENSSSCT00000020253	Constitutive	0	NULL	ENSSSCG00000018658	1	miRNA	NULL	ENSSSCG00000018658
EMPV1_16766	Gene	ENSSSCG00000018419|ENSSSCT00000020014	Constitutive	0	NULL	ENSSSCG00000018419	7	miRNA	ssc-mir-136	ENSSSCG00000018419
EMPV1_16883	Gene	ENSSSCG00000019142|ENSSSCT00000020737	Constitutive	0	NULL	ENSSSCG00000019142	14	miRNA	NULL	ENSSSCG00000019142
EMPV1_17068	Gene	ENSSSCG00000020126|ENSSSCT00000021721	Constitutive	0	NULL	ENSSSCG00000020126	2	miRNA	NULL	ENSSSCG00000020126
EMPV1_17093	Gene	ENSSSCG00000019658|ENSSSCT00000021253	Constitutive	0	NULL	ENSSSCG00000019658	X	miRNA	NULL	ENSSSCG00000019658
EMPV1_17304	Gene	ENSSSCG00000019902|ENSSSCT00000021497	Constitutive	0	NULL	ENSSSCG00000019902	11	miRNA	NULL	ENSSSCG00000019902
EMPV1_17501	Gene	ENSSSCG00000019199|ENSSSCT00000020794	Constitutive	0	NULL	ENSSSCG00000019199	9	miRNA	NULL	ENSSSCG00000019199
EMPV1_17509	Gene	ENSSSCG00000018984|ENSSSCT00000020579	Constitutive	0	NULL	ENSSSCG00000018984	9	miRNA	NULL	ENSSSCG00000018984
EMPV1_17519	Gene	ENSSSCG00000019675|ENSSSCT00000021270	Constitutive	0	NULL	ENSSSCG00000019675	X	miRNA	ssc-mir-105-2	ENSSSCG00000019675
EMPV1_17525	Gene	ENSSSCG00000020388|ENSSSCT00000021983	Constitutive	0	NULL	ENSSSCG00000020388	3	miRNA	NULL	ENSSSCG00000020388
EMPV1_17569	Gene	ENSSSCG00000019170|ENSSSCT00000020765	Constitutive	0	NULL	ENSSSCG00000019170	6	miRNA	NULL	ENSSSCG00000019170
EMPV1_17595	Gene	ENSSSCG00000019981|ENSSSCT00000021576	Constitutive	0	NULL	ENSSSCG00000019981	14	miRNA	ssc-mir-146b	ENSSSCG00000019981
EMPV1_17621	Gene	ENSSSCG00000018735|ENSSSCT00000020330	Constitutive	0	NULL	ENSSSCG00000018735	6	miRNA	ssc-mir-99b	ENSSSCG00000018735
EMPV1_17658	Gene	ENSSSCG00000019260|ENSSSCT00000020855	Constitutive	0	NULL	ENSSSCG00000019260	15	miRNA	NULL	ENSSSCG00000019260
EMPV1_17827	Gene	ENSSSCG00000018639|ENSSSCT00000020234	Constitutive	0	NULL	ENSSSCG00000018639	18	miRNA	NULL	ENSSSCG00000018639
EMPV1_18024	Gene	ENSSSCG00000019068|ENSSSCT00000020663	Constitutive	0	NULL	ENSSSCG00000019068	5	miRNA	NULL	ENSSSCG00000019068
EMPV1_18162	Gene	ENSSSCG00000019466|ENSSSCT00000021061	Constitutive	0	NULL	ENSSSCG00000019466	7	miRNA	NULL	ENSSSCG00000019466
EMPV1_18210	Gene	ENSSSCG00000019656|ENSSSCT00000021251	Constitutive	0	NULL	ENSSSCG00000019656	13	miRNA	NULL	ENSSSCG00000019656
EMPV1_18271	Gene	ENSSSCG00000018762|ENSSSCT00000020357	Constitutive	0	NULL	ENSSSCG00000018762	18	miRNA	NULL	ENSSSCG00000018762
EMPV1_18389	Gene	ENSSSCG00000019486|ENSSSCT00000021081	Constitutive	0	NULL	ENSSSCG00000019486	10	miRNA	NULL	ENSSSCG00000019486
EMPV1_18835	Gene	ENSSSCG00000019730|ENSSSCT00000021325	Constitutive	0	NULL	ENSSSCG00000019730	2	miRNA	NULL	ENSSSCG00000019730
EMPV1_18861	Gene	ENSSSCG00000018393|ENSSSCT00000019988	Constitutive	0	NULL	ENSSSCG00000018393	10	miRNA	NULL	ENSSSCG00000018393
EMPV1_18967	Gene	ENSSSCG00000019359|ENSSSCT00000020954	Constitutive	0	NULL	ENSSSCG00000019359	10	miRNA	NULL	ENSSSCG00000019359
EMPV1_18977	Gene	ENSSSCG00000018826|ENSSSCT00000020421	Constitutive	0	NULL	ENSSSCG00000018826	18	miRNA	NULL	ENSSSCG00000018826
EMPV1_19127	Gene	ENSSSCG00000020560|ENSSSCT00000022155	Constitutive	0	NULL	ENSSSCG00000020560	7	miRNA	NULL	ENSSSCG00000020560
EMPV1_19166	Gene	ENSSSCG00000018347|ENSSSCT00000019942	Constitutive	0	NULL	ENSSSCG00000018347	13	miRNA	NULL	ENSSSCG00000018347
EMPV1_19257	Gene	ENSSSCG00000018805|ENSSSCT00000020400	Constitutive	0	NULL	ENSSSCG00000018805	7	miRNA	NULL	ENSSSCG00000018805
EMPV1_19333	Gene	ENSSSCG00000018657|ENSSSCT00000020252	Constitutive	0	NULL	ENSSSCG00000018657	16	miRNA	NULL	ENSSSCG00000018657
EMPV1_19338	Gene	ENSSSCG00000019760|ENSSSCT00000021355	Constitutive	0	NULL	ENSSSCG00000019760	14	miRNA	NULL	ENSSSCG00000019760
EMPV1_19389	Gene	ENSSSCG00000018518|ENSSSCT00000020113	Constitutive	0	NULL	ENSSSCG00000018518	12	miRNA	NULL	ENSSSCG00000018518
EMPV1_19434	Gene	ENSSSCG00000019942|ENSSSCT00000021537	Constitutive	0	NULL	ENSSSCG00000019942	15	miRNA	NULL	ENSSSCG00000019942
EMPV1_19468	Gene	ENSSSCG00000019222|ENSSSCT00000020817	Constitutive	0	NULL	ENSSSCG00000019222	3	miRNA	NULL	ENSSSCG00000019222
EMPV1_19515	Gene	ENSSSCG00000020545|ENSSSCT00000022140	Constitutive	0	NULL	ENSSSCG00000020545	5	miRNA	NULL	ENSSSCG00000020545
EMPV1_19532	Gene	ENSSSCG00000019959|ENSSSCT00000021554	Constitutive	0	NULL	ENSSSCG00000019959	X	miRNA	NULL	ENSSSCG00000019959
EMPV1_19590	Gene	ENSSSCG00000020306|ENSSSCT00000021901	Constitutive	0	NULL	ENSSSCG00000020306	13	miRNA	NULL	ENSSSCG00000020306
EMPV1_19629	Gene	ENSSSCG00000018641|ENSSSCT00000020236	Constitutive	0	NULL	ENSSSCG00000018641	12	miRNA	NULL	ENSSSCG00000018641
EMPV1_19687	Gene	ENSSSCG00000018838|ENSSSCT00000020433	Constitutive	0	NULL	ENSSSCG00000018838	18	miRNA	NULL	ENSSSCG00000018838
EMPV1_20078	Gene	ENSSSCG00000018257|ENSSSCT00000019852	Constitutive	0	NULL	ENSSSCG00000018257	1	miRNA	NULL	ENSSSCG00000018257
EMPV1_20309	Gene	ENSSSCG00000018617|ENSSSCT00000020212	Constitutive	0	NULL	ENSSSCG00000018617	11	miRNA	ssc-mir-17	ENSSSCG00000018617
EMPV1_20529	Gene	ENSSSCG00000018862|ENSSSCT00000020457	Constitutive	0	NULL	ENSSSCG00000018862	7	miRNA	NULL	ENSSSCG00000018862
EMPV1_20592	Gene	ENSSSCG00000018177|ENSSSCT00000019772	Constitutive	0	NULL	ENSSSCG00000018177	7	miRNA	NULL	ENSSSCG00000018177
EMPV1_20617	Gene	ENSSSCG00000019482|ENSSSCT00000021077	Constitutive	0	NULL	ENSSSCG00000019482	14	miRNA	NULL	ENSSSCG00000019482
EMPV1_20680	Gene	ENSSSCG00000018709|ENSSSCT00000020304	Constitutive	0	NULL	ENSSSCG00000018709	1	miRNA	NULL	ENSSSCG00000018709
EMPV1_20778	Gene	ENSSSCG00000018610|ENSSSCT00000020205	Constitutive	0	NULL	ENSSSCG00000018610	9	miRNA	NULL	ENSSSCG00000018610
EMPV1_20797	Gene	ENSSSCG00000018467|ENSSSCT00000020062	Constitutive	0	NULL	ENSSSCG00000018467	10	miRNA	NULL	ENSSSCG00000018467
EMPV1_20851	Gene	ENSSSCG00000018398|ENSSSCT00000019993	Constitutive	0	NULL	ENSSSCG00000018398	7	miRNA	NULL	ENSSSCG00000018398
EMPV1_20886	Gene	ENSSSCG00000019343|ENSSSCT00000020938	Constitutive	0	NULL	ENSSSCG00000019343	7	miRNA	ssc-mir-184	ENSSSCG00000019343
EMPV1_20913	Gene	ENSSSCG00000019053|ENSSSCT00000020648	Constitutive	0	NULL	ENSSSCG00000019053	7	miRNA	NULL	ENSSSCG00000019053
EMPV1_20955	Gene	ENSSSCG00000018289|ENSSSCT00000019884	Constitutive	0	NULL	ENSSSCG00000018289	7	miRNA	NULL	ENSSSCG00000018289
EMPV1_21000	Gene	ENSSSCG00000019138|ENSSSCT00000020733	Constitutive	0	NULL	ENSSSCG00000019138	12	miRNA	NULL	ENSSSCG00000019138
EMPV1_21023	Gene	ENSSSCG00000019276|ENSSSCT00000020871	Constitutive	0	NULL	ENSSSCG00000019276	16	miRNA	NULL	ENSSSCG00000019276
EMPV1_21043	Gene	ENSSSCG00000018472|ENSSSCT00000020067	Constitutive	0	NULL	ENSSSCG00000018472	7	miRNA	NULL	ENSSSCG00000018472
EMPV1_21163	Gene	ENSSSCG00000018792|ENSSSCT00000020387	Constitutive	0	NULL	ENSSSCG00000018792	9	miRNA	NULL	ENSSSCG00000018792
EMPV1_21204	Gene	ENSSSCG00000018108|ENSSSCT00000019703	Constitutive	0	NULL	ENSSSCG00000018108	18	miRNA	ssc-mir-29b	ENSSSCG00000018108
EMPV1_21259	Gene	ENSSSCG00000019371|ENSSSCT00000020966	Constitutive	0	NULL	ENSSSCG00000019371	1	miRNA	NULL	ENSSSCG00000019371
EMPV1_21380	Gene	ENSSSCG00000020479|ENSSSCT00000022074	Constitutive	0	NULL	ENSSSCG00000020479	6	miRNA	NULL	ENSSSCG00000020479
EMPV1_21388	Gene	ENSSSCG00000018417|ENSSSCT00000020012	Constitutive	0	NULL	ENSSSCG00000018417	18	miRNA	ssc-mir-183	ENSSSCG00000018417
EMPV1_21394	Gene	ENSSSCG00000019459|ENSSSCT00000021054	Constitutive	0	NULL	ENSSSCG00000019459	1	miRNA	ssc-mir-101a-1	ENSSSCG00000019459
EMPV1_21491	Gene	ENSSSCG00000018622|ENSSSCT00000020217	Constitutive	0	NULL	ENSSSCG00000018622	7	miRNA	NULL	ENSSSCG00000018622
EMPV1_21578	Gene	ENSSSCG00000019549|ENSSSCT00000021144	Constitutive	0	NULL	ENSSSCG00000019549	1	miRNA	NULL	ENSSSCG00000019549
EMPV1_21632	Gene	ENSSSCG00000018410|ENSSSCT00000020005	Constitutive	0	NULL	ENSSSCG00000018410	3	miRNA	NULL	ENSSSCG00000018410
EMPV1_21677	Gene	ENSSSCG00000020073|ENSSSCT00000021668	Constitutive	0	NULL	ENSSSCG00000020073	7	miRNA	NULL	ENSSSCG00000020073
EMPV1_21679	Gene	ENSSSCG00000020240|ENSSSCT00000021835	Constitutive	0	NULL	ENSSSCG00000020240	4	miRNA	NULL	ENSSSCG00000020240
EMPV1_21800	Gene	ENSSSCG00000019314|ENSSSCT00000020909	Constitutive	0	NULL	ENSSSCG00000019314	7	miRNA	NULL	ENSSSCG00000019314
EMPV1_21835	Gene	ENSSSCG00000019661|ENSSSCT00000021256	Constitutive	0	NULL	ENSSSCG00000019661	13	miRNA	NULL	ENSSSCG00000019661
EMPV1_21906	Gene	ENSSSCG00000018271|ENSSSCT00000019866	Constitutive	0	NULL	ENSSSCG00000018271	14	miRNA	NULL	ENSSSCG00000018271
EMPV1_21963	Gene	ENSSSCG00000018881|ENSSSCT00000020476	Constitutive	0	NULL	ENSSSCG00000018881	18	miRNA	NULL	ENSSSCG00000018881
EMPV1_21992	Gene	ENSSSCG00000019364|ENSSSCT00000020959	Constitutive	0	NULL	ENSSSCG00000019364	3	miRNA	NULL	ENSSSCG00000019364
EMPV1_21995	Gene	ENSSSCG00000018837|ENSSSCT00000020432	Constitutive	0	NULL	ENSSSCG00000018837	1	miRNA	NULL	ENSSSCG00000018837
EMPV1_22052	Gene	ENSSSCG00000018816|ENSSSCT00000020411	Constitutive	0	NULL	ENSSSCG00000018816	4	miRNA	NULL	ENSSSCG00000018816
EMPV1_22208	Gene	ENSSSCG00000019907|ENSSSCT00000021502	Constitutive	0	NULL	ENSSSCG00000019907	9	miRNA	NULL	ENSSSCG00000019907
EMPV1_22226	Gene	ENSSSCG00000018468|ENSSSCT00000020063	Constitutive	0	NULL	ENSSSCG00000018468	14	miRNA	NULL	ENSSSCG00000018468
EMPV1_22367	Gene	ENSSSCG00000019837|ENSSSCT00000021432	Constitutive	0	NULL	ENSSSCG00000019837	18	miRNA	NULL	ENSSSCG00000019837
EMPV1_22393	Gene	ENSSSCG00000019601|ENSSSCT00000021196	Constitutive	0	NULL	ENSSSCG00000019601	8	miRNA	NULL	ENSSSCG00000019601
EMPV1_22537	Gene	ENSSSCG00000018502|ENSSSCT00000020097	Constitutive	0	NULL	ENSSSCG00000018502	4	miRNA	NULL	ENSSSCG00000018502
EMPV1_22543	Gene	ENSSSCG00000019751|ENSSSCT00000021346	Constitutive	0	NULL	ENSSSCG00000019751	3	miRNA	NULL	ENSSSCG00000019751
EMPV1_22651	Gene	ENSSSCG00000020050|ENSSSCT00000021645	Constitutive	0	NULL	ENSSSCG00000020050	11	miRNA	NULL	ENSSSCG00000020050
EMPV1_22663	Gene	ENSSSCG00000018516|ENSSSCT00000020111	Constitutive	0	NULL	ENSSSCG00000018516	14	miRNA	NULL	ENSSSCG00000018516
EMPV1_23018	Gene	ENSSSCG00000019113|ENSSSCT00000020708	Constitutive	0	NULL	ENSSSCG00000019113	4	miRNA	NULL	ENSSSCG00000019113
EMPV1_23036	Gene	ENSSSCG00000019806|ENSSSCT00000021401	Constitutive	0	NULL	ENSSSCG00000019806	14	miRNA	NULL	ENSSSCG00000019806
EMPV1_23240	Gene	ENSSSCG00000018867|ENSSSCT00000020462	Constitutive	0	NULL	ENSSSCG00000018867	13	miRNA	NULL	ENSSSCG00000018867
EMPV1_23313	Gene	ENSSSCG00000019246|ENSSSCT00000020841	Constitutive	0	NULL	ENSSSCG00000019246	4	miRNA	NULL	ENSSSCG00000019246
EMPV1_23443	Gene	ENSSSCG00000019873|ENSSSCT00000021468	Constitutive	0	NULL	ENSSSCG00000019873	4	miRNA	ssc-mir-9-1	ENSSSCG00000019873
EMPV1_23599	Gene	ENSSSCG00000019872|ENSSSCT00000021467	Constitutive	0	NULL	ENSSSCG00000019872	X	miRNA	NULL	ENSSSCG00000019872
EMPV1_23642	Gene	ENSSSCG00000019840|ENSSSCT00000021435	Constitutive	0	NULL	ENSSSCG00000019840	15	miRNA	NULL	ENSSSCG00000019840
EMPV1_23719	Gene	ENSSSCG00000018698|ENSSSCT00000020293	Constitutive	0	NULL	ENSSSCG00000018698	X	miRNA	ssc-mir-221	ENSSSCG00000018698
EMPV1_23780	Gene	ENSSSCG00000020236|ENSSSCT00000021831	Constitutive	0	NULL	ENSSSCG00000020236	6	miRNA	NULL	ENSSSCG00000020236
EMPV1_23812	Gene	ENSSSCG00000018207|ENSSSCT00000019802	Constitutive	0	NULL	ENSSSCG00000018207	6	miRNA	NULL	ENSSSCG00000018207
EMPV1_23850	Gene	ENSSSCG00000018339|ENSSSCT00000019934	Constitutive	0	NULL	ENSSSCG00000018339	15	miRNA	NULL	ENSSSCG00000018339
EMPV1_23939	Gene	ENSSSCG00000020607|ENSSSCT00000022202	Constitutive	0	NULL	ENSSSCG00000020607	1	miRNA	NULL	ENSSSCG00000020607
EMPV1_24102	Gene	ENSSSCG00000020249|ENSSSCT00000021844	Constitutive	0	NULL	ENSSSCG00000020249	6	miRNA	NULL	ENSSSCG00000020249
EMPV1_24150	Gene	ENSSSCG00000020181|ENSSSCT00000021776	Constitutive	0	NULL	ENSSSCG00000020181	1	miRNA	NULL	ENSSSCG00000020181
EMPV1_24157	Gene	ENSSSCG00000018299|ENSSSCT00000019894	Constitutive	0	NULL	ENSSSCG00000018299	7	miRNA	NULL	ENSSSCG00000018299
EMPV1_24319	Gene	ENSSSCG00000020401|ENSSSCT00000021996	Constitutive	0	NULL	ENSSSCG00000020401	2	miRNA	NULL	ENSSSCG00000020401
EMPV1_24366	Gene	ENSSSCG00000019592|ENSSSCT00000021187	Constitutive	0	NULL	ENSSSCG00000019592	7	miRNA	NULL	ENSSSCG00000019592
EMPV1_24635	Gene	ENSSSCG00000019820|ENSSSCT00000021415	Constitutive	0	NULL	ENSSSCG00000019820	X	miRNA	NULL	ENSSSCG00000019820
EMPV1_24640	Gene	ENSSSCG00000019896|ENSSSCT00000021491	Constitutive	0	NULL	ENSSSCG00000019896	12	miRNA	NULL	ENSSSCG00000019896
EMPV1_24662	Gene	ENSSSCG00000020437|ENSSSCT00000022032	Constitutive	0	NULL	ENSSSCG00000020437	5	miRNA	NULL	ENSSSCG00000020437
EMPV1_24668	Gene	ENSSSCG00000018544|ENSSSCT00000020139	Constitutive	0	NULL	ENSSSCG00000018544	1	miRNA	NULL	ENSSSCG00000018544
EMPV1_24700	Gene	ENSSSCG00000019642|ENSSSCT00000021237	Constitutive	0	NULL	ENSSSCG00000019642	X	miRNA	NULL	ENSSSCG00000019642
EMPV1_24705	Gene	ENSSSCG00000020536|ENSSSCT00000022131	Constitutive	0	NULL	ENSSSCG00000020536	13	miRNA	NULL	ENSSSCG00000020536
EMPV1_24737	Gene	ENSSSCG00000019748|ENSSSCT00000021343	Constitutive	0	NULL	ENSSSCG00000019748	9	miRNA	NULL	ENSSSCG00000019748
EMPV1_24767	Gene	ENSSSCG00000018513|ENSSSCT00000020108	Constitutive	0	NULL	ENSSSCG00000018513	2	miRNA	ssc-mir-145	ENSSSCG00000018513
EMPV1_24810	Gene	ENSSSCG00000020213|ENSSSCT00000021808	Constitutive	0	NULL	ENSSSCG00000020213	9	miRNA	NULL	ENSSSCG00000020213
EMPV1_25036	Gene	ENSSSCG00000018437|ENSSSCT00000020032	Constitutive	0	NULL	ENSSSCG00000018437	X	miRNA	NULL	ENSSSCG00000018437
EMPV1_25171	Gene	ENSSSCG00000019211|ENSSSCT00000020806	Constitutive	0	NULL	ENSSSCG00000019211	2	miRNA	NULL	ENSSSCG00000019211
EMPV1_25319	Gene	ENSSSCG00000019722|ENSSSCT00000021317	Constitutive	0	NULL	ENSSSCG00000019722	10	miRNA	ssc-mir-181a	ENSSSCG00000019722
EMPV1_25385	Gene	ENSSSCG00000018159|ENSSSCT00000019754	Constitutive	0	NULL	ENSSSCG00000018159	13	miRNA	NULL	ENSSSCG00000018159
EMPV1_25455	Gene	ENSSSCG00000018328|ENSSSCT00000019923	Constitutive	0	NULL	ENSSSCG00000018328	1	miRNA	NULL	ENSSSCG00000018328
EMPV1_25507	Gene	ENSSSCG00000018214|ENSSSCT00000019809	Constitutive	0	NULL	ENSSSCG00000018214	2	miRNA	ssc-mir-24	ENSSSCG00000018214
EMPV1_25517	Gene	ENSSSCG00000020235|ENSSSCT00000021830	Constitutive	0	NULL	ENSSSCG00000020235	1	miRNA	NULL	ENSSSCG00000020235
EMPV1_25578	Gene	ENSSSCG00000018904|ENSSSCT00000020499	Constitutive	0	NULL	ENSSSCG00000018904	13	miRNA	NULL	ENSSSCG00000018904
EMPV1_25722	Gene	ENSSSCG00000018681|ENSSSCT00000020276	Constitutive	0	NULL	ENSSSCG00000018681	11	miRNA	NULL	ENSSSCG00000018681
EMPV1_25739	Gene	ENSSSCG00000019429|ENSSSCT00000021024	Constitutive	0	NULL	ENSSSCG00000019429	1	miRNA	NULL	ENSSSCG00000019429
EMPV1_25765	Gene	ENSSSCG00000019941|ENSSSCT00000021536	Constitutive	0	NULL	ENSSSCG00000019941	1	miRNA	ssc-mir-30a	ENSSSCG00000019941
EMPV1_25779	Gene	ENSSSCG00000019897|ENSSSCT00000021492	Constitutive	0	NULL	ENSSSCG00000019897	11	miRNA	ssc-mir-19a	ENSSSCG00000019897
EMPV1_25955	Gene	ENSSSCG00000019295|ENSSSCT00000020890	Constitutive	0	NULL	ENSSSCG00000019295	3	miRNA	NULL	ENSSSCG00000019295
EMPV1_25993	Gene	ENSSSCG00000018414|ENSSSCT00000020009	Constitutive	0	NULL	ENSSSCG00000018414	9	miRNA	NULL	ENSSSCG00000018414
EMPV1_26017	Gene	ENSSSCG00000018705|ENSSSCT00000020300	Constitutive	0	NULL	ENSSSCG00000018705	5	miRNA	NULL	ENSSSCG00000018705
EMPV1_26033	Gene	ENSSSCG00000020502|ENSSSCT00000022097	Constitutive	0	NULL	ENSSSCG00000020502	17	miRNA	NULL	ENSSSCG00000020502
EMPV1_26099	Gene	ENSSSCG00000019012|ENSSSCT00000020607	Constitutive	0	NULL	ENSSSCG00000019012	6	miRNA	NULL	ENSSSCG00000019012
EMPV1_26157	Gene	ENSSSCG00000018814|ENSSSCT00000020409	Constitutive	0	NULL	ENSSSCG00000018814	5	miRNA	NULL	ENSSSCG00000018814
EMPV1_26189	Gene	ENSSSCG00000019173|ENSSSCT00000020768	Constitutive	0	NULL	ENSSSCG00000019173	7	miRNA	NULL	ENSSSCG00000019173
EMPV1_26326	Gene	ENSSSCG00000019853|ENSSSCT00000021448	Constitutive	0	NULL	ENSSSCG00000019853	7	miRNA	NULL	ENSSSCG00000019853
EMPV1_26449	Gene	ENSSSCG00000020115|ENSSSCT00000021710	Constitutive	0	NULL	ENSSSCG00000020115	X	miRNA	NULL	ENSSSCG00000020115
EMPV1_26606	Gene	ENSSSCG00000019259|ENSSSCT00000020854	Constitutive	0	NULL	ENSSSCG00000019259	X	miRNA	NULL	ENSSSCG00000019259
EMPV1_26660	Gene	ENSSSCG00000018627|ENSSSCT00000020222	Constitutive	0	NULL	ENSSSCG00000018627	X	miRNA	NULL	ENSSSCG00000018627
EMPV1_26696	Gene	ENSSSCG00000020313|ENSSSCT00000021908	Constitutive	0	NULL	ENSSSCG00000020313	6	miRNA	NULL	ENSSSCG00000020313
EMPV1_26740	Gene	ENSSSCG00000019835|ENSSSCT00000021430	Constitutive	0	NULL	ENSSSCG00000019835	13	miRNA	NULL	ENSSSCG00000019835
EMPV1_26751	Gene	ENSSSCG00000018739|ENSSSCT00000020334	Constitutive	0	NULL	ENSSSCG00000018739	18	miRNA	NULL	ENSSSCG00000018739
EMPV1_26794	Gene	ENSSSCG00000018390|ENSSSCT00000019985	Constitutive	0	NULL	ENSSSCG00000018390	X	miRNA	ssc-mir-325	ENSSSCG00000018390
EMPV1_26829	Gene	ENSSSCG00000020396|ENSSSCT00000021991	Constitutive	0	NULL	ENSSSCG00000020396	5	miRNA	NULL	ENSSSCG00000020396
EMPV1_26916	Gene	ENSSSCG00000019828|ENSSSCT00000021423	Constitutive	0	NULL	ENSSSCG00000019828	6	miRNA	NULL	ENSSSCG00000019828
EMPV1_27092	Gene	ENSSSCG00000020190|ENSSSCT00000021785	Constitutive	0	NULL	ENSSSCG00000020190	6	miRNA	NULL	ENSSSCG00000020190
EMPV1_27093	Gene	ENSSSCG00000020143|ENSSSCT00000021738	Constitutive	0	NULL	ENSSSCG00000020143	6	miRNA	NULL	ENSSSCG00000020143
EMPV1_27157	Gene	ENSSSCG00000019839|ENSSSCT00000021434	Constitutive	0	NULL	ENSSSCG00000019839	13	miRNA	NULL	ENSSSCG00000019839
EMPV1_27281	Gene	ENSSSCG00000018834|ENSSSCT00000020429	Constitutive	0	NULL	ENSSSCG00000018834	1	miRNA	NULL	ENSSSCG00000018834
EMPV1_27361	Gene	ENSSSCG00000019605|ENSSSCT00000021200	Constitutive	0	NULL	ENSSSCG00000019605	1	miRNA	NULL	ENSSSCG00000019605
EMPV1_27417	Gene	ENSSSCG00000018508|ENSSSCT00000020103	Constitutive	0	NULL	ENSSSCG00000018508	17	miRNA	NULL	ENSSSCG00000018508
EMPV1_27442	Gene	ENSSSCG00000018527|ENSSSCT00000020122	Constitutive	0	NULL	ENSSSCG00000018527	7	miRNA	NULL	ENSSSCG00000018527
EMPV1_27464	Gene	ENSSSCG00000019836|ENSSSCT00000021431	Constitutive	0	NULL	ENSSSCG00000019836	3	miRNA	ssc-mir-216	ENSSSCG00000019836
EMPV1_27576	Gene	ENSSSCG00000018618|ENSSSCT00000020213	Constitutive	0	NULL	ENSSSCG00000018618	2	miRNA	NULL	ENSSSCG00000018618
EMPV1_27749	Gene	ENSSSCG00000018967|ENSSSCT00000020562	Constitutive	0	NULL	ENSSSCG00000018967	7	miRNA	NULL	ENSSSCG00000018967
EMPV1_27789	Gene	ENSSSCG00000019005|ENSSSCT00000020600	Constitutive	0	NULL	ENSSSCG00000019005	1	miRNA	NULL	ENSSSCG00000019005
EMPV1_27921	Gene	ENSSSCG00000019240|ENSSSCT00000020835	Constitutive	0	NULL	ENSSSCG00000019240	5	miRNA	NULL	ENSSSCG00000019240
EMPV1_28148	Gene	ENSSSCG00000018228|ENSSSCT00000019823	Constitutive	0	NULL	ENSSSCG00000018228	15	miRNA	NULL	ENSSSCG00000018228
EMPV1_28318	Gene	ENSSSCG00000020230|ENSSSCT00000021825	Constitutive	0	NULL	ENSSSCG00000020230	3	miRNA	NULL	ENSSSCG00000020230
EMPV1_28391	Gene	ENSSSCG00000020327|ENSSSCT00000021922	Constitutive	0	NULL	ENSSSCG00000020327	16	miRNA	NULL	ENSSSCG00000020327
EMPV1_28395	Gene	ENSSSCG00000019404|ENSSSCT00000020999	Constitutive	0	NULL	ENSSSCG00000019404	13	miRNA	ssc-mir-28	ENSSSCG00000019404
EMPV1_28511	Gene	ENSSSCG00000019071|ENSSSCT00000020666	Constitutive	0	NULL	ENSSSCG00000019071	14	miRNA	NULL	ENSSSCG00000019071
EMPV1_28703	Gene	ENSSSCG00000019543|ENSSSCT00000021138	Constitutive	0	NULL	ENSSSCG00000019543	X	miRNA	NULL	ENSSSCG00000019543
EMPV1_28743	Gene	ENSSSCG00000018719|ENSSSCT00000020314	Constitutive	0	NULL	ENSSSCG00000018719	X	miRNA	NULL	ENSSSCG00000018719
EMPV1_28848	Gene	ENSSSCG00000019615|ENSSSCT00000021210	Constitutive	0	NULL	ENSSSCG00000019615	9	miRNA	NULL	ENSSSCG00000019615
EMPV1_28909	Gene	ENSSSCG00000019683|ENSSSCT00000021278	Constitutive	0	NULL	ENSSSCG00000019683	X	miRNA	NULL	ENSSSCG00000019683
EMPV1_29063	Gene	ENSSSCG00000019294|ENSSSCT00000020889	Constitutive	0	NULL	ENSSSCG00000019294	18	miRNA	NULL	ENSSSCG00000019294
EMPV1_29125	Gene	ENSSSCG00000018695|ENSSSCT00000020290	Constitutive	0	NULL	ENSSSCG00000018695	1	miRNA	NULL	ENSSSCG00000018695
EMPV1_29242	Gene	ENSSSCG00000019593|ENSSSCT00000021188	Constitutive	0	NULL	ENSSSCG00000019593	X	miRNA	NULL	ENSSSCG00000019593
EMPV1_29267	Gene	ENSSSCG00000019411|ENSSSCT00000021006	Constitutive	0	NULL	ENSSSCG00000019411	X	miRNA	ssc-mir-224	ENSSSCG00000019411
EMPV1_29281	Gene	ENSSSCG00000019370|ENSSSCT00000020965	Constitutive	0	NULL	ENSSSCG00000019370	12	miRNA	NULL	ENSSSCG00000019370
EMPV1_29285	Gene	ENSSSCG00000020599|ENSSSCT00000022194	Constitutive	0	NULL	ENSSSCG00000020599	16	miRNA	NULL	ENSSSCG00000020599
EMPV1_29419	Gene	ENSSSCG00000019317|ENSSSCT00000020912	Constitutive	0	NULL	ENSSSCG00000019317	9	miRNA	NULL	ENSSSCG00000019317
EMPV1_29593	Gene	ENSSSCG00000018359|ENSSSCT00000019954	Constitutive	0	NULL	ENSSSCG00000018359	X	miRNA	NULL	ENSSSCG00000018359
EMPV1_29748	Gene	ENSSSCG00000019681|ENSSSCT00000021276	Constitutive	0	NULL	ENSSSCG00000019681	13	miRNA	NULL	ENSSSCG00000019681
EMPV1_29832	Gene	ENSSSCG00000019098|ENSSSCT00000020693	Constitutive	0	NULL	ENSSSCG00000019098	X	miRNA	ssc-let-7f	ENSSSCG00000019098
EMPV1_30021	Gene	ENSSSCG00000020470|ENSSSCT00000022065	Constitutive	0	NULL	ENSSSCG00000020470	7	miRNA	NULL	ENSSSCG00000020470
EMPV1_30049	Gene	ENSSSCG00000018186|ENSSSCT00000019781	Constitutive	0	NULL	ENSSSCG00000018186	X	miRNA	NULL	ENSSSCG00000018186
EMPV1_30294	Gene	ENSSSCG00000018841|ENSSSCT00000020436	Constitutive	0	NULL	ENSSSCG00000018841	18	miRNA	NULL	ENSSSCG00000018841
EMPV1_30466	Gene	ENSSSCG00000020382|ENSSSCT00000021977	Constitutive	0	NULL	ENSSSCG00000020382	6	miRNA	NULL	ENSSSCG00000020382
EMPV1_30511	Gene	ENSSSCG00000018489|ENSSSCT00000020084	Constitutive	0	NULL	ENSSSCG00000018489	8	miRNA	NULL	ENSSSCG00000018489
EMPV1_30545	Gene	ENSSSCG00000019506|ENSSSCT00000021101	Constitutive	0	NULL	ENSSSCG00000019506	X	miRNA	NULL	ENSSSCG00000019506
EMPV1_30559	Gene	ENSSSCG00000018866|ENSSSCT00000020461	Constitutive	0	NULL	ENSSSCG00000018866	5	miRNA	ssc-mir-135-2	ENSSSCG00000018866
EMPV1_30576	Gene	ENSSSCG00000020534|ENSSSCT00000022129	Constitutive	0	NULL	ENSSSCG00000020534	X	miRNA	NULL	ENSSSCG00000020534
EMPV1_30661	Gene	ENSSSCG00000018633|ENSSSCT00000020228	Constitutive	0	NULL	ENSSSCG00000018633	5	miRNA	NULL	ENSSSCG00000018633
EMPV1_30742	Gene	ENSSSCG00000018757|ENSSSCT00000020352	Constitutive	0	NULL	ENSSSCG00000018757	4	miRNA	NULL	ENSSSCG00000018757
EMPV1_30884	Gene	ENSSSCG00000018135|ENSSSCT00000019730	Constitutive	0	NULL	ENSSSCG00000018135	4	miRNA	NULL	ENSSSCG00000018135
EMPV1_30945	Gene	ENSSSCG00000018626|ENSSSCT00000020221	Constitutive	0	NULL	ENSSSCG00000018626	4	miRNA	NULL	ENSSSCG00000018626
EMPV1_31072	Gene	ENSSSCG00000019934|ENSSSCT00000021529	Constitutive	0	NULL	ENSSSCG00000019934	6	miRNA	NULL	ENSSSCG00000019934
EMPV1_31145	Gene	ENSSSCG00000019092|ENSSSCT00000020687	Constitutive	0	NULL	ENSSSCG00000019092	11	miRNA	ssc-mir-15a	ENSSSCG00000019092
EMPV1_31172	Gene	ENSSSCG00000020282|ENSSSCT00000021877	Constitutive	0	NULL	ENSSSCG00000020282	7	miRNA	NULL	ENSSSCG00000020282
EMPV1_31238	Gene	ENSSSCG00000018407|ENSSSCT00000020002	Constitutive	0	NULL	ENSSSCG00000018407	3	miRNA	NULL	ENSSSCG00000018407
EMPV1_31331	Gene	ENSSSCG00000018204|ENSSSCT00000019799	Constitutive	0	NULL	ENSSSCG00000018204	12	miRNA	NULL	ENSSSCG00000018204
EMPV1_31359	Gene	ENSSSCG00000018754|ENSSSCT00000020349	Constitutive	0	NULL	ENSSSCG00000018754	3	miRNA	NULL	ENSSSCG00000018754
EMPV1_31377	Gene	ENSSSCG00000018570|ENSSSCT00000020165	Constitutive	0	NULL	ENSSSCG00000018570	6	miRNA	NULL	ENSSSCG00000018570
EMPV1_31379	Gene	ENSSSCG00000019456|ENSSSCT00000021051	Constitutive	0	NULL	ENSSSCG00000019456	10	miRNA	NULL	ENSSSCG00000019456
EMPV1_31400	Gene	ENSSSCG00000020511|ENSSSCT00000022106	Constitutive	0	NULL	ENSSSCG00000020511	14	miRNA	NULL	ENSSSCG00000020511
EMPV1_31491	Gene	ENSSSCG00000018264|ENSSSCT00000019859	Constitutive	0	NULL	ENSSSCG00000018264	4	miRNA	NULL	ENSSSCG00000018264
EMPV1_31577	Gene	ENSSSCG00000020012|ENSSSCT00000021607	Constitutive	0	NULL	ENSSSCG00000020012	18	miRNA	NULL	ENSSSCG00000020012
EMPV1_31595	Gene	ENSSSCG00000018124|ENSSSCT00000019719	Constitutive	0	NULL	ENSSSCG00000018124	7	miRNA	NULL	ENSSSCG00000018124
EMPV1_31713	Gene	ENSSSCG00000019673|ENSSSCT00000021268	Constitutive	0	NULL	ENSSSCG00000019673	X	miRNA	NULL	ENSSSCG00000019673
EMPV1_31819	Gene	ENSSSCG00000019652|ENSSSCT00000021247	Constitutive	0	NULL	ENSSSCG00000019652	4	miRNA	NULL	ENSSSCG00000019652
EMPV1_31836	Gene	ENSSSCG00000019493|ENSSSCT00000021088	Constitutive	0	NULL	ENSSSCG00000019493	6	miRNA	NULL	ENSSSCG00000019493
EMPV1_31864	Gene	ENSSSCG00000019492|ENSSSCT00000021087	Constitutive	0	NULL	ENSSSCG00000019492	6	miRNA	NULL	ENSSSCG00000019492
EMPV1_31894	Gene	ENSSSCG00000019285|ENSSSCT00000020880	Constitutive	0	NULL	ENSSSCG00000019285	12	miRNA	NULL	ENSSSCG00000019285
EMPV1_31897	Gene	ENSSSCG00000018702|ENSSSCT00000020297	Constitutive	0	NULL	ENSSSCG00000018702	17	miRNA	NULL	ENSSSCG00000018702
EMPV1_31910	Gene	ENSSSCG00000019846|ENSSSCT00000021441	Constitutive	0	NULL	ENSSSCG00000019846	X	miRNA	ssc-mir-105-1	ENSSSCG00000019846
EMPV1_32048	Gene	ENSSSCG00000018640|ENSSSCT00000020235	Constitutive	0	NULL	ENSSSCG00000018640	3	miRNA	ssc-mir-216	ENSSSCG00000018640
EMPV1_32051	Gene	ENSSSCG00000018845|ENSSSCT00000020440	Constitutive	0	NULL	ENSSSCG00000018845	17	miRNA	NULL	ENSSSCG00000018845
EMPV1_32088	Gene	ENSSSCG00000018360|ENSSSCT00000019955	Constitutive	0	NULL	ENSSSCG00000018360	14	miRNA	NULL	ENSSSCG00000018360
EMPV1_32154	Gene	ENSSSCG00000018324|ENSSSCT00000019919	Constitutive	0	NULL	ENSSSCG00000018324	9	miRNA	NULL	ENSSSCG00000018324
EMPV1_32254	Gene	ENSSSCG00000020600|ENSSSCT00000022195	Constitutive	0	NULL	ENSSSCG00000020600	7	miRNA	NULL	ENSSSCG00000020600
EMPV1_32322	Gene	ENSSSCG00000019157|ENSSSCT00000020752	Constitutive	0	NULL	ENSSSCG00000019157	X	miRNA	ssc-mir-503	ENSSSCG00000019157
EMPV1_32630	Gene	ENSSSCG00000019797|ENSSSCT00000021392	Constitutive	0	NULL	ENSSSCG00000019797	2	miRNA	NULL	ENSSSCG00000019797
EMPV1_32693	Gene	ENSSSCG00000018175|ENSSSCT00000019770	Constitutive	0	NULL	ENSSSCG00000018175	1	miRNA	NULL	ENSSSCG00000018175
EMPV1_32782	Gene	ENSSSCG00000019401|ENSSSCT00000020996	Constitutive	0	NULL	ENSSSCG00000019401	X	miRNA	NULL	ENSSSCG00000019401
EMPV1_33097	Gene	ENSSSCG00000019455|ENSSSCT00000021050	Constitutive	0	NULL	ENSSSCG00000019455	8	miRNA	NULL	ENSSSCG00000019455
EMPV1_33254	Gene	ENSSSCG00000018366|ENSSSCT00000019961	Constitutive	0	NULL	ENSSSCG00000018366	16	miRNA	NULL	ENSSSCG00000018366
EMPV1_33312	Gene	ENSSSCG00000019535|ENSSSCT00000021130	Constitutive	0	NULL	ENSSSCG00000019535	11	miRNA	ssc-mir-18	ENSSSCG00000019535
EMPV1_33347	Gene	ENSSSCG00000018994|ENSSSCT00000020589	Constitutive	0	NULL	ENSSSCG00000018994	5	miRNA	NULL	ENSSSCG00000018994
EMPV1_33565	Gene	ENSSSCG00000019354|ENSSSCT00000020949	Constitutive	0	NULL	ENSSSCG00000019354	12	miRNA	NULL	ENSSSCG00000019354
EMPV1_33567	Gene	ENSSSCG00000020430|ENSSSCT00000022025	Constitutive	0	NULL	ENSSSCG00000020430	X	miRNA	NULL	ENSSSCG00000020430
EMPV1_33788	Gene	ENSSSCG00000019645|ENSSSCT00000021240	Constitutive	0	NULL	ENSSSCG00000019645	16	miRNA	NULL	ENSSSCG00000019645
EMPV1_33842	Gene	ENSSSCG00000019162|ENSSSCT00000020757	Constitutive	0	NULL	ENSSSCG00000019162	X	miRNA	ssc-mir-106a	ENSSSCG00000019162
EMPV1_33905	Gene	ENSSSCG00000018127|ENSSSCT00000019722	Constitutive	0	NULL	ENSSSCG00000018127	X	miRNA	NULL	ENSSSCG00000018127
EMPV1_33971	Gene	ENSSSCG00000019572|ENSSSCT00000021167	Constitutive	0	NULL	ENSSSCG00000019572	1	miRNA	ssc-mir-122	ENSSSCG00000019572
EMPV1_34059	Gene	ENSSSCG00000019060|ENSSSCT00000020655	Constitutive	0	NULL	ENSSSCG00000019060	4	miRNA	NULL	ENSSSCG00000019060
EMPV1_34093	Gene	ENSSSCG00000019884|ENSSSCT00000021479	Constitutive	0	NULL	ENSSSCG00000019884	6	miRNA	NULL	ENSSSCG00000019884
EMPV1_34196	Gene	ENSSSCG00000019118|ENSSSCT00000020713	Constitutive	0	NULL	ENSSSCG00000019118	2	miRNA	NULL	ENSSSCG00000019118
EMPV1_34250	Gene	ENSSSCG00000020316|ENSSSCT00000021911	Constitutive	0	NULL	ENSSSCG00000020316	1	miRNA	NULL	ENSSSCG00000020316
EMPV1_34322	Gene	ENSSSCG00000019191|ENSSSCT00000020786	Constitutive	0	NULL	ENSSSCG00000019191	12	miRNA	NULL	ENSSSCG00000019191
EMPV1_34443	Gene	ENSSSCG00000019875|ENSSSCT00000021470	Constitutive	0	NULL	ENSSSCG00000019875	4	miRNA	ssc-mir-9-1	ENSSSCG00000019875
EMPV1_34478	Gene	ENSSSCG00000019832|ENSSSCT00000021427	Constitutive	0	NULL	ENSSSCG00000019832	8	miRNA	NULL	ENSSSCG00000019832
EMPV1_34481	Gene	ENSSSCG00000019569|ENSSSCT00000021164	Constitutive	0	NULL	ENSSSCG00000019569	6	miRNA	NULL	ENSSSCG00000019569
EMPV1_34675	Gene	ENSSSCG00000018986|ENSSSCT00000020581	Constitutive	0	NULL	ENSSSCG00000018986	16	miRNA	NULL	ENSSSCG00000018986
EMPV1_34713	Gene	ENSSSCG00000019663|ENSSSCT00000021258	Constitutive	0	NULL	ENSSSCG00000019663	9	miRNA	ssc-mir-29c	ENSSSCG00000019663
EMPV1_34732	Gene	ENSSSCG00000019067|ENSSSCT00000020662	Constitutive	0	NULL	ENSSSCG00000019067	16	miRNA	NULL	ENSSSCG00000019067
EMPV1_34745	Gene	ENSSSCG00000018296|ENSSSCT00000019891	Constitutive	0	NULL	ENSSSCG00000018296	11	miRNA	NULL	ENSSSCG00000018296
EMPV1_34804	Gene	ENSSSCG00000019899|ENSSSCT00000021494	Constitutive	0	NULL	ENSSSCG00000019899	3	miRNA	NULL	ENSSSCG00000019899
EMPV1_35048	Gene	ENSSSCG00000018577|ENSSSCT00000020172	Constitutive	0	NULL	ENSSSCG00000018577	1	miRNA	NULL	ENSSSCG00000018577
EMPV1_35139	Gene	ENSSSCG00000018438|ENSSSCT00000020033	Constitutive	0	NULL	ENSSSCG00000018438	14	miRNA	NULL	ENSSSCG00000018438
EMPV1_35175	Gene	ENSSSCG00000019457|ENSSSCT00000021052	Constitutive	0	NULL	ENSSSCG00000019457	12	miRNA	NULL	ENSSSCG00000019457
EMPV1_35195	Gene	ENSSSCG00000019773|ENSSSCT00000021368	Constitutive	0	NULL	ENSSSCG00000019773	9	miRNA	NULL	ENSSSCG00000019773
EMPV1_35215	Gene	ENSSSCG00000018555|ENSSSCT00000020150	Constitutive	0	NULL	ENSSSCG00000018555	12	miRNA	ssc-mir-21	ENSSSCG00000018555
EMPV1_35218	Gene	ENSSSCG00000020031|ENSSSCT00000021626	Constitutive	0	NULL	ENSSSCG00000020031	5	miRNA	NULL	ENSSSCG00000020031
EMPV1_35221	Gene	ENSSSCG00000018983|ENSSSCT00000020578	Constitutive	0	NULL	ENSSSCG00000018983	6	miRNA	NULL	ENSSSCG00000018983
EMPV1_35350	Gene	ENSSSCG00000019520|ENSSSCT00000021115	Constitutive	0	NULL	ENSSSCG00000019520	1	miRNA	ssc-mir-30c	ENSSSCG00000019520
EMPV1_35421	Gene	ENSSSCG00000018944|ENSSSCT00000020539	Constitutive	0	NULL	ENSSSCG00000018944	1	miRNA	NULL	ENSSSCG00000018944
EMPV1_35452	Gene	ENSSSCG00000018370|ENSSSCT00000019965	Constitutive	0	NULL	ENSSSCG00000018370	14	miRNA	NULL	ENSSSCG00000018370
EMPV1_35583	Gene	ENSSSCG00000018206|ENSSSCT00000019801	Constitutive	0	NULL	ENSSSCG00000018206	13	miRNA	NULL	ENSSSCG00000018206
EMPV1_35929	Gene	ENSSSCG00000020292|ENSSSCT00000021887	Constitutive	0	NULL	ENSSSCG00000020292	17	miRNA	NULL	ENSSSCG00000020292
EMPV1_35983	Gene	ENSSSCG00000019935|ENSSSCT00000021530	Constitutive	0	NULL	ENSSSCG00000019935	X	miRNA	NULL	ENSSSCG00000019935
EMPV1_36056	Gene	ENSSSCG00000019341|ENSSSCT00000020936	Constitutive	0	NULL	ENSSSCG00000019341	6	miRNA	NULL	ENSSSCG00000019341
EMPV1_36111	Gene	ENSSSCG00000018991|ENSSSCT00000020586	Constitutive	0	NULL	ENSSSCG00000018991	7	miRNA	NULL	ENSSSCG00000018991
EMPV1_36159	Gene	ENSSSCG00000018758|ENSSSCT00000020353	Constitutive	0	NULL	ENSSSCG00000018758	9	miRNA	ssc-mir-214	ENSSSCG00000018758
EMPV1_36198	Gene	ENSSSCG00000019719|ENSSSCT00000021314	Constitutive	0	NULL	ENSSSCG00000019719	1	miRNA	ssc-mir-181b	ENSSSCG00000019719
EMPV1_36205	Gene	ENSSSCG00000019133|ENSSSCT00000020728	Constitutive	0	NULL	ENSSSCG00000019133	1	miRNA	NULL	ENSSSCG00000019133
EMPV1_36280	Gene	ENSSSCG00000020552|ENSSSCT00000022147	Constitutive	0	NULL	ENSSSCG00000020552	3	miRNA	NULL	ENSSSCG00000020552
EMPV1_36463	Gene	ENSSSCG00000019431|ENSSSCT00000021026	Constitutive	0	NULL	ENSSSCG00000019431	14	miRNA	NULL	ENSSSCG00000019431
EMPV1_36504	Gene	ENSSSCG00000018662|ENSSSCT00000020257	Constitutive	0	NULL	ENSSSCG00000018662	1	miRNA	NULL	ENSSSCG00000018662
EMPV1_36562	Gene	ENSSSCG00000020278|ENSSSCT00000021873	Constitutive	0	NULL	ENSSSCG00000020278	2	miRNA	NULL	ENSSSCG00000020278
EMPV1_36613	Gene	ENSSSCG00000019121|ENSSSCT00000020716	Constitutive	0	NULL	ENSSSCG00000019121	2	miRNA	NULL	ENSSSCG00000019121
EMPV1_36703	Gene	ENSSSCG00000019299|ENSSSCT00000020894	Constitutive	0	NULL	ENSSSCG00000019299	X	miRNA	NULL	ENSSSCG00000019299
EMPV1_36757	Gene	ENSSSCG00000020503|ENSSSCT00000022098	Constitutive	0	NULL	ENSSSCG00000020503	6	miRNA	NULL	ENSSSCG00000020503
EMPV1_37062	Gene	ENSSSCG00000018453|ENSSSCT00000020048	Constitutive	0	NULL	ENSSSCG00000018453	7	miRNA	NULL	ENSSSCG00000018453
EMPV1_37146	Gene	ENSSSCG00000019154|ENSSSCT00000020749	Constitutive	0	NULL	ENSSSCG00000019154	13	miRNA	NULL	ENSSSCG00000019154
EMPV1_37182	Gene	ENSSSCG00000018147|ENSSSCT00000019742	Constitutive	0	NULL	ENSSSCG00000018147	12	miRNA	NULL	ENSSSCG00000018147
EMPV1_37322	Gene	ENSSSCG00000018497|ENSSSCT00000020092	Constitutive	0	NULL	ENSSSCG00000018497	X	miRNA	NULL	ENSSSCG00000018497
EMPV1_37350	Gene	ENSSSCG00000018183|ENSSSCT00000019778	Constitutive	0	NULL	ENSSSCG00000018183	17	miRNA	NULL	ENSSSCG00000018183
EMPV1_37382	Gene	ENSSSCG00000018890|ENSSSCT00000020485	Constitutive	0	NULL	ENSSSCG00000018890	7	miRNA	NULL	ENSSSCG00000018890
EMPV1_37383	Gene	ENSSSCG00000018601|ENSSSCT00000020196	Constitutive	0	NULL	ENSSSCG00000018601	7	miRNA	NULL	ENSSSCG00000018601
EMPV1_37474	Gene	ENSSSCG00000019105|ENSSSCT00000020700	Constitutive	0	NULL	ENSSSCG00000019105	2	miRNA	NULL	ENSSSCG00000019105
EMPV1_37515	Gene	ENSSSCG00000019206|ENSSSCT00000020801	Constitutive	0	NULL	ENSSSCG00000019206	9	miRNA	NULL	ENSSSCG00000019206
EMPV1_37827	Gene	ENSSSCG00000018277|ENSSSCT00000019872	Constitutive	0	NULL	ENSSSCG00000018277	18	miRNA	ssc-mir-148a	ENSSSCG00000018277
EMPV1_37870	Gene	ENSSSCG00000018331|ENSSSCT00000019926	Constitutive	0	NULL	ENSSSCG00000018331	7	miRNA	NULL	ENSSSCG00000018331
EMPV1_38014	Gene	ENSSSCG00000019811|ENSSSCT00000021406	Constitutive	0	NULL	ENSSSCG00000019811	1	miRNA	NULL	ENSSSCG00000019811
EMPV1_38061	Gene	ENSSSCG00000019430|ENSSSCT00000021025	Constitutive	0	NULL	ENSSSCG00000019430	1	miRNA	NULL	ENSSSCG00000019430
EMPV1_38064	Gene	ENSSSCG00000019393|ENSSSCT00000020988	Constitutive	0	NULL	ENSSSCG00000019393	12	miRNA	NULL	ENSSSCG00000019393
EMPV1_38159	Gene	ENSSSCG00000019713|ENSSSCT00000021308	Constitutive	0	NULL	ENSSSCG00000019713	11	miRNA	NULL	ENSSSCG00000019713
EMPV1_38180	Gene	ENSSSCG00000019065|ENSSSCT00000020660	Constitutive	0	NULL	ENSSSCG00000019065	6	miRNA	ssc-mir-186	ENSSSCG00000019065
EMPV1_38231	Gene	ENSSSCG00000020496|ENSSSCT00000022091	Constitutive	0	NULL	ENSSSCG00000020496	6	miRNA	NULL	ENSSSCG00000020496
EMPV1_38247	Gene	ENSSSCG00000020320|ENSSSCT00000021915	Constitutive	0	NULL	ENSSSCG00000020320	6	miRNA	NULL	ENSSSCG00000020320
EMPV1_38289	Gene	ENSSSCG00000019606|ENSSSCT00000021201	Constitutive	0	NULL	ENSSSCG00000019606	5	miRNA	NULL	ENSSSCG00000019606
EMPV1_38387	Gene	ENSSSCG00000018677|ENSSSCT00000020272	Constitutive	0	NULL	ENSSSCG00000018677	7	miRNA	NULL	ENSSSCG00000018677
EMPV1_38415	Gene	ENSSSCG00000018670|ENSSSCT00000020265	Constitutive	0	NULL	ENSSSCG00000018670	13	miRNA	NULL	ENSSSCG00000018670
EMPV1_38436	Gene	ENSSSCG00000020014|ENSSSCT00000021609	Constitutive	0	NULL	ENSSSCG00000020014	4	miRNA	NULL	ENSSSCG00000020014
EMPV1_38684	Gene	ENSSSCG00000018875|ENSSSCT00000020470	Constitutive	0	NULL	ENSSSCG00000018875	16	miRNA	NULL	ENSSSCG00000018875
EMPV1_38712	Gene	ENSSSCG00000018567|ENSSSCT00000020162	Constitutive	0	NULL	ENSSSCG00000018567	4	miRNA	NULL	ENSSSCG00000018567
EMPV1_38841	Gene	ENSSSCG00000019111|ENSSSCT00000020706	Constitutive	0	NULL	ENSSSCG00000019111	6	miRNA	NULL	ENSSSCG00000019111
EMPV1_38880	Gene	ENSSSCG00000019823|ENSSSCT00000021418	Constitutive	0	NULL	ENSSSCG00000019823	2	miRNA	ssc-mir-23a	ENSSSCG00000019823
EMPV1_38915	Gene	ENSSSCG00000019641|ENSSSCT00000021236	Constitutive	0	NULL	ENSSSCG00000019641	16	miRNA	NULL	ENSSSCG00000019641
EMPV1_38993	Gene	ENSSSCG00000019034|ENSSSCT00000020629	Constitutive	0	NULL	ENSSSCG00000019034	9	miRNA	NULL	ENSSSCG00000019034
EMPV1_39040	Gene	ENSSSCG00000019980|ENSSSCT00000021575	Constitutive	0	NULL	ENSSSCG00000019980	6	miRNA	NULL	ENSSSCG00000019980
EMPV1_39111	Gene	ENSSSCG00000020033|ENSSSCT00000021628	Constitutive	0	NULL	ENSSSCG00000020033	14	miRNA	ssc-mir-124a-2	ENSSSCG00000020033
EMPV1_39385	Gene	ENSSSCG00000019684|ENSSSCT00000021279	Constitutive	0	NULL	ENSSSCG00000019684	14	miRNA	ssc-mir-185	ENSSSCG00000019684
EMPV1_39395	Gene	ENSSSCG00000018452|ENSSSCT00000020047	Constitutive	0	NULL	ENSSSCG00000018452	13	miRNA	ssc-mir-135-1	ENSSSCG00000018452
EMPV1_39401	Gene	ENSSSCG00000018977|ENSSSCT00000020572	Constitutive	0	NULL	ENSSSCG00000018977	18	miRNA	NULL	ENSSSCG00000018977
EMPV1_39665	Gene	ENSSSCG00000018886|ENSSSCT00000020481	Constitutive	0	NULL	ENSSSCG00000018886	16	miRNA	ssc-mir-103	ENSSSCG00000018886
EMPV1_39797	Gene	ENSSSCG00000019255|ENSSSCT00000020850	Constitutive	0	NULL	ENSSSCG00000019255	X	miRNA	NULL	ENSSSCG00000019255
EMPV1_39849	Gene	ENSSSCG00000018227|ENSSSCT00000019822	Constitutive	0	NULL	ENSSSCG00000018227	1	miRNA	NULL	ENSSSCG00000018227
EMPV1_39919	Gene	ENSSSCG00000019186|ENSSSCT00000020781	Constitutive	0	NULL	ENSSSCG00000019186	X	miRNA	ssc-mir-325	ENSSSCG00000019186
EMPV1_40048	Gene	ENSSSCG00000018160|ENSSSCT00000019755	Constitutive	0	NULL	ENSSSCG00000018160	1	miRNA	NULL	ENSSSCG00000018160
EMPV1_40109	Gene	ENSSSCG00000019596|ENSSSCT00000021191	Constitutive	0	NULL	ENSSSCG00000019596	X	miRNA	NULL	ENSSSCG00000019596
EMPV1_40164	Gene	ENSSSCG00000018688|ENSSSCT00000020283	Constitutive	0	NULL	ENSSSCG00000018688	1	miRNA	NULL	ENSSSCG00000018688
EMPV1_40205	Gene	ENSSSCG00000019321|ENSSSCT00000020916	Constitutive	0	NULL	ENSSSCG00000019321	X	miRNA	ssc-mir-450	ENSSSCG00000019321
EMPV1_40218	Gene	ENSSSCG00000018952|ENSSSCT00000020547	Constitutive	0	NULL	ENSSSCG00000018952	8	miRNA	NULL	ENSSSCG00000018952
EMPV1_40247	Gene	ENSSSCG00000018403|ENSSSCT00000019998	Constitutive	0	NULL	ENSSSCG00000018403	11	miRNA	NULL	ENSSSCG00000018403
EMPV1_40375	Gene	ENSSSCG00000019273|ENSSSCT00000020868	Constitutive	0	NULL	ENSSSCG00000019273	8	miRNA	NULL	ENSSSCG00000019273
EMPV1_40396	Gene	ENSSSCG00000018340|ENSSSCT00000019935	Constitutive	0	NULL	ENSSSCG00000018340	1	miRNA	NULL	ENSSSCG00000018340
EMPV1_40430	Gene	ENSSSCG00000018495|ENSSSCT00000020090	Constitutive	0	NULL	ENSSSCG00000018495	X	miRNA	NULL	ENSSSCG00000018495
EMPV1_40588	Gene	ENSSSCG00000020015|ENSSSCT00000021610	Constitutive	0	NULL	ENSSSCG00000020015	10	miRNA	NULL	ENSSSCG00000020015
EMPV1_40657	Gene	ENSSSCG00000020107|ENSSSCT00000021702	Constitutive	0	NULL	ENSSSCG00000020107	2	miRNA	NULL	ENSSSCG00000020107
EMPV1_40774	Gene	ENSSSCG00000018506|ENSSSCT00000020101	Constitutive	0	NULL	ENSSSCG00000018506	2	miRNA	NULL	ENSSSCG00000018506
EMPV1_40895	Gene	ENSSSCG00000018097|ENSSSCT00000019692	Constitutive	0	NULL	ENSSSCG00000018097	15	miRNA	NULL	ENSSSCG00000018097
EMPV1_41100	Gene	ENSSSCG00000020361|ENSSSCT00000021956	Constitutive	0	NULL	ENSSSCG00000020361	5	miRNA	NULL	ENSSSCG00000020361
EMPV1_41120	Gene	ENSSSCG00000020467|ENSSSCT00000022062	Constitutive	0	NULL	ENSSSCG00000020467	13	miRNA	NULL	ENSSSCG00000020467
EMPV1_41288	Gene	ENSSSCG00000020550|ENSSSCT00000022145	Constitutive	0	NULL	ENSSSCG00000020550	5	miRNA	NULL	ENSSSCG00000020550
EMPV1_41331	Gene	ENSSSCG00000019221|ENSSSCT00000020816	Constitutive	0	NULL	ENSSSCG00000019221	8	miRNA	NULL	ENSSSCG00000019221
EMPV1_41409	Gene	ENSSSCG00000019201|ENSSSCT00000020796	Constitutive	0	NULL	ENSSSCG00000019201	2	miRNA	NULL	ENSSSCG00000019201
EMPV1_41510	Gene	ENSSSCG00000019178|ENSSSCT00000020773	Constitutive	0	NULL	ENSSSCG00000019178	10	miRNA	NULL	ENSSSCG00000019178
EMPV1_41552	Gene	ENSSSCG00000019061|ENSSSCT00000020656	Constitutive	0	NULL	ENSSSCG00000019061	8	miRNA	ssc-mir-95	ENSSSCG00000019061
EMPV1_41591	Gene	ENSSSCG00000019534|ENSSSCT00000021129	Constitutive	0	NULL	ENSSSCG00000019534	14	miRNA	NULL	ENSSSCG00000019534
EMPV1_41980	Gene	ENSSSCG00000019923|ENSSSCT00000021518	Constitutive	0	NULL	ENSSSCG00000019923	X	miRNA	NULL	ENSSSCG00000019923
EMPV1_42039	Gene	ENSSSCG00000018132|ENSSSCT00000019727	Constitutive	0	NULL	ENSSSCG00000018132	2	miRNA	NULL	ENSSSCG00000018132
EMPV1_42044	Gene	ENSSSCG00000020533|ENSSSCT00000022128	Constitutive	0	NULL	ENSSSCG00000020533	5	miRNA	NULL	ENSSSCG00000020533
EMPV1_42060	Gene	ENSSSCG00000019225|ENSSSCT00000020820	Constitutive	0	NULL	ENSSSCG00000019225	7	miRNA	NULL	ENSSSCG00000019225
EMPV1_42108	Gene	ENSSSCG00000018981|ENSSSCT00000020576	Constitutive	0	NULL	ENSSSCG00000018981	7	miRNA	NULL	ENSSSCG00000018981
EMPV1_42168	Gene	ENSSSCG00000019953|ENSSSCT00000021548	Constitutive	0	NULL	ENSSSCG00000019953	14	miRNA	NULL	ENSSSCG00000019953
EMPV1_42250	Gene	ENSSSCG00000018600|ENSSSCT00000020195	Constitutive	0	NULL	ENSSSCG00000018600	6	miRNA	NULL	ENSSSCG00000018600
EMPV1_42323	Gene	ENSSSCG00000019698|ENSSSCT00000021293	Constitutive	0	NULL	ENSSSCG00000019698	7	miRNA	NULL	ENSSSCG00000019698
EMPV1_42401	Gene	ENSSSCG00000019542|ENSSSCT00000021137	Constitutive	0	NULL	ENSSSCG00000019542	2	miRNA	NULL	ENSSSCG00000019542
EMPV1_42470	Gene	ENSSSCG00000018565|ENSSSCT00000020160	Constitutive	0	NULL	ENSSSCG00000018565	4	miRNA	NULL	ENSSSCG00000018565
EMPV1_42533	Gene	ENSSSCG00000019861|ENSSSCT00000021456	Constitutive	0	NULL	ENSSSCG00000019861	8	miRNA	NULL	ENSSSCG00000019861
EMPV1_42551	Gene	ENSSSCG00000020153|ENSSSCT00000021748	Constitutive	0	NULL	ENSSSCG00000020153	6	miRNA	NULL	ENSSSCG00000020153
EMPV1_42776	Gene	ENSSSCG00000020410|ENSSSCT00000022005	Constitutive	0	NULL	ENSSSCG00000020410	12	miRNA	NULL	ENSSSCG00000020410
EMPV1_42835	Gene	ENSSSCG00000019270|ENSSSCT00000020865	Constitutive	0	NULL	ENSSSCG00000019270	12	miRNA	NULL	ENSSSCG00000019270
EMPV1_42889	Gene	ENSSSCG00000019804|ENSSSCT00000021399	Constitutive	0	NULL	ENSSSCG00000019804	1	miRNA	NULL	ENSSSCG00000019804
EMPV1_42962	Gene	ENSSSCG00000019541|ENSSSCT00000021136	Constitutive	0	NULL	ENSSSCG00000019541	7	miRNA	NULL	ENSSSCG00000019541
EMPV1_42987	Gene	ENSSSCG00000019494|ENSSSCT00000021089	Constitutive	0	NULL	ENSSSCG00000019494	2	miRNA	NULL	ENSSSCG00000019494
EMPV1_43162	Gene	ENSSSCG00000019812|ENSSSCT00000021407	Constitutive	0	NULL	ENSSSCG00000019812	1	miRNA	NULL	ENSSSCG00000019812
EMPV1_43258	Gene	ENSSSCG00000019031|ENSSSCT00000020626	Constitutive	0	NULL	ENSSSCG00000019031	2	miRNA	NULL	ENSSSCG00000019031
EMPV1_43280	Gene	ENSSSCG00000019175|ENSSSCT00000020770	Constitutive	0	NULL	ENSSSCG00000019175	2	miRNA	NULL	ENSSSCG00000019175
EMPV1_43295	Gene	ENSSSCG00000019050|ENSSSCT00000020645	Constitutive	0	NULL	ENSSSCG00000019050	12	miRNA	NULL	ENSSSCG00000019050
EMPV1_43365	Gene	ENSSSCG00000019880|ENSSSCT00000021475	Constitutive	0	NULL	ENSSSCG00000019880	7	miRNA	NULL	ENSSSCG00000019880
EMPV1_43368	Gene	ENSSSCG00000018747|ENSSSCT00000020342	Constitutive	0	NULL	ENSSSCG00000018747	8	miRNA	NULL	ENSSSCG00000018747
EMPV1_43548	Gene	ENSSSCG00000019281|ENSSSCT00000020876	Constitutive	0	NULL	ENSSSCG00000019281	2	miRNA	ssc-mir-130a	ENSSSCG00000019281
EMPV1_43591	Gene	ENSSSCG00000018920|ENSSSCT00000020515	Constitutive	0	NULL	ENSSSCG00000018920	12	miRNA	NULL	ENSSSCG00000018920
EMPV1_43616	Gene	ENSSSCG00000020178|ENSSSCT00000021773	Constitutive	0	NULL	ENSSSCG00000020178	3	miRNA	NULL	ENSSSCG00000020178
EMPV1_43665	Gene	ENSSSCG00000019141|ENSSSCT00000020736	Constitutive	0	NULL	ENSSSCG00000019141	3	miRNA	NULL	ENSSSCG00000019141
EMPV1_43759	Gene	ENSSSCG00000019538|ENSSSCT00000021133	Constitutive	0	NULL	ENSSSCG00000019538	8	miRNA	NULL	ENSSSCG00000019538
EMPV1_00094	Gene	ENSSSCG00000019247|ENSSSCT00000020842	Constitutive	0	NULL	ENSSSCG00000019247	9	misc_RNA	7SK	ENSSSCG00000019247
EMPV1_00403	Gene	ENSSSCG00000020263|ENSSSCT00000021858	Constitutive	0	NULL	ENSSSCG00000020263	6	misc_RNA	7SK	ENSSSCG00000020263
EMPV1_00752	Gene	ENSSSCG00000018919|ENSSSCT00000020514	Constitutive	0	NULL	ENSSSCG00000018919	11	misc_RNA	7SK	ENSSSCG00000018919
EMPV1_01007	Gene	ENSSSCG00000019816|ENSSSCT00000021411	Constitutive	0	NULL	ENSSSCG00000019816	5	misc_RNA	7SK	ENSSSCG00000019816
EMPV1_01211	Gene	ENSSSCG00000020342|ENSSSCT00000021937	Constitutive	0	NULL	ENSSSCG00000020342	13	misc_RNA	7SK	ENSSSCG00000020342
EMPV1_01224	Gene	ENSSSCG00000018401|ENSSSCT00000019996	Constitutive	0	NULL	ENSSSCG00000018401	9	misc_RNA	7SK	ENSSSCG00000018401
EMPV1_02127	Gene	ENSSSCG00000018101|ENSSSCT00000019696	Constitutive	0	NULL	ENSSSCG00000018101	9	misc_RNA	Y_RNA	ENSSSCG00000018101
EMPV1_02560	Gene	ENSSSCG00000019803|ENSSSCT00000021398	Constitutive	0	NULL	ENSSSCG00000019803	14	misc_RNA	Y_RNA	ENSSSCG00000019803
EMPV1_02722	Gene	ENSSSCG00000019609|ENSSSCT00000021204	Constitutive	0	NULL	ENSSSCG00000019609	10	misc_RNA	7SK	ENSSSCG00000019609
EMPV1_03486	Gene	ENSSSCG00000020070|ENSSSCT00000021665	Constitutive	0	NULL	ENSSSCG00000020070	1	misc_RNA	7SK	ENSSSCG00000020070
EMPV1_03687	Gene	ENSSSCG00000020498|ENSSSCT00000022093	Constitutive	0	NULL	ENSSSCG00000020498	4	misc_RNA	7SK	ENSSSCG00000020498
EMPV1_03950	Gene	ENSSSCG00000018557|ENSSSCT00000020152	Constitutive	0	NULL	ENSSSCG00000018557	2	misc_RNA	7SK	ENSSSCG00000018557
EMPV1_04635	Gene	ENSSSCG00000019651|ENSSSCT00000021246	Constitutive	0	NULL	ENSSSCG00000019651	3	misc_RNA	7SK	ENSSSCG00000019651
EMPV1_04649	Gene	ENSSSCG00000018768|ENSSSCT00000020363	Constitutive	0	NULL	ENSSSCG00000018768	10	misc_RNA	7SK	ENSSSCG00000018768
EMPV1_04664	Gene	ENSSSCG00000018968|ENSSSCT00000020563	Constitutive	0	NULL	ENSSSCG00000018968	8	misc_RNA	7SK	ENSSSCG00000018968
EMPV1_04990	Gene	ENSSSCG00000018913|ENSSSCT00000020508	Constitutive	0	NULL	ENSSSCG00000018913	2	misc_RNA	7SK	ENSSSCG00000018913
EMPV1_05390	Gene	ENSSSCG00000020543|ENSSSCT00000022138	Constitutive	0	NULL	ENSSSCG00000020543	3	misc_RNA	7SK	ENSSSCG00000020543
EMPV1_05621	Gene	ENSSSCG00000018785|ENSSSCT00000020380	Constitutive	0	NULL	ENSSSCG00000018785	18	misc_RNA	7SK	ENSSSCG00000018785
EMPV1_05905	Gene	ENSSSCG00000020329|ENSSSCT00000021924	Constitutive	0	NULL	ENSSSCG00000020329	13	misc_RNA	7SK	ENSSSCG00000020329
EMPV1_05917	Gene	ENSSSCG00000020359|ENSSSCT00000021954	Constitutive	0	NULL	ENSSSCG00000020359	X	misc_RNA	7SK	ENSSSCG00000020359
EMPV1_06078	Gene	ENSSSCG00000020500|ENSSSCT00000022095	Constitutive	0	NULL	ENSSSCG00000020500	6	misc_RNA	7SK	ENSSSCG00000020500
EMPV1_07064	Gene	ENSSSCG00000019826|ENSSSCT00000021421	Constitutive	0	NULL	ENSSSCG00000019826	1	misc_RNA	7SK	ENSSSCG00000019826
EMPV1_07737	Gene	ENSSSCG00000018700|ENSSSCT00000020295	Constitutive	0	NULL	ENSSSCG00000018700	1	misc_RNA	RNase_MRP	ENSSSCG00000018700
EMPV1_07780	Gene	ENSSSCG00000019427|ENSSSCT00000021022	Constitutive	0	NULL	ENSSSCG00000019427	4	misc_RNA	7SK	ENSSSCG00000019427
EMPV1_08328	Gene	ENSSSCG00000019591|ENSSSCT00000021186	Constitutive	0	NULL	ENSSSCG00000019591	13	misc_RNA	7SK	ENSSSCG00000019591
EMPV1_08547	Gene	ENSSSCG00000018723|ENSSSCT00000020318	Constitutive	0	NULL	ENSSSCG00000018723	18	misc_RNA	Y_RNA	ENSSSCG00000018723
EMPV1_08879	Gene	ENSSSCG00000020281|ENSSSCT00000021876	Constitutive	0	NULL	ENSSSCG00000020281	16	misc_RNA	RNaseP_nuc	ENSSSCG00000020281
EMPV1_09082	Gene	ENSSSCG00000019134|ENSSSCT00000020729	Constitutive	0	NULL	ENSSSCG00000019134	2	misc_RNA	7SK	ENSSSCG00000019134
EMPV1_09094	Gene	ENSSSCG00000019107|ENSSSCT00000020702	Constitutive	0	NULL	ENSSSCG00000019107	13	misc_RNA	7SK	ENSSSCG00000019107
EMPV1_09531	Gene	ENSSSCG00000019616|ENSSSCT00000021211	Constitutive	0	NULL	ENSSSCG00000019616	8	misc_RNA	7SK	ENSSSCG00000019616
EMPV1_09804	Gene	ENSSSCG00000019674|ENSSSCT00000021269	Constitutive	0	NULL	ENSSSCG00000019674	1	misc_RNA	7SK	ENSSSCG00000019674
EMPV1_09954	Gene	ENSSSCG00000019817|ENSSSCT00000021412	Constitutive	0	NULL	ENSSSCG00000019817	11	misc_RNA	7SK	ENSSSCG00000019817
EMPV1_10143	Gene	ENSSSCG00000020175|ENSSSCT00000021770	Constitutive	0	NULL	ENSSSCG00000020175	4	misc_RNA	7SK	ENSSSCG00000020175
EMPV1_10291	Gene	ENSSSCG00000020047|ENSSSCT00000021642	Constitutive	0	NULL	ENSSSCG00000020047	4	misc_RNA	7SK	ENSSSCG00000020047
EMPV1_10298	Gene	ENSSSCG00000020308|ENSSSCT00000021903	Constitutive	0	NULL	ENSSSCG00000020308	6	misc_RNA	7SK	ENSSSCG00000020308
EMPV1_10443	Gene	ENSSSCG00000020354|ENSSSCT00000021949	Constitutive	0	NULL	ENSSSCG00000020354	8	misc_RNA	7SK	ENSSSCG00000020354
EMPV1_10505	Gene	ENSSSCG00000020566|ENSSSCT00000022161	Constitutive	0	NULL	ENSSSCG00000020566	15	misc_RNA	7SK	ENSSSCG00000020566
EMPV1_10958	Gene	ENSSSCG00000019716|ENSSSCT00000021311	Constitutive	0	NULL	ENSSSCG00000019716	9	misc_RNA	7SK	ENSSSCG00000019716
EMPV1_11095	Gene	ENSSSCG00000020439|ENSSSCT00000022034	Constitutive	0	NULL	ENSSSCG00000020439	7	misc_RNA	RNaseP_nuc	ENSSSCG00000020439
EMPV1_11292	Gene	ENSSSCG00000019962|ENSSSCT00000021557	Constitutive	0	NULL	ENSSSCG00000019962	4	misc_RNA	7SK	ENSSSCG00000019962
EMPV1_11337	Gene	ENSSSCG00000018815|ENSSSCT00000020410	Constitutive	0	NULL	ENSSSCG00000018815	13	misc_RNA	7SK	ENSSSCG00000018815
EMPV1_11717	Gene	ENSSSCG00000020087|ENSSSCT00000021682	Constitutive	0	NULL	ENSSSCG00000020087	2	misc_RNA	Vault	ENSSSCG00000020087
EMPV1_11787	Gene	ENSSSCG00000018938|ENSSSCT00000020533	Constitutive	0	NULL	ENSSSCG00000018938	5	misc_RNA	7SK	ENSSSCG00000018938
EMPV1_12451	Gene	ENSSSCG00000018851|ENSSSCT00000020446	Constitutive	0	NULL	ENSSSCG00000018851	11	misc_RNA	7SK	ENSSSCG00000018851
EMPV1_12605	Gene	ENSSSCG00000018835|ENSSSCT00000020430	Constitutive	0	NULL	ENSSSCG00000018835	14	misc_RNA	7SK	ENSSSCG00000018835
EMPV1_12791	Gene	ENSSSCG00000020244|ENSSSCT00000021839	Constitutive	0	NULL	ENSSSCG00000020244	16	misc_RNA	7SK	ENSSSCG00000020244
EMPV1_13025	Gene	ENSSSCG00000020128|ENSSSCT00000021723	Constitutive	0	NULL	ENSSSCG00000020128	9	misc_RNA	7SK	ENSSSCG00000020128
EMPV1_13278	Gene	ENSSSCG00000019556|ENSSSCT00000021151	Constitutive	0	NULL	ENSSSCG00000019556	7	misc_RNA	7SK	ENSSSCG00000019556
EMPV1_13282	Gene	ENSSSCG00000019375|ENSSSCT00000020970	Constitutive	0	NULL	ENSSSCG00000019375	9	misc_RNA	Y_RNA	ENSSSCG00000019375
EMPV1_13666	Gene	ENSSSCG00000019478|ENSSSCT00000021073	Constitutive	0	NULL	ENSSSCG00000019478	14	misc_RNA	7SK	ENSSSCG00000019478
EMPV1_14065	Gene	ENSSSCG00000019679|ENSSSCT00000021274	Constitutive	0	NULL	ENSSSCG00000019679	11	misc_RNA	7SK	ENSSSCG00000019679
EMPV1_14146	Gene	ENSSSCG00000019340|ENSSSCT00000020935	Constitutive	0	NULL	ENSSSCG00000019340	8	misc_RNA	7SK	ENSSSCG00000019340
EMPV1_14808	Gene	ENSSSCG00000019517|ENSSSCT00000021112	Constitutive	0	NULL	ENSSSCG00000019517	6	misc_RNA	7SK	ENSSSCG00000019517
EMPV1_14823	Gene	ENSSSCG00000018364|ENSSSCT00000019959	Constitutive	0	NULL	ENSSSCG00000018364	1	misc_RNA	7SK	ENSSSCG00000018364
EMPV1_14961	Gene	ENSSSCG00000018773|ENSSSCT00000020368	Constitutive	0	NULL	ENSSSCG00000018773	9	misc_RNA	7SK	ENSSSCG00000018773
EMPV1_15471	Gene	ENSSSCG00000020472|ENSSSCT00000022067	Constitutive	0	NULL	ENSSSCG00000020472	8	misc_RNA	7SK	ENSSSCG00000020472
EMPV1_15826	Gene	ENSSSCG00000020591|ENSSSCT00000022186	Constitutive	0	NULL	ENSSSCG00000020591	4	misc_RNA	7SK	ENSSSCG00000020591
EMPV1_16250	Gene	ENSSSCG00000018539|ENSSSCT00000020134	Constitutive	0	NULL	ENSSSCG00000018539	X	misc_RNA	7SK	ENSSSCG00000018539
EMPV1_16263	Gene	ENSSSCG00000018249|ENSSSCT00000019844	Constitutive	0	NULL	ENSSSCG00000018249	13	misc_RNA	Y_RNA	ENSSSCG00000018249
EMPV1_16350	Gene	ENSSSCG00000020640|ENSSSCT00000022235	Constitutive	0	NULL	ENSSSCG00000020640	2	misc_RNA	7SK	ENSSSCG00000020640
EMPV1_16362	Gene	ENSSSCG00000018427|ENSSSCT00000020022	Constitutive	0	NULL	ENSSSCG00000018427	1	misc_RNA	7SK	ENSSSCG00000018427
EMPV1_16592	Gene	ENSSSCG00000020548|ENSSSCT00000022143	Constitutive	0	NULL	ENSSSCG00000020548	5	misc_RNA	7SK	ENSSSCG00000020548
EMPV1_16758	Gene	ENSSSCG00000018445|ENSSSCT00000020040	Constitutive	0	NULL	ENSSSCG00000018445	2	misc_RNA	7SK	ENSSSCG00000018445
EMPV1_16985	Gene	ENSSSCG00000019200|ENSSSCT00000020795	Constitutive	0	NULL	ENSSSCG00000019200	8	misc_RNA	7SK	ENSSSCG00000019200
EMPV1_17008	Gene	ENSSSCG00000019672|ENSSSCT00000021267	Constitutive	0	NULL	ENSSSCG00000019672	5	misc_RNA	7SK	ENSSSCG00000019672
EMPV1_17194	Gene	ENSSSCG00000020590|ENSSSCT00000022185	Constitutive	0	NULL	ENSSSCG00000020590	3	misc_RNA	7SK	ENSSSCG00000020590
EMPV1_17293	Gene	ENSSSCG00000020612|ENSSSCT00000022207	Constitutive	0	NULL	ENSSSCG00000020612	4	misc_RNA	RNaseP_nuc	ENSSSCG00000020612
EMPV1_17585	Gene	ENSSSCG00000019867|ENSSSCT00000021462	Constitutive	0	NULL	ENSSSCG00000019867	2	misc_RNA	7SK	ENSSSCG00000019867
EMPV1_17650	Gene	ENSSSCG00000020425|ENSSSCT00000022020	Constitutive	0	NULL	ENSSSCG00000020425	3	misc_RNA	7SK	ENSSSCG00000020425
EMPV1_17684	Gene	ENSSSCG00000020402|ENSSSCT00000021997	Constitutive	0	NULL	ENSSSCG00000020402	9	misc_RNA	Y_RNA	ENSSSCG00000020402
EMPV1_18679	Gene	ENSSSCG00000018421|ENSSSCT00000020016	Constitutive	0	NULL	ENSSSCG00000018421	10	misc_RNA	7SK	ENSSSCG00000018421
EMPV1_19045	Gene	ENSSSCG00000020513|ENSSSCT00000022108	Constitutive	0	NULL	ENSSSCG00000020513	10	misc_RNA	7SK	ENSSSCG00000020513
EMPV1_19223	Gene	ENSSSCG00000020456|ENSSSCT00000022051	Constitutive	0	NULL	ENSSSCG00000020456	2	misc_RNA	7SK	ENSSSCG00000020456
EMPV1_19239	Gene	ENSSSCG00000019311|ENSSSCT00000020906	Constitutive	0	NULL	ENSSSCG00000019311	9	misc_RNA	7SK	ENSSSCG00000019311
EMPV1_19550	Gene	ENSSSCG00000019036|ENSSSCT00000020631	Constitutive	0	NULL	ENSSSCG00000019036	15	misc_RNA	7SK	ENSSSCG00000019036
EMPV1_20148	Gene	ENSSSCG00000019955|ENSSSCT00000021550	Constitutive	0	NULL	ENSSSCG00000019955	1	misc_RNA	7SK	ENSSSCG00000019955
EMPV1_20161	Gene	ENSSSCG00000019613|ENSSSCT00000021208	Constitutive	0	NULL	ENSSSCG00000019613	17	misc_RNA	7SK	ENSSSCG00000019613
EMPV1_20244	Gene	ENSSSCG00000020583|ENSSSCT00000022178	Constitutive	0	NULL	ENSSSCG00000020583	6	misc_RNA	7SK	ENSSSCG00000020583
EMPV1_20486	Gene	ENSSSCG00000019449|ENSSSCT00000021044	Constitutive	0	NULL	ENSSSCG00000019449	9	misc_RNA	7SK	ENSSSCG00000019449
EMPV1_20495	Gene	ENSSSCG00000020295|ENSSSCT00000021890	Constitutive	0	NULL	ENSSSCG00000020295	3	misc_RNA	7SK	ENSSSCG00000020295
EMPV1_20875	Gene	ENSSSCG00000019711|ENSSSCT00000021306	Constitutive	0	NULL	ENSSSCG00000019711	X	misc_RNA	7SK	ENSSSCG00000019711
EMPV1_21021	Gene	ENSSSCG00000019475|ENSSSCT00000021070	Constitutive	0	NULL	ENSSSCG00000019475	8	misc_RNA	7SK	ENSSSCG00000019475
EMPV1_21477	Gene	ENSSSCG00000018238|ENSSSCT00000019833	Constitutive	0	NULL	ENSSSCG00000018238	15	misc_RNA	7SK	ENSSSCG00000018238
EMPV1_22553	Gene	ENSSSCG00000018485|ENSSSCT00000020080	Constitutive	0	NULL	ENSSSCG00000018485	7	misc_RNA	7SK	ENSSSCG00000018485
EMPV1_22830	Gene	ENSSSCG00000020204|ENSSSCT00000021799	Constitutive	0	NULL	ENSSSCG00000020204	X	misc_RNA	7SK	ENSSSCG00000020204
EMPV1_23082	Gene	ENSSSCG00000018596|ENSSSCT00000020191	Constitutive	0	NULL	ENSSSCG00000018596	9	misc_RNA	7SK	ENSSSCG00000018596
EMPV1_24322	Gene	ENSSSCG00000020363|ENSSSCT00000021958	Constitutive	0	NULL	ENSSSCG00000020363	2	misc_RNA	7SK	ENSSSCG00000020363
EMPV1_24574	Gene	ENSSSCG00000020121|ENSSSCT00000021716	Constitutive	0	NULL	ENSSSCG00000020121	14	misc_RNA	Y_RNA	ENSSSCG00000020121
EMPV1_24868	Gene	ENSSSCG00000019567|ENSSSCT00000021162	Constitutive	0	NULL	ENSSSCG00000019567	1	misc_RNA	7SK	ENSSSCG00000019567
EMPV1_25829	Gene	ENSSSCG00000020111|ENSSSCT00000021706	Constitutive	0	NULL	ENSSSCG00000020111	7	misc_RNA	7SK	ENSSSCG00000020111
EMPV1_26049	Gene	ENSSSCG00000020341|ENSSSCT00000021936	Constitutive	0	NULL	ENSSSCG00000020341	2	misc_RNA	7SK	ENSSSCG00000020341
EMPV1_26405	Gene	ENSSSCG00000020303|ENSSSCT00000021898	Constitutive	0	NULL	ENSSSCG00000020303	15	misc_RNA	7SK	ENSSSCG00000020303
EMPV1_26701	Gene	ENSSSCG00000019074|ENSSSCT00000020669	Constitutive	0	NULL	ENSSSCG00000019074	1	misc_RNA	7SK	ENSSSCG00000019074
EMPV1_27265	Gene	ENSSSCG00000019714|ENSSSCT00000021309	Constitutive	0	NULL	ENSSSCG00000019714	2	misc_RNA	7SK	ENSSSCG00000019714
EMPV1_27385	Gene	ENSSSCG00000018434|ENSSSCT00000020029	Constitutive	0	NULL	ENSSSCG00000018434	1	misc_RNA	7SK	ENSSSCG00000018434
EMPV1_27537	Gene	ENSSSCG00000019271|ENSSSCT00000020866	Constitutive	0	NULL	ENSSSCG00000019271	10	misc_RNA	7SK	ENSSSCG00000019271
EMPV1_27589	Gene	ENSSSCG00000019490|ENSSSCT00000021085	Constitutive	0	NULL	ENSSSCG00000019490	13	misc_RNA	7SK	ENSSSCG00000019490
EMPV1_27861	Gene	ENSSSCG00000018215|ENSSSCT00000019810	Constitutive	0	NULL	ENSSSCG00000018215	15	misc_RNA	7SK	ENSSSCG00000018215
EMPV1_28098	Gene	ENSSSCG00000018604|ENSSSCT00000020199	Constitutive	0	NULL	ENSSSCG00000018604	8	misc_RNA	7SK	ENSSSCG00000018604
EMPV1_28354	Gene	ENSSSCG00000020025|ENSSSCT00000021620	Constitutive	0	NULL	ENSSSCG00000020025	6	misc_RNA	7SK	ENSSSCG00000020025
EMPV1_28962	Gene	ENSSSCG00000019791|ENSSSCT00000021386	Constitutive	0	NULL	ENSSSCG00000019791	7	misc_RNA	7SK	ENSSSCG00000019791
EMPV1_28986	Gene	ENSSSCG00000020620|ENSSSCT00000022215	Constitutive	0	NULL	ENSSSCG00000020620	3	misc_RNA	7SK	ENSSSCG00000020620
EMPV1_29273	Gene	ENSSSCG00000019570|ENSSSCT00000021165	Constitutive	0	NULL	ENSSSCG00000019570	9	misc_RNA	7SK	ENSSSCG00000019570
EMPV1_29485	Gene	ENSSSCG00000020335|ENSSSCT00000021930	Constitutive	0	NULL	ENSSSCG00000020335	13	misc_RNA	7SK	ENSSSCG00000020335
EMPV1_29765	Gene	ENSSSCG00000018687|ENSSSCT00000020282	Constitutive	0	NULL	ENSSSCG00000018687	1	misc_RNA	7SK	ENSSSCG00000018687
EMPV1_29918	Gene	ENSSSCG00000020357|ENSSSCT00000021952	Constitutive	0	NULL	ENSSSCG00000020357	4	misc_RNA	7SK	ENSSSCG00000020357
EMPV1_30270	Gene	ENSSSCG00000019298|ENSSSCT00000020893	Constitutive	0	NULL	ENSSSCG00000019298	1	misc_RNA	7SK	ENSSSCG00000019298
EMPV1_30684	Gene	ENSSSCG00000018796|ENSSSCT00000020391	Constitutive	0	NULL	ENSSSCG00000018796	X	misc_RNA	Vault	ENSSSCG00000018796
EMPV1_31144	Gene	ENSSSCG00000018528|ENSSSCT00000020123	Constitutive	0	NULL	ENSSSCG00000018528	7	misc_RNA	7SK	ENSSSCG00000018528
EMPV1_31455	Gene	ENSSSCG00000018561|ENSSSCT00000020156	Constitutive	0	NULL	ENSSSCG00000018561	18	misc_RNA	7SK	ENSSSCG00000018561
EMPV1_31504	Gene	ENSSSCG00000019167|ENSSSCT00000020762	Constitutive	0	NULL	ENSSSCG00000019167	6	misc_RNA	7SK	ENSSSCG00000019167
EMPV1_32043	Gene	ENSSSCG00000020144|ENSSSCT00000021739	Constitutive	0	NULL	ENSSSCG00000020144	9	misc_RNA	CoTC_ribozyme	ENSSSCG00000020144
EMPV1_32059	Gene	ENSSSCG00000019097|ENSSSCT00000020692	Constitutive	0	NULL	ENSSSCG00000019097	6	misc_RNA	7SK	ENSSSCG00000019097
EMPV1_32602	Gene	ENSSSCG00000020109|ENSSSCT00000021704	Constitutive	0	NULL	ENSSSCG00000020109	7	misc_RNA	7SK	ENSSSCG00000020109
EMPV1_33053	Gene	ENSSSCG00000020077|ENSSSCT00000021672	Constitutive	0	NULL	ENSSSCG00000020077	X	misc_RNA	7SK	ENSSSCG00000020077
EMPV1_33141	Gene	ENSSSCG00000018715|ENSSSCT00000020310	Constitutive	0	NULL	ENSSSCG00000018715	9	misc_RNA	Y_RNA	ENSSSCG00000018715
EMPV1_34169	Gene	ENSSSCG00000018945|ENSSSCT00000020540	Constitutive	0	NULL	ENSSSCG00000018945	8	misc_RNA	7SK	ENSSSCG00000018945
EMPV1_34182	Gene	ENSSSCG00000018144|ENSSSCT00000019739	Constitutive	0	NULL	ENSSSCG00000018144	6	misc_RNA	7SK	ENSSSCG00000018144
EMPV1_34359	Gene	ENSSSCG00000019239|ENSSSCT00000020834	Constitutive	0	NULL	ENSSSCG00000019239	4	misc_RNA	7SK	ENSSSCG00000019239
EMPV1_34918	Gene	ENSSSCG00000020351|ENSSSCT00000021946	Constitutive	0	NULL	ENSSSCG00000020351	4	misc_RNA	7SK	ENSSSCG00000020351
EMPV1_35723	Gene	ENSSSCG00000018857|ENSSSCT00000020452	Constitutive	0	NULL	ENSSSCG00000018857	1	misc_RNA	7SK	ENSSSCG00000018857
EMPV1_36016	Gene	ENSSSCG00000020393|ENSSSCT00000021988	Constitutive	0	NULL	ENSSSCG00000020393	4	misc_RNA	7SK	ENSSSCG00000020393
EMPV1_36277	Gene	ENSSSCG00000020630|ENSSSCT00000022225	Constitutive	0	NULL	ENSSSCG00000020630	7	misc_RNA	7SK	ENSSSCG00000020630
EMPV1_36407	Gene	ENSSSCG00000020328|ENSSSCT00000021923	Constitutive	0	NULL	ENSSSCG00000020328	4	misc_RNA	7SK	ENSSSCG00000020328
EMPV1_36426	Gene	ENSSSCG00000018510|ENSSSCT00000020105	Constitutive	0	NULL	ENSSSCG00000018510	4	misc_RNA	7SK	ENSSSCG00000018510
EMPV1_37084	Gene	ENSSSCG00000019251|ENSSSCT00000020846	Constitutive	0	NULL	ENSSSCG00000019251	11	misc_RNA	7SK	ENSSSCG00000019251
EMPV1_37275	Gene	ENSSSCG00000018661|ENSSSCT00000020256	Constitutive	0	NULL	ENSSSCG00000018661	14	misc_RNA	7SK	ENSSSCG00000018661
EMPV1_37477	Gene	ENSSSCG00000018100|ENSSSCT00000019695	Constitutive	0	NULL	ENSSSCG00000018100	1	misc_RNA	7SK	ENSSSCG00000018100
EMPV1_37738	Gene	ENSSSCG00000018602|ENSSSCT00000020197	Constitutive	0	NULL	ENSSSCG00000018602	6	misc_RNA	7SK	ENSSSCG00000018602
EMPV1_37770	Gene	ENSSSCG00000018836|ENSSSCT00000020431	Constitutive	0	NULL	ENSSSCG00000018836	6	misc_RNA	7SK	ENSSSCG00000018836
EMPV1_37829	Gene	ENSSSCG00000019682|ENSSSCT00000021277	Constitutive	0	NULL	ENSSSCG00000019682	14	misc_RNA	7SK	ENSSSCG00000019682
EMPV1_37956	Gene	ENSSSCG00000019762|ENSSSCT00000021357	Constitutive	0	NULL	ENSSSCG00000019762	14	misc_RNA	7SK	ENSSSCG00000019762
EMPV1_38409	Gene	ENSSSCG00000020197|ENSSSCT00000021792	Constitutive	0	NULL	ENSSSCG00000020197	3	misc_RNA	7SK	ENSSSCG00000020197
EMPV1_38836	Gene	ENSSSCG00000020095|ENSSSCT00000021690	Constitutive	0	NULL	ENSSSCG00000020095	1	misc_RNA	7SK	ENSSSCG00000020095
EMPV1_39507	Gene	ENSSSCG00000019767|ENSSSCT00000021362	Constitutive	0	NULL	ENSSSCG00000019767	17	misc_RNA	7SK	ENSSSCG00000019767
EMPV1_39660	Gene	ENSSSCG00000019910|ENSSSCT00000021505	Constitutive	0	NULL	ENSSSCG00000019910	7	misc_RNA	7SK	ENSSSCG00000019910
EMPV1_39669	Gene	ENSSSCG00000019933|ENSSSCT00000021528	Constitutive	0	NULL	ENSSSCG00000019933	1	misc_RNA	7SK	ENSSSCG00000019933
EMPV1_39706	Gene	ENSSSCG00000018896|ENSSSCT00000020491	Constitutive	0	NULL	ENSSSCG00000018896	13	misc_RNA	7SK	ENSSSCG00000018896
EMPV1_39971	Gene	ENSSSCG00000020215|ENSSSCT00000021810	Constitutive	0	NULL	ENSSSCG00000020215	X	misc_RNA	7SK	ENSSSCG00000020215
EMPV1_40136	Gene	ENSSSCG00000018637|ENSSSCT00000020232	Constitutive	0	NULL	ENSSSCG00000018637	12	misc_RNA	7SK	ENSSSCG00000018637
EMPV1_40336	Gene	ENSSSCG00000018871|ENSSSCT00000020466	Constitutive	0	NULL	ENSSSCG00000018871	1	misc_RNA	7SK	ENSSSCG00000018871
EMPV1_40650	Gene	ENSSSCG00000018543|ENSSSCT00000020138	Constitutive	0	NULL	ENSSSCG00000018543	15	misc_RNA	7SK	ENSSSCG00000018543
EMPV1_40731	Gene	ENSSSCG00000020270|ENSSSCT00000021865	Constitutive	0	NULL	ENSSSCG00000020270	8	misc_RNA	7SK	ENSSSCG00000020270
EMPV1_40769	Gene	ENSSSCG00000018422|ENSSSCT00000020017	Constitutive	0	NULL	ENSSSCG00000018422	1	misc_RNA	7SK	ENSSSCG00000018422
EMPV1_40841	Gene	ENSSSCG00000020623|ENSSSCT00000022218	Constitutive	0	NULL	ENSSSCG00000020623	9	misc_RNA	7SK	ENSSSCG00000020623
EMPV1_40889	Gene	ENSSSCG00000018476|ENSSSCT00000020071	Constitutive	0	NULL	ENSSSCG00000018476	1	misc_RNA	7SK	ENSSSCG00000018476
EMPV1_41949	Gene	ENSSSCG00000018202|ENSSSCT00000019797	Constitutive	0	NULL	ENSSSCG00000018202	11	misc_RNA	7SK	ENSSSCG00000018202
EMPV1_42012	Gene	ENSSSCG00000019598|ENSSSCT00000021193	Constitutive	0	NULL	ENSSSCG00000019598	7	misc_RNA	7SK	ENSSSCG00000019598
EMPV1_42313	Gene	ENSSSCG00000019890|ENSSSCT00000021485	Constitutive	0	NULL	ENSSSCG00000019890	6	misc_RNA	7SK	ENSSSCG00000019890
EMPV1_42435	Gene	ENSSSCG00000018933|ENSSSCT00000020528	Constitutive	0	NULL	ENSSSCG00000018933	1	misc_RNA	7SK	ENSSSCG00000018933
EMPV1_42475	Gene	ENSSSCG00000018118|ENSSSCT00000019713	Constitutive	0	NULL	ENSSSCG00000018118	5	misc_RNA	7SK	ENSSSCG00000018118
EMPV1_42752	Gene	ENSSSCG00000019140|ENSSSCT00000020735	Constitutive	0	NULL	ENSSSCG00000019140	4	misc_RNA	7SK	ENSSSCG00000019140
EMPV1_43592	Gene	ENSSSCG00000020233|ENSSSCT00000021828	Constitutive	0	NULL	ENSSSCG00000020233	X	misc_RNA	7SK	ENSSSCG00000020233
EMPV1_43718	Gene	ENSSSCG00000018504|ENSSSCT00000020099	Constitutive	0	NULL	ENSSSCG00000018504	10	misc_RNA	Y_RNA	ENSSSCG00000018504
EMPV1_00273	Gene	ENSSSCG00000018061|ENSSSCT00000019656	Constitutive	0	NULL	ENSSSCG00000018061	MT	Mt_rRNA	NULL	ENSSSCG00000018061
EMPV1_35909	Gene	ENSSSCG00000018063|ENSSSCT00000019658	Constitutive	0	NULL	ENSSSCG00000018063	MT	Mt_rRNA	NULL	ENSSSCG00000018063
EMPV1_02474	Gene	ENSSSCG00000018079|ENSSSCT00000019674	Constitutive	0	NULL	ENSSSCG00000018079	MT	Mt_tRNA	NULL	ENSSSCG00000018079
EMPV1_02877	Gene	ENSSSCG00000018066|ENSSSCT00000019661	Constitutive	0	NULL	ENSSSCG00000018066	MT	Mt_tRNA	NULL	ENSSSCG00000018066
EMPV1_05555	Gene	ENSSSCG00000018083|ENSSSCT00000019678	Constitutive	0	NULL	ENSSSCG00000018083	MT	Mt_tRNA	NULL	ENSSSCG00000018083
EMPV1_06393	Gene	ENSSSCG00000018093|ENSSSCT00000019688	Constitutive	0	NULL	ENSSSCG00000018093	MT	Mt_tRNA	NULL	ENSSSCG00000018093
EMPV1_08587	Gene	ENSSSCG00000018071|ENSSSCT00000019666	Constitutive	0	NULL	ENSSSCG00000018071	MT	Mt_tRNA	NULL	ENSSSCG00000018071
EMPV1_09615	Gene	ENSSSCG00000018095|ENSSSCT00000019690	Constitutive	0	NULL	ENSSSCG00000018095	MT	Mt_tRNA	NULL	ENSSSCG00000018095
EMPV1_12188	Gene	ENSSSCG00000018096|ENSSSCT00000019691	Constitutive	0	NULL	ENSSSCG00000018096	MT	Mt_tRNA	NULL	ENSSSCG00000018096
EMPV1_14086	Gene	ENSSSCG00000018088|ENSSSCT00000019683	Constitutive	0	NULL	ENSSSCG00000018088	MT	Mt_tRNA	NULL	ENSSSCG00000018088
EMPV1_14493	Gene	ENSSSCG00000018060|ENSSSCT00000019655	Constitutive	0	NULL	ENSSSCG00000018060	MT	Mt_tRNA	NULL	ENSSSCG00000018060
EMPV1_18927	Gene	ENSSSCG00000018062|ENSSSCT00000019657	Constitutive	0	NULL	ENSSSCG00000018062	MT	Mt_tRNA	NULL	ENSSSCG00000018062
EMPV1_19015	Gene	ENSSSCG00000018077|ENSSSCT00000019672	Constitutive	0	NULL	ENSSSCG00000018077	MT	Mt_tRNA	NULL	ENSSSCG00000018077
EMPV1_19556	Gene	ENSSSCG00000018074|ENSSSCT00000019669	Constitutive	0	NULL	ENSSSCG00000018074	MT	Mt_tRNA	NULL	ENSSSCG00000018074
EMPV1_20397	Gene	ENSSSCG00000018085|ENSSSCT00000019680	Constitutive	0	NULL	ENSSSCG00000018085	MT	Mt_tRNA	NULL	ENSSSCG00000018085
EMPV1_20452	Gene	ENSSSCG00000018073|ENSSSCT00000019668	Constitutive	0	NULL	ENSSSCG00000018073	MT	Mt_tRNA	NULL	ENSSSCG00000018073
EMPV1_20945	Gene	ENSSSCG00000018070|ENSSSCT00000019665	Constitutive	0	NULL	ENSSSCG00000018070	MT	Mt_tRNA	NULL	ENSSSCG00000018070
EMPV1_21877	Gene	ENSSSCG00000018064|ENSSSCT00000019659	Constitutive	0	NULL	ENSSSCG00000018064	MT	Mt_tRNA	NULL	ENSSSCG00000018064
EMPV1_22465	Gene	ENSSSCG00000018067|ENSSSCT00000019662	Constitutive	0	NULL	ENSSSCG00000018067	MT	Mt_tRNA	NULL	ENSSSCG00000018067
EMPV1_29088	Gene	ENSSSCG00000018072|ENSSSCT00000019667	Constitutive	0	NULL	ENSSSCG00000018072	MT	Mt_tRNA	NULL	ENSSSCG00000018072
EMPV1_29614	Gene	ENSSSCG00000018076|ENSSSCT00000019671	Constitutive	0	NULL	ENSSSCG00000018076	MT	Mt_tRNA	NULL	ENSSSCG00000018076
EMPV1_35876	Gene	ENSSSCG00000018090|ENSSSCT00000019685	Constitutive	0	NULL	ENSSSCG00000018090	MT	Mt_tRNA	NULL	ENSSSCG00000018090
EMPV1_37675	Gene	ENSSSCG00000018068|ENSSSCT00000019663	Constitutive	0	NULL	ENSSSCG00000018068	MT	Mt_tRNA	NULL	ENSSSCG00000018068
EMPV1_00001	Gene	PVT0303_151048	+	0	NULL	Sscrofa_10_pre_Chr6:87112369-87205924	6	NOVEL	NULL	Novel Transcribed Region; evidence: embryonic ESTs
EMPV1_00005	Gene	PVV0102_021953	+	0	NULL	Sscrofa_10_pre_Chr6:62681885-62682239	6	NOVEL	NULL	Novel Transcribed Region; evidence: embryonic ESTs
EMPV1_00006	Gene	PVT0301_083258	+	0	NULL	Sscrofa_10_pre_Chr6:80387736-80389022	6	NOVEL	NULL	Novel Transcribed Region; evidence: embryonic ESTs
EMPV1_00016	Gene	PVT0302_065430	+	1	EMPV1_18936	Sscrofa_10_pre_Chr15:94123154-94124067	15	NOVEL	NULL	Novel Transcribed Region; evidence: embryonic ESTs
EMPV1_00019	Gene	PVT0303_018387	+	1	EMPV1_34531	Sscrofa_10_pre_Chr11:16534827-16535232	11	NOVEL	NULL	Novel Transcribed Region; evidence: embryonic ESTs
EMPV1_00020	Gene	PVT0301_051694	+	0	NULL	Sscrofa_9_Chr4:70337905-70340741	4	NOVEL	NULL	Novel Transcribed Region; evidence: embryonic ESTs
EMPV1_00022	Gene	PVT0301_042593	+	0	NULL	Sscrofa_9_Chr5:15201868-15203207	5	NOVEL	NULL	Novel Transcribed Region; evidence: embryonic ESTs
EMPV1_00024	Gene	PVT0101_048528	+	0	NULL	Sscrofa_9_Chr7:58236350-58236949	7	NOVEL	NULL	Novel Transcribed Region; evidence: embryonic ESTs
EMPV1_00029	Gene	PVT0302_006536	-	0	NULL	Sscrofa_9_Chr8:67752177-67783049	8	NOVEL	NULL	Novel Transcribed Region; evidence: embryonic ESTs
EMPV1_00031	Gene	PVT0301_062471	+	0	NULL	Sscrofa_9_Chr1:135448625-135450384	1	NOVEL	NULL	Novel Transcribed Region; evidence: embryonic ESTs
EMPV1_00033	Gene	PVT0201_027386	+	0	NULL	Sscrofa_10_pre_Chr9:109175912-109178406	9	NOVEL	NULL	Novel Transcribed Region; evidence: embryonic ESTs
EMPV1_00034	Gene	PVV0302_198282	+	0	NULL	Sscrofa_9_Chr15:88500608-88630578	15	NOVEL	NULL	Novel Transcribed Region; evidence: embryonic ESTs
EMPV1_00036	Gene	PVT0101_040248	-	0	NULL	Sscrofa_9_Chr3:115969047-115970146	3	NOVEL	NULL	Novel Transcribed Region; evidence: embryonic ESTs
EMPV1_00037	Gene	PVT0303_019952	-	0	NULL	Sscrofa_9_ChrX:122784685-122785868	X	NOVEL	NULL	Novel Transcribed Region; evidence: embryonic ESTs
EMPV1_00038	Gene	PVT0302_030637	+	0	NULL	Sscrofa_9_Chr10:39144646-39273181	10	NOVEL	NULL	Novel Transcribed Region; evidence: embryonic ESTs
EMPV1_00039	Gene	PVV0302_052351	+	0	NULL	Sscrofa_10_pre_Chr6:140361614-140361904	6	NOVEL	NULL	Novel Transcribed Region; evidence: embryonic ESTs
EMPV1_00045	Gene	PVV0302_314781	-	0	NULL	Sscrofa_9_Chr8:73982922-73983512	8	NOVEL	NULL	Novel Transcribed Region; evidence: embryonic ESTs
EMPV1_00047	Gene	PVT0302_192526	-	0	NULL	Sscrofa_9_Chr8:62198018-62210750	8	NOVEL	NULL	Novel Transcribed Region; evidence: embryonic ESTs
EMPV1_00048	Gene	PVT0302_218405	+	0	NULL	Sscrofa_9_Chr1:283336146-283337651	1	NOVEL	NULL	Novel Transcribed Region; evidence: embryonic ESTs
EMPV1_00054	Gene	PVT0201_022317	-	0	NULL	Sscrofa_9_Chr7:27772214-27775142	7	NOVEL	NULL	Novel Transcribed Region; evidence: embryonic ESTs
EMPV1_00058	Gene	PVV0302_177094	-	0	NULL	Sscrofa_9_ChrX:123412369-123413150	X	NOVEL	NULL	Novel Transcribed Region; evidence: embryonic ESTs
EMPV1_00062	Gene	PVT0302_221635	-	1	EMPV1_36421	Sscrofa_10_pre_Chr10:32567973-32568171	10	NOVEL	NULL	Novel Transcribed Region; evidence: embryonic ESTs
EMPV1_00065	Gene	PVT0102_040657	+	0	NULL	Sscrofa_9_Chr5:63224735-63225210	5	NOVEL	NULL	Novel Transcribed Region; evidence: embryonic ESTs
EMPV1_00072	Gene	PVT0201_026240	+	0	NULL	Sscrofa_9_Chr2:1423700-1431174	2	NOVEL	NULL	Novel Transcribed Region; evidence: embryonic ESTs
EMPV1_00073	Gene	PVV0102_009956	+	0	NULL	Sscrofa_10_pre_Chr2:7446450-7459738	2	NOVEL	NULL	Novel Transcribed Region; evidence: embryonic ESTs
EMPV1_00074	Gene	PVT0201_047695	+	0	NULL	Sscrofa_9_Chr9:123135962-123137091	9	NOVEL	NULL	Novel Transcribed Region; evidence: embryonic ESTs
EMPV1_00076	Gene	PVT0303_192155	-	0	NULL	Sscrofa_9_Chr5:4647477-4717754	5	NOVEL	NULL	Novel Transcribed Region; evidence: embryonic ESTs
EMPV1_00077	Gene	PVV0302_019866	-	0	NULL	Sscrofa_9_Chr3:38978265-38991492	3	NOVEL	NULL	Novel Transcribed Region; evidence: embryonic ESTs
EMPV1_00078	Gene	PVT0201_023864	-	0	NULL	Sscrofa_9_ChrX:107157496-107281293	X	NOVEL	NULL	Novel Transcribed Region; evidence: embryonic ESTs
EMPV1_00080	Gene	PVV0102_008712	-	0	NULL	Sscrofa_10_pre_Chr2:768152-772478	2	NOVEL	NULL	Novel Transcribed Region; evidence: embryonic ESTs
EMPV1_00082	Gene	PVV0302_136465	+	0	NULL	Sscrofa_9_Chr11:26696096-26696394	11	NOVEL	NULL	Novel Transcribed Region; evidence: embryonic ESTs
EMPV1_00083	Gene	PVT0302_227419	+	0	NULL	Sscrofa_9_Chr6:36450583-36494821	6	NOVEL	NULL	Novel Transcribed Region; evidence: embryonic ESTs
EMPV1_00086	Gene	PVT0303_025740	+	0	NULL	Sscrofa_9_Chr3:8485598-8489872	3	NOVEL	NULL	Novel Transcribed Region; evidence: embryonic ESTs
EMPV1_00087	Gene	PVT0301_044755	-	0	NULL	Sscrofa_9_Chr6:122058771-122073852	6	NOVEL	NULL	Novel Transcribed Region; evidence: embryonic ESTs
EMPV1_00088	Gene	PVV0201_072339	-	0	NULL	Sscrofa_10_pre_Chr16:43515003-43518147	16	NOVEL	NULL	Novel Transcribed Region; evidence: embryonic ESTs
EMPV1_00089	Gene	PVT0302_236370	-	0	NULL	Sscrofa_10_pre_Chr1:116390406-116390566	1	NOVEL	NULL	Novel Transcribed Region; evidence: embryonic ESTs
EMPV1_00092	Gene	PVT0201_037583	+	0	NULL	Sscrofa_9_Chr6:65887889-65908000	6	NOVEL	NULL	Novel Transcribed Region; evidence: embryonic ESTs
EMPV1_00093	Gene	PVT0303_030202	+	0	NULL	Sscrofa_9_Chr6:57622296-57669805	6	NOVEL	NULL	Novel Transcribed Region; evidence: embryonic ESTs
EMPV1_00099	Gene	PVV0101_018807	+	0	NULL	Sscrofa_10_pre_Chr1:261830543-261830856	1	NOVEL	NULL	Novel Transcribed Region; evidence: embryonic ESTs
EMPV1_00107	Gene	PVV0101_022616	-	0	NULL	Sscrofa_10_pre_Chr5:54131421-54141598	5	NOVEL	NULL	Novel Transcribed Region; evidence: embryonic ESTs
EMPV1_00108	Gene	PVV0302_182703	-	0	NULL	Sscrofa_10_pre_Chr1:128860376-128860630	1	NOVEL	NULL	Novel Transcribed Region; evidence: embryonic ESTs
EMPV1_00113	Gene	PVT0303_057565	+	1	EMPV1_13058	Sscrofa_10_pre_Chr2:613379-613481	2	NOVEL	NULL	Novel Transcribed Region; evidence: embryonic ESTs
EMPV1_00117	Gene	PVT0301_023365	+	0	NULL	Sscrofa_10_pre_Chr9:39317591-39320577	9	NOVEL	NULL	Novel Transcribed Region; evidence: embryonic ESTs
EMPV1_00124	Gene	PVV0301_020142	+	0	NULL	Sscrofa_10_pre_Chr18:52279426-52280922	18	NOVEL	NULL	Novel Transcribed Region; evidence: embryonic ESTs
EMPV1_00126	Gene	PVT0201_087214	+	0	NULL	Sscrofa_9_Chr2:11756886-11757209	2	NOVEL	NULL	Novel Transcribed Region; evidence: embryonic ESTs
EMPV1_00129	Gene	PVV0302_332324	-	1	EMPV1_18068	Sscrofa_10_pre_Chr6:10332058-10332117	6	NOVEL	NULL	Novel Transcribed Region; evidence: embryonic ESTs
EMPV1_00130	Gene	PVV0302_348747	-	0	NULL	Sscrofa_9_Chr1:274084404-274177156	1	NOVEL	NULL	Novel Transcribed Region; evidence: embryonic ESTs
EMPV1_00131	Gene	PVT0303_107937	-	0	NULL	Sscrofa_9_Chr5:50553482-50635273	5	NOVEL	NULL	Novel Transcribed Region; evidence: embryonic ESTs
EMPV1_00132	Gene	PVV0101_027927	-	0	NULL	Sscrofa_9_Chr2:129163209-129163361	2	NOVEL	NULL	Novel Transcribed Region; evidence: embryonic ESTs
EMPV1_00135	Gene	PVV0302_276039	+	1	EMPV1_28515	Sscrofa_10_pre_Chr13:111754760-111755055	13	NOVEL	NULL	Novel Transcribed Region; evidence: embryonic ESTs
EMPV1_00139	Gene	PVT0303_000708	+	0	NULL	Sscrofa_10_pre_ChrX:61709697-61710049	X	NOVEL	NULL	Novel Transcribed Region; evidence: embryonic ESTs
EMPV1_00143	Gene	PVV0302_317935	-	0	NULL	Sscrofa_10_pre_Chr1:132336702-132336900	1	NOVEL	NULL	Novel Transcribed Region; evidence: embryonic ESTs
EMPV1_00145	Gene	PVV0201_084709	+	0	NULL	Sscrofa_9_Chr3:60492274-60492522	3	NOVEL	NULL	Novel Transcribed Region; evidence: embryonic ESTs
EMPV1_00146	Gene	PVT0301_062570	-	1	EMPV1_35359	Sscrofa_10_pre_Chr4:52977964-52978256	4	NOVEL	NULL	Novel Transcribed Region; evidence: embryonic ESTs
EMPV1_00157	Gene	PVT0302_039490	+	1	EMPV1_20042	Sscrofa_10_pre_Chr10:72990438-72990850	10	NOVEL	NULL	Novel Transcribed Region; evidence: embryonic ESTs
EMPV1_00163	Gene	PVV0302_151129	-	0	NULL	Sscrofa_9_Chr5:13451054-13531069	5	NOVEL	NULL	Novel Transcribed Region; evidence: embryonic ESTs
EMPV1_00166	Gene	PVV0302_348524	-	0	NULL	Sscrofa_9_Chr9:115029384-115034832	9	NOVEL	NULL	Novel Transcribed Region; evidence: embryonic ESTs
EMPV1_00167	Gene	PVV0302_049882	+	0	NULL	Sscrofa_9_Chr1:23595905-23615144	1	NOVEL	NULL	Novel Transcribed Region; evidence: embryonic ESTs
EMPV1_00169	Gene	PVT0302_193487	-	0	NULL	Sscrofa_9_ChrX:12359419-12360711	X	NOVEL	NULL	Novel Transcribed Region; evidence: embryonic ESTs
EMPV1_00170	Gene	PVT0303_102585	-	0	NULL	Sscrofa_9_Chr6:10167361-10177167	6	NOVEL	NULL	Novel Transcribed Region; evidence: embryonic ESTs
EMPV1_00172	Gene	PVT0302_137475	+	0	NULL	Sscrofa_9_Chr9:89754160-90072080	9	NOVEL	NULL	Novel Transcribed Region; evidence: embryonic ESTs
EMPV1_00179	Gene	PVT0303_205293	+	1	EMPV1_41310	Sscrofa_10_pre_Chr4:81923635-81924173	4	NOVEL	NULL	Novel Transcribed Region; evidence: embryonic ESTs
EMPV1_00180	Gene	PVT0302_009018	-	0	NULL	Sscrofa_10_pre_Chr6:22784375-22822477	6	NOVEL	NULL	Novel Transcribed Region; evidence: embryonic ESTs
EMPV1_00183	Gene	PVT0303_196514	-	0	NULL	Sscrofa_9_Chr7:111496339-111496420	7	NOVEL	NULL	Novel Transcribed Region; evidence: embryonic ESTs
EMPV1_00191	Gene	PVT0303_092504	+	0	NULL	Sscrofa_9_Chr4:96984910-96985718	4	NOVEL	NULL	Novel Transcribed Region; evidence: embryonic ESTs
EMPV1_00193	Gene	PVT0201_083527	+	0	NULL	Sscrofa_9_Chr3:95202770-95203435	3	NOVEL	NULL	Novel Transcribed Region; evidence: embryonic ESTs
EMPV1_00196	Gene	PVT0101_026831	-	0	NULL	Sscrofa_10_pre_Chr6:49852106-49852205	6	NOVEL	NULL	Novel Transcribed Region; evidence: embryonic ESTs
EMPV1_00197	Gene	PVT0303_043454	-	0	NULL	Sscrofa_9_Chr2:112732959-112809667	2	NOVEL	NULL	Novel Transcribed Region; evidence: embryonic ESTs
EMPV1_00200	Gene	PVT0302_009933	+	0	NULL	Sscrofa_9_Chr1:149409440-149416506	1	NOVEL	NULL	Novel Transcribed Region; evidence: embryonic ESTs
EMPV1_00202	Gene	PVV0302_089209	+	0	NULL	Sscrofa_9_Chr1:226718538-226745230	1	NOVEL	NULL	Novel Transcribed Region; evidence: embryonic ESTs
EMPV1_00204	Gene	PVT0303_155164	+	0	NULL	Sscrofa_9_Chr3:69378135-69416678	3	NOVEL	NULL	Novel Transcribed Region; evidence: embryonic ESTs
EMPV1_00206	Gene	PVT0302_085924	-	0	NULL	Sscrofa_10_pre_Chr3:65069276-65069632	3	NOVEL	NULL	Novel Transcribed Region; evidence: embryonic ESTs
EMPV1_00208	Gene	PVV0101_041333	+	0	NULL	Sscrofa_9_Chr2:46427963-46441262	2	NOVEL	NULL	Novel Transcribed Region; evidence: embryonic ESTs
EMPV1_00212	Gene	PVV0302_126908	+	0	NULL	Sscrofa_9_Chr1:283223391-283223708	1	NOVEL	NULL	Novel Transcribed Region; evidence: embryonic ESTs
EMPV1_00213	Gene	PVT0303_023392	-	0	NULL	Sscrofa_9_Chr4:77229599-77239153	4	NOVEL	NULL	Novel Transcribed Region; evidence: embryonic ESTs
EMPV1_00216	Gene	PVV0301_047650	+	0	NULL	Sscrofa_10_pre_Chr17:43503641-43613745	17	NOVEL	NULL	Novel Transcribed Region; evidence: embryonic ESTs
EMPV1_00223	Gene	PVT0302_154697	-	1	EMPV1_11048	Sscrofa_10_pre_Chr6:19843845-19844243	6	NOVEL	NULL	Novel Transcribed Region; evidence: embryonic ESTs
EMPV1_00224	Gene	PVV0302_295136	-	1	EMPV1_35224	Sscrofa_10_pre_Chr16:12613882-12613957	16	NOVEL	NULL	Novel Transcribed Region; evidence: embryonic ESTs
EMPV1_00228	Gene	PVV0302_169025	-	0	NULL	Sscrofa_9_Chr14:115796250-115805977	14	NOVEL	NULL	Novel Transcribed Region; evidence: embryonic ESTs
EMPV1_00237	Gene	PVT0302_165300	-	0	NULL	Sscrofa_10_pre_Chr10:72863844-72873734	10	NOVEL	NULL	Novel Transcribed Region; evidence: embryonic ESTs
EMPV1_00239	Gene	PVV0302_210130	+	0	NULL	Sscrofa_9_Chr10:24189206-24189513	10	NOVEL	NULL	Novel Transcribed Region; evidence: embryonic ESTs
EMPV1_00242	Gene	PVT0101_047376	-	0	NULL	Sscrofa_9_Chr15:100838332-100842646	15	NOVEL	NULL	Novel Transcribed Region; evidence: embryonic ESTs
EMPV1_00243	Gene	PVV0302_317272	+	0	NULL	Sscrofa_9_Chr17:27007994-27010146	17	NOVEL	NULL	Novel Transcribed Region; evidence: embryonic ESTs
EMPV1_00245	Gene	PVV0301_006210	+	0	NULL	Sscrofa_9_Chr7:59097599-59102963	7	NOVEL	NULL	Novel Transcribed Region; evidence: embryonic ESTs
EMPV1_00247	Gene	PVV0301_063173	-	0	NULL	Sscrofa_9_Chr1:283762847-283763124	1	NOVEL	NULL	Novel Transcribed Region; evidence: embryonic ESTs
EMPV1_00249	Gene	PVT0302_028431	+	0	NULL	Sscrofa_9_ChrX:56899146-56903175	X	NOVEL	NULL	Novel Transcribed Region; evidence: embryonic ESTs
EMPV1_00253	Gene	PVT0302_183104	-	0	NULL	Sscrofa_10_pre_Chr13:18170801-18302909	13	NOVEL	NULL	Novel Transcribed Region; evidence: embryonic ESTs
EMPV1_00256	Gene	PVT0302_127813	-	0	NULL	Sscrofa_10_pre_Chr3:29874295-29874722	3	NOVEL	NULL	Novel Transcribed Region; evidence: embryonic ESTs
EMPV1_00257	Gene	PVV0302_199846	+	0	NULL	Sscrofa_9_Chr2:58076021-58076222	2	NOVEL	NULL	Novel Transcribed Region; evidence: embryonic ESTs
EMPV1_00258	Gene	PVT0303_130208	-	0	NULL	Sscrofa_9_Chr14:75180863-75186161	14	NOVEL	NULL	Novel Transcribed Region; evidence: embryonic ESTs
EMPV1_00259	Gene	PVV0302_092563	-	0	NULL	Sscrofa_10_pre_Chr3:8454567-8487759	3	NOVEL	NULL	Novel Transcribed Region; evidence: embryonic ESTs
EMPV1_00261	Gene	PVT0303_187417	-	0	NULL	Sscrofa_9_Chr1:38782540-38804169	1	NOVEL	NULL	Novel Transcribed Region; evidence: embryonic ESTs
EMPV1_00262	Gene	PVT0101_038833	+	0	NULL	Sscrofa_9_Chr14:55837152-55837319	14	NOVEL	NULL	Novel Transcribed Region; evidence: embryonic ESTs
EMPV1_00265	Gene	PVV0302_390375	-	0	NULL	Sscrofa_9_Chr5:15501004-15556000	5	NOVEL	NULL	Novel Transcribed Region; evidence: embryonic ESTs
EMPV1_00268	Gene	PVT0303_086744	-	0	NULL	Sscrofa_9_Chr10:47341032-47373950	10	NOVEL	NULL	Novel Transcribed Region; evidence: embryonic ESTs
EMPV1_00271	Gene	PVT0302_202979	-	1	EMPV1_39781	Sscrofa_10_pre_Chr18:9550361-9550641	18	NOVEL	NULL	Novel Transcribed Region; evidence: embryonic ESTs
EMPV1_00275	Gene	PVT0303_146187	+	0	NULL	Sscrofa_10_pre_Chr13:131872179-131881198	13	NOVEL	NULL	Novel Transcribed Region; evidence: embryonic ESTs
EMPV1_00278	Gene	PVT0302_167393	+	1	EMPV1_09734	Sscrofa_10_pre_Chr3:106292242-106292600	3	NOVEL	NULL	Novel Transcribed Region; evidence: embryonic ESTs
EMPV1_00281	Gene	PVT0201_050810	+	0	NULL	Sscrofa_9_Chr13:82164789-82322079	13	NOVEL	NULL	Novel Transcribed Region; evidence: embryonic ESTs
EMPV1_00289	Gene	PVT0301_022685	-	0	NULL	Sscrofa_9_Chr14:11620615-11622151	14	NOVEL	NULL	Novel Transcribed Region; evidence: embryonic ESTs
EMPV1_00290	Gene	PVT0303_096654	+	1	EMPV1_19634	Sscrofa_10_pre_Chr2:149466919-149467257	2	NOVEL	NULL	Novel Transcribed Region; evidence: embryonic ESTs
EMPV1_00291	Gene	PVT0303_098587	-	0	NULL	Sscrofa_9_Chr3:28126640-28128243	3	NOVEL	NULL	Novel Transcribed Region; evidence: embryonic ESTs
EMPV1_00294	Gene	PVT0303_034936	+	0	NULL	Sscrofa_9_Chr3:39096657-39098032	3	NOVEL	NULL	Novel Transcribed Region; evidence: embryonic ESTs
EMPV1_00295	Gene	PVV0302_253620	+	0	NULL	Sscrofa_9_Chr9:42987566-42987916	9	NOVEL	NULL	Novel Transcribed Region; evidence: embryonic ESTs
EMPV1_00298	Gene	PVV0102_021225	-	0	NULL	Sscrofa_9_Chr18:29596182-29707830	18	NOVEL	NULL	Novel Transcribed Region; evidence: embryonic ESTs
EMPV1_00302	Gene	PVT0303_084611	-	0	NULL	Sscrofa_10_pre_Chr13:107107250-107118919	13	NOVEL	NULL	Novel Transcribed Region; evidence: embryonic ESTs
EMPV1_00305	Gene	PVV0302_410725	+	0	NULL	Sscrofa_9_Chr2:113626675-113665176	2	NOVEL	NULL	Novel Transcribed Region; evidence: embryonic ESTs
EMPV1_00315	Gene	PVT0201_049382	-	0	NULL	Sscrofa_9_Chr16:45029444-45029940	16	NOVEL	NULL	Novel Transcribed Region; evidence: embryonic ESTs
EMPV1_00319	Gene	PVV0201_054415	+	0	NULL	Sscrofa_10_pre_Chr13:107091284-107097944	13	NOVEL	NULL	Novel Transcribed Region; evidence: embryonic ESTs
EMPV1_00323	Gene	PVT0302_048150	+	0	NULL	Sscrofa_9_Chr4:2190785-2464931	4	NOVEL	NULL	Novel Transcribed Region; evidence: embryonic ESTs
EMPV1_00327	Gene	PVV0302_079219	-	0	NULL	Sscrofa_9_Chr6:65578706-65582296	6	NOVEL	NULL	Novel Transcribed Region; evidence: embryonic ESTs
EMPV1_00328	Gene	PVV0302_236114	-	0	NULL	Sscrofa_9_Chr13:48568874-48569036	13	NOVEL	NULL	Novel Transcribed Region; evidence: embryonic ESTs
EMPV1_00330	Gene	PVV0101_026769	-	0	NULL	Sscrofa_9_Chr6:37884058-37884298	6	NOVEL	NULL	Novel Transcribed Region; evidence: embryonic ESTs
EMPV1_00333	Gene	PVV0302_199762	-	1	EMPV1_30133	Sscrofa_10_pre_Chr15:135657630-135657692	15	NOVEL	NULL	Novel Transcribed Region; evidence: embryonic ESTs
EMPV1_00336	Gene	PVT0301_012086	-	0	NULL	Sscrofa_10_pre_ChrX:43401898-43413497	X	NOVEL	NULL	Novel Transcribed Region; evidence: embryonic ESTs
EMPV1_00337	Gene	PVT0201_035138	-	0	NULL	Sscrofa_9_Chr6:66655175-66713568	6	NOVEL	NULL	Novel Transcribed Region; evidence: embryonic ESTs
EMPV1_00345	Gene	PVV0101_013967	+	0	NULL	Sscrofa_9_Chr2:69693688-69695047	2	NOVEL	NULL	Novel Transcribed Region; evidence: embryonic ESTs
EMPV1_00346	Gene	PVT0302_070639	-	0	NULL	Sscrofa_10_pre_Chr2:15697635-15698033	2	NOVEL	NULL	Novel Transcribed Region; evidence: embryonic ESTs
EMPV1_00347	Gene	PVV0101_033359	+	0	NULL	Sscrofa_9_Chr9:101875903-101877738	9	NOVEL	NULL	Novel Transcribed Region; evidence: embryonic ESTs
EMPV1_00353	Gene	PVT0201_054972	+	0	NULL	Sscrofa_9_Chr7:102319729-102324360	7	NOVEL	NULL	Novel Transcribed Region; evidence: embryonic ESTs
EMPV1_00354	Gene	PVV0302_051668	-	0	NULL	Sscrofa_10_pre_Chr13:146677122-146739466	13	NOVEL	NULL	Novel Transcribed Region; evidence: embryonic ESTs
EMPV1_00358	Gene	PVV0301_020686	+	1	EMPV1_01704	Sscrofa_10_pre_Chr5:60325226-60325535	5	NOVEL	NULL	Novel Transcribed Region; evidence: embryonic ESTs
EMPV1_00361	Gene	PVV0302_011319	+	0	NULL	Sscrofa_10_pre_Chr6:38990292-39034753	6	NOVEL	NULL	Novel Transcribed Region; evidence: embryonic ESTs
EMPV1_00369	Gene	PVT0302_068935	+	0	NULL	Sscrofa_9_Chr1:87200780-87212179	1	NOVEL	NULL	Novel Transcribed Region; evidence: embryonic ESTs
EMPV1_00373	Gene	PVT0201_042006	+	0	NULL	Sscrofa_9_Chr9:46229693-46316352	9	NOVEL	NULL	Novel Transcribed Region; evidence: embryonic ESTs
EMPV1_00375	Gene	PVT0303_206774	-	1	EMPV1_25338	Sscrofa_10_pre_Chr4:36327822-36328047	4	NOVEL	NULL	Novel Transcribed Region; evidence: embryonic ESTs
EMPV1_00377	Gene	PVV0201_036586	-	0	NULL	Sscrofa_9_Chr11:18326872-18343832	11	NOVEL	NULL	Novel Transcribed Region; evidence: embryonic ESTs
EMPV1_00378	Gene	PVT0301_036246	-	0	NULL	Sscrofa_9_ChrX:46901382-46927942	X	NOVEL	NULL	Novel Transcribed Region; evidence: embryonic ESTs
EMPV1_00383	Gene	PVV0201_069403	-	0	NULL	Sscrofa_10_pre_Chr17:63536757-63537042	17	NOVEL	NULL	Novel Transcribed Region; evidence: embryonic ESTs
EMPV1_00384	Gene	PVV0201_004956	-	1	EMPV1_01928	Sscrofa_10_pre_Chr2:117095083-117095522	2	NOVEL	NULL	Novel Transcribed Region; evidence: embryonic ESTs
EMPV1_00390	Gene	PVT0303_182531	-	0	NULL	Sscrofa_9_Chr6:37021390-37053002	6	NOVEL	NULL	Novel Transcribed Region; evidence: embryonic ESTs
EMPV1_00392	Gene	PVT0303_063665	-	0	NULL	Sscrofa_9_ChrX:42536123-42537631	X	NOVEL	NULL	Novel Transcribed Region; evidence: embryonic ESTs
EMPV1_00393	Gene	PVV0302_151995	+	0	NULL	Sscrofa_10_pre_Chr1:782853-787910	1	NOVEL	NULL	Novel Transcribed Region; evidence: embryonic ESTs
EMPV1_00396	Gene	PVT0302_056513	+	0	NULL	Sscrofa_9_Chr2:60740943-60741758	2	NOVEL	NULL	Novel Transcribed Region; evidence: embryonic ESTs
EMPV1_00398	Gene	PVV0302_163254	+	0	NULL	Sscrofa_9_Chr16:65709036-65709750	16	NOVEL	NULL	Novel Transcribed Region; evidence: embryonic ESTs
EMPV1_00399	Gene	PVT0303_204410	-	1	EMPV1_03206	Sscrofa_10_pre_Chr15:40191434-40191538	15	NOVEL	NULL	Novel Transcribed Region; evidence: embryonic ESTs
EMPV1_00400	Gene	PVT0303_190554	+	0	NULL	Sscrofa_9_Chr15:35173005-35173154	15	NOVEL	NULL	Novel Transcribed Region; evidence: embryonic ESTs
EMPV1_00404	Gene	PVT0302_185720	+	0	NULL	Sscrofa_10_pre_Chr1:66127711-66128281	1	NOVEL	NULL	Novel Transcribed Region; evidence: embryonic ESTs
EMPV1_00409	Gene	PVV0302_064396	-	0	NULL	Sscrofa_9_Chr2:68974473-68975660	2	NOVEL	NULL	Novel Transcribed Region; evidence: embryonic ESTs
EMPV1_00413	Gene	PVT0301_032773	+	0	NULL	Sscrofa_9_Chr7:42663736-42666212	7	NOVEL	NULL	Novel Transcribed Region; evidence: embryonic ESTs
EMPV1_00420	Gene	PVT0302_193831	+	0	NULL	Sscrofa_9_Chr17:60047291-60047439	17	NOVEL	NULL	Novel Transcribed Region; evidence: embryonic ESTs
EMPV1_00426	Gene	PVT0302_152698	-	0	NULL	Sscrofa_9_Chr16:21867484-21869224	16	NOVEL	NULL	Novel Transcribed Region; evidence: embryonic ESTs
EMPV1_00428	Gene	PVT0302_135723	-	0	NULL	Sscrofa_9_Chr17:522202-523055	17	NOVEL	NULL	Novel Transcribed Region; evidence: embryonic ESTs
EMPV1_00431	Gene	PVT0201_035652	-	0	NULL	Sscrofa_9_Chr2:124782469-124915025	2	NOVEL	NULL	Novel Transcribed Region; evidence: embryonic ESTs
EMPV1_00434	Gene	PVT0302_147031	-	0	NULL	Sscrofa_9_Chr9:20087814-20088960	9	NOVEL	NULL	Novel Transcribed Region; evidence: embryonic ESTs
EMPV1_00436	Gene	PVV0302_191563	-	0	NULL	Sscrofa_10_pre_Chr6:136091031-136122993	6	NOVEL	NULL	Novel Transcribed Region; evidence: embryonic ESTs
EMPV1_00438	Gene	PVT0303_095611	-	0	NULL	Sscrofa_9_Chr7:45821574-45822828	7	NOVEL	NULL	Novel Transcribed Region; evidence: embryonic ESTs
EMPV1_00440	Gene	PVT0303_153982	+	0	NULL	Sscrofa_10_pre_Chr6:132018910-132030269	6	NOVEL	NULL	Novel Transcribed Region; evidence: embryonic ESTs
EMPV1_00444	Gene	PVV0302_132517	-	0	NULL	Sscrofa_9_Chr17:48007943-48035484	17	NOVEL	NULL	Novel Transcribed Region; evidence: embryonic ESTs
EMPV1_00448	Gene	PVV0302_160959	+	0	NULL	Sscrofa_9_Chr1:293404299-293404482	1	NOVEL	NULL	Novel Transcribed Region; evidence: embryonic ESTs
EMPV1_00450	Gene	PVT0302_092785	-	0	NULL	Sscrofa_10_pre_Chr13:174204340-174204653	13	NOVEL	NULL	Novel Transcribed Region; evidence: embryonic ESTs
EMPV1_00456	Gene	PVT0303_152621	+	0	NULL	Sscrofa_9_ChrX:82023361-82148457	X	NOVEL	NULL	Novel Transcribed Region; evidence: embryonic ESTs
EMPV1_00470	Gene	PVV0302_040853	+	0	NULL	Sscrofa_10_pre_Chr13:145884159-145983715	13	NOVEL	NULL	Novel Transcribed Region; evidence: embryonic ESTs
EMPV1_00471	Gene	PVV0201_016443	+	0	NULL	Sscrofa_10_pre_Chr13:83203846-83249910	13	NOVEL	NULL	Novel Transcribed Region; evidence: embryonic ESTs
EMPV1_00472	Gene	PVT0302_048998	+	1	EMPV1_17685	Sscrofa_10_pre_Chr2:149251178-149251548	2	NOVEL	NULL	Novel Transcribed Region; evidence: embryonic ESTs
EMPV1_00478	Gene	PVV0301_034309	+	0	NULL	Sscrofa_9_Chr18:10865726-10881314	18	NOVEL	NULL	Novel Transcribed Region; evidence: embryonic ESTs
EMPV1_00479	Gene	PVV0201_039762	+	0	NULL	Sscrofa_9_Chr5:64585638-64586001	5	NOVEL	NULL	Novel Transcribed Region; evidence: embryonic ESTs
EMPV1_00480	Gene	PVT0301_029796	-	1	EMPV1_14545	Sscrofa_10_pre_Chr12:47775416-47775613	12	NOVEL	NULL	Novel Transcribed Region; evidence: embryonic ESTs
EMPV1_00481	Gene	PVT0201_082219	+	0	NULL	Sscrofa_9_Chr18:39784551-39798785	18	NOVEL	NULL	Novel Transcribed Region; evidence: embryonic ESTs
EMPV1_00487	Gene	PVT0302_123300	-	1	EMPV1_33733	Sscrofa_10_pre_Chr11:16945359-16945761	11	NOVEL	NULL	Novel Transcribed Region; evidence: embryonic ESTs
EMPV1_00489	Gene	PVT0303_005757	-	0	NULL	Sscrofa_9_Chr15:108876483-108924180	15	NOVEL	NULL	Novel Transcribed Region; evidence: embryonic ESTs
EMPV1_00496	Gene	PVT0201_046717	+	0	NULL	Sscrofa_9_Chr15:98744493-98807004	15	NOVEL	NULL	Novel Transcribed Region; evidence: embryonic ESTs
EMPV1_00499	Gene	PVT0303_229557	+	0	NULL	Sscrofa_9_Chr1:27932510-28183256	1	NOVEL	NULL	Novel Transcribed Region; evidence: embryonic ESTs
EMPV1_00505	Gene	PVV0302_192491	+	0	NULL	Sscrofa_10_pre_Chr8:72544933-72545139	8	NOVEL	NULL	Novel Transcribed Region; evidence: embryonic ESTs
EMPV1_00506	Gene	PVT0302_112620	+	1	EMPV1_43727	Sscrofa_10_pre_Chr13:97620197-97620480	13	NOVEL	NULL	Novel Transcribed Region; evidence: embryonic ESTs
EMPV1_00509	Gene	PVT0303_152750	+	0	NULL	Sscrofa_9_Chr7:49488248-49640400	7	NOVEL	NULL	Novel Transcribed Region; evidence: embryonic ESTs
EMPV1_00511	Gene	PVT0201_037047	+	1	EMPV1_25234	Sscrofa_10_pre_Chr4:95780955-95781127	4	NOVEL	NULL	Novel Transcribed Region; evidence: embryonic ESTs
EMPV1_00513	Gene	PVT0303_113012	-	0	NULL	Sscrofa_10_pre_Chr5:59574794-59577773	5	NOVEL	NULL	Novel Transcribed Region; evidence: embryonic ESTs
EMPV1_00514	Gene	PVV0302_389440	+	1	EMPV1_11779	Sscrofa_10_pre_Chr14:104699922-104699997	14	NOVEL	NULL	Novel Transcribed Region; evidence: embryonic ESTs
EMPV1_00520	Gene	PVV0302_434233	-	0	NULL	Sscrofa_9_Chr14:76293471-76294466	14	NOVEL	NULL	Novel Transcribed Region; evidence: embryonic ESTs
EMPV1_00533	Gene	PVT0201_048552	+	0	NULL	Sscrofa_9_Chr12:36320608-36762095	12	NOVEL	NULL	Novel Transcribed Region; evidence: embryonic ESTs
EMPV1_00534	Gene	PVT0302_066751	+	0	NULL	Sscrofa_9_Chr7:559236-585464	7	NOVEL	NULL	Novel Transcribed Region; evidence: embryonic ESTs
EMPV1_00537	Gene	PVT0303_059378	-	0	NULL	Sscrofa_10_pre_Chr5:75014594-75014714	5	NOVEL	NULL	Novel Transcribed Region; evidence: embryonic ESTs
EMPV1_00539	Gene	PVT0201_021704	+	0	NULL	Sscrofa_9_Chr3:86717207-86739495	3	NOVEL	NULL	Novel Transcribed Region; evidence: embryonic ESTs
EMPV1_00541	Gene	PVT0303_052373	+	0	NULL	Sscrofa_9_Chr7:8144726-8175901	7	NOVEL	NULL	Novel Transcribed Region; evidence: embryonic ESTs
EMPV1_00551	Gene	PVV0201_010725	+	0	NULL	Sscrofa_10_pre_Chr6:10092181-10099080	6	NOVEL	NULL	Novel Transcribed Region; evidence: embryonic ESTs
EMPV1_00552	Gene	PVT0302_101063	-	0	NULL	Sscrofa_9_Chr8:67156843-67400466	8	NOVEL	NULL	Novel Transcribed Region; evidence: embryonic ESTs
EMPV1_00553	Gene	PVV0201_011799	-	0	NULL	Sscrofa_9_Chr12:44355573-44355986	12	NOVEL	NULL	Novel Transcribed Region; evidence: embryonic ESTs
EMPV1_00554	Gene	PVT0302_032236	-	1	EMPV1_40253	Sscrofa_10_pre_Chr11:19846752-19846855	11	NOVEL	NULL	Novel Transcribed Region; evidence: embryonic ESTs
EMPV1_00556	Gene	PVT0302_176098	-	0	NULL	Sscrofa_9_Chr4:102542597-102548448	4	NOVEL	NULL	Novel Transcribed Region; evidence: embryonic ESTs
EMPV1_00557	Gene	PVT0303_009402	-	0	NULL	Sscrofa_9_Chr10:41822544-41822931	10	NOVEL	NULL	Novel Transcribed Region; evidence: embryonic ESTs
EMPV1_00558	Gene	PVV0302_116067	+	0	NULL	Sscrofa_9_ChrX:375166-375454	X	NOVEL	NULL	Novel Transcribed Region; evidence: embryonic ESTs
EMPV1_00563	Gene	PVT0301_041222	-	0	NULL	Sscrofa_9_Chr7:64432967-64435307	7	NOVEL	NULL	Novel Transcribed Region; evidence: embryonic ESTs
EMPV1_00564	Gene	PVT0303_040914	-	0	NULL	Sscrofa_10_pre_Chr2:9711079-9774765	2	NOVEL	NULL	Novel Transcribed Region; evidence: embryonic ESTs
EMPV1_00566	Gene	PVV0302_306484	+	0	NULL	Sscrofa_9_Chr6:59817227-59842537	6	NOVEL	NULL	Novel Transcribed Region; evidence: embryonic ESTs
EMPV1_00568	Gene	PVT0303_019414	-	1	EMPV1_23873	Sscrofa_10_pre_Chr3:27883661-27883949	3	NOVEL	NULL	Novel Transcribed Region; evidence: embryonic ESTs
EMPV1_00570	Gene	PVT0303_128175	-	0	NULL	Sscrofa_10_pre_Chr6:440932-451530	6	NOVEL	NULL	Novel Transcribed Region; evidence: embryonic ESTs
EMPV1_00571	Gene	PVT0302_151597	-	1	EMPV1_13652	Sscrofa_10_pre_Chr13:186272015-186272361	13	NOVEL	NULL	Novel Transcribed Region; evidence: embryonic ESTs
EMPV1_00576	Gene	PVV0101_018049	-	0	NULL	Sscrofa_10_pre_Chr13:153922041-153922200	13	NOVEL	NULL	Novel Transcribed Region; evidence: embryonic ESTs
EMPV1_00578	Gene	PVV0301_047148	+	0	NULL	Sscrofa_9_ChrX:81969799-81970683	X	NOVEL	NULL	Novel Transcribed Region; evidence: embryonic ESTs
EMPV1_00579	Gene	PVT0302_095733	-	0	NULL	Sscrofa_9_Chr1:51918691-51919068	1	NOVEL	NULL	Novel Transcribed Region; evidence: embryonic ESTs
EMPV1_00586	Gene	PVT0201_014810	+	0	NULL	Sscrofa_9_Chr6:50203822-50261190	6	NOVEL	NULL	Novel Transcribed Region; evidence: embryonic ESTs
EMPV1_00590	Gene	PVV0301_055095	-	0	NULL	Sscrofa_10_pre_Chr2:64696356-64721283	2	NOVEL	NULL	Novel Transcribed Region; evidence: embryonic ESTs
EMPV1_00592	Gene	PVT0302_020232	-	0	NULL	Sscrofa_10_pre_Chr13:158641122-158672137	13	NOVEL	NULL	Novel Transcribed Region; evidence: embryonic ESTs
EMPV1_00593	Gene	PVT0303_084281	-	0	NULL	Sscrofa_9_Chr3:1613979-1742202	3	NOVEL	NULL	Novel Transcribed Region; evidence: embryonic ESTs
EMPV1_00594	Gene	PVT0303_008503	+	0	NULL	Sscrofa_9_Chr4:103486977-103490981	4	NOVEL	NULL	Novel Transcribed Region; evidence: embryonic ESTs
EMPV1_00595	Gene	PVT0201_105440	-	0	NULL	Sscrofa_10_pre_Chr9:140603-170206	9	NOVEL	NULL	Novel Transcribed Region; evidence: embryonic ESTs
EMPV1_00596	Gene	PVT0302_038419	+	0	NULL	Sscrofa_9_Chr5:85455410-85858894	5	NOVEL	NULL	Novel Transcribed Region; evidence: embryonic ESTs
EMPV1_00600	Gene	PVT0301_033874	-	0	NULL	Sscrofa_9_Chr3:8530661-8531714	3	NOVEL	NULL	Novel Transcribed Region; evidence: embryonic ESTs
EMPV1_00605	Gene	PVT0302_034221	+	0	NULL	Sscrofa_10_pre_Chr18:46385722-46389740	18	NOVEL	NULL	Novel Transcribed Region; evidence: embryonic ESTs
EMPV1_00607	Gene	PVT0201_062375	+	0	NULL	Sscrofa_9_Chr15:115000667-115007706	15	NOVEL	NULL	Novel Transcribed Region; evidence: embryonic ESTs
EMPV1_00611	Gene	PVT0302_020115	-	1	EMPV1_10111	Sscrofa_10_pre_Chr12:4707083-4707196	12	NOVEL	NULL	Novel Transcribed Region; evidence: embryonic ESTs
EMPV1_00620	Gene	PVT0301_014242	+	0	NULL	Sscrofa_10_pre_Chr18:41210184-41216641	18	NOVEL	NULL	Novel Transcribed Region; evidence: embryonic ESTs
EMPV1_00622	Gene	PVV0302_050617	+	0	NULL	Sscrofa_9_ChrX:57269264-57269611	X	NOVEL	NULL	Novel Transcribed Region; evidence: embryonic ESTs
EMPV1_00625	Gene	PVT0303_017196	+	0	NULL	Sscrofa_9_Chr16:25104581-25109774	16	NOVEL	NULL	Novel Transcribed Region; evidence: embryonic ESTs
EMPV1_00632	Gene	PVT0303_124926	-	0	NULL	Sscrofa_9_Chr7:122790624-122791760	7	NOVEL	NULL	Novel Transcribed Region; evidence: embryonic ESTs
EMPV1_00638	Gene	PVT0101_020303	-	1	EMPV1_05755	Sscrofa_10_pre_Chr3:104769343-104769427	3	NOVEL	NULL	Novel Transcribed Region; evidence: embryonic ESTs
EMPV1_00643	Gene	PVT0303_155925	+	0	NULL	Sscrofa_9_Chr14:5824043-5843386	14	NOVEL	NULL	Novel Transcribed Region; evidence: embryonic ESTs
EMPV1_00650	Gene	PVV0302_094486	-	0	NULL	Sscrofa_9_Chr9:53985251-53988172	9	NOVEL	NULL	Novel Transcribed Region; evidence: embryonic ESTs
EMPV1_00651	Gene	PVV0302_272177	+	0	NULL	Sscrofa_9_Chr16:45442156-45503732	16	NOVEL	NULL	Novel Transcribed Region; evidence: embryonic ESTs
EMPV1_00655	Gene	PVV0302_116204	+	0	NULL	Sscrofa_9_Chr18:30384804-30385080	18	NOVEL	NULL	Novel Transcribed Region; evidence: embryonic ESTs
EMPV1_00658	Gene	PVV0302_234551	-	1	EMPV1_07288	Sscrofa_10_pre_Chr6:31539718-31540085	6	NOVEL	NULL	Novel Transcribed Region; evidence: embryonic ESTs
EMPV1_00664	Gene	PVT0302_213755	-	1	EMPV1_06883	Sscrofa_10_pre_Chr2:116524814-116525094	2	NOVEL	NULL	Novel Transcribed Region; evidence: embryonic ESTs
EMPV1_00669	Gene	PVT0302_150176	+	0	NULL	Sscrofa_10_pre_Chr1:95811145-95812966	1	NOVEL	NULL	Novel Transcribed Region; evidence: embryonic ESTs
EMPV1_00672	Gene	PVT0201_042486	+	0	NULL	Sscrofa_9_Chr8:53922502-54272677	8	NOVEL	NULL	Novel Transcribed Region; evidence: embryonic ESTs
EMPV1_00677	Gene	PVT0302_090416	-	0	NULL	Sscrofa_9_Chr1:251553575-251553999	1	NOVEL	NULL	Novel Transcribed Region; evidence: embryonic ESTs
EMPV1_00679	Gene	PVV0302_071405	+	0	NULL	Sscrofa_9_Chr3:6829046-6829341	3	NOVEL	NULL	Novel Transcribed Region; evidence: embryonic ESTs
EMPV1_00681	Gene	PVV0302_276616	-	0	NULL	Sscrofa_9_Chr7:37454920-37455101	7	NOVEL	NULL	Novel Transcribed Region; evidence: embryonic ESTs
EMPV1_00682	Gene	PVT0301_013379	-	0	NULL	Sscrofa_9_Chr2:122256161-122258437	2	NOVEL	NULL	Novel Transcribed Region; evidence: embryonic ESTs
EMPV1_00684	Gene	PVT0302_238999	+	1	EMPV1_21192	Sscrofa_10_pre_Chr3:112748357-112748550	3	NOVEL	NULL	Novel Transcribed Region; evidence: embryonic ESTs
EMPV1_00690	Gene	PVV0302_152220	-	1	EMPV1_35507	Sscrofa_10_pre_Chr10:53790240-53790515	10	NOVEL	NULL	Novel Transcribed Region; evidence: embryonic ESTs
EMPV1_00692	Gene	PVV0302_063796	+	0	NULL	Sscrofa_9_Chr1:41051063-41148714	1	NOVEL	NULL	Novel Transcribed Region; evidence: embryonic ESTs
EMPV1_00695	Gene	PVT0303_205926	-	0	NULL	Sscrofa_9_Chr15:76295668-76635517	15	NOVEL	NULL	Novel Transcribed Region; evidence: embryonic ESTs
EMPV1_00698	Gene	PVV0102_010258	+	0	NULL	Sscrofa_9_Chr9:71660162-71831834	9	NOVEL	NULL	Novel Transcribed Region; evidence: embryonic ESTs
EMPV1_00701	Gene	PVT0301_028409	-	0	NULL	Sscrofa_10_pre_Chr9:94016493-94023072	9	NOVEL	NULL	Novel Transcribed Region; evidence: embryonic ESTs
EMPV1_00705	Gene	PVT0302_197872	-	0	NULL	Sscrofa_9_Chr12:4367006-4367772	12	NOVEL	NULL	Novel Transcribed Region; evidence: embryonic ESTs
EMPV1_00706	Gene	PVV0302_324808	+	0	NULL	Sscrofa_9_Chr15:129651302-129651398	15	NOVEL	NULL	Novel Transcribed Region; evidence: embryonic ESTs
EMPV1_00710	Gene	PVT0303_233391	+	0	NULL	Sscrofa_10_pre_Chr15:81766097-81818615	15	NOVEL	NULL	Novel Transcribed Region; evidence: embryonic ESTs
EMPV1_00712	Gene	PVT0303_045724	+	0	NULL	Sscrofa_10_pre_Chr5:96347174-96352322	5	NOVEL	NULL	Novel Transcribed Region; evidence: embryonic ESTs
EMPV1_00720	Gene	PVT0101_028005	+	0	NULL	Sscrofa_9_Chr4:42696009-42696397	4	NOVEL	NULL	Novel Transcribed Region; evidence: embryonic ESTs
EMPV1_00721	Gene	PVV0302_101805	+	0	NULL	Sscrofa_9_Chr9:50084705-50084979	9	NOVEL	NULL	Novel Transcribed Region; evidence: embryonic ESTs
EMPV1_00722	Gene	PVT0303_012536	+	0	NULL	Sscrofa_10_pre_Chr6:74352583-74381139	6	NOVEL	NULL	Novel Transcribed Region; evidence: embryonic ESTs
EMPV1_00725	Gene	PVT0303_054253	+	0	NULL	Sscrofa_9_Chr4:79687826-79864616	4	NOVEL	NULL	Novel Transcribed Region; evidence: embryonic ESTs
EMPV1_00728	Gene	PVT0302_101155	-	0	NULL	Sscrofa_9_Chr12:18013818-18032871	12	NOVEL	NULL	Novel Transcribed Region; evidence: embryonic ESTs
EMPV1_00732	Gene	PVT0302_128278	+	0	NULL	Sscrofa_10_pre_Chr12:31802067-31802327	12	NOVEL	NULL	Novel Transcribed Region; evidence: embryonic ESTs
EMPV1_00733	Gene	PVV0301_065648	-	0	NULL	Sscrofa_9_Chr2:47371823-47374769	2	NOVEL	NULL	Novel Transcribed Region; evidence: embryonic ESTs
EMPV1_00745	Gene	PVT0302_081883	-	0	NULL	Sscrofa_9_Chr14:59367582-59367918	14	NOVEL	NULL	Novel Transcribed Region; evidence: embryonic ESTs
EMPV1_00746	Gene	PVT0302_050960	+	0	NULL	Sscrofa_9_Chr5:15233590-15234971	5	NOVEL	NULL	Novel Transcribed Region; evidence: embryonic ESTs
EMPV1_00748	Gene	PVT0302_211192	-	1	EMPV1_30343	Sscrofa_10_pre_Chr11:41089334-41089692	11	NOVEL	NULL	Novel Transcribed Region; evidence: embryonic ESTs
EMPV1_00749	Gene	PVT0302_130040	+	0	NULL	Sscrofa_9_Chr3:84408084-84613180	3	NOVEL	NULL	Novel Transcribed Region; evidence: embryonic ESTs
EMPV1_00759	Gene	PVT0301_018583	-	0	NULL	Sscrofa_10_pre_Chr14:142715505-142776873	14	NOVEL	NULL	Novel Transcribed Region; evidence: embryonic ESTs
EMPV1_00760	Gene	PVV0302_314850	+	0	NULL	Sscrofa_10_pre_Chr15:119526569-119605539	15	NOVEL	NULL	Novel Transcribed Region; evidence: embryonic ESTs
EMPV1_00762	Gene	PVV0101_023495	+	0	NULL	Sscrofa_9_Chr7:29521190-29521284	7	NOVEL	NULL	Novel Transcribed Region; evidence: embryonic ESTs
EMPV1_00765	Gene	PVT0303_191626	+	1	EMPV1_06022	Sscrofa_10_pre_Chr3:94524896-94528053	3	NOVEL	NULL	Novel Transcribed Region; evidence: embryonic ESTs
EMPV1_00778	Gene	PVT0302_231491	+	1	EMPV1_42116	Sscrofa_10_pre_Chr4:107275282-107275483	4	NOVEL	NULL	Novel Transcribed Region; evidence: embryonic ESTs
EMPV1_00783	Gene	PVV0201_018013	+	0	NULL	Sscrofa_9_Chr1:250737077-250741474	1	NOVEL	NULL	Novel Transcribed Region; evidence: embryonic ESTs
EMPV1_00786	Gene	PVT0303_155650	-	0	NULL	Sscrofa_10_pre_Chr12:957473-967622	12	NOVEL	NULL	Novel Transcribed Region; evidence: embryonic ESTs
EMPV1_00788	Gene	PVT0302_014804	+	0	NULL	Sscrofa_9_Chr9:27714405-27820279	9	NOVEL	NULL	Novel Transcribed Region; evidence: embryonic ESTs
EMPV1_00801	Gene	PVT0303_023768	+	0	NULL	Sscrofa_9_Chr3:104165318-104166235	3	NOVEL	NULL	Novel Transcribed Region; evidence: embryonic ESTs
EMPV1_00802	Gene	PVV0302_010305	+	0	NULL	Sscrofa_9_Chr7:84939912-84945397	7	NOVEL	NULL	Novel Transcribed Region; evidence: embryonic ESTs
EMPV1_00803	Gene	PVT0201_034160	+	0	NULL	Sscrofa_9_Chr1:251214461-251216782	1	NOVEL	NULL	Novel Transcribed Region; evidence: embryonic ESTs
EMPV1_00807	Gene	PVV0302_096588	+	0	NULL	Sscrofa_10_pre_Chr6:14475411-14475700	6	NOVEL	NULL	Novel Transcribed Region; evidence: embryonic ESTs
EMPV1_00808	Gene	PVV0201_007700	+	0	NULL	Sscrofa_9_Chr16:68354161-68354651	16	NOVEL	NULL	Novel Transcribed Region; evidence: embryonic ESTs
EMPV1_00810	Gene	PVT0302_082518	-	0	NULL	Sscrofa_9_Chr16:24424229-24565220	16	NOVEL	NULL	Novel Transcribed Region; evidence: embryonic ESTs
EMPV1_00813	Gene	PVV0301_075247	+	0	NULL	Sscrofa_10_pre_Chr13:196159394-196162752	13	NOVEL	NULL	Novel Transcribed Region; evidence: embryonic ESTs
EMPV1_00815	Gene	PVT0303_194509	-	0	NULL	Sscrofa_9_Chr10:1696577-1706615	10	NOVEL	NULL	Novel Transcribed Region; evidence: embryonic ESTs
EMPV1_00816	Gene	PVT0302_245434	-	1	EMPV1_12615	Sscrofa_10_pre_Chr16:34839119-34839221	16	NOVEL	NULL	Novel Transcribed Region; evidence: embryonic ESTs
EMPV1_00817	Gene	PVT0302_191802	-	0	NULL	Sscrofa_9_Chr8:92901652-93037156	8	NOVEL	NULL	Novel Transcribed Region; evidence: embryonic ESTs
EMPV1_00822	Gene	PVV0302_158618	+	0	NULL	Sscrofa_10_pre_Chr12:6308225-6308513	12	NOVEL	NULL	Novel Transcribed Region; evidence: embryonic ESTs
EMPV1_00824	Gene	PVT0302_085397	+	0	NULL	Sscrofa_9_Chr3:98104193-98351865	3	NOVEL	NULL	Novel Transcribed Region; evidence: embryonic ESTs
EMPV1_00825	Gene	PVT0303_106918	-	1	EMPV1_05627	Sscrofa_10_pre_Chr12:22711815-22711929	12	NOVEL	NULL	Novel Transcribed Region; evidence: embryonic ESTs
EMPV1_00840	Gene	PVV0302_168195	+	0	NULL	Sscrofa_9_Chr13:140948308-140953366	13	NOVEL	NULL	Novel Transcribed Region; evidence: embryonic ESTs
EMPV1_00843	Gene	PVT0301_080968	+	0	NULL	Sscrofa_10_pre_Chr6:28517350-28533040	6	NOVEL	NULL	Novel Transcribed Region; evidence: embryonic ESTs
EMPV1_00854	Gene	PVV0301_022994	-	0	NULL	Sscrofa_9_Chr8:17144178-17289198	8	NOVEL	NULL	Novel Transcribed Region; evidence: embryonic ESTs
EMPV1_00855	Gene	PVT0302_082446	-	0	NULL	Sscrofa_9_Chr1:274670728-274768018	1	NOVEL	NULL	Novel Transcribed Region; evidence: embryonic ESTs
EMPV1_00856	Gene	PVT0301_078529	+	0	NULL	Sscrofa_9_Chr8:92019276-92194671	8	NOVEL	NULL	Novel Transcribed Region; evidence: embryonic ESTs
EMPV1_00865	Gene	PVT0303_125699	-	0	NULL	Sscrofa_9_ChrX:98883662-98948711	X	NOVEL	NULL	Novel Transcribed Region; evidence: embryonic ESTs
EMPV1_00871	Gene	PVT0301_096305	+	0	NULL	Sscrofa_9_Chr13:66989757-67021092	13	NOVEL	NULL	Novel Transcribed Region; evidence: embryonic ESTs
EMPV1_00873	Gene	PVT0303_085382	-	0	NULL	Sscrofa_10_pre_Chr10:70892513-70892959	10	NOVEL	NULL	Novel Transcribed Region; evidence: embryonic ESTs
EMPV1_00877	Gene	PVT0303_093513	+	0	NULL	Sscrofa_9_Chr15:29714560-29723084	15	NOVEL	NULL	Novel Transcribed Region; evidence: embryonic ESTs
EMPV1_00878	Gene	PVT0303_169167	-	0	NULL	Sscrofa_9_Chr15:117999227-118001872	15	NOVEL	NULL	Novel Transcribed Region; evidence: embryonic ESTs
EMPV1_00879	Gene	PVV0302_411882	+	0	NULL	Sscrofa_9_Chr15:73457418-73457640	15	NOVEL	NULL	Novel Transcribed Region; evidence: embryonic ESTs
EMPV1_00880	Gene	PVT0301_067235	-	0	NULL	Sscrofa_9_Chr3:33948476-33952060	3	NOVEL	NULL	Novel Transcribed Region; evidence: embryonic ESTs
EMPV1_00882	Gene	PVT0301_092387	+	0	NULL	Sscrofa_9_ChrX:32734399-32738360	X	NOVEL	NULL	Novel Transcribed Region; evidence: embryonic ESTs
EMPV1_00888	Gene	PVT0302_026338	-	0	NULL	Sscrofa_9_Chr3:80782665-80887493	3	NOVEL	NULL	Novel Transcribed Region; evidence: embryonic ESTs
EMPV1_00889	Gene	PVT0201_002809	-	0	NULL	Sscrofa_9_Chr1:74836447-74855807	1	NOVEL	NULL	Novel Transcribed Region; evidence: embryonic ESTs
EMPV1_00890	Gene	PVT0201_048073	-	0	NULL	Sscrofa_9_ChrX:45844578-46100147	X	NOVEL	NULL	Novel Transcribed Region; evidence: embryonic ESTs
EMPV1_00902	Gene	PVT0302_005021	-	0	NULL	Sscrofa_10_pre_Chr8:41554232-41554382	8	NOVEL	NULL	Novel Transcribed Region; evidence: embryonic ESTs
EMPV1_00912	Gene	PVT0201_018967	+	0	NULL	Sscrofa_9_Chr14:34837630-34838909	14	NOVEL	NULL	Novel Transcribed Region; evidence: embryonic ESTs
EMPV1_00917	Gene	PVT0303_148260	-	0	NULL	Sscrofa_9_Chr14:130629137-130633382	14	NOVEL	NULL	Novel Transcribed Region; evidence: embryonic ESTs
EMPV1_00920	Gene	PVT0201_058467	-	0	NULL	Sscrofa_10_pre_Chr14:89145526-89149958	14	NOVEL	NULL	Novel Transcribed Region; evidence: embryonic ESTs
EMPV1_00930	Gene	PVV0101_038468	-	1	EMPV1_01256	Sscrofa_10_pre_Chr5:28620957-28621124	5	NOVEL	NULL	Novel Transcribed Region; evidence: embryonic ESTs
EMPV1_00932	Gene	PVT0303_222955	-	0	NULL	Sscrofa_9_Chr3:109154551-109154730	3	NOVEL	NULL	Novel Transcribed Region; evidence: embryonic ESTs
EMPV1_00934	Gene	PVV0302_195980	+	0	NULL	Sscrofa_9_Chr10:38967671-38986145	10	NOVEL	NULL	Novel Transcribed Region; evidence: embryonic ESTs
EMPV1_00937	Gene	PVV0201_030928	+	1	EMPV1_38628	Sscrofa_10_pre_Chr12:53635188-53635480	12	NOVEL	NULL	Novel Transcribed Region; evidence: embryonic ESTs
EMPV1_00938	Gene	PVT0303_099785	+	0	NULL	Sscrofa_9_ChrX:41689617-41698373	X	NOVEL	NULL	Novel Transcribed Region; evidence: embryonic ESTs
EMPV1_00940	Gene	PVV0302_303510	+	0	NULL	Sscrofa_9_Chr3:1467009-1467177	3	NOVEL	NULL	Novel Transcribed Region; evidence: embryonic ESTs
EMPV1_00943	Gene	PVT0102_029955	+	0	NULL	Sscrofa_9_ChrX:111448755-111509661	X	NOVEL	NULL	Novel Transcribed Region; evidence: embryonic ESTs
EMPV1_00944	Gene	PVV0302_165959	+	0	NULL	Sscrofa_9_Chr3:55655209-55703001	3	NOVEL	NULL	Novel Transcribed Region; evidence: embryonic ESTs
EMPV1_00949	Gene	PVT0303_017190	-	0	NULL	Sscrofa_10_pre_Chr9:85577213-85593808	9	NOVEL	NULL	Novel Transcribed Region; evidence: embryonic ESTs
EMPV1_00957	Gene	PVT0201_030314	+	0	NULL	Sscrofa_9_Chr13:96149541-96150521	13	NOVEL	NULL	Novel Transcribed Region; evidence: embryonic ESTs
EMPV1_00959	Gene	PVT0101_017051	+	0	NULL	Sscrofa_9_Chr12:46782670-46782775	12	NOVEL	NULL	Novel Transcribed Region; evidence: embryonic ESTs
EMPV1_00963	Gene	PVT0302_078521	-	0	NULL	Sscrofa_9_Chr3:104029289-104031598	3	NOVEL	NULL	Novel Transcribed Region; evidence: embryonic ESTs
EMPV1_00968	Gene	PVT0301_013392	-	0	NULL	Sscrofa_9_Chr2:104445711-104448525	2	NOVEL	NULL	Novel Transcribed Region; evidence: embryonic ESTs
EMPV1_00969	Gene	PVV0302_191178	+	0	NULL	Sscrofa_10_pre_Chr9:8006217-8019902	9	NOVEL	NULL	Novel Transcribed Region; evidence: embryonic ESTs
EMPV1_00971	Gene	PVT0301_085691	+	1	EMPV1_41211	Sscrofa_10_pre_Chr5:50598622-50598963	5	NOVEL	NULL	Novel Transcribed Region; evidence: embryonic ESTs
EMPV1_00975	Gene	PVV0301_082709	+	0	NULL	Sscrofa_10_pre_Chr5:150878-151074	5	NOVEL	NULL	Novel Transcribed Region; evidence: embryonic ESTs
EMPV1_00976	Gene	PVT0303_153985	+	0	NULL	Sscrofa_9_Chr7:131809794-131810117	7	NOVEL	NULL	Novel Transcribed Region; evidence: embryonic ESTs
EMPV1_00977	Gene	PVT0302_223744	+	0	NULL	Sscrofa_10_pre_Chr3:26145831-26147096	3	NOVEL	NULL	Novel Transcribed Region; evidence: embryonic ESTs
EMPV1_00981	Gene	PVT0201_054917	-	1	EMPV1_30940	Sscrofa_10_pre_Chr12:21716123-21722885	12	NOVEL	NULL	Novel Transcribed Region; evidence: embryonic ESTs
EMPV1_00985	Gene	PVV0302_203779	+	0	NULL	Sscrofa_9_Chr15:126222589-126223724	15	NOVEL	NULL	Novel Transcribed Region; evidence: embryonic ESTs
EMPV1_00987	Gene	PVT0201_053491	+	0	NULL	Sscrofa_9_Chr12:57321959-57324765	12	NOVEL	NULL	Novel Transcribed Region; evidence: embryonic ESTs
EMPV1_00988	Gene	PVT0201_004920	-	0	NULL	Sscrofa_9_ChrX:46241648-46243808	X	NOVEL	NULL	Novel Transcribed Region; evidence: embryonic ESTs
EMPV1_00989	Gene	PVT0201_024422	+	0	NULL	Sscrofa_9_Chr1:54067417-54067955	1	NOVEL	NULL	Novel Transcribed Region; evidence: embryonic ESTs
EMPV1_00990	Gene	PVT0101_006303	+	0	NULL	Sscrofa_9_Chr9:23020453-23026345	9	NOVEL	NULL	Novel Transcribed Region; evidence: embryonic ESTs
EMPV1_00991	Gene	PVT0302_227203	+	1	EMPV1_07055	Sscrofa_10_pre_Chr2:57384046-57384400	2	NOVEL	NULL	Novel Transcribed Region; evidence: embryonic ESTs
EMPV1_00992	Gene	PVV0101_033536	-	1	EMPV1_33627	Sscrofa_10_pre_Chr3:42236730-42237552	3	NOVEL	NULL	Novel Transcribed Region; evidence: embryonic ESTs
EMPV1_00996	Gene	PVT0201_017930	-	0	NULL	Sscrofa_9_Chr15:66160144-66174701	15	NOVEL	NULL	Novel Transcribed Region; evidence: embryonic ESTs
EMPV1_00998	Gene	PVT0303_227457	+	1	EMPV1_35541	Sscrofa_10_pre_Chr13:165245632-165245768	13	NOVEL	NULL	Novel Transcribed Region; evidence: embryonic ESTs
EMPV1_00999	Gene	PVV0201_085985	-	1	EMPV1_09638	Sscrofa_10_pre_Chr2:48337707-48337943	2	NOVEL	NULL	Novel Transcribed Region; evidence: embryonic ESTs
EMPV1_01000	Gene	PVV0201_070637	+	0	NULL	Sscrofa_9_Chr1:168519143-168522750	1	NOVEL	NULL	Novel Transcribed Region; evidence: embryonic ESTs
EMPV1_01006	Gene	PVT0303_227217	-	0	NULL	Sscrofa_9_Chr5:18194704-18197661	5	NOVEL	NULL	Novel Transcribed Region; evidence: embryonic ESTs
EMPV1_01015	Gene	PVT0301_011713	+	0	NULL	Sscrofa_9_Chr3:4873599-4913239	3	NOVEL	NULL	Novel Transcribed Region; evidence: embryonic ESTs
EMPV1_01018	Gene	PVT0201_041327	+	0	NULL	Sscrofa_9_Chr5:18931829-18932298	5	NOVEL	NULL	Novel Transcribed Region; evidence: embryonic ESTs
EMPV1_01025	Gene	PVT0303_189145	+	0	NULL	Sscrofa_9_Chr7:48873409-48876037	7	NOVEL	NULL	Novel Transcribed Region; evidence: embryonic ESTs
EMPV1_01026	Gene	PVT0301_054532	+	0	NULL	Sscrofa_9_Chr6:119303150-119343148	6	NOVEL	NULL	Novel Transcribed Region; evidence: embryonic ESTs
EMPV1_01027	Gene	PVT0303_197224	-	1	EMPV1_34554	Sscrofa_10_pre_Chr6:11249930-11250059	6	NOVEL	NULL	Novel Transcribed Region; evidence: embryonic ESTs
EMPV1_01028	Gene	PVV0302_179352	+	0	NULL	Sscrofa_10_pre_Chr2:137552825-137553013	2	NOVEL	NULL	Novel Transcribed Region; evidence: embryonic ESTs
EMPV1_01031	Gene	PVT0201_002519	+	0	NULL	Sscrofa_10_pre_Chr5:73119322-73119449	5	NOVEL	NULL	Novel Transcribed Region; evidence: embryonic ESTs
EMPV1_01036	Gene	PVT0303_009575	+	0	NULL	Sscrofa_10_pre_Chr17:53718847-53753097	17	NOVEL	NULL	Novel Transcribed Region; evidence: embryonic ESTs
EMPV1_01040	Gene	PVT0102_019017	+	0	NULL	Sscrofa_9_Chr6:41534602-41534919	6	NOVEL	NULL	Novel Transcribed Region; evidence: embryonic ESTs
EMPV1_01045	Gene	PVV0302_395196	-	1	EMPV1_26023	Sscrofa_10_pre_Chr10:65247816-65248065	10	NOVEL	NULL	Novel Transcribed Region; evidence: embryonic ESTs
EMPV1_01046	Gene	PVT0301_065816	-	0	NULL	Sscrofa_10_pre_Chr6:40131657-40134086	6	NOVEL	NULL	Novel Transcribed Region; evidence: embryonic ESTs
EMPV1_01049	Gene	PVV0301_024495	+	0	NULL	Sscrofa_10_pre_Chr10:268297-273547	10	NOVEL	NULL	Novel Transcribed Region; evidence: embryonic ESTs
EMPV1_01051	Gene	PVV0302_264308	-	0	NULL	Sscrofa_10_pre_Chr8:78427398-78427656	8	NOVEL	NULL	Novel Transcribed Region; evidence: embryonic ESTs
EMPV1_01060	Gene	PVV0302_041663	-	0	NULL	Sscrofa_9_Chr8:63843204-63849348	8	NOVEL	NULL	Novel Transcribed Region; evidence: embryonic ESTs
EMPV1_01064	Gene	PVT0302_200275	-	1	EMPV1_32788	Sscrofa_10_pre_Chr17:28103557-28103745	17	NOVEL	NULL	Novel Transcribed Region; evidence: embryonic ESTs
EMPV1_01065	Gene	PVV0302_109585	-	0	NULL	Sscrofa_10_pre_Chr2:471768-487632	2	NOVEL	NULL	Novel Transcribed Region; evidence: embryonic ESTs
EMPV1_01067	Gene	PVT0102_039184	+	0	NULL	Sscrofa_9_Chr9:51631441-51631579	9	NOVEL	NULL	Novel Transcribed Region; evidence: embryonic ESTs
EMPV1_01069	Gene	PVT0303_020697	-	0	NULL	Sscrofa_9_ChrX:108515305-108705295	X	NOVEL	NULL	Novel Transcribed Region; evidence: embryonic ESTs
EMPV1_01086	Gene	PVV0302_037806	-	0	NULL	Sscrofa_9_Chr2:52188718-52212851	2	NOVEL	NULL	Novel Transcribed Region; evidence: embryonic ESTs
EMPV1_01089	Gene	PVV0301_025002	-	0	NULL	Sscrofa_9_Chr3:41858-42723	3	NOVEL	NULL	Novel Transcribed Region; evidence: embryonic ESTs
EMPV1_01090	Gene	PVV0101_008051	+	0	NULL	Sscrofa_9_Chr1:286824140-286829529	1	NOVEL	NULL	Novel Transcribed Region; evidence: embryonic ESTs
EMPV1_01091	Gene	PVT0301_099897	-	0	NULL	Sscrofa_9_Chr3:88552085-88582508	3	NOVEL	NULL	Novel Transcribed Region; evidence: embryonic ESTs
EMPV1_01098	Gene	PVT0303_051628	-	0	NULL	Sscrofa_9_Chr13:33070777-33072578	13	NOVEL	NULL	Novel Transcribed Region; evidence: embryonic ESTs
EMPV1_01099	Gene	PVT0302_059288	+	1	EMPV1_11483	Sscrofa_10_pre_Chr10:2706824-2707142	10	NOVEL	NULL	Novel Transcribed Region; evidence: embryonic ESTs
EMPV1_01100	Gene	PVT0303_006790	+	0	NULL	Sscrofa_9_Chr6:19152634-19155376	6	NOVEL	NULL	Novel Transcribed Region; evidence: embryonic ESTs
EMPV1_01102	Gene	PVT0302_034682	+	0	NULL	Sscrofa_9_Chr10:18588424-18706448	10	NOVEL	NULL	Novel Transcribed Region; evidence: embryonic ESTs
EMPV1_01110	Gene	PVT0303_012387	+	0	NULL	Sscrofa_9_Chr5:18099176-18109189	5	NOVEL	NULL	Novel Transcribed Region; evidence: embryonic ESTs
EMPV1_01113	Gene	PVV0302_028231	+	0	NULL	Sscrofa_10_pre_Chr16:33634594-33634867	16	NOVEL	NULL	Novel Transcribed Region; evidence: embryonic ESTs
EMPV1_01117	Gene	PVV0302_032858	-	0	NULL	Sscrofa_10_pre_Chr4:36289761-36289868	4	NOVEL	NULL	Novel Transcribed Region; evidence: embryonic ESTs
EMPV1_01119	Gene	PVT0201_056604	-	0	NULL	Sscrofa_10_pre_Chr3:56186779-56194811	3	NOVEL	NULL	Novel Transcribed Region; evidence: embryonic ESTs
EMPV1_01121	Gene	PVT0302_060339	-	0	NULL	Sscrofa_9_Chr2:48715779-48716387	2	NOVEL	NULL	Novel Transcribed Region; evidence: embryonic ESTs
EMPV1_01123	Gene	PVV0301_045894	+	0	NULL	Sscrofa_9_Chr1:135789067-135805033	1	NOVEL	NULL	Novel Transcribed Region; evidence: embryonic ESTs
EMPV1_01126	Gene	PVT0201_093177	-	1	EMPV1_04508	Sscrofa_10_pre_Chr15:83170702-83170812	15	NOVEL	NULL	Novel Transcribed Region; evidence: embryonic ESTs
EMPV1_01131	Gene	PVV0201_022127	+	0	NULL	Sscrofa_10_pre_Chr17:39729399-39737679	17	NOVEL	NULL	Novel Transcribed Region; evidence: embryonic ESTs
EMPV1_01134	Gene	PVV0302_355179	-	0	NULL	Sscrofa_9_Chr10:10087824-10089589	10	NOVEL	NULL	Novel Transcribed Region; evidence: embryonic ESTs
EMPV1_01137	Gene	PVT0302_169597	-	0	NULL	Sscrofa_10_pre_Chr6:61568128-61599074	6	NOVEL	NULL	Novel Transcribed Region; evidence: embryonic ESTs
EMPV1_01138	Gene	PVT0303_008042	-	0	NULL	Sscrofa_10_pre_Chr6:39278574-39305068	6	NOVEL	NULL	Novel Transcribed Region; evidence: embryonic ESTs
EMPV1_01141	Gene	PVV0101_017217	-	0	NULL	Sscrofa_9_Chr3:15102258-15137939	3	NOVEL	NULL	Novel Transcribed Region; evidence: embryonic ESTs
EMPV1_01143	Gene	PVV0301_024118	+	0	NULL	Sscrofa_10_pre_Chr6:39949103-39953272	6	NOVEL	NULL	Novel Transcribed Region; evidence: embryonic ESTs
EMPV1_01144	Gene	PVT0302_011164	-	0	NULL	Sscrofa_10_pre_Chr4:98028489-98048693	4	NOVEL	NULL	Novel Transcribed Region; evidence: embryonic ESTs
EMPV1_01148	Gene	PVV0302_245749	+	0	NULL	Sscrofa_9_Chr6:2636493-2644317	6	NOVEL	NULL	Novel Transcribed Region; evidence: embryonic ESTs
EMPV1_01149	Gene	PVV0201_009503	-	0	NULL	Sscrofa_10_pre_Chr6:84905379-84905495	6	NOVEL	NULL	Novel Transcribed Region; evidence: embryonic ESTs
EMPV1_01157	Gene	PVT0303_063940	+	0	NULL	Sscrofa_9_Chr15:101393868-101814240	15	NOVEL	NULL	Novel Transcribed Region; evidence: embryonic ESTs
EMPV1_01158	Gene	PVV0301_028921	-	0	NULL	Sscrofa_9_ChrX:56743082-56757245	X	NOVEL	NULL	Novel Transcribed Region; evidence: embryonic ESTs
EMPV1_01160	Gene	PVT0301_050661	+	0	NULL	Sscrofa_10_pre_Chr7:14946806-14947087	7	NOVEL	NULL	Novel Transcribed Region; evidence: embryonic ESTs
EMPV1_01164	Gene	PVT0201_093982	-	0	NULL	Sscrofa_9_Chr4:49120662-49120882	4	NOVEL	NULL	Novel Transcribed Region; evidence: embryonic ESTs
EMPV1_01166	Gene	PVV0201_010172	+	0	NULL	Sscrofa_9_Chr9:97715561-98005960	9	NOVEL	NULL	Novel Transcribed Region; evidence: embryonic ESTs
EMPV1_01167	Gene	PVT0302_199702	+	1	EMPV1_09300	Sscrofa_10_pre_Chr4:112745820-112746031	4	NOVEL	NULL	Novel Transcribed Region; evidence: embryonic ESTs
EMPV1_01169	Gene	PVT0302_155629	+	0	NULL	Sscrofa_9_Chr10:3823110-3825500	10	NOVEL	NULL	Novel Transcribed Region; evidence: embryonic ESTs
EMPV1_01170	Gene	PVT0301_066257	-	0	NULL	Sscrofa_10_pre_Chr1:128907221-128908273	1	NOVEL	NULL	Novel Transcribed Region; evidence: embryonic ESTs
EMPV1_01171	Gene	PVT0302_038673	-	0	NULL	Sscrofa_9_Chr14:14525804-14628738	14	NOVEL	NULL	Novel Transcribed Region; evidence: embryonic ESTs
EMPV1_01173	Gene	PVV0101_032119	+	0	NULL	Sscrofa_10_pre_Chr12:2679345-2747852	12	NOVEL	NULL	Novel Transcribed Region; evidence: embryonic ESTs
EMPV1_01176	Gene	PVT0303_228347	-	1	EMPV1_15132	Sscrofa_10_pre_Chr15:41662087-41662368	15	NOVEL	NULL	Novel Transcribed Region; evidence: embryonic ESTs
EMPV1_01177	Gene	PVV0201_055187	+	0	NULL	Sscrofa_9_Chr7:2766876-2771000	7	NOVEL	NULL	Novel Transcribed Region; evidence: embryonic ESTs
EMPV1_01183	Gene	PVV0302_128089	+	0	NULL	Sscrofa_10_pre_Chr2:118500485-118500659	2	NOVEL	NULL	Novel Transcribed Region; evidence: embryonic ESTs
EMPV1_01188	Gene	PVT0301_096338	-	0	NULL	Sscrofa_10_pre_Chr5:74378554-74436493	5	NOVEL	NULL	Novel Transcribed Region; evidence: embryonic ESTs
EMPV1_01191	Gene	PVV0302_012494	+	0	NULL	Sscrofa_9_Chr9:6669139-6756114	9	NOVEL	NULL	Novel Transcribed Region; evidence: embryonic ESTs
EMPV1_01200	Gene	PVT0303_195177	+	0	NULL	Sscrofa_9_Chr1:247566743-247566927	1	NOVEL	NULL	Novel Transcribed Region; evidence: embryonic ESTs
EMPV1_01202	Gene	PVV0102_013261	+	1	EMPV1_22887	Sscrofa_10_pre_Chr6:132621456-132621652	6	NOVEL	NULL	Novel Transcribed Region; evidence: embryonic ESTs
EMPV1_01207	Gene	PVT0303_133543	+	1	EMPV1_43215	Sscrofa_10_pre_Chr17:14369418-14370832	17	NOVEL	NULL	Novel Transcribed Region; evidence: embryonic ESTs
EMPV1_01209	Gene	PVT0302_082384	+	0	NULL	Sscrofa_9_Chr3:54094821-54100247	3	NOVEL	NULL	Novel Transcribed Region; evidence: embryonic ESTs
EMPV1_01217	Gene	PVT0302_107332	+	1	EMPV1_20440	Sscrofa_10_pre_Chr3:24119502-24119916	3	NOVEL	NULL	Novel Transcribed Region; evidence: embryonic ESTs
EMPV1_01222	Gene	PVV0302_193042	-	0	NULL	Sscrofa_10_pre_Chr1:262142012-262143603	1	NOVEL	NULL	Novel Transcribed Region; evidence: embryonic ESTs
EMPV1_01225	Gene	PVT0303_091720	-	0	NULL	Sscrofa_9_Chr5:64686635-64687174	5	NOVEL	NULL	Novel Transcribed Region; evidence: embryonic ESTs
EMPV1_01229	Gene	PVT0201_015186	+	0	NULL	Sscrofa_9_Chr15:86722753-86723126	15	NOVEL	NULL	Novel Transcribed Region; evidence: embryonic ESTs
EMPV1_01230	Gene	PVT0302_105626	+	0	NULL	Sscrofa_9_Chr5:31033281-31310680	5	NOVEL	NULL	Novel Transcribed Region; evidence: embryonic ESTs
EMPV1_01231	Gene	PVT0302_071058	-	0	NULL	Sscrofa_10_pre_Chr6:14837344-14839019	6	NOVEL	NULL	Novel Transcribed Region; evidence: embryonic ESTs
EMPV1_01232	Gene	PVV0101_012017	+	0	NULL	Sscrofa_9_Chr12:55867163-55890598	12	NOVEL	NULL	Novel Transcribed Region; evidence: embryonic ESTs
EMPV1_01233	Gene	PVT0301_025813	+	0	NULL	Sscrofa_9_Chr3:38161250-38229619	3	NOVEL	NULL	Novel Transcribed Region; evidence: embryonic ESTs
EMPV1_01237	Gene	PVV0201_009316	+	0	NULL	Sscrofa_10_pre_Chr8:85331881-85332865	8	NOVEL	NULL	Novel Transcribed Region; evidence: embryonic ESTs
EMPV1_01240	Gene	PVT0302_007500	-	0	NULL	Sscrofa_9_Chr5:70805328-70807161	5	NOVEL	NULL	Novel Transcribed Region; evidence: embryonic ESTs
EMPV1_01241	Gene	PVV0301_088596	-	1	EMPV1_05424	Sscrofa_10_pre_Chr3:92582751-92582948	3	NOVEL	NULL	Novel Transcribed Region; evidence: embryonic ESTs
EMPV1_01242	Gene	PVV0201_022945	-	0	NULL	Sscrofa_10_pre_Chr3:73957372-73958118	3	NOVEL	NULL	Novel Transcribed Region; evidence: embryonic ESTs
EMPV1_01252	Gene	PVT0303_223663	+	0	NULL	Sscrofa_10_pre_Chr3:6155892-6167284	3	NOVEL	NULL	Novel Transcribed Region; evidence: embryonic ESTs
EMPV1_01256	Gene	PVV0101_038468	+	1	EMPV1_00930	Sscrofa_10_pre_Chr5:28620957-28621124	5	NOVEL	NULL	Novel Transcribed Region; evidence: embryonic ESTs
EMPV1_01257	Gene	PVV0301_033832	+	0	NULL	Sscrofa_10_pre_Chr6:56429964-56481221	6	NOVEL	NULL	Novel Transcribed Region; evidence: embryonic ESTs
EMPV1_01258	Gene	PVT0301_025522	-	0	NULL	Sscrofa_9_Chr9:70435498-70436100	9	NOVEL	NULL	Novel Transcribed Region; evidence: embryonic ESTs
EMPV1_01259	Gene	PVT0201_045185	+	0	NULL	Sscrofa_10_pre_Chr2:49454282-49454665	2	NOVEL	NULL	Novel Transcribed Region; evidence: embryonic ESTs
EMPV1_01273	Gene	PVT0303_042670	+	0	NULL	Sscrofa_9_Chr6:37483384-37487158	6	NOVEL	NULL	Novel Transcribed Region; evidence: embryonic ESTs
EMPV1_01275	Gene	PVV0301_042499	-	1	EMPV1_26231	Sscrofa_10_pre_Chr13:95722541-95761026	13	NOVEL	NULL	Novel Transcribed Region; evidence: embryonic ESTs
EMPV1_01283	Gene	PVT0302_005988	+	0	NULL	Sscrofa_9_Chr12:45484775-45508582	12	NOVEL	NULL	Novel Transcribed Region; evidence: embryonic ESTs
EMPV1_01285	Gene	PVV0101_036684	+	0	NULL	Sscrofa_9_Chr17:62064647-62069127	17	NOVEL	NULL	Novel Transcribed Region; evidence: embryonic ESTs
EMPV1_01286	Gene	PVT0303_176671	+	0	NULL	Sscrofa_10_pre_Chr13:84836480-84836760	13	NOVEL	NULL	Novel Transcribed Region; evidence: embryonic ESTs
EMPV1_01287	Gene	PVT0302_048071	+	0	NULL	Sscrofa_9_Chr10:43333336-43432435	10	NOVEL	NULL	Novel Transcribed Region; evidence: embryonic ESTs
EMPV1_01288	Gene	PVT0302_034559	-	1	EMPV1_10362	Sscrofa_10_pre_Chr3:22971246-22971417	3	NOVEL	NULL	Novel Transcribed Region; evidence: embryonic ESTs
EMPV1_01299	Gene	PVV0302_156426	-	1	EMPV1_30643	Sscrofa_10_pre_Chr15:31589043-31589190	15	NOVEL	NULL	Novel Transcribed Region; evidence: embryonic ESTs
EMPV1_01303	Gene	PVV0301_036327	+	0	NULL	Sscrofa_9_Chr17:32328487-32328807	17	NOVEL	NULL	Novel Transcribed Region; evidence: embryonic ESTs
EMPV1_01304	Gene	PVT0303_063559	-	1	EMPV1_28134	Sscrofa_10_pre_Chr6:22880747-22881200	6	NOVEL	NULL	Novel Transcribed Region; evidence: embryonic ESTs
EMPV1_01311	Gene	PVV0101_048742	-	0	NULL	Sscrofa_9_Chr14:89830370-89932661	14	NOVEL	NULL	Novel Transcribed Region; evidence: embryonic ESTs
EMPV1_01314	Gene	PVV0201_028639	+	1	EMPV1_07962	Sscrofa_10_pre_Chr14:88466832-88467208	14	NOVEL	NULL	Novel Transcribed Region; evidence: embryonic ESTs
EMPV1_01315	Gene	PVT0302_118710	-	0	NULL	Sscrofa_10_pre_Chr6:88841623-88962873	6	NOVEL	NULL	Novel Transcribed Region; evidence: embryonic ESTs
EMPV1_01317	Gene	PVV0302_284218	+	0	NULL	Sscrofa_10_pre_Chr3:110898660-110900046	3	NOVEL	NULL	Novel Transcribed Region; evidence: embryonic ESTs
EMPV1_01318	Gene	PVT0301_033136	-	0	NULL	Sscrofa_9_Chr4:88572193-88575039	4	NOVEL	NULL	Novel Transcribed Region; evidence: embryonic ESTs
EMPV1_01319	Gene	PVT0302_056300	-	1	EMPV1_24315	Sscrofa_10_pre_Chr11:31062265-31062553	11	NOVEL	NULL	Novel Transcribed Region; evidence: embryonic ESTs
EMPV1_01321	Gene	PVV0301_024677	+	0	NULL	Sscrofa_9_Chr4:69529580-69751387	4	NOVEL	NULL	Novel Transcribed Region; evidence: embryonic ESTs
EMPV1_01324	Gene	PVT0303_040878	-	0	NULL	Sscrofa_9_Chr18:5060077-5066820	18	NOVEL	NULL	Novel Transcribed Region; evidence: embryonic ESTs
EMPV1_01328	Gene	PVT0303_085103	+	0	NULL	Sscrofa_9_Chr2:24982870-24983177	2	NOVEL	NULL	Novel Transcribed Region; evidence: embryonic ESTs
EMPV1_01331	Gene	PVT0303_223606	+	0	NULL	Sscrofa_9_Chr16:3282180-3344702	16	NOVEL	NULL	Novel Transcribed Region; evidence: embryonic ESTs
EMPV1_01332	Gene	PVV0302_137437	+	0	NULL	Sscrofa_10_pre_Chr9:104048500-104056318	9	NOVEL	NULL	Novel Transcribed Region; evidence: embryonic ESTs
EMPV1_01333	Gene	PVT0302_236764	+	0	NULL	Sscrofa_10_pre_Chr2:41649539-41650564	2	NOVEL	NULL	Novel Transcribed Region; evidence: embryonic ESTs
EMPV1_01334	Gene	PVV0201_033207	-	0	NULL	Sscrofa_10_pre_Chr4:36205866-36206076	4	NOVEL	NULL	Novel Transcribed Region; evidence: embryonic ESTs
EMPV1_01335	Gene	PVT0201_020912	+	0	NULL	Sscrofa_9_Chr8:32801451-32873754	8	NOVEL	NULL	Novel Transcribed Region; evidence: embryonic ESTs
EMPV1_01339	Gene	PVT0302_126148	+	0	NULL	Sscrofa_10_pre_Chr18:13547676-13548614	18	NOVEL	NULL	Novel Transcribed Region; evidence: embryonic ESTs
EMPV1_01340	Gene	PVV0302_057194	+	0	NULL	Sscrofa_9_Chr3:83675637-83679580	3	NOVEL	NULL	Novel Transcribed Region; evidence: embryonic ESTs
EMPV1_01341	Gene	PVV0302_278548	-	0	NULL	Sscrofa_10_pre_Chr10:30712718-30712928	10	NOVEL	NULL	Novel Transcribed Region; evidence: embryonic ESTs
EMPV1_01342	Gene	PVV0302_106299	+	0	NULL	Sscrofa_9_Chr5:5194951-5195159	5	NOVEL	NULL	Novel Transcribed Region; evidence: embryonic ESTs
EMPV1_01346	Gene	PVT0302_186206	+	0	NULL	Sscrofa_9_Chr15:90818326-90844710	15	NOVEL	NULL	Novel Transcribed Region; evidence: embryonic ESTs
EMPV1_01348	Gene	PVT0201_023494	-	0	NULL	Sscrofa_9_Chr8:71928517-71941790	8	NOVEL	NULL	Novel Transcribed Region; evidence: embryonic ESTs
EMPV1_01350	Gene	PVT0201_011449	-	0	NULL	Sscrofa_10_pre_Chr5:53082705-53083152	5	NOVEL	NULL	Novel Transcribed Region; evidence: embryonic ESTs
EMPV1_01351	Gene	PVT0301_015056	+	0	NULL	Sscrofa_10_pre_Chr6:2819155-2821593	6	NOVEL	NULL	Novel Transcribed Region; evidence: embryonic ESTs
EMPV1_01352	Gene	PVT0301_054153	-	0	NULL	Sscrofa_9_Chr4:107194851-107199232	4	NOVEL	NULL	Novel Transcribed Region; evidence: embryonic ESTs
EMPV1_01356	Gene	PVT0201_065081	+	0	NULL	Sscrofa_9_Chr13:123239578-123347475	13	NOVEL	NULL	Novel Transcribed Region; evidence: embryonic ESTs
EMPV1_01360	Gene	PVT0302_087100	-	1	EMPV1_28888	Sscrofa_10_pre_Chr15:81432731-81432996	15	NOVEL	NULL	Novel Transcribed Region; evidence: embryonic ESTs
EMPV1_01362	Gene	PVV0201_028991	-	0	NULL	Sscrofa_9_Chr7:60819715-60820884	7	NOVEL	NULL	Novel Transcribed Region; evidence: embryonic ESTs
EMPV1_01367	Gene	PVT0201_002654	+	0	NULL	Sscrofa_10_pre_Chr15:74859229-74886496	15	NOVEL	NULL	Novel Transcribed Region; evidence: embryonic ESTs
EMPV1_01369	Gene	PVV0101_033162	-	0	NULL	Sscrofa_9_Chr15:45200922-45206528	15	NOVEL	NULL	Novel Transcribed Region; evidence: embryonic ESTs
EMPV1_01372	Gene	PVV0302_371240	-	0	NULL	Sscrofa_9_Chr2:12546694-12546816	2	NOVEL	NULL	Novel Transcribed Region; evidence: embryonic ESTs
EMPV1_01373	Gene	PVT0303_016445	+	0	NULL	Sscrofa_10_pre_Chr17:21509725-21510184	17	NOVEL	NULL	Novel Transcribed Region; evidence: embryonic ESTs
EMPV1_01376	Gene	PVV0301_023353	+	0	NULL	Sscrofa_9_Chr15:29211530-29213214	15	NOVEL	NULL	Novel Transcribed Region; evidence: embryonic ESTs
EMPV1_01384	Gene	PVT0201_006739	-	1	EMPV1_28076	Sscrofa_10_pre_Chr16:65193881-65194025	16	NOVEL	NULL	Novel Transcribed Region; evidence: embryonic ESTs
EMPV1_01385	Gene	PVV0302_426950	-	1	EMPV1_38347	Sscrofa_10_pre_Chr17:13149465-13149685	17	NOVEL	NULL	Novel Transcribed Region; evidence: embryonic ESTs
EMPV1_01388	Gene	PVT0302_184568	+	0	NULL	Sscrofa_9_Chr1:194182446-194257490	1	NOVEL	NULL	Novel Transcribed Region; evidence: embryonic ESTs
EMPV1_01390	Gene	PVT0302_048735	+	0	NULL	Sscrofa_9_Chr8:84035053-84255448	8	NOVEL	NULL	Novel Transcribed Region; evidence: embryonic ESTs
EMPV1_01394	Gene	PVT0302_126468	-	0	NULL	Sscrofa_9_Chr13:132010728-132369565	13	NOVEL	NULL	Novel Transcribed Region; evidence: embryonic ESTs
EMPV1_01395	Gene	PVT0302_063329	-	0	NULL	Sscrofa_9_Chr15:92120428-92333425	15	NOVEL	NULL	Novel Transcribed Region; evidence: embryonic ESTs
EMPV1_01399	Gene	PVV0302_400578	-	1	EMPV1_16485	Sscrofa_10_pre_Chr13:1269100-1307548	13	NOVEL	NULL	Novel Transcribed Region; evidence: embryonic ESTs
EMPV1_01404	Gene	PVV0201_036224	-	0	NULL	Sscrofa_10_pre_Chr2:54094800-54101710	2	NOVEL	NULL	Novel Transcribed Region; evidence: embryonic ESTs
EMPV1_01405	Gene	PVT0303_094275	+	0	NULL	Sscrofa_9_Chr9:8854141-8861453	9	NOVEL	NULL	Novel Transcribed Region; evidence: embryonic ESTs
EMPV1_01406	Gene	PVT0303_069833	+	0	NULL	Sscrofa_9_Chr9:48307458-48312022	9	NOVEL	NULL	Novel Transcribed Region; evidence: embryonic ESTs
EMPV1_01407	Gene	PVT0302_172821	-	0	NULL	Sscrofa_10_pre_Chr13:29925228-29934122	13	NOVEL	NULL	Novel Transcribed Region; evidence: embryonic ESTs
EMPV1_01411	Gene	PVT0302_157549	+	0	NULL	Sscrofa_9_Chr9:101886686-101886980	9	NOVEL	NULL	Novel Transcribed Region; evidence: embryonic ESTs
EMPV1_01412	Gene	PVT0302_013533	+	0	NULL	Sscrofa_10_pre_Chr16:18434800-18435194	16	NOVEL	NULL	Novel Transcribed Region; evidence: embryonic ESTs
EMPV1_01413	Gene	PVT0301_045640	+	0	NULL	Sscrofa_10_pre_Chr5:96358305-96361667	5	NOVEL	NULL	Novel Transcribed Region; evidence: embryonic ESTs
EMPV1_01414	Gene	PVT0303_198886	-	0	NULL	Sscrofa_10_pre_Chr6:15197915-15198293	6	NOVEL	NULL	Novel Transcribed Region; evidence: embryonic ESTs
EMPV1_01417	Gene	PVT0301_072173	-	0	NULL	Sscrofa_9_Chr6:51286006-51288587	6	NOVEL	NULL	Novel Transcribed Region; evidence: embryonic ESTs
EMPV1_01423	Gene	PVV0101_014308	-	0	NULL	Sscrofa_9_Chr12:2964195-3078632	12	NOVEL	NULL	Novel Transcribed Region; evidence: embryonic ESTs
EMPV1_01429	Gene	PVV0101_036192	+	0	NULL	Sscrofa_10_pre_Chr9:142032343-142032638	9	NOVEL	NULL	Novel Transcribed Region; evidence: embryonic ESTs
EMPV1_01431	Gene	PVV0201_012277	+	0	NULL	Sscrofa_10_pre_Chr12:6317310-6317892	12	NOVEL	NULL	Novel Transcribed Region; evidence: embryonic ESTs
EMPV1_01433	Gene	PVV0302_138830	+	1	EMPV1_39678	Sscrofa_10_pre_Chr12:4249489-4249723	12	NOVEL	NULL	Novel Transcribed Region; evidence: embryonic ESTs
EMPV1_01437	Gene	PVT0303_138225	+	0	NULL	Sscrofa_9_Chr7:100993190-101012214	7	NOVEL	NULL	Novel Transcribed Region; evidence: embryonic ESTs
EMPV1_01439	Gene	PVT0302_014670	+	0	NULL	Sscrofa_9_Chr7:66548498-66676792	7	NOVEL	NULL	Novel Transcribed Region; evidence: embryonic ESTs
EMPV1_01449	Gene	PVT0302_099532	+	0	NULL	Sscrofa_9_Chr11:46057101-46285669	11	NOVEL	NULL	Novel Transcribed Region; evidence: embryonic ESTs
EMPV1_01451	Gene	PVT0303_043360	-	0	NULL	Sscrofa_9_Chr9:62094390-62098414	9	NOVEL	NULL	Novel Transcribed Region; evidence: embryonic ESTs
EMPV1_01456	Gene	PVT0201_023695	+	0	NULL	Sscrofa_9_Chr15:99685295-99689106	15	NOVEL	NULL	Novel Transcribed Region; evidence: embryonic ESTs
EMPV1_01457	Gene	PVT0302_252435	-	0	NULL	Sscrofa_9_Chr10:55937682-56008465	10	NOVEL	NULL	Novel Transcribed Region; evidence: embryonic ESTs
EMPV1_01458	Gene	PVT0302_136115	+	0	NULL	Sscrofa_9_Chr15:61664236-61683168	15	NOVEL	NULL	Novel Transcribed Region; evidence: embryonic ESTs
EMPV1_01460	Gene	PVT0303_014185	-	0	NULL	Sscrofa_9_ChrX:30236531-30238538	X	NOVEL	NULL	Novel Transcribed Region; evidence: embryonic ESTs
EMPV1_01461	Gene	PVV0301_051714	-	0	NULL	Sscrofa_9_Chr6:104251485-104251757	6	NOVEL	NULL	Novel Transcribed Region; evidence: embryonic ESTs
EMPV1_01462	Gene	PVT0303_003818	+	0	NULL	Sscrofa_9_Chr4:126347046-126347165	4	NOVEL	NULL	Novel Transcribed Region; evidence: embryonic ESTs
EMPV1_01470	Gene	PVV0302_155302	+	0	NULL	Sscrofa_9_Chr9:94284352-94339313	9	NOVEL	NULL	Novel Transcribed Region; evidence: embryonic ESTs
EMPV1_01483	Gene	PVV0301_028732	+	1	EMPV1_06647	Sscrofa_10_pre_Chr1:9484970-9485274	1	NOVEL	NULL	Novel Transcribed Region; evidence: embryonic ESTs
EMPV1_01484	Gene	PVT0301_017183	-	0	NULL	Sscrofa_9_Chr18:14350079-14375900	18	NOVEL	NULL	Novel Transcribed Region; evidence: embryonic ESTs
EMPV1_01486	Gene	PVV0201_073513	-	0	NULL	Sscrofa_9_Chr1:136876898-136906285	1	NOVEL	NULL	Novel Transcribed Region; evidence: embryonic ESTs
EMPV1_01488	Gene	PVT0301_102332	-	0	NULL	Sscrofa_9_Chr18:6573306-6576239	18	NOVEL	NULL	Novel Transcribed Region; evidence: embryonic ESTs
EMPV1_01492	Gene	PVT0303_085550	+	0	NULL	Sscrofa_9_Chr1:148699500-148909425	1	NOVEL	NULL	Novel Transcribed Region; evidence: embryonic ESTs
EMPV1_01494	Gene	PVT0303_213050	-	0	NULL	Sscrofa_9_ChrX:103598360-103895993	X	NOVEL	NULL	Novel Transcribed Region; evidence: embryonic ESTs
EMPV1_01497	Gene	PVT0101_020306	-	0	NULL	Sscrofa_10_pre_Chr13:77123168-77123553	13	NOVEL	NULL	Novel Transcribed Region; evidence: embryonic ESTs
EMPV1_01502	Gene	PVV0302_058974	-	0	NULL	Sscrofa_10_pre_Chr3:1520586-1522809	3	NOVEL	NULL	Novel Transcribed Region; evidence: embryonic ESTs
EMPV1_01505	Gene	PVV0201_048294	-	0	NULL	Sscrofa_10_pre_Chr18:46379338-46385569	18	NOVEL	NULL	Novel Transcribed Region; evidence: embryonic ESTs
EMPV1_01514	Gene	PVV0302_268071	+	0	NULL	Sscrofa_10_pre_Chr5:15183571-15183856	5	NOVEL	NULL	Novel Transcribed Region; evidence: embryonic ESTs
EMPV1_01519	Gene	PVV0302_042964	+	0	NULL	Sscrofa_9_Chr7:123564804-123565153	7	NOVEL	NULL	Novel Transcribed Region; evidence: embryonic ESTs
EMPV1_01520	Gene	PVV0201_040129	-	0	NULL	Sscrofa_10_pre_Chr1:248711310-248711566	1	NOVEL	NULL	Novel Transcribed Region; evidence: embryonic ESTs
EMPV1_01521	Gene	PVV0301_034105	+	0	NULL	Sscrofa_10_pre_Chr10:20350118-20352831	10	NOVEL	NULL	Novel Transcribed Region; evidence: embryonic ESTs
EMPV1_01522	Gene	PVT0101_023995	-	0	NULL	Sscrofa_9_Chr6:114847273-114982869	6	NOVEL	NULL	Novel Transcribed Region; evidence: embryonic ESTs
EMPV1_01526	Gene	PVV0302_089877	+	0	NULL	Sscrofa_9_Chr2:47452311-47467809	2	NOVEL	NULL	Novel Transcribed Region; evidence: embryonic ESTs
EMPV1_01528	Gene	PVT0302_081507	+	1	EMPV1_22258	Sscrofa_10_pre_Chr18:17040741-17041054	18	NOVEL	NULL	Novel Transcribed Region; evidence: embryonic ESTs
EMPV1_01531	Gene	PVT0303_115753	+	0	NULL	Sscrofa_10_pre_Chr6:73658475-73685528	6	NOVEL	NULL	Novel Transcribed Region; evidence: embryonic ESTs
EMPV1_01532	Gene	PVV0301_002887	-	0	NULL	Sscrofa_10_pre_Chr13:160618610-160619096	13	NOVEL	NULL	Novel Transcribed Region; evidence: embryonic ESTs
EMPV1_01534	Gene	PVT0102_019935	+	0	NULL	Sscrofa_9_Chr13:19896368-20059219	13	NOVEL	NULL	Novel Transcribed Region; evidence: embryonic ESTs
EMPV1_01536	Gene	PVT0302_193836	-	0	NULL	Sscrofa_9_Chr1:60108100-60111494	1	NOVEL	NULL	Novel Transcribed Region; evidence: embryonic ESTs
EMPV1_01542	Gene	PVV0101_050202	+	0	NULL	Sscrofa_10_pre_Chr13:74540332-74618887	13	NOVEL	NULL	Novel Transcribed Region; evidence: embryonic ESTs
EMPV1_01544	Gene	PVT0201_008336	-	0	NULL	Sscrofa_10_pre_Chr3:126820353-126845015	3	NOVEL	NULL	Novel Transcribed Region; evidence: embryonic ESTs
EMPV1_01546	Gene	PVT0303_018857	+	0	NULL	Sscrofa_9_Chr14:79800677-79801482	14	NOVEL	NULL	Novel Transcribed Region; evidence: embryonic ESTs
EMPV1_01547	Gene	PVT0303_103088	+	0	NULL	Sscrofa_9_Chr12:53324493-53326044	12	NOVEL	NULL	Novel Transcribed Region; evidence: embryonic ESTs
EMPV1_01549	Gene	PVV0302_209424	+	0	NULL	Sscrofa_9_Chr6:40723909-40726346	6	NOVEL	NULL	Novel Transcribed Region; evidence: embryonic ESTs
EMPV1_01551	Gene	PVV0101_012729	+	0	NULL	Sscrofa_9_Chr8:101880957-101895755	8	NOVEL	NULL	Novel Transcribed Region; evidence: embryonic ESTs
EMPV1_01553	Gene	PVT0302_026287	-	1	EMPV1_30440	Sscrofa_10_pre_Chr18:35154264-35154662	18	NOVEL	NULL	Novel Transcribed Region; evidence: embryonic ESTs
EMPV1_01555	Gene	PVT0303_112130	-	0	NULL	Sscrofa_9_Chr1:274833007-274872302	1	NOVEL	NULL	Novel Transcribed Region; evidence: embryonic ESTs
EMPV1_01556	Gene	PVT0302_025341	-	0	NULL	Sscrofa_9_Chr12:45045813-45056664	12	NOVEL	NULL	Novel Transcribed Region; evidence: embryonic ESTs
EMPV1_01557	Gene	PVT0201_049525	-	0	NULL	Sscrofa_10_pre_Chr15:118863610-118863757	15	NOVEL	NULL	Novel Transcribed Region; evidence: embryonic ESTs
EMPV1_01567	Gene	PVT0302_239849	+	0	NULL	Sscrofa_9_Chr7:126066081-126273583	7	NOVEL	NULL	Novel Transcribed Region; evidence: embryonic ESTs
EMPV1_01568	Gene	PVV0301_075684	+	0	NULL	Sscrofa_9_Chr5:34625906-34639009	5	NOVEL	NULL	Novel Transcribed Region; evidence: embryonic ESTs
EMPV1_01572	Gene	PVT0303_036067	+	0	NULL	Sscrofa_9_Chr7:103737122-103896861	7	NOVEL	NULL	Novel Transcribed Region; evidence: embryonic ESTs
EMPV1_01573	Gene	PVV0201_062700	-	0	NULL	Sscrofa_10_pre_Chr5:54353823-54411429	5	NOVEL	NULL	Novel Transcribed Region; evidence: embryonic ESTs
EMPV1_01575	Gene	PVT0301_076493	-	0	NULL	Sscrofa_10_pre_Chr9:91466782-91471152	9	NOVEL	NULL	Novel Transcribed Region; evidence: embryonic ESTs
EMPV1_01580	Gene	PVV0301_003168	+	0	NULL	Sscrofa_10_pre_Chr3:55565579-55604310	3	NOVEL	NULL	Novel Transcribed Region; evidence: embryonic ESTs
EMPV1_01590	Gene	PVT0302_161330	-	0	NULL	Sscrofa_9_Chr7:22281392-22284729	7	NOVEL	NULL	Novel Transcribed Region; evidence: embryonic ESTs
EMPV1_01594	Gene	PVT0302_107950	-	0	NULL	Sscrofa_9_Chr17:50144122-50144943	17	NOVEL	NULL	Novel Transcribed Region; evidence: embryonic ESTs
EMPV1_01595	Gene	PVV0302_392762	-	0	NULL	Sscrofa_9_Chr1:33425744-33575882	1	NOVEL	NULL	Novel Transcribed Region; evidence: embryonic ESTs
EMPV1_01600	Gene	PVV0302_374482	-	0	NULL	Sscrofa_9_Chr17:42971821-42972079	17	NOVEL	NULL	Novel Transcribed Region; evidence: embryonic ESTs
EMPV1_01601	Gene	PVV0302_300180	+	0	NULL	Sscrofa_9_Chr2:38288676-38300104	2	NOVEL	NULL	Novel Transcribed Region; evidence: embryonic ESTs
EMPV1_01609	Gene	PVT0302_161870	-	0	NULL	Sscrofa_9_Chr9:33264453-33288243	9	NOVEL	NULL	Novel Transcribed Region; evidence: embryonic ESTs
EMPV1_01611	Gene	PVT0201_016081	+	0	NULL	Sscrofa_10_pre_Chr13:87840350-87840692	13	NOVEL	NULL	Novel Transcribed Region; evidence: embryonic ESTs
EMPV1_01615	Gene	PVT0303_094268	+	0	NULL	Sscrofa_10_pre_Chr2:9472665-9472848	2	NOVEL	NULL	Novel Transcribed Region; evidence: embryonic ESTs
EMPV1_01616	Gene	PVV0302_265776	+	1	EMPV1_20387	Sscrofa_10_pre_Chr13:132801714-132801891	13	NOVEL	NULL	Novel Transcribed Region; evidence: embryonic ESTs
EMPV1_01617	Gene	PVT0303_042318	-	1	EMPV1_33153	Sscrofa_10_pre_Chr18:52994009-52994387	18	NOVEL	NULL	Novel Transcribed Region; evidence: embryonic ESTs
EMPV1_01618	Gene	PVV0302_179079	+	0	NULL	Sscrofa_10_pre_Chr13:196182031-196182654	13	NOVEL	NULL	Novel Transcribed Region; evidence: embryonic ESTs
EMPV1_01620	Gene	PVT0303_077584	-	0	NULL	Sscrofa_9_Chr10:14016134-14017304	10	NOVEL	NULL	Novel Transcribed Region; evidence: embryonic ESTs
EMPV1_01621	Gene	PVV0201_006540	-	0	NULL	Sscrofa_9_Chr2:63699577-63718330	2	NOVEL	NULL	Novel Transcribed Region; evidence: embryonic ESTs
EMPV1_01625	Gene	PVT0303_106639	-	1	EMPV1_33946	Sscrofa_10_pre_Chr15:98918310-98918548	15	NOVEL	NULL	Novel Transcribed Region; evidence: embryonic ESTs
EMPV1_01626	Gene	PVV0302_145312	+	0	NULL	Sscrofa_10_pre_Chr15:130204365-130204538	15	NOVEL	NULL	Novel Transcribed Region; evidence: embryonic ESTs
EMPV1_01631	Gene	PVV0201_041597	+	0	NULL	Sscrofa_9_ChrX:33055268-33056727	X	NOVEL	NULL	Novel Transcribed Region; evidence: embryonic ESTs
EMPV1_01633	Gene	PVV0201_010936	-	0	NULL	Sscrofa_9_Chr14:96857078-96859126	14	NOVEL	NULL	Novel Transcribed Region; evidence: embryonic ESTs
EMPV1_01634	Gene	PVV0302_353293	+	0	NULL	Sscrofa_9_Chr15:125416576-125416791	15	NOVEL	NULL	Novel Transcribed Region; evidence: embryonic ESTs
EMPV1_01639	Gene	PVV0301_061523	+	0	NULL	Sscrofa_9_Chr9:131741661-131811232	9	NOVEL	NULL	Novel Transcribed Region; evidence: embryonic ESTs
EMPV1_01640	Gene	PVV0302_250954	+	0	NULL	Sscrofa_9_Chr4:96751884-96752091	4	NOVEL	NULL	Novel Transcribed Region; evidence: embryonic ESTs
EMPV1_01641	Gene	PVV0101_021266	-	1	EMPV1_29693	Sscrofa_10_pre_Chr15:87819021-87819092	15	NOVEL	NULL	Novel Transcribed Region; evidence: embryonic ESTs
EMPV1_01642	Gene	PVT0302_190679	+	0	NULL	Sscrofa_9_Chr11:13140765-13141001	11	NOVEL	NULL	Novel Transcribed Region; evidence: embryonic ESTs
EMPV1_01645	Gene	PVT0302_041113	-	1	EMPV1_11627	Sscrofa_10_pre_Chr1:264361703-264390552	1	NOVEL	NULL	Novel Transcribed Region; evidence: embryonic ESTs
EMPV1_01647	Gene	PVT0302_073316	-	0	NULL	Sscrofa_10_pre_Chr13:52597691-52642894	13	NOVEL	NULL	Novel Transcribed Region; evidence: embryonic ESTs
EMPV1_01650	Gene	PVT0303_225058	-	0	NULL	Sscrofa_9_Chr4:98883316-98883544	4	NOVEL	NULL	Novel Transcribed Region; evidence: embryonic ESTs
EMPV1_01652	Gene	PVT0302_202575	-	0	NULL	Sscrofa_10_pre_Chr9:66244-96553	9	NOVEL	NULL	Novel Transcribed Region; evidence: embryonic ESTs
EMPV1_01657	Gene	PVV0301_031514	-	0	NULL	Sscrofa_10_pre_Chr13:179537964-179538168	13	NOVEL	NULL	Novel Transcribed Region; evidence: embryonic ESTs
EMPV1_01658	Gene	PVV0201_066320	+	0	NULL	Sscrofa_9_Chr11:32683302-32819472	11	NOVEL	NULL	Novel Transcribed Region; evidence: embryonic ESTs
EMPV1_01663	Gene	PVT0303_044076	-	0	NULL	Sscrofa_9_Chr4:108854787-108907473	4	NOVEL	NULL	Novel Transcribed Region; evidence: embryonic ESTs
EMPV1_01664	Gene	PVV0302_034174	-	1	EMPV1_41434	Sscrofa_10_pre_Chr13:136688900-136689078	13	NOVEL	NULL	Novel Transcribed Region; evidence: embryonic ESTs
EMPV1_01666	Gene	PVT0302_241079	+	0	NULL	Sscrofa_9_Chr13:56946507-56946787	13	NOVEL	NULL	Novel Transcribed Region; evidence: embryonic ESTs
EMPV1_01676	Gene	PVV0301_038936	+	0	NULL	Sscrofa_9_Chr13:101290831-101293928	13	NOVEL	NULL	Novel Transcribed Region; evidence: embryonic ESTs
EMPV1_01682	Gene	PVT0303_149250	-	0	NULL	Sscrofa_9_Chr2:98012903-98014494	2	NOVEL	NULL	Novel Transcribed Region; evidence: embryonic ESTs
EMPV1_01683	Gene	PVV0301_053244	-	0	NULL	Sscrofa_9_Chr12:30970195-30970388	12	NOVEL	NULL	Novel Transcribed Region; evidence: embryonic ESTs
EMPV1_01688	Gene	PVV0301_063355	-	0	NULL	Sscrofa_10_pre_Chr1:262126480-262126820	1	NOVEL	NULL	Novel Transcribed Region; evidence: embryonic ESTs
EMPV1_01690	Gene	PVT0201_048674	+	0	NULL	Sscrofa_9_Chr5:64509863-64510173	5	NOVEL	NULL	Novel Transcribed Region; evidence: embryonic ESTs
EMPV1_01694	Gene	PVV0302_070810	-	0	NULL	Sscrofa_9_Chr1:250530722-250538718	1	NOVEL	NULL	Novel Transcribed Region; evidence: embryonic ESTs
EMPV1_01695	Gene	PVV0302_085518	-	0	NULL	Sscrofa_10_pre_Chr8:10013855-10017955	8	NOVEL	NULL	Novel Transcribed Region; evidence: embryonic ESTs
EMPV1_01701	Gene	PVT0303_212367	-	0	NULL	Sscrofa_9_Chr7:81539474-81540019	7	NOVEL	NULL	Novel Transcribed Region; evidence: embryonic ESTs
EMPV1_01702	Gene	PVV0201_059813	+	0	NULL	Sscrofa_9_Chr7:2810974-2822181	7	NOVEL	NULL	Novel Transcribed Region; evidence: embryonic ESTs
EMPV1_01704	Gene	PVV0301_020686	-	1	EMPV1_00358	Sscrofa_10_pre_Chr5:60325226-60325535	5	NOVEL	NULL	Novel Transcribed Region; evidence: embryonic ESTs
EMPV1_01707	Gene	PVV0302_291330	-	0	NULL	Sscrofa_10_pre_ChrX:28285854-28316906	X	NOVEL	NULL	Novel Transcribed Region; evidence: embryonic ESTs
EMPV1_01710	Gene	PVT0302_200543	-	1	EMPV1_28271	Sscrofa_10_pre_Chr17:37478414-37478653	17	NOVEL	NULL	Novel Transcribed Region; evidence: embryonic ESTs
EMPV1_01713	Gene	PVT0302_190775	+	0	NULL	Sscrofa_9_Chr17:22791465-22792181	17	NOVEL	NULL	Novel Transcribed Region; evidence: embryonic ESTs
EMPV1_01715	Gene	PVV0302_065172	+	0	NULL	Sscrofa_9_Chr11:14334969-14335282	11	NOVEL	NULL	Novel Transcribed Region; evidence: embryonic ESTs
EMPV1_01716	Gene	PVV0301_021398	+	0	NULL	Sscrofa_9_Chr18:49253637-49254767	18	NOVEL	NULL	Novel Transcribed Region; evidence: embryonic ESTs
EMPV1_01720	Gene	PVT0302_037026	+	0	NULL	Sscrofa_9_Chr8:41693110-41835855	8	NOVEL	NULL	Novel Transcribed Region; evidence: embryonic ESTs
EMPV1_01721	Gene	PVV0101_006191	-	0	NULL	Sscrofa_10_pre_Chr9:86761242-86797683	9	NOVEL	NULL	Novel Transcribed Region; evidence: embryonic ESTs
EMPV1_01730	Gene	PVV0302_126923	+	0	NULL	Sscrofa_9_Chr7:101580172-101604258	7	NOVEL	NULL	Novel Transcribed Region; evidence: embryonic ESTs
EMPV1_01731	Gene	PVT0201_032433	-	0	NULL	Sscrofa_9_Chr1:5541710-5590239	1	NOVEL	NULL	Novel Transcribed Region; evidence: embryonic ESTs
EMPV1_01734	Gene	PVV0302_119674	+	0	NULL	Sscrofa_9_Chr17:45975073-46083580	17	NOVEL	NULL	Novel Transcribed Region; evidence: embryonic ESTs
EMPV1_01739	Gene	PVT0303_161947	+	0	NULL	Sscrofa_9_Chr9:87544153-87652772	9	NOVEL	NULL	Novel Transcribed Region; evidence: embryonic ESTs
EMPV1_01741	Gene	PVT0303_028951	+	0	NULL	Sscrofa_9_Chr9:27020033-27021269	9	NOVEL	NULL	Novel Transcribed Region; evidence: embryonic ESTs
EMPV1_01743	Gene	PVT0201_009669	+	0	NULL	Sscrofa_10_pre_Chr1:140315977-140316396	1	NOVEL	NULL	Novel Transcribed Region; evidence: embryonic ESTs
EMPV1_01748	Gene	PVV0302_399144	-	1	EMPV1_21205	Sscrofa_10_pre_Chr13:195521301-195521438	13	NOVEL	NULL	Novel Transcribed Region; evidence: embryonic ESTs
EMPV1_01749	Gene	PVT0102_019668	-	0	NULL	Sscrofa_9_Chr4:112005920-112022350	4	NOVEL	NULL	Novel Transcribed Region; evidence: embryonic ESTs
EMPV1_01750	Gene	PVT0302_098323	-	0	NULL	Sscrofa_9_Chr10:9780777-9783052	10	NOVEL	NULL	Novel Transcribed Region; evidence: embryonic ESTs
EMPV1_01751	Gene	PVV0201_033875	+	0	NULL	Sscrofa_10_pre_Chr8:30155390-30181748	8	NOVEL	NULL	Novel Transcribed Region; evidence: embryonic ESTs
EMPV1_01753	Gene	PVV0302_341439	+	0	NULL	Sscrofa_10_pre_Chr13:122447306-122447422	13	NOVEL	NULL	Novel Transcribed Region; evidence: embryonic ESTs
EMPV1_01754	Gene	PVT0201_043335	+	0	NULL	Sscrofa_9_Chr15:55113718-55125762	15	NOVEL	NULL	Novel Transcribed Region; evidence: embryonic ESTs
EMPV1_01755	Gene	PVV0101_037869	+	1	EMPV1_24614	Sscrofa_10_pre_Chr13:187674817-187674977	13	NOVEL	NULL	Novel Transcribed Region; evidence: embryonic ESTs
EMPV1_01756	Gene	PVT0301_013274	+	0	NULL	Sscrofa_9_Chr3:6311841-6340695	3	NOVEL	NULL	Novel Transcribed Region; evidence: embryonic ESTs
EMPV1_01757	Gene	PVT0301_068238	-	0	NULL	Sscrofa_9_ChrX:87471619-87492458	X	NOVEL	NULL	Novel Transcribed Region; evidence: embryonic ESTs
EMPV1_01761	Gene	PVV0302_067716	-	0	NULL	Sscrofa_10_pre_Chr2:78537197-78605422	2	NOVEL	NULL	Novel Transcribed Region; evidence: embryonic ESTs
EMPV1_01762	Gene	PVT0302_052709	-	0	NULL	Sscrofa_10_pre_Chr6:48405315-48407432	6	NOVEL	NULL	Novel Transcribed Region; evidence: embryonic ESTs
EMPV1_01766	Gene	PVT0301_079679	+	1	EMPV1_30657	Sscrofa_10_pre_Chr11:10698204-10698373	11	NOVEL	NULL	Novel Transcribed Region; evidence: embryonic ESTs
EMPV1_01769	Gene	PVT0303_074807	+	0	NULL	Sscrofa_10_pre_Chr2:50823026-50823242	2	NOVEL	NULL	Novel Transcribed Region; evidence: embryonic ESTs
EMPV1_01770	Gene	PVV0302_116735	-	1	EMPV1_03498	Sscrofa_10_pre_Chr13:87980603-87980980	13	NOVEL	NULL	Novel Transcribed Region; evidence: embryonic ESTs
EMPV1_01776	Gene	PVT0303_051500	+	0	NULL	Sscrofa_10_pre_Chr5:79600002-79644295	5	NOVEL	NULL	Novel Transcribed Region; evidence: embryonic ESTs
EMPV1_01779	Gene	PVV0302_010031	-	0	NULL	Sscrofa_10_pre_Chr13:95356184-95381488	13	NOVEL	NULL	Novel Transcribed Region; evidence: embryonic ESTs
EMPV1_01781	Gene	PVV0302_267259	+	1	EMPV1_15288	Sscrofa_10_pre_Chr2:133192402-133192691	2	NOVEL	NULL	Novel Transcribed Region; evidence: embryonic ESTs
EMPV1_01784	Gene	PVT0302_149622	+	0	NULL	Sscrofa_10_pre_Chr6:130672991-130681492	6	NOVEL	NULL	Novel Transcribed Region; evidence: embryonic ESTs
EMPV1_01790	Gene	PVT0302_046071	-	0	NULL	Sscrofa_10_pre_Chr2:6189721-6203073	2	NOVEL	NULL	Novel Transcribed Region; evidence: embryonic ESTs
EMPV1_01791	Gene	PVT0201_018071	-	1	EMPV1_06238	Sscrofa_10_pre_Chr15:68036807-68037076	15	NOVEL	NULL	Novel Transcribed Region; evidence: embryonic ESTs
EMPV1_01792	Gene	PVT0302_029321	+	0	NULL	Sscrofa_9_Chr12:3900399-3924468	12	NOVEL	NULL	Novel Transcribed Region; evidence: embryonic ESTs
EMPV1_01797	Gene	PVT0302_056474	-	0	NULL	Sscrofa_10_pre_Chr13:118843362-118861573	13	NOVEL	NULL	Novel Transcribed Region; evidence: embryonic ESTs
EMPV1_01799	Gene	PVT0303_026311	+	0	NULL	Sscrofa_9_Chr2:7566263-7651223	2	NOVEL	NULL	Novel Transcribed Region; evidence: embryonic ESTs
EMPV1_01807	Gene	PVV0302_043186	+	0	NULL	Sscrofa_9_Chr3:4614526-4617327	3	NOVEL	NULL	Novel Transcribed Region; evidence: embryonic ESTs
EMPV1_01808	Gene	PVT0303_023641	-	0	NULL	Sscrofa_10_pre_Chr13:72909753-72910448	13	NOVEL	NULL	Novel Transcribed Region; evidence: embryonic ESTs
EMPV1_01814	Gene	PVT0303_187790	-	0	NULL	Sscrofa_9_Chr5:3034199-3075912	5	NOVEL	NULL	Novel Transcribed Region; evidence: embryonic ESTs
EMPV1_01815	Gene	PVT0303_157694	+	0	NULL	Sscrofa_10_pre_Chr14:31821095-31829297	14	NOVEL	NULL	Novel Transcribed Region; evidence: embryonic ESTs
EMPV1_01818	Gene	PVT0302_173218	-	0	NULL	Sscrofa_9_Chr1:264710237-264712495	1	NOVEL	NULL	Novel Transcribed Region; evidence: embryonic ESTs
EMPV1_01829	Gene	PVT0201_046359	-	0	NULL	Sscrofa_10_pre_ChrX:58925551-58992798	X	NOVEL	NULL	Novel Transcribed Region; evidence: embryonic ESTs
EMPV1_01833	Gene	PVV0302_227804	+	0	NULL	Sscrofa_9_Chr8:104729779-104730124	8	NOVEL	NULL	Novel Transcribed Region; evidence: embryonic ESTs
EMPV1_01835	Gene	PVV0302_311977	+	0	NULL	Sscrofa_10_pre_Chr3:6898708-6923938	3	NOVEL	NULL	Novel Transcribed Region; evidence: embryonic ESTs
EMPV1_01836	Gene	PVV0201_086470	-	0	NULL	Sscrofa_10_pre_Chr13:94333566-94385376	13	NOVEL	NULL	Novel Transcribed Region; evidence: embryonic ESTs
EMPV1_01838	Gene	PVT0301_019140	-	0	NULL	Sscrofa_10_pre_Chr3:107725399-107733747	3	NOVEL	NULL	Novel Transcribed Region; evidence: embryonic ESTs
EMPV1_01840	Gene	PVV0201_053837	-	0	NULL	Sscrofa_9_Chr9:43257935-43258443	9	NOVEL	NULL	Novel Transcribed Region; evidence: embryonic ESTs
EMPV1_01845	Gene	PVV0302_034670	+	0	NULL	Sscrofa_9_Chr1:283205205-283206717	1	NOVEL	NULL	Novel Transcribed Region; evidence: embryonic ESTs
EMPV1_01846	Gene	PVT0201_005753	+	0	NULL	Sscrofa_9_Chr14:78347067-78396203	14	NOVEL	NULL	Novel Transcribed Region; evidence: embryonic ESTs
EMPV1_01847	Gene	PVT0303_116155	+	0	NULL	Sscrofa_10_pre_Chr13:21336462-21352831	13	NOVEL	NULL	Novel Transcribed Region; evidence: embryonic ESTs
EMPV1_01848	Gene	PVT0201_075687	+	0	NULL	Sscrofa_9_Chr5:42464492-42464775	5	NOVEL	NULL	Novel Transcribed Region; evidence: embryonic ESTs
EMPV1_01850	Gene	PVT0302_253312	-	0	NULL	Sscrofa_10_pre_Chr13:179930893-179934707	13	NOVEL	NULL	Novel Transcribed Region; evidence: embryonic ESTs
EMPV1_01852	Gene	PVV0302_251395	+	1	EMPV1_22775	Sscrofa_10_pre_Chr10:49616122-49616270	10	NOVEL	NULL	Novel Transcribed Region; evidence: embryonic ESTs
EMPV1_01859	Gene	PVT0301_081694	-	0	NULL	Sscrofa_10_pre_Chr5:73260147-73269121	5	NOVEL	NULL	Novel Transcribed Region; evidence: embryonic ESTs
EMPV1_01861	Gene	PVV0302_092580	-	0	NULL	Sscrofa_10_pre_Chr13:187635032-187635324	13	NOVEL	NULL	Novel Transcribed Region; evidence: embryonic ESTs
EMPV1_01864	Gene	PVT0302_012800	+	0	NULL	Sscrofa_9_Chr10:31765548-31767015	10	NOVEL	NULL	Novel Transcribed Region; evidence: embryonic ESTs
EMPV1_01865	Gene	PVT0302_132015	+	1	EMPV1_41234	Sscrofa_10_pre_Chr14:51826314-51826586	14	NOVEL	NULL	Novel Transcribed Region; evidence: embryonic ESTs
EMPV1_01866	Gene	PVV0302_129843	+	0	NULL	Sscrofa_9_Chr5:7995374-8003782	5	NOVEL	NULL	Novel Transcribed Region; evidence: embryonic ESTs
EMPV1_01867	Gene	PVT0302_148118	-	0	NULL	Sscrofa_9_Chr13:95430025-95433377	13	NOVEL	NULL	Novel Transcribed Region; evidence: embryonic ESTs
EMPV1_01869	Gene	PVV0302_353971	+	0	NULL	Sscrofa_10_pre_Chr5:88214054-88226622	5	NOVEL	NULL	Novel Transcribed Region; evidence: embryonic ESTs
EMPV1_01870	Gene	PVT0302_212669	-	0	NULL	Sscrofa_10_pre_Chr17:64230646-64230975	17	NOVEL	NULL	Novel Transcribed Region; evidence: embryonic ESTs
EMPV1_01872	Gene	PVV0302_275171	+	1	EMPV1_41082	Sscrofa_10_pre_Chr2:27741945-27742877	2	NOVEL	NULL	Novel Transcribed Region; evidence: embryonic ESTs
EMPV1_01878	Gene	PVT0201_061569	+	1	EMPV1_26094	Sscrofa_10_pre_Chr13:195775939-195776163	13	NOVEL	NULL	Novel Transcribed Region; evidence: embryonic ESTs
EMPV1_01882	Gene	PVT0303_129466	+	0	NULL	Sscrofa_9_Chr1:268203160-268203368	1	NOVEL	NULL	Novel Transcribed Region; evidence: embryonic ESTs
EMPV1_01885	Gene	PVT0303_004949	+	0	NULL	Sscrofa_9_Chr13:55014751-55026640	13	NOVEL	NULL	Novel Transcribed Region; evidence: embryonic ESTs
EMPV1_01893	Gene	PVV0302_088017	+	0	NULL	Sscrofa_10_pre_Chr6:101419901-101479785	6	NOVEL	NULL	Novel Transcribed Region; evidence: embryonic ESTs
EMPV1_01898	Gene	PVV0302_164289	-	0	NULL	Sscrofa_9_Chr2:56342646-56345263	2	NOVEL	NULL	Novel Transcribed Region; evidence: embryonic ESTs
EMPV1_01900	Gene	PVV0301_076744	+	0	NULL	Sscrofa_9_Chr6:8753504-8753639	6	NOVEL	NULL	Novel Transcribed Region; evidence: embryonic ESTs
EMPV1_01903	Gene	PVT0201_011797	+	0	NULL	Sscrofa_9_Chr14:14673979-14674096	14	NOVEL	NULL	Novel Transcribed Region; evidence: embryonic ESTs
EMPV1_01905	Gene	PVV0201_005608	+	0	NULL	Sscrofa_9_Chr4:71549888-71550345	4	NOVEL	NULL	Novel Transcribed Region; evidence: embryonic ESTs
EMPV1_01906	Gene	PVV0101_034077	-	0	NULL	Sscrofa_10_pre_Chr13:71000251-71000538	13	NOVEL	NULL	Novel Transcribed Region; evidence: embryonic ESTs
EMPV1_01908	Gene	PVT0102_028663	+	0	NULL	Sscrofa_10_pre_Chr15:40114245-40114477	15	NOVEL	NULL	Novel Transcribed Region; evidence: embryonic ESTs
EMPV1_01909	Gene	PVV0302_218023	-	0	NULL	Sscrofa_10_pre_Chr14:81327302-81328672	14	NOVEL	NULL	Novel Transcribed Region; evidence: embryonic ESTs
EMPV1_01910	Gene	PVT0201_048800	-	0	NULL	Sscrofa_9_Chr15:82931293-82950949	15	NOVEL	NULL	Novel Transcribed Region; evidence: embryonic ESTs
EMPV1_01915	Gene	PVT0302_141037	-	0	NULL	Sscrofa_10_pre_Chr8:32891327-32893512	8	NOVEL	NULL	Novel Transcribed Region; evidence: embryonic ESTs
EMPV1_01921	Gene	PVT0302_207237	-	1	EMPV1_21852	Sscrofa_10_pre_Chr3:1178074-1178388	3	NOVEL	NULL	Novel Transcribed Region; evidence: embryonic ESTs
EMPV1_01922	Gene	PVT0201_018637	-	0	NULL	Sscrofa_10_pre_Chr9:129694685-129716608	9	NOVEL	NULL	Novel Transcribed Region; evidence: embryonic ESTs
EMPV1_01923	Gene	PVT0302_201728	-	0	NULL	Sscrofa_10_pre_Chr5:37898366-37899508	5	NOVEL	NULL	Novel Transcribed Region; evidence: embryonic ESTs
EMPV1_01924	Gene	PVT0302_142457	-	0	NULL	Sscrofa_10_pre_Chr14:108215042-108217919	14	NOVEL	NULL	Novel Transcribed Region; evidence: embryonic ESTs
EMPV1_01925	Gene	PVT0303_063008	-	0	NULL	Sscrofa_9_Chr13:18761990-18776278	13	NOVEL	NULL	Novel Transcribed Region; evidence: embryonic ESTs
EMPV1_01926	Gene	PVV0302_075295	+	0	NULL	Sscrofa_9_Chr1:155496744-155562887	1	NOVEL	NULL	Novel Transcribed Region; evidence: embryonic ESTs
EMPV1_01928	Gene	PVV0201_004956	+	1	EMPV1_00384	Sscrofa_10_pre_Chr2:117095083-117095522	2	NOVEL	NULL	Novel Transcribed Region; evidence: embryonic ESTs
EMPV1_01931	Gene	PVT0201_065422	-	0	NULL	Sscrofa_9_Chr10:61641348-61661392	10	NOVEL	NULL	Novel Transcribed Region; evidence: embryonic ESTs
EMPV1_01933	Gene	PVT0303_069995	-	0	NULL	Sscrofa_9_Chr3:12990765-12996824	3	NOVEL	NULL	Novel Transcribed Region; evidence: embryonic ESTs
EMPV1_01940	Gene	PVT0302_174830	-	0	NULL	Sscrofa_9_Chr5:59838328-59838895	5	NOVEL	NULL	Novel Transcribed Region; evidence: embryonic ESTs
EMPV1_01941	Gene	PVV0302_035565	-	0	NULL	Sscrofa_10_pre_Chr18:926069-926436	18	NOVEL	NULL	Novel Transcribed Region; evidence: embryonic ESTs
EMPV1_01942	Gene	PVT0102_042393	-	0	NULL	Sscrofa_9_Chr3:86464048-86465380	3	NOVEL	NULL	Novel Transcribed Region; evidence: embryonic ESTs
EMPV1_01944	Gene	PVV0302_042491	-	0	NULL	Sscrofa_9_Chr7:82397951-82398261	7	NOVEL	NULL	Novel Transcribed Region; evidence: embryonic ESTs
EMPV1_01949	Gene	PVT0303_118075	+	0	NULL	Sscrofa_10_pre_Chr13:57411320-57469608	13	NOVEL	NULL	Novel Transcribed Region; evidence: embryonic ESTs
EMPV1_01957	Gene	PVV0302_201270	+	0	NULL	Sscrofa_9_Chr16:48838255-48954750	16	NOVEL	NULL	Novel Transcribed Region; evidence: embryonic ESTs
EMPV1_01959	Gene	PVV0302_027536	-	0	NULL	Sscrofa_9_Chr4:122749823-122750080	4	NOVEL	NULL	Novel Transcribed Region; evidence: embryonic ESTs
EMPV1_01960	Gene	PVV0101_034195	+	0	NULL	Sscrofa_9_Chr15:23698176-23782554	15	NOVEL	NULL	Novel Transcribed Region; evidence: embryonic ESTs
EMPV1_01962	Gene	PVV0302_094454	+	0	NULL	Sscrofa_9_Chr9:40998388-41020589	9	NOVEL	NULL	Novel Transcribed Region; evidence: embryonic ESTs
EMPV1_01963	Gene	PVT0301_061051	-	0	NULL	Sscrofa_9_Chr12:44553946-44559777	12	NOVEL	NULL	Novel Transcribed Region; evidence: embryonic ESTs
EMPV1_01964	Gene	PVT0201_107927	-	0	NULL	Sscrofa_9_Chr7:27997173-27997628	7	NOVEL	NULL	Novel Transcribed Region; evidence: embryonic ESTs
EMPV1_01967	Gene	PVV0301_018387	+	0	NULL	Sscrofa_9_Chr14:12264619-12274324	14	NOVEL	NULL	Novel Transcribed Region; evidence: embryonic ESTs
EMPV1_01977	Gene	PVT0101_016597	+	0	NULL	Sscrofa_9_Chr18:16523763-16551426	18	NOVEL	NULL	Novel Transcribed Region; evidence: embryonic ESTs
EMPV1_01978	Gene	PVV0302_159655	-	0	NULL	Sscrofa_9_Chr11:77164303-77165229	11	NOVEL	NULL	Novel Transcribed Region; evidence: embryonic ESTs
EMPV1_01979	Gene	PVV0101_015003	-	0	NULL	Sscrofa_9_Chr3:53066564-53123152	3	NOVEL	NULL	Novel Transcribed Region; evidence: embryonic ESTs
EMPV1_01982	Gene	PVT0302_110355	-	0	NULL	Sscrofa_9_Chr7:49419983-49421012	7	NOVEL	NULL	Novel Transcribed Region; evidence: embryonic ESTs
EMPV1_01983	Gene	PVV0302_104952	-	0	NULL	Sscrofa_9_Chr5:42799416-42802262	5	NOVEL	NULL	Novel Transcribed Region; evidence: embryonic ESTs
EMPV1_01985	Gene	PVT0201_106560	-	0	NULL	Sscrofa_9_Chr5:83957711-84005908	5	NOVEL	NULL	Novel Transcribed Region; evidence: embryonic ESTs
EMPV1_01986	Gene	PVT0303_148167	-	0	NULL	Sscrofa_10_pre_Chr13:47432515-47432835	13	NOVEL	NULL	Novel Transcribed Region; evidence: embryonic ESTs
EMPV1_01987	Gene	PVV0201_055975	-	0	NULL	Sscrofa_10_pre_Chr1:95705729-95716880	1	NOVEL	NULL	Novel Transcribed Region; evidence: embryonic ESTs
EMPV1_01988	Gene	PVT0302_147454	-	0	NULL	Sscrofa_9_ChrX:63955212-64029443	X	NOVEL	NULL	Novel Transcribed Region; evidence: embryonic ESTs
EMPV1_01994	Gene	PVV0302_065967	-	1	EMPV1_14551	Sscrofa_10_pre_Chr3:128798094-128798277	3	NOVEL	NULL	Novel Transcribed Region; evidence: embryonic ESTs
EMPV1_01997	Gene	PVV0302_022211	+	0	NULL	Sscrofa_9_Chr15:86148366-86239532	15	NOVEL	NULL	Novel Transcribed Region; evidence: embryonic ESTs
EMPV1_01998	Gene	PVT0303_123532	+	0	NULL	Sscrofa_10_pre_Chr8:65434547-65502411	8	NOVEL	NULL	Novel Transcribed Region; evidence: embryonic ESTs
EMPV1_02000	Gene	PVT0303_102612	-	0	NULL	Sscrofa_9_Chr15:29103580-29108491	15	NOVEL	NULL	Novel Transcribed Region; evidence: embryonic ESTs
EMPV1_02002	Gene	PVT0303_023108	-	1	EMPV1_12254	Sscrofa_10_pre_Chr2:18213720-18214114	2	NOVEL	NULL	Novel Transcribed Region; evidence: embryonic ESTs
EMPV1_02003	Gene	PVV0302_389346	-	0	NULL	Sscrofa_9_Chr2:52226698-52226882	2	NOVEL	NULL	Novel Transcribed Region; evidence: embryonic ESTs
EMPV1_02004	Gene	PVT0201_017287	-	0	NULL	Sscrofa_9_Chr6:95890184-96002010	6	NOVEL	NULL	Novel Transcribed Region; evidence: embryonic ESTs
EMPV1_02005	Gene	PVT0302_034305	+	0	NULL	Sscrofa_9_ChrX:48419715-48420563	X	NOVEL	NULL	Novel Transcribed Region; evidence: embryonic ESTs
EMPV1_02006	Gene	PVT0303_085922	-	0	NULL	Sscrofa_10_pre_Chr6:39306130-39313226	6	NOVEL	NULL	Novel Transcribed Region; evidence: embryonic ESTs
EMPV1_02009	Gene	PVT0302_022526	+	0	NULL	Sscrofa_10_pre_Chr15:33406171-33426804	15	NOVEL	NULL	Novel Transcribed Region; evidence: embryonic ESTs
EMPV1_02010	Gene	PVT0303_050259	+	0	NULL	Sscrofa_9_Chr14:138656578-138658695	14	NOVEL	NULL	Novel Transcribed Region; evidence: embryonic ESTs
EMPV1_02015	Gene	PVV0302_166075	+	1	EMPV1_26338	Sscrofa_10_pre_Chr2:46059229-46059489	2	NOVEL	NULL	Novel Transcribed Region; evidence: embryonic ESTs
EMPV1_02018	Gene	PVV0301_079721	+	1	EMPV1_39102	Sscrofa_10_pre_Chr11:61464046-61464156	11	NOVEL	NULL	Novel Transcribed Region; evidence: embryonic ESTs
EMPV1_02019	Gene	PVT0303_210805	-	0	NULL	Sscrofa_9_Chr13:61702552-61704268	13	NOVEL	NULL	Novel Transcribed Region; evidence: embryonic ESTs
EMPV1_02021	Gene	PVV0201_088978	+	0	NULL	Sscrofa_10_pre_Chr13:122857239-122857373	13	NOVEL	NULL	Novel Transcribed Region; evidence: embryonic ESTs
EMPV1_02026	Gene	PVV0302_042983	-	0	NULL	Sscrofa_10_pre_Chr16:79104113-79104301	16	NOVEL	NULL	Novel Transcribed Region; evidence: embryonic ESTs
EMPV1_02030	Gene	PVT0303_035628	+	0	NULL	Sscrofa_9_Chr9:63082042-63086226	9	NOVEL	NULL	Novel Transcribed Region; evidence: embryonic ESTs
EMPV1_02032	Gene	PVV0302_120526	+	0	NULL	Sscrofa_9_Chr3:16698194-16698535	3	NOVEL	NULL	Novel Transcribed Region; evidence: embryonic ESTs
EMPV1_02034	Gene	PVT0303_180385	+	0	NULL	Sscrofa_9_Chr2:45115473-45118522	2	NOVEL	NULL	Novel Transcribed Region; evidence: embryonic ESTs
EMPV1_02039	Gene	PVV0302_030444	+	0	NULL	Sscrofa_10_pre_Chr3:65092337-65108425	3	NOVEL	NULL	Novel Transcribed Region; evidence: embryonic ESTs
EMPV1_02046	Gene	PVV0301_006832	-	0	NULL	Sscrofa_9_Chr5:30471299-30472151	5	NOVEL	NULL	Novel Transcribed Region; evidence: embryonic ESTs
EMPV1_02047	Gene	PVV0302_103498	+	0	NULL	Sscrofa_9_Chr1:27348176-27348400	1	NOVEL	NULL	Novel Transcribed Region; evidence: embryonic ESTs
EMPV1_02055	Gene	PVT0201_065985	+	0	NULL	Sscrofa_9_Chr14:110128110-110161064	14	NOVEL	NULL	Novel Transcribed Region; evidence: embryonic ESTs
EMPV1_02056	Gene	PVV0301_080463	-	0	NULL	Sscrofa_10_pre_Chr15:119512225-119512348	15	NOVEL	NULL	Novel Transcribed Region; evidence: embryonic ESTs
EMPV1_02058	Gene	PVV0302_114345	-	0	NULL	Sscrofa_10_pre_Chr3:21691665-21726155	3	NOVEL	NULL	Novel Transcribed Region; evidence: embryonic ESTs
EMPV1_02065	Gene	PVT0302_073862	-	0	NULL	Sscrofa_9_Chr12:41268799-41272093	12	NOVEL	NULL	Novel Transcribed Region; evidence: embryonic ESTs
EMPV1_02072	Gene	PVT0302_219053	-	0	NULL	Sscrofa_9_Chr2:91118206-91238958	2	NOVEL	NULL	Novel Transcribed Region; evidence: embryonic ESTs
EMPV1_02075	Gene	PVT0302_049069	-	0	NULL	Sscrofa_9_Chr9:54332422-54333221	9	NOVEL	NULL	Novel Transcribed Region; evidence: embryonic ESTs
EMPV1_02076	Gene	PVT0201_024354	-	0	NULL	Sscrofa_9_ChrX:28273484-28273783	X	NOVEL	NULL	Novel Transcribed Region; evidence: embryonic ESTs
EMPV1_02080	Gene	PVT0302_019171	-	0	NULL	Sscrofa_9_Chr14:33229105-33237941	14	NOVEL	NULL	Novel Transcribed Region; evidence: embryonic ESTs
EMPV1_02083	Gene	PVT0303_096307	-	1	EMPV1_05805	Sscrofa_10_pre_Chr1:111266508-111266609	1	NOVEL	NULL	Novel Transcribed Region; evidence: embryonic ESTs
EMPV1_02084	Gene	PVV0302_430715	+	0	NULL	Sscrofa_10_pre_Chr11:76537980-76549338	11	NOVEL	NULL	Novel Transcribed Region; evidence: embryonic ESTs
EMPV1_02085	Gene	PVT0303_090204	+	0	NULL	Sscrofa_9_Chr2:63386782-63387104	2	NOVEL	NULL	Novel Transcribed Region; evidence: embryonic ESTs
EMPV1_02086	Gene	PVV0101_035357	-	1	EMPV1_20087	Sscrofa_10_pre_Chr13:103914144-103914474	13	NOVEL	NULL	Novel Transcribed Region; evidence: embryonic ESTs
EMPV1_02088	Gene	PVT0301_034041	-	0	NULL	Sscrofa_9_Chr6:42498443-42547420	6	NOVEL	NULL	Novel Transcribed Region; evidence: embryonic ESTs
EMPV1_02092	Gene	PVT0301_014953	+	0	NULL	Sscrofa_10_pre_Chr2:57977574-57977649	2	NOVEL	NULL	Novel Transcribed Region; evidence: embryonic ESTs
EMPV1_02095	Gene	PVT0302_046478	-	0	NULL	Sscrofa_9_Chr4:129327401-129328351	4	NOVEL	NULL	Novel Transcribed Region; evidence: embryonic ESTs
EMPV1_02096	Gene	PVT0201_068893	+	0	NULL	Sscrofa_9_Chr14:117132129-117132427	14	NOVEL	NULL	Novel Transcribed Region; evidence: embryonic ESTs
EMPV1_02099	Gene	PVT0303_120040	+	0	NULL	Sscrofa_9_Chr12:22633579-22634266	12	NOVEL	NULL	Novel Transcribed Region; evidence: embryonic ESTs
EMPV1_02103	Gene	PVT0303_145356	+	0	NULL	Sscrofa_10_pre_Chr13:37365851-37366130	13	NOVEL	NULL	Novel Transcribed Region; evidence: embryonic ESTs
EMPV1_02108	Gene	PVT0303_067077	-	0	NULL	Sscrofa_9_Chr10:1825662-1894109	10	NOVEL	NULL	Novel Transcribed Region; evidence: embryonic ESTs
EMPV1_02109	Gene	PVT0302_014260	-	0	NULL	Sscrofa_9_Chr4:75159150-75164047	4	NOVEL	NULL	Novel Transcribed Region; evidence: embryonic ESTs
EMPV1_02110	Gene	PVT0303_094733	+	0	NULL	Sscrofa_9_Chr2:134613923-134665769	2	NOVEL	NULL	Novel Transcribed Region; evidence: embryonic ESTs
EMPV1_02113	Gene	PVT0201_097449	-	0	NULL	Sscrofa_9_Chr11:67187886-67188031	11	NOVEL	NULL	Novel Transcribed Region; evidence: embryonic ESTs
EMPV1_02115	Gene	PVT0302_204470	-	0	NULL	Sscrofa_9_Chr1:9726533-9726849	1	NOVEL	NULL	Novel Transcribed Region; evidence: embryonic ESTs
EMPV1_02120	Gene	PVV0301_044770	+	0	NULL	Sscrofa_9_Chr2:60409652-60415616	2	NOVEL	NULL	Novel Transcribed Region; evidence: embryonic ESTs
EMPV1_02123	Gene	PVT0301_097375	+	0	NULL	Sscrofa_9_Chr18:22047804-22053391	18	NOVEL	NULL	Novel Transcribed Region; evidence: embryonic ESTs
EMPV1_02124	Gene	PVT0302_035003	+	0	NULL	Sscrofa_9_Chr16:25354686-25355115	16	NOVEL	NULL	Novel Transcribed Region; evidence: embryonic ESTs
EMPV1_02126	Gene	PVT0302_224253	-	0	NULL	Sscrofa_10_pre_Chr12:47729302-47729605	12	NOVEL	NULL	Novel Transcribed Region; evidence: embryonic ESTs
EMPV1_02128	Gene	PVT0302_236694	+	0	NULL	Sscrofa_9_Chr15:81624138-81626741	15	NOVEL	NULL	Novel Transcribed Region; evidence: embryonic ESTs
EMPV1_02133	Gene	PVT0201_041006	-	0	NULL	Sscrofa_9_Chr7:65542401-65557849	7	NOVEL	NULL	Novel Transcribed Region; evidence: embryonic ESTs
EMPV1_02147	Gene	PVT0303_049001	+	0	NULL	Sscrofa_9_Chr13:100926713-100943362	13	NOVEL	NULL	Novel Transcribed Region; evidence: embryonic ESTs
EMPV1_02148	Gene	PVV0302_415671	-	1	EMPV1_10190	Sscrofa_10_pre_Chr15:137042138-137042385	15	NOVEL	NULL	Novel Transcribed Region; evidence: embryonic ESTs
EMPV1_02149	Gene	PVT0303_197198	-	0	NULL	Sscrofa_9_ChrX:36068193-36069177	X	NOVEL	NULL	Novel Transcribed Region; evidence: embryonic ESTs
EMPV1_02150	Gene	PVV0302_180871	-	0	NULL	Sscrofa_9_Chr6:33941662-33941975	6	NOVEL	NULL	Novel Transcribed Region; evidence: embryonic ESTs
EMPV1_02154	Gene	PVV0302_002499	+	0	NULL	Sscrofa_9_Chr14:69302550-69315668	14	NOVEL	NULL	Novel Transcribed Region; evidence: embryonic ESTs
EMPV1_02155	Gene	PVT0201_007290	+	0	NULL	Sscrofa_9_Chr7:27572851-27573140	7	NOVEL	NULL	Novel Transcribed Region; evidence: embryonic ESTs
EMPV1_02157	Gene	PVT0303_141428	+	0	NULL	Sscrofa_9_Chr9:120152332-120242078	9	NOVEL	NULL	Novel Transcribed Region; evidence: embryonic ESTs
EMPV1_02160	Gene	PVT0302_056595	-	0	NULL	Sscrofa_9_Chr11:71358418-71646041	11	NOVEL	NULL	Novel Transcribed Region; evidence: embryonic ESTs
EMPV1_02161	Gene	PVT0302_139748	+	1	EMPV1_26688	Sscrofa_10_pre_Chr13:95273423-95315901	13	NOVEL	NULL	Novel Transcribed Region; evidence: embryonic ESTs
EMPV1_02164	Gene	PVT0302_110932	+	0	NULL	Sscrofa_9_Chr15:45773360-45779234	15	NOVEL	NULL	Novel Transcribed Region; evidence: embryonic ESTs
EMPV1_02165	Gene	PVV0302_080608	+	0	NULL	Sscrofa_9_Chr15:111952970-111953163	15	NOVEL	NULL	Novel Transcribed Region; evidence: embryonic ESTs
EMPV1_02166	Gene	PVT0302_067712	+	0	NULL	Sscrofa_9_Chr8:56995037-56995367	8	NOVEL	NULL	Novel Transcribed Region; evidence: embryonic ESTs
EMPV1_02168	Gene	PVV0302_181024	-	0	NULL	Sscrofa_10_pre_Chr15:79143840-79146689	15	NOVEL	NULL	Novel Transcribed Region; evidence: embryonic ESTs
EMPV1_02173	Gene	PVV0302_005714	-	0	NULL	Sscrofa_9_Chr2:50756597-50756975	2	NOVEL	NULL	Novel Transcribed Region; evidence: embryonic ESTs
EMPV1_02174	Gene	PVV0102_024034	-	0	NULL	Sscrofa_9_Chr6:82779605-82783502	6	NOVEL	NULL	Novel Transcribed Region; evidence: embryonic ESTs
EMPV1_02175	Gene	PVT0201_008612	+	1	EMPV1_24940	Sscrofa_10_pre_Chr13:4110168-4110349	13	NOVEL	NULL	Novel Transcribed Region; evidence: embryonic ESTs
EMPV1_02181	Gene	PVT0201_110247	-	0	NULL	Sscrofa_10_pre_Chr6:4638056-4640154	6	NOVEL	NULL	Novel Transcribed Region; evidence: embryonic ESTs
EMPV1_02182	Gene	PVV0302_062064	-	0	NULL	Sscrofa_9_Chr7:59895148-59897666	7	NOVEL	NULL	Novel Transcribed Region; evidence: embryonic ESTs
EMPV1_02184	Gene	PVT0303_181442	+	0	NULL	Sscrofa_9_Chr6:33520176-33520513	6	NOVEL	NULL	Novel Transcribed Region; evidence: embryonic ESTs
EMPV1_02185	Gene	PVV0201_085121	-	0	NULL	Sscrofa_9_Chr1:74909167-74909445	1	NOVEL	NULL	Novel Transcribed Region; evidence: embryonic ESTs
EMPV1_02186	Gene	PVT0201_022423	-	0	NULL	Sscrofa_10_pre_Chr13:80033241-80036950	13	NOVEL	NULL	Novel Transcribed Region; evidence: embryonic ESTs
EMPV1_02188	Gene	PVV0102_018774	-	0	NULL	Sscrofa_9_Chr14:29747625-29747798	14	NOVEL	NULL	Novel Transcribed Region; evidence: embryonic ESTs
EMPV1_02191	Gene	PVT0303_114601	-	0	NULL	Sscrofa_10_pre_Chr4:7075388-7075700	4	NOVEL	NULL	Novel Transcribed Region; evidence: embryonic ESTs
EMPV1_02192	Gene	PVT0303_137508	-	0	NULL	Sscrofa_9_Chr12:20734744-20737839	12	NOVEL	NULL	Novel Transcribed Region; evidence: embryonic ESTs
EMPV1_02193	Gene	PVT0302_131942	+	0	NULL	Sscrofa_10_pre_Chr9:126365758-126368822	9	NOVEL	NULL	Novel Transcribed Region; evidence: embryonic ESTs
EMPV1_02194	Gene	PVV0301_021686	+	0	NULL	Sscrofa_9_Chr5:2935095-2936348	5	NOVEL	NULL	Novel Transcribed Region; evidence: embryonic ESTs
EMPV1_02199	Gene	PVV0301_076161	-	0	NULL	Sscrofa_9_Chr13:3484300-3496474	13	NOVEL	NULL	Novel Transcribed Region; evidence: embryonic ESTs
EMPV1_02204	Gene	PVV0302_412441	+	1	EMPV1_13657	Sscrofa_10_pre_Chr16:51914597-51914670	16	NOVEL	NULL	Novel Transcribed Region; evidence: embryonic ESTs
EMPV1_02215	Gene	PVT0201_039974	+	0	NULL	Sscrofa_9_Chr13:140122613-140199000	13	NOVEL	NULL	Novel Transcribed Region; evidence: embryonic ESTs
EMPV1_02218	Gene	PVV0301_028432	+	0	NULL	Sscrofa_9_Chr13:90268167-90271778	13	NOVEL	NULL	Novel Transcribed Region; evidence: embryonic ESTs
EMPV1_02232	Gene	PVT0201_031775	-	0	NULL	Sscrofa_9_Chr4:101659100-101660177	4	NOVEL	NULL	Novel Transcribed Region; evidence: embryonic ESTs
EMPV1_02235	Gene	PVT0302_098565	+	0	NULL	Sscrofa_10_pre_Chr15:75628980-75683854	15	NOVEL	NULL	Novel Transcribed Region; evidence: embryonic ESTs
EMPV1_02237	Gene	PVV0302_360070	-	0	NULL	Sscrofa_9_Chr2:50220886-50223915	2	NOVEL	NULL	Novel Transcribed Region; evidence: embryonic ESTs
EMPV1_02238	Gene	PVV0102_018098	+	0	NULL	Sscrofa_10_pre_Chr6:659558-661025	6	NOVEL	NULL	Novel Transcribed Region; evidence: embryonic ESTs
EMPV1_02239	Gene	PVT0303_177755	+	0	NULL	Sscrofa_9_Chr14:51280368-51282980	14	NOVEL	NULL	Novel Transcribed Region; evidence: embryonic ESTs
EMPV1_02240	Gene	PVT0303_079769	+	1	EMPV1_04219	Sscrofa_10_pre_Chr5:46172062-46172430	5	NOVEL	NULL	Novel Transcribed Region; evidence: embryonic ESTs
EMPV1_02241	Gene	PVT0302_247317	-	0	NULL	Sscrofa_9_Chr10:57109893-57112826	10	NOVEL	NULL	Novel Transcribed Region; evidence: embryonic ESTs
EMPV1_02248	Gene	PVT0301_046838	+	0	NULL	Sscrofa_10_pre_Chr6:69808861-69850284	6	NOVEL	NULL	Novel Transcribed Region; evidence: embryonic ESTs
EMPV1_02249	Gene	PVT0201_028721	+	0	NULL	Sscrofa_9_Chr2:37756625-37757534	2	NOVEL	NULL	Novel Transcribed Region; evidence: embryonic ESTs
EMPV1_02253	Gene	PVV0201_002481	-	0	NULL	Sscrofa_9_Chr13:133232625-133232889	13	NOVEL	NULL	Novel Transcribed Region; evidence: embryonic ESTs
EMPV1_02254	Gene	PVT0302_169315	-	0	NULL	Sscrofa_10_pre_Chr2:14432582-14433115	2	NOVEL	NULL	Novel Transcribed Region; evidence: embryonic ESTs
EMPV1_02257	Gene	PVV0302_133687	-	1	EMPV1_20535	Sscrofa_10_pre_Chr13:184761572-184761917	13	NOVEL	NULL	Novel Transcribed Region; evidence: embryonic ESTs
EMPV1_02261	Gene	PVV0302_014620	+	0	NULL	Sscrofa_9_Chr12:44987162-44994323	12	NOVEL	NULL	Novel Transcribed Region; evidence: embryonic ESTs
EMPV1_02266	Gene	PVV0101_047794	-	0	NULL	Sscrofa_9_Chr1:227405094-227405774	1	NOVEL	NULL	Novel Transcribed Region; evidence: embryonic ESTs
EMPV1_02267	Gene	PVT0201_008400	+	0	NULL	Sscrofa_9_Chr9:85020862-85065577	9	NOVEL	NULL	Novel Transcribed Region; evidence: embryonic ESTs
EMPV1_02273	Gene	PVT0301_003609	-	1	EMPV1_08935	Sscrofa_10_pre_Chr11:48358886-48359374	11	NOVEL	NULL	Novel Transcribed Region; evidence: embryonic ESTs
EMPV1_02278	Gene	PVV0301_088025	-	0	NULL	Sscrofa_10_pre_Chr5:316335-332980	5	NOVEL	NULL	Novel Transcribed Region; evidence: embryonic ESTs
EMPV1_02281	Gene	PVT0301_048979	-	0	NULL	Sscrofa_10_pre_Chr1:125496599-125497729	1	NOVEL	NULL	Novel Transcribed Region; evidence: embryonic ESTs
EMPV1_02285	Gene	PVV0302_014270	+	0	NULL	Sscrofa_10_pre_Chr17:43992874-43993194	17	NOVEL	NULL	Novel Transcribed Region; evidence: embryonic ESTs
EMPV1_02286	Gene	PVT0303_214745	-	0	NULL	Sscrofa_9_Chr15:228665-250388	15	NOVEL	NULL	Novel Transcribed Region; evidence: embryonic ESTs
EMPV1_02291	Gene	PVV0301_008625	+	0	NULL	Sscrofa_9_Chr12:44976188-44976434	12	NOVEL	NULL	Novel Transcribed Region; evidence: embryonic ESTs
EMPV1_02292	Gene	PVT0302_238220	+	0	NULL	Sscrofa_9_Chr3:42992448-43003147	3	NOVEL	NULL	Novel Transcribed Region; evidence: embryonic ESTs
EMPV1_02294	Gene	PVT0301_090659	+	0	NULL	Sscrofa_10_pre_Chr6:2710279-2711048	6	NOVEL	NULL	Novel Transcribed Region; evidence: embryonic ESTs
EMPV1_02295	Gene	PVV0302_004141	-	0	NULL	Sscrofa_10_pre_Chr8:3815065-3817090	8	NOVEL	NULL	Novel Transcribed Region; evidence: embryonic ESTs
EMPV1_02298	Gene	PVV0302_085383	+	0	NULL	Sscrofa_10_pre_Chr9:142095422-142095785	9	NOVEL	NULL	Novel Transcribed Region; evidence: embryonic ESTs
EMPV1_02300	Gene	PVT0302_176871	-	0	NULL	Sscrofa_9_Chr10:64382699-64382832	10	NOVEL	NULL	Novel Transcribed Region; evidence: embryonic ESTs
EMPV1_02302	Gene	PVT0302_049968	-	0	NULL	Sscrofa_9_Chr7:109026131-109040375	7	NOVEL	NULL	Novel Transcribed Region; evidence: embryonic ESTs
EMPV1_02305	Gene	PVV0301_068644	+	0	NULL	Sscrofa_9_Chr5:91701964-91702139	5	NOVEL	NULL	Novel Transcribed Region; evidence: embryonic ESTs
EMPV1_02307	Gene	PVT0301_010707	+	0	NULL	Sscrofa_9_Chr3:71235147-71275680	3	NOVEL	NULL	Novel Transcribed Region; evidence: embryonic ESTs
EMPV1_02310	Gene	PVV0201_059065	+	0	NULL	Sscrofa_9_Chr2:30888366-30891141	2	NOVEL	NULL	Novel Transcribed Region; evidence: embryonic ESTs
EMPV1_02316	Gene	PVT0302_108697	-	0	NULL	Sscrofa_9_Chr6:38598211-38600140	6	NOVEL	NULL	Novel Transcribed Region; evidence: embryonic ESTs
EMPV1_02319	Gene	PVT0301_083212	-	0	NULL	Sscrofa_10_pre_Chr18:1028677-1029040	18	NOVEL	NULL	Novel Transcribed Region; evidence: embryonic ESTs
EMPV1_02327	Gene	PVT0302_045223	-	0	NULL	Sscrofa_9_Chr1:210615560-210623944	1	NOVEL	NULL	Novel Transcribed Region; evidence: embryonic ESTs
EMPV1_02330	Gene	PVT0301_018620	-	0	NULL	Sscrofa_10_pre_Chr13:93180934-93195604	13	NOVEL	NULL	Novel Transcribed Region; evidence: embryonic ESTs
EMPV1_02331	Gene	PVT0302_029831	+	1	EMPV1_41972	Sscrofa_10_pre_Chr12:31478635-31478869	12	NOVEL	NULL	Novel Transcribed Region; evidence: embryonic ESTs
EMPV1_02332	Gene	PVT0301_074620	+	1	EMPV1_27148	Sscrofa_10_pre_Chr5:72281429-72322351	5	NOVEL	NULL	Novel Transcribed Region; evidence: embryonic ESTs
EMPV1_02336	Gene	PVT0302_251688	-	0	NULL	Sscrofa_9_Chr3:47632960-47637703	3	NOVEL	NULL	Novel Transcribed Region; evidence: embryonic ESTs
EMPV1_02340	Gene	PVT0303_041433	-	0	NULL	Sscrofa_9_Chr7:1722428-1722855	7	NOVEL	NULL	Novel Transcribed Region; evidence: embryonic ESTs
EMPV1_02342	Gene	PVV0301_043908	-	0	NULL	Sscrofa_9_Chr6:63459908-63462382	6	NOVEL	NULL	Novel Transcribed Region; evidence: embryonic ESTs
EMPV1_02343	Gene	PVT0201_011219	-	1	EMPV1_12067	Sscrofa_10_pre_Chr13:21370385-21370713	13	NOVEL	NULL	Novel Transcribed Region; evidence: embryonic ESTs
EMPV1_02345	Gene	PVV0201_048291	-	0	NULL	Sscrofa_10_pre_Chr6:80987946-80992448	6	NOVEL	NULL	Novel Transcribed Region; evidence: embryonic ESTs
EMPV1_02346	Gene	PVT0101_044155	-	0	NULL	Sscrofa_9_Chr6:63599036-63599339	6	NOVEL	NULL	Novel Transcribed Region; evidence: embryonic ESTs
EMPV1_02347	Gene	PVT0302_046476	+	0	NULL	Sscrofa_9_Chr16:68708072-68747244	16	NOVEL	NULL	Novel Transcribed Region; evidence: embryonic ESTs
EMPV1_02352	Gene	PVV0101_023490	-	0	NULL	Sscrofa_9_Chr2:68161898-68164270	2	NOVEL	NULL	Novel Transcribed Region; evidence: embryonic ESTs
EMPV1_02357	Gene	PVT0302_220011	+	1	EMPV1_22627	Sscrofa_10_pre_Chr1:216994460-216994712	1	NOVEL	NULL	Novel Transcribed Region; evidence: embryonic ESTs
EMPV1_02359	Gene	PVV0201_046582	-	0	NULL	Sscrofa_9_Chr2:52239513-52239790	2	NOVEL	NULL	Novel Transcribed Region; evidence: embryonic ESTs
EMPV1_02360	Gene	PVT0301_017133	-	0	NULL	Sscrofa_9_Chr1:38628904-38630958	1	NOVEL	NULL	Novel Transcribed Region; evidence: embryonic ESTs
EMPV1_02366	Gene	PVT0303_112366	+	0	NULL	Sscrofa_10_pre_ChrX:100929222-100994376	X	NOVEL	NULL	Novel Transcribed Region; evidence: embryonic ESTs
EMPV1_02367	Gene	PVT0201_045598	+	0	NULL	Sscrofa_9_Chr11:48369322-48549068	11	NOVEL	NULL	Novel Transcribed Region; evidence: embryonic ESTs
EMPV1_02371	Gene	PVV0302_395200	-	1	EMPV1_08226	Sscrofa_10_pre_Chr13:162069942-162070098	13	NOVEL	NULL	Novel Transcribed Region; evidence: embryonic ESTs
EMPV1_02376	Gene	PVT0303_021556	+	0	NULL	Sscrofa_10_pre_Chr2:49789551-49906617	2	NOVEL	NULL	Novel Transcribed Region; evidence: embryonic ESTs
EMPV1_02387	Gene	PVV0302_244817	+	0	NULL	Sscrofa_9_Chr12:3292328-3292651	12	NOVEL	NULL	Novel Transcribed Region; evidence: embryonic ESTs
EMPV1_02388	Gene	PVT0302_032006	+	0	NULL	Sscrofa_9_Chr6:100274798-100275166	6	NOVEL	NULL	Novel Transcribed Region; evidence: embryonic ESTs
EMPV1_02395	Gene	PVT0201_044626	+	0	NULL	Sscrofa_10_pre_Chr1:128897401-128897582	1	NOVEL	NULL	Novel Transcribed Region; evidence: embryonic ESTs
EMPV1_02397	Gene	PVV0301_036228	-	0	NULL	Sscrofa_10_pre_Chr14:39263432-39263654	14	NOVEL	NULL	Novel Transcribed Region; evidence: embryonic ESTs
EMPV1_02399	Gene	PVT0302_241633	-	1	EMPV1_23419	Sscrofa_10_pre_Chr5:97789660-97825698	5	NOVEL	NULL	Novel Transcribed Region; evidence: embryonic ESTs
EMPV1_02402	Gene	PVT0303_222318	+	0	NULL	Sscrofa_10_pre_Chr12:1346928-1355699	12	NOVEL	NULL	Novel Transcribed Region; evidence: embryonic ESTs
EMPV1_02403	Gene	PVV0302_206028	+	0	NULL	Sscrofa_10_pre_Chr13:163662751-163662935	13	NOVEL	NULL	Novel Transcribed Region; evidence: embryonic ESTs
EMPV1_02404	Gene	PVT0302_179524	+	0	NULL	Sscrofa_9_Chr9:95749696-95776175	9	NOVEL	NULL	Novel Transcribed Region; evidence: embryonic ESTs
EMPV1_02405	Gene	PVT0303_234504	-	0	NULL	Sscrofa_9_Chr6:121596982-121597223	6	NOVEL	NULL	Novel Transcribed Region; evidence: embryonic ESTs
EMPV1_02407	Gene	PVV0301_018019	+	0	NULL	Sscrofa_9_Chr2:74080696-74085515	2	NOVEL	NULL	Novel Transcribed Region; evidence: embryonic ESTs
EMPV1_02408	Gene	PVT0201_002638	-	0	NULL	Sscrofa_9_Chr15:54012997-54013158	15	NOVEL	NULL	Novel Transcribed Region; evidence: embryonic ESTs
EMPV1_02412	Gene	PVV0302_204703	-	0	NULL	Sscrofa_10_pre_Chr10:13798350-13798584	10	NOVEL	NULL	Novel Transcribed Region; evidence: embryonic ESTs
EMPV1_02413	Gene	PVT0302_029756	+	0	NULL	Sscrofa_9_Chr6:34900964-34903984	6	NOVEL	NULL	Novel Transcribed Region; evidence: embryonic ESTs
EMPV1_02415	Gene	PVV0302_373140	+	0	NULL	Sscrofa_10_pre_Chr10:21014641-21014951	10	NOVEL	NULL	Novel Transcribed Region; evidence: embryonic ESTs
EMPV1_02416	Gene	PVV0302_127176	-	0	NULL	Sscrofa_10_pre_Chr15:118595127-118598479	15	NOVEL	NULL	Novel Transcribed Region; evidence: embryonic ESTs
EMPV1_02417	Gene	PVV0301_010806	+	0	NULL	Sscrofa_9_Chr9:124364052-124640875	9	NOVEL	NULL	Novel Transcribed Region; evidence: embryonic ESTs
EMPV1_02418	Gene	PVT0302_083897	+	0	NULL	Sscrofa_10_pre_Chr3:62399191-62399890	3	NOVEL	NULL	Novel Transcribed Region; evidence: embryonic ESTs
EMPV1_02422	Gene	PVT0101_011290	+	0	NULL	Sscrofa_9_ChrX:106017829-106017902	X	NOVEL	NULL	Novel Transcribed Region; evidence: embryonic ESTs
EMPV1_02425	Gene	PVV0201_036928	+	0	NULL	Sscrofa_9_Chr15:131967932-131974447	15	NOVEL	NULL	Novel Transcribed Region; evidence: embryonic ESTs
EMPV1_02430	Gene	PVV0201_074177	-	0	NULL	Sscrofa_9_Chr11:52109451-52109803	11	NOVEL	NULL	Novel Transcribed Region; evidence: embryonic ESTs
EMPV1_02431	Gene	PVT0201_023875	+	0	NULL	Sscrofa_10_pre_Chr9:68155287-68208795	9	NOVEL	NULL	Novel Transcribed Region; evidence: embryonic ESTs
EMPV1_02438	Gene	PVV0302_431435	-	0	NULL	Sscrofa_9_Chr8:60949506-60949740	8	NOVEL	NULL	Novel Transcribed Region; evidence: embryonic ESTs
EMPV1_02440	Gene	PVT0303_119875	-	0	NULL	Sscrofa_10_pre_Chr8:7434509-7497026	8	NOVEL	NULL	Novel Transcribed Region; evidence: embryonic ESTs
EMPV1_02445	Gene	PVV0302_006690	-	0	NULL	Sscrofa_9_ChrX:57501414-57580005	X	NOVEL	NULL	Novel Transcribed Region; evidence: embryonic ESTs
EMPV1_02446	Gene	PVT0201_054613	-	0	NULL	Sscrofa_10_pre_Chr1:114695503-114697228	1	NOVEL	NULL	Novel Transcribed Region; evidence: embryonic ESTs
EMPV1_02451	Gene	PVV0102_017063	-	0	NULL	Sscrofa_9_Chr4:54015158-54313387	4	NOVEL	NULL	Novel Transcribed Region; evidence: embryonic ESTs
EMPV1_02452	Gene	PVV0302_356533	+	0	NULL	Sscrofa_9_Chr13:100371960-100379843	13	NOVEL	NULL	Novel Transcribed Region; evidence: embryonic ESTs
EMPV1_02455	Gene	PVT0303_002026	-	0	NULL	Sscrofa_9_Chr2:62502250-62502805	2	NOVEL	NULL	Novel Transcribed Region; evidence: embryonic ESTs
EMPV1_02457	Gene	PVV0302_017145	+	0	NULL	Sscrofa_10_pre_Chr17:43470905-43498973	17	NOVEL	NULL	Novel Transcribed Region; evidence: embryonic ESTs
EMPV1_02461	Gene	PVT0301_003473	-	0	NULL	Sscrofa_9_Chr17:34756697-34807258	17	NOVEL	NULL	Novel Transcribed Region; evidence: embryonic ESTs
EMPV1_02462	Gene	PVT0302_072292	-	0	NULL	Sscrofa_9_Chr14:95376305-95388246	14	NOVEL	NULL	Novel Transcribed Region; evidence: embryonic ESTs
EMPV1_02465	Gene	PVT0201_036358	-	0	NULL	Sscrofa_9_Chr6:33859786-33860397	6	NOVEL	NULL	Novel Transcribed Region; evidence: embryonic ESTs
EMPV1_02466	Gene	PVT0303_129411	-	0	NULL	Sscrofa_9_Chr12:42834202-42835111	12	NOVEL	NULL	Novel Transcribed Region; evidence: embryonic ESTs
EMPV1_02467	Gene	PVT0302_044979	+	0	NULL	Sscrofa_9_Chr2:62399513-62400163	2	NOVEL	NULL	Novel Transcribed Region; evidence: embryonic ESTs
EMPV1_02471	Gene	PVV0302_220239	+	0	NULL	Sscrofa_9_Chr4:39659498-39659842	4	NOVEL	NULL	Novel Transcribed Region; evidence: embryonic ESTs
EMPV1_02477	Gene	PVT0303_177855	+	0	NULL	Sscrofa_9_Chr7:41505734-41506966	7	NOVEL	NULL	Novel Transcribed Region; evidence: embryonic ESTs
EMPV1_02483	Gene	PVT0201_098217	+	1	EMPV1_29841	Sscrofa_10_pre_Chr13:8384486-8384836	13	NOVEL	NULL	Novel Transcribed Region; evidence: embryonic ESTs
EMPV1_02484	Gene	PVT0302_198397	-	0	NULL	Sscrofa_9_Chr6:71388517-71493424	6	NOVEL	NULL	Novel Transcribed Region; evidence: embryonic ESTs
EMPV1_02488	Gene	PVT0303_139663	+	0	NULL	Sscrofa_10_pre_Chr5:28239746-28270940	5	NOVEL	NULL	Novel Transcribed Region; evidence: embryonic ESTs
EMPV1_02492	Gene	PVT0303_108744	+	0	NULL	Sscrofa_9_Chr14:79806161-79808106	14	NOVEL	NULL	Novel Transcribed Region; evidence: embryonic ESTs
EMPV1_02498	Gene	PVT0303_097984	-	0	NULL	Sscrofa_9_Chr5:15937144-15937491	5	NOVEL	NULL	Novel Transcribed Region; evidence: embryonic ESTs
EMPV1_02499	Gene	PVT0201_006419	-	0	NULL	Sscrofa_9_Chr9:67895121-67900087	9	NOVEL	NULL	Novel Transcribed Region; evidence: embryonic ESTs
EMPV1_02501	Gene	PVT0302_113674	-	1	EMPV1_10165	Sscrofa_10_pre_Chr1:250154759-250155091	1	NOVEL	NULL	Novel Transcribed Region; evidence: embryonic ESTs
EMPV1_02507	Gene	PVV0101_047712	+	0	NULL	Sscrofa_9_Chr13:88039108-88223054	13	NOVEL	NULL	Novel Transcribed Region; evidence: embryonic ESTs
EMPV1_02510	Gene	PVV0301_026637	-	0	NULL	Sscrofa_10_pre_Chr11:76331014-76331214	11	NOVEL	NULL	Novel Transcribed Region; evidence: embryonic ESTs
EMPV1_02520	Gene	PVT0302_097745	+	0	NULL	Sscrofa_9_Chr4:6705751-6813734	4	NOVEL	NULL	Novel Transcribed Region; evidence: embryonic ESTs
EMPV1_02521	Gene	PVT0301_086528	+	0	NULL	Sscrofa_9_Chr2:56676444-56676754	2	NOVEL	NULL	Novel Transcribed Region; evidence: embryonic ESTs
EMPV1_02525	Gene	PVV0302_059966	+	0	NULL	Sscrofa_10_pre_Chr13:142104996-142115276	13	NOVEL	NULL	Novel Transcribed Region; evidence: embryonic ESTs
EMPV1_02529	Gene	PVV0302_085798	-	0	NULL	Sscrofa_9_Chr17:61583408-61583707	17	NOVEL	NULL	Novel Transcribed Region; evidence: embryonic ESTs
EMPV1_02531	Gene	PVV0302_330432	+	0	NULL	Sscrofa_9_Chr1:284056958-284061774	1	NOVEL	NULL	Novel Transcribed Region; evidence: embryonic ESTs
EMPV1_02534	Gene	PVT0303_230760	+	1	EMPV1_37865	Sscrofa_10_pre_Chr12:1678493-1678621	12	NOVEL	NULL	Novel Transcribed Region; evidence: embryonic ESTs
EMPV1_02536	Gene	PVT0201_003238	-	1	EMPV1_28543	Sscrofa_10_pre_Chr15:27528075-27528217	15	NOVEL	NULL	Novel Transcribed Region; evidence: embryonic ESTs
EMPV1_02538	Gene	PVT0302_038804	+	0	NULL	Sscrofa_9_Chr2:130260063-130260431	2	NOVEL	NULL	Novel Transcribed Region; evidence: embryonic ESTs
EMPV1_02540	Gene	PVV0302_305973	-	1	EMPV1_26679	Sscrofa_10_pre_Chr3:43243691-43243947	3	NOVEL	NULL	Novel Transcribed Region; evidence: embryonic ESTs
EMPV1_02542	Gene	PVV0302_040899	-	0	NULL	Sscrofa_10_pre_Chr3:30769436-30769760	3	NOVEL	NULL	Novel Transcribed Region; evidence: embryonic ESTs
EMPV1_02546	Gene	PVT0201_040405	-	0	NULL	Sscrofa_9_Chr13:46340372-46910853	13	NOVEL	NULL	Novel Transcribed Region; evidence: embryonic ESTs
EMPV1_02547	Gene	PVV0201_071496	-	0	NULL	Sscrofa_9_Chr13:49326598-49637593	13	NOVEL	NULL	Novel Transcribed Region; evidence: embryonic ESTs
EMPV1_02552	Gene	PVV0302_348868	-	0	NULL	Sscrofa_9_Chr6:63140024-63140234	6	NOVEL	NULL	Novel Transcribed Region; evidence: embryonic ESTs
EMPV1_02555	Gene	PVT0302_094439	+	0	NULL	Sscrofa_9_Chr7:31590518-31605396	7	NOVEL	NULL	Novel Transcribed Region; evidence: embryonic ESTs
EMPV1_02564	Gene	PVV0102_020647	+	0	NULL	Sscrofa_9_Chr13:73386653-73426501	13	NOVEL	NULL	Novel Transcribed Region; evidence: embryonic ESTs
EMPV1_02566	Gene	PVT0201_078054	+	0	NULL	Sscrofa_9_Chr3:103010439-103010677	3	NOVEL	NULL	Novel Transcribed Region; evidence: embryonic ESTs
EMPV1_02567	Gene	PVT0301_045119	+	0	NULL	Sscrofa_9_Chr16:73855403-73855716	16	NOVEL	NULL	Novel Transcribed Region; evidence: embryonic ESTs
EMPV1_02568	Gene	PVT0303_036089	+	0	NULL	Sscrofa_9_Chr10:113596-115535	10	NOVEL	NULL	Novel Transcribed Region; evidence: embryonic ESTs
EMPV1_02579	Gene	PVT0303_018273	+	0	NULL	Sscrofa_10_pre_Chr9:123004236-123055233	9	NOVEL	NULL	Novel Transcribed Region; evidence: embryonic ESTs
EMPV1_02582	Gene	PVT0201_023528	+	1	EMPV1_06186	Sscrofa_10_pre_Chr15:118175925-118176408	15	NOVEL	NULL	Novel Transcribed Region; evidence: embryonic ESTs
EMPV1_02585	Gene	PVT0301_076368	-	0	NULL	Sscrofa_9_Chr6:19687889-19688552	6	NOVEL	NULL	Novel Transcribed Region; evidence: embryonic ESTs
EMPV1_02588	Gene	PVV0302_304364	-	0	NULL	Sscrofa_10_pre_Chr1:26277518-26277665	1	NOVEL	NULL	Novel Transcribed Region; evidence: embryonic ESTs
EMPV1_02589	Gene	PVV0302_341583	+	1	EMPV1_22431	Sscrofa_10_pre_Chr13:178132363-178132584	13	NOVEL	NULL	Novel Transcribed Region; evidence: embryonic ESTs
EMPV1_02591	Gene	PVV0302_183575	-	1	EMPV1_17624	Sscrofa_10_pre_Chr2:70521018-70521155	2	NOVEL	NULL	Novel Transcribed Region; evidence: embryonic ESTs
EMPV1_02596	Gene	PVT0301_098220	-	0	NULL	Sscrofa_9_Chr6:21536448-21538093	6	NOVEL	NULL	Novel Transcribed Region; evidence: embryonic ESTs
EMPV1_02598	Gene	PVT0301_055940	+	0	NULL	Sscrofa_10_pre_Chr2:49617553-49617700	2	NOVEL	NULL	Novel Transcribed Region; evidence: embryonic ESTs
EMPV1_02605	Gene	PVT0302_250166	-	1	EMPV1_34635	Sscrofa_10_pre_Chr2:148588687-148588819	2	NOVEL	NULL	Novel Transcribed Region; evidence: embryonic ESTs
EMPV1_02611	Gene	PVV0302_071112	-	0	NULL	Sscrofa_10_pre_Chr7:39418750-39418962	7	NOVEL	NULL	Novel Transcribed Region; evidence: embryonic ESTs
EMPV1_02614	Gene	PVT0101_030960	+	0	NULL	Sscrofa_9_Chr5:54449674-54467345	5	NOVEL	NULL	Novel Transcribed Region; evidence: embryonic ESTs
EMPV1_02615	Gene	PVV0101_033463	+	0	NULL	Sscrofa_9_Chr3:52692388-52692689	3	NOVEL	NULL	Novel Transcribed Region; evidence: embryonic ESTs
EMPV1_02616	Gene	PVT0303_068952	-	0	NULL	Sscrofa_9_Chr8:72704260-72708206	8	NOVEL	NULL	Novel Transcribed Region; evidence: embryonic ESTs
EMPV1_02619	Gene	PVV0301_087674	+	1	EMPV1_23783	Sscrofa_10_pre_Chr5:32302764-32303588	5	NOVEL	NULL	Novel Transcribed Region; evidence: embryonic ESTs
EMPV1_02626	Gene	PVV0302_115998	+	0	NULL	Sscrofa_9_Chr1:292333155-292334297	1	NOVEL	NULL	Novel Transcribed Region; evidence: embryonic ESTs
EMPV1_02630	Gene	PVV0301_013791	+	0	NULL	Sscrofa_10_pre_Chr4:76107847-76128739	4	NOVEL	NULL	Novel Transcribed Region; evidence: embryonic ESTs
EMPV1_02631	Gene	PVT0303_128561	-	0	NULL	Sscrofa_10_pre_Chr8:30472304-30473383	8	NOVEL	NULL	Novel Transcribed Region; evidence: embryonic ESTs
EMPV1_02632	Gene	PVV0301_014361	-	0	NULL	Sscrofa_9_Chr9:128165902-128166284	9	NOVEL	NULL	Novel Transcribed Region; evidence: embryonic ESTs
EMPV1_02633	Gene	PVT0303_079326	-	0	NULL	Sscrofa_10_pre_Chr14:74079087-74114337	14	NOVEL	NULL	Novel Transcribed Region; evidence: embryonic ESTs
EMPV1_02640	Gene	PVV0302_081616	+	1	EMPV1_04496	Sscrofa_10_pre_Chr3:33520701-33520961	3	NOVEL	NULL	Novel Transcribed Region; evidence: embryonic ESTs
EMPV1_02645	Gene	PVV0302_070000	+	0	NULL	Sscrofa_9_Chr14:11313205-11313858	14	NOVEL	NULL	Novel Transcribed Region; evidence: embryonic ESTs
EMPV1_02646	Gene	PVT0302_107410	-	1	EMPV1_11936	Sscrofa_10_pre_Chr3:14642491-14642858	3	NOVEL	NULL	Novel Transcribed Region; evidence: embryonic ESTs
EMPV1_02647	Gene	PVV0302_068119	+	0	NULL	Sscrofa_10_pre_Chr16:23892396-23892758	16	NOVEL	NULL	Novel Transcribed Region; evidence: embryonic ESTs
EMPV1_02650	Gene	PVV0102_008499	+	0	NULL	Sscrofa_9_Chr7:57979588-57991838	7	NOVEL	NULL	Novel Transcribed Region; evidence: embryonic ESTs
EMPV1_02652	Gene	PVT0201_094637	-	1	EMPV1_37825	Sscrofa_10_pre_Chr4:1525482-1525864	4	NOVEL	NULL	Novel Transcribed Region; evidence: embryonic ESTs
EMPV1_02654	Gene	PVT0303_020356	-	0	NULL	Sscrofa_9_Chr16:32633523-32637515	16	NOVEL	NULL	Novel Transcribed Region; evidence: embryonic ESTs
EMPV1_02656	Gene	PVT0201_098699	+	0	NULL	Sscrofa_9_Chr4:65850628-65870493	4	NOVEL	NULL	Novel Transcribed Region; evidence: embryonic ESTs
EMPV1_02661	Gene	PVT0303_111650	+	0	NULL	Sscrofa_9_Chr13:28487219-28518545	13	NOVEL	NULL	Novel Transcribed Region; evidence: embryonic ESTs
EMPV1_02662	Gene	PVT0301_061602	-	0	NULL	Sscrofa_9_Chr9:98876837-98942065	9	NOVEL	NULL	Novel Transcribed Region; evidence: embryonic ESTs
EMPV1_02665	Gene	PVV0301_061862	-	0	NULL	Sscrofa_10_pre_Chr5:26162866-26163029	5	NOVEL	NULL	Novel Transcribed Region; evidence: embryonic ESTs
EMPV1_02666	Gene	PVV0302_042478	+	0	NULL	Sscrofa_9_Chr14:142018313-142018681	14	NOVEL	NULL	Novel Transcribed Region; evidence: embryonic ESTs
EMPV1_02667	Gene	PVT0201_032239	-	0	NULL	Sscrofa_10_pre_Chr3:10005837-10013876	3	NOVEL	NULL	Novel Transcribed Region; evidence: embryonic ESTs
EMPV1_02669	Gene	PVT0302_089941	-	0	NULL	Sscrofa_9_Chr1:19211684-19214946	1	NOVEL	NULL	Novel Transcribed Region; evidence: embryonic ESTs
EMPV1_02674	Gene	PVV0302_077111	-	0	NULL	Sscrofa_10_pre_Chr12:34084-48366	12	NOVEL	NULL	Novel Transcribed Region; evidence: embryonic ESTs
EMPV1_02678	Gene	PVT0303_038784	-	1	EMPV1_32655	Sscrofa_10_pre_Chr10:51978996-51979492	10	NOVEL	NULL	Novel Transcribed Region; evidence: embryonic ESTs
EMPV1_02681	Gene	PVT0302_089978	-	0	NULL	Sscrofa_9_Chr4:11388960-11732828	4	NOVEL	NULL	Novel Transcribed Region; evidence: embryonic ESTs
EMPV1_02684	Gene	PVT0303_202939	-	0	NULL	Sscrofa_10_pre_Chr2:51619926-51637985	2	NOVEL	NULL	Novel Transcribed Region; evidence: embryonic ESTs
EMPV1_02690	Gene	PVV0302_399111	+	1	EMPV1_22907	Sscrofa_10_pre_Chr18:14431189-14442757	18	NOVEL	NULL	Novel Transcribed Region; evidence: embryonic ESTs
EMPV1_02696	Gene	PVT0303_122902	-	1	EMPV1_35694	Sscrofa_10_pre_Chr1:57476414-57476538	1	NOVEL	NULL	Novel Transcribed Region; evidence: embryonic ESTs
EMPV1_02701	Gene	PVT0301_090785	+	0	NULL	Sscrofa_10_pre_ChrX:122126996-122128788	X	NOVEL	NULL	Novel Transcribed Region; evidence: embryonic ESTs
EMPV1_02705	Gene	PVT0102_032272	-	0	NULL	Sscrofa_9_Chr2:62653494-62655836	2	NOVEL	NULL	Novel Transcribed Region; evidence: embryonic ESTs
EMPV1_02713	Gene	PVT0303_027929	+	0	NULL	Sscrofa_9_Chr1:141315855-141380539	1	NOVEL	NULL	Novel Transcribed Region; evidence: embryonic ESTs
EMPV1_02715	Gene	PVV0101_032548	-	0	NULL	Sscrofa_9_Chr1:17512110-17564422	1	NOVEL	NULL	Novel Transcribed Region; evidence: embryonic ESTs
EMPV1_02717	Gene	PVT0303_205302	+	1	EMPV1_40193	Sscrofa_10_pre_Chr13:71716922-71717020	13	NOVEL	NULL	Novel Transcribed Region; evidence: embryonic ESTs
EMPV1_02720	Gene	PVV0301_044368	+	0	NULL	Sscrofa_10_pre_Chr13:114185855-114212046	13	NOVEL	NULL	Novel Transcribed Region; evidence: embryonic ESTs
EMPV1_02721	Gene	PVV0201_073910	+	0	NULL	Sscrofa_10_pre_Chr6:42343049-42343852	6	NOVEL	NULL	Novel Transcribed Region; evidence: embryonic ESTs
EMPV1_02723	Gene	PVV0302_223339	-	0	NULL	Sscrofa_10_pre_Chr13:179452605-179476765	13	NOVEL	NULL	Novel Transcribed Region; evidence: embryonic ESTs
EMPV1_02724	Gene	PVV0201_045230	+	0	NULL	Sscrofa_9_ChrX:13123680-13366686	X	NOVEL	NULL	Novel Transcribed Region; evidence: embryonic ESTs
EMPV1_02728	Gene	PVV0302_236397	-	0	NULL	Sscrofa_10_pre_Chr1:12964565-12964872	1	NOVEL	NULL	Novel Transcribed Region; evidence: embryonic ESTs
EMPV1_02731	Gene	PVT0303_179038	+	0	NULL	Sscrofa_9_Chr4:102174038-102179184	4	NOVEL	NULL	Novel Transcribed Region; evidence: embryonic ESTs
EMPV1_02733	Gene	PVT0303_039811	+	0	NULL	Sscrofa_9_Chr3:31468509-31511098	3	NOVEL	NULL	Novel Transcribed Region; evidence: embryonic ESTs
EMPV1_02737	Gene	PVT0302_056565	+	0	NULL	Sscrofa_9_Chr3:115840153-115848082	3	NOVEL	NULL	Novel Transcribed Region; evidence: embryonic ESTs
EMPV1_02739	Gene	PVT0303_044774	-	0	NULL	Sscrofa_10_pre_Chr2:76050354-76058589	2	NOVEL	NULL	Novel Transcribed Region; evidence: embryonic ESTs
EMPV1_02740	Gene	PVV0301_089199	+	1	EMPV1_07913	Sscrofa_10_pre_Chr11:21462027-21462161	11	NOVEL	NULL	Novel Transcribed Region; evidence: embryonic ESTs
EMPV1_02743	Gene	PVT0301_030663	-	0	NULL	Sscrofa_9_Chr15:96718708-96722881	15	NOVEL	NULL	Novel Transcribed Region; evidence: embryonic ESTs
EMPV1_02746	Gene	PVT0303_012035	+	0	NULL	Sscrofa_9_Chr4:104602155-104622675	4	NOVEL	NULL	Novel Transcribed Region; evidence: embryonic ESTs
EMPV1_02748	Gene	PVV0302_119123	+	0	NULL	Sscrofa_9_Chr5:16446693-16447249	5	NOVEL	NULL	Novel Transcribed Region; evidence: embryonic ESTs
EMPV1_02753	Gene	PVT0302_076042	+	0	NULL	Sscrofa_9_Chr1:250383944-250386951	1	NOVEL	NULL	Novel Transcribed Region; evidence: embryonic ESTs
EMPV1_02760	Gene	PVT0303_103623	-	0	NULL	Sscrofa_9_Chr7:105977603-105981205	7	NOVEL	NULL	Novel Transcribed Region; evidence: embryonic ESTs
EMPV1_02766	Gene	PVV0302_342697	+	0	NULL	Sscrofa_10_pre_Chr2:131088599-131113781	2	NOVEL	NULL	Novel Transcribed Region; evidence: embryonic ESTs
EMPV1_02770	Gene	PVT0303_116195	-	0	NULL	Sscrofa_9_Chr7:117940772-117941145	7	NOVEL	NULL	Novel Transcribed Region; evidence: embryonic ESTs
EMPV1_02771	Gene	PVT0101_040862	+	0	NULL	Sscrofa_10_pre_Chr8:9986669-9991686	8	NOVEL	NULL	Novel Transcribed Region; evidence: embryonic ESTs
EMPV1_02776	Gene	PVT0303_009487	+	0	NULL	Sscrofa_9_Chr1:188130095-188132594	1	NOVEL	NULL	Novel Transcribed Region; evidence: embryonic ESTs
EMPV1_02777	Gene	PVV0101_005016	-	0	NULL	Sscrofa_10_pre_Chr15:21350449-21350595	15	NOVEL	NULL	Novel Transcribed Region; evidence: embryonic ESTs
EMPV1_02784	Gene	PVT0302_075162	+	1	EMPV1_32709	Sscrofa_10_pre_Chr15:10910494-10910832	15	NOVEL	NULL	Novel Transcribed Region; evidence: embryonic ESTs
EMPV1_02786	Gene	PVV0201_087811	+	0	NULL	Sscrofa_10_pre_Chr12:53773948-53774136	12	NOVEL	NULL	Novel Transcribed Region; evidence: embryonic ESTs
EMPV1_02789	Gene	PVT0302_143968	+	0	NULL	Sscrofa_9_Chr1:174702919-174762432	1	NOVEL	NULL	Novel Transcribed Region; evidence: embryonic ESTs
EMPV1_02790	Gene	PVV0201_029686	-	0	NULL	Sscrofa_10_pre_Chr6:57157567-57194926	6	NOVEL	NULL	Novel Transcribed Region; evidence: embryonic ESTs
EMPV1_02794	Gene	PVV0101_010204	-	0	NULL	Sscrofa_9_Chr4:100047334-100048455	4	NOVEL	NULL	Novel Transcribed Region; evidence: embryonic ESTs
EMPV1_02796	Gene	PVV0301_049447	-	0	NULL	Sscrofa_10_pre_Chr13:176874231-176917624	13	NOVEL	NULL	Novel Transcribed Region; evidence: embryonic ESTs
EMPV1_02798	Gene	PVT0302_156827	-	0	NULL	Sscrofa_10_pre_Chr10:27256544-27256778	10	NOVEL	NULL	Novel Transcribed Region; evidence: embryonic ESTs
EMPV1_02799	Gene	PVV0302_006744	-	0	NULL	Sscrofa_10_pre_Chr13:29611224-29679745	13	NOVEL	NULL	Novel Transcribed Region; evidence: embryonic ESTs
EMPV1_02800	Gene	PVT0302_158855	+	1	EMPV1_39453	Sscrofa_10_pre_Chr13:132987166-132987442	13	NOVEL	NULL	Novel Transcribed Region; evidence: embryonic ESTs
EMPV1_02801	Gene	PVT0302_112771	+	0	NULL	Sscrofa_10_pre_Chr15:32201562-32217672	15	NOVEL	NULL	Novel Transcribed Region; evidence: embryonic ESTs
EMPV1_02805	Gene	PVV0201_034504	+	0	NULL	Sscrofa_9_Chr6:109035892-109073723	6	NOVEL	NULL	Novel Transcribed Region; evidence: embryonic ESTs
EMPV1_02806	Gene	PVV0201_044186	-	1	EMPV1_34444	Sscrofa_10_pre_Chr11:21364689-21364965	11	NOVEL	NULL	Novel Transcribed Region; evidence: embryonic ESTs
EMPV1_02807	Gene	PVV0302_043752	+	0	NULL	Sscrofa_9_Chr6:35960967-35962184	6	NOVEL	NULL	Novel Transcribed Region; evidence: embryonic ESTs
EMPV1_02813	Gene	PVT0201_040929	+	0	NULL	Sscrofa_10_pre_Chr15:97439443-97439819	15	NOVEL	NULL	Novel Transcribed Region; evidence: embryonic ESTs
EMPV1_02814	Gene	PVT0303_042439	-	1	EMPV1_13157	Sscrofa_10_pre_Chr12:57577524-57578029	12	NOVEL	NULL	Novel Transcribed Region; evidence: embryonic ESTs
EMPV1_02816	Gene	PVV0302_253812	-	0	NULL	Sscrofa_9_Chr12:27396570-27396813	12	NOVEL	NULL	Novel Transcribed Region; evidence: embryonic ESTs
EMPV1_02818	Gene	PVV0302_089517	+	0	NULL	Sscrofa_9_Chr1:199051162-199051457	1	NOVEL	NULL	Novel Transcribed Region; evidence: embryonic ESTs
EMPV1_02820	Gene	PVT0301_064367	-	0	NULL	Sscrofa_9_Chr2:11232388-11235057	2	NOVEL	NULL	Novel Transcribed Region; evidence: embryonic ESTs
EMPV1_02821	Gene	PVV0302_011222	-	0	NULL	Sscrofa_10_pre_Chr13:144560626-144561049	13	NOVEL	NULL	Novel Transcribed Region; evidence: embryonic ESTs
EMPV1_02823	Gene	PVV0302_111318	-	0	NULL	Sscrofa_9_Chr1:9232870-9247024	1	NOVEL	NULL	Novel Transcribed Region; evidence: embryonic ESTs
EMPV1_02825	Gene	PVT0302_012331	-	0	NULL	Sscrofa_9_ChrX:37917725-37967823	X	NOVEL	NULL	Novel Transcribed Region; evidence: embryonic ESTs
EMPV1_02827	Gene	PVT0303_113591	-	1	EMPV1_23673	Sscrofa_10_pre_Chr16:4702995-4703206	16	NOVEL	NULL	Novel Transcribed Region; evidence: embryonic ESTs
EMPV1_02831	Gene	PVV0301_066219	+	0	NULL	Sscrofa_9_Chr8:56272279-56273412	8	NOVEL	NULL	Novel Transcribed Region; evidence: embryonic ESTs
EMPV1_02837	Gene	PVT0102_022862	+	0	NULL	Sscrofa_9_Chr14:113466226-113488042	14	NOVEL	NULL	Novel Transcribed Region; evidence: embryonic ESTs
EMPV1_02840	Gene	PVT0301_013966	-	0	NULL	Sscrofa_10_pre_Chr10:70881241-70890714	10	NOVEL	NULL	Novel Transcribed Region; evidence: embryonic ESTs
EMPV1_02842	Gene	PVV0302_400357	-	0	NULL	Sscrofa_10_pre_Chr11:19800166-19824587	11	NOVEL	NULL	Novel Transcribed Region; evidence: embryonic ESTs
EMPV1_02854	Gene	PVT0201_021546	+	0	NULL	Sscrofa_9_Chr1:211424096-211438973	1	NOVEL	NULL	Novel Transcribed Region; evidence: embryonic ESTs
EMPV1_02861	Gene	PVT0303_079299	+	0	NULL	Sscrofa_9_Chr13:29454576-29481219	13	NOVEL	NULL	Novel Transcribed Region; evidence: embryonic ESTs
EMPV1_02862	Gene	PVT0302_168026	-	0	NULL	Sscrofa_9_Chr18:45005381-45005824	18	NOVEL	NULL	Novel Transcribed Region; evidence: embryonic ESTs
EMPV1_02867	Gene	PVV0302_105489	-	0	NULL	Sscrofa_10_pre_Chr13:18926695-18958258	13	NOVEL	NULL	Novel Transcribed Region; evidence: embryonic ESTs
EMPV1_02876	Gene	PVT0302_234101	-	0	NULL	Sscrofa_9_Chr4:66469507-66517701	4	NOVEL	NULL	Novel Transcribed Region; evidence: embryonic ESTs
EMPV1_02878	Gene	PVT0201_075779	+	0	NULL	Sscrofa_9_ChrX:36697112-36762455	X	NOVEL	NULL	Novel Transcribed Region; evidence: embryonic ESTs
EMPV1_02879	Gene	PVT0303_114946	+	0	NULL	Sscrofa_9_Chr7:20296937-20300273	7	NOVEL	NULL	Novel Transcribed Region; evidence: embryonic ESTs
EMPV1_02883	Gene	PVT0303_214672	-	0	NULL	Sscrofa_9_Chr5:14097316-14097606	5	NOVEL	NULL	Novel Transcribed Region; evidence: embryonic ESTs
EMPV1_02884	Gene	PVT0201_084799	-	0	NULL	Sscrofa_10_pre_Chr13:165716380-165716647	13	NOVEL	NULL	Novel Transcribed Region; evidence: embryonic ESTs
EMPV1_02888	Gene	PVV0302_111147	+	0	NULL	Sscrofa_10_pre_Chr5:980127-980360	5	NOVEL	NULL	Novel Transcribed Region; evidence: embryonic ESTs
EMPV1_02894	Gene	PVT0302_174524	+	1	EMPV1_37356	Sscrofa_10_pre_Chr12:1128999-1129296	12	NOVEL	NULL	Novel Transcribed Region; evidence: embryonic ESTs
EMPV1_02897	Gene	PVT0302_042950	-	0	NULL	Sscrofa_9_ChrX:109033426-109035143	X	NOVEL	NULL	Novel Transcribed Region; evidence: embryonic ESTs
EMPV1_02900	Gene	PVT0201_087169	-	0	NULL	Sscrofa_10_pre_Chr13:10104050-10104556	13	NOVEL	NULL	Novel Transcribed Region; evidence: embryonic ESTs
EMPV1_02902	Gene	PVV0301_020578	+	0	NULL	Sscrofa_9_Chr10:37613338-37614051	10	NOVEL	NULL	Novel Transcribed Region; evidence: embryonic ESTs
EMPV1_02903	Gene	PVV0301_092090	+	1	EMPV1_21656	Sscrofa_10_pre_Chr13:103364552-103364840	13	NOVEL	NULL	Novel Transcribed Region; evidence: embryonic ESTs
EMPV1_02905	Gene	PVV0302_065380	-	0	NULL	Sscrofa_9_Chr1:111139070-111154948	1	NOVEL	NULL	Novel Transcribed Region; evidence: embryonic ESTs
EMPV1_02907	Gene	PVT0201_011648	+	0	NULL	Sscrofa_9_Chr9:19802240-19806145	9	NOVEL	NULL	Novel Transcribed Region; evidence: embryonic ESTs
EMPV1_02908	Gene	PVV0101_037351	-	0	NULL	Sscrofa_10_pre_Chr2:57297225-57312704	2	NOVEL	NULL	Novel Transcribed Region; evidence: embryonic ESTs
EMPV1_02909	Gene	PVT0301_031719	-	0	NULL	Sscrofa_10_pre_Chr11:427196-428200	11	NOVEL	NULL	Novel Transcribed Region; evidence: embryonic ESTs
EMPV1_02913	Gene	PVT0303_105899	-	0	NULL	Sscrofa_10_pre_Chr3:120290164-120290339	3	NOVEL	NULL	Novel Transcribed Region; evidence: embryonic ESTs
EMPV1_02919	Gene	PVT0302_125149	+	0	NULL	Sscrofa_9_Chr1:173392858-173421984	1	NOVEL	NULL	Novel Transcribed Region; evidence: embryonic ESTs
EMPV1_02920	Gene	PVT0302_238766	-	0	NULL	Sscrofa_9_Chr2:57313089-57313594	2	NOVEL	NULL	Novel Transcribed Region; evidence: embryonic ESTs
EMPV1_02925	Gene	PVT0301_024368	-	0	NULL	Sscrofa_9_Chr6:118151618-118152705	6	NOVEL	NULL	Novel Transcribed Region; evidence: embryonic ESTs
EMPV1_02927	Gene	PVT0303_160171	-	0	NULL	Sscrofa_9_Chr10:14695120-14781839	10	NOVEL	NULL	Novel Transcribed Region; evidence: embryonic ESTs
EMPV1_02932	Gene	PVT0303_027896	+	0	NULL	Sscrofa_9_Chr12:3100531-3150468	12	NOVEL	NULL	Novel Transcribed Region; evidence: embryonic ESTs
EMPV1_02938	Gene	PVT0302_078861	-	0	NULL	Sscrofa_9_Chr16:6016592-6028794	16	NOVEL	NULL	Novel Transcribed Region; evidence: embryonic ESTs
EMPV1_02939	Gene	PVV0201_025758	+	0	NULL	Sscrofa_9_ChrX:5069287-5088274	X	NOVEL	NULL	Novel Transcribed Region; evidence: embryonic ESTs
EMPV1_02941	Gene	PVT0302_079811	+	0	NULL	Sscrofa_9_Chr8:64608449-64619040	8	NOVEL	NULL	Novel Transcribed Region; evidence: embryonic ESTs
EMPV1_02944	Gene	PVT0303_179946	+	1	EMPV1_11348	Sscrofa_10_pre_Chr3:6227285-6227488	3	NOVEL	NULL	Novel Transcribed Region; evidence: embryonic ESTs
EMPV1_02946	Gene	PVV0302_126223	-	0	NULL	Sscrofa_10_pre_Chr1:56917360-56917719	1	NOVEL	NULL	Novel Transcribed Region; evidence: embryonic ESTs
EMPV1_02948	Gene	PVT0303_097842	+	1	EMPV1_04523	Sscrofa_10_pre_Chr2:15700828-15714004	2	NOVEL	NULL	Novel Transcribed Region; evidence: embryonic ESTs
EMPV1_02949	Gene	PVV0302_159646	+	0	NULL	Sscrofa_9_Chr14:43718641-43725762	14	NOVEL	NULL	Novel Transcribed Region; evidence: embryonic ESTs
EMPV1_02953	Gene	PVV0302_101636	-	0	NULL	Sscrofa_9_Chr10:54786855-54799522	10	NOVEL	NULL	Novel Transcribed Region; evidence: embryonic ESTs
EMPV1_02966	Gene	PVT0302_202784	-	0	NULL	Sscrofa_9_Chr5:69529553-69633798	5	NOVEL	NULL	Novel Transcribed Region; evidence: embryonic ESTs
EMPV1_02971	Gene	PVV0302_007770	-	0	NULL	Sscrofa_9_Chr2:56364923-56365383	2	NOVEL	NULL	Novel Transcribed Region; evidence: embryonic ESTs
EMPV1_02972	Gene	PVT0302_174831	+	0	NULL	Sscrofa_9_Chr12:15679809-15679983	12	NOVEL	NULL	Novel Transcribed Region; evidence: embryonic ESTs
EMPV1_02973	Gene	PVV0101_046928	-	0	NULL	Sscrofa_9_Chr11:44483969-44486841	11	NOVEL	NULL	Novel Transcribed Region; evidence: embryonic ESTs
EMPV1_02975	Gene	PVT0301_016175	+	0	NULL	Sscrofa_10_pre_Chr6:43565751-43633512	6	NOVEL	NULL	Novel Transcribed Region; evidence: embryonic ESTs
EMPV1_02978	Gene	PVT0201_020043	+	0	NULL	Sscrofa_9_Chr8:93903664-93907601	8	NOVEL	NULL	Novel Transcribed Region; evidence: embryonic ESTs
EMPV1_02980	Gene	PVV0301_069521	+	0	NULL	Sscrofa_9_Chr1:283712612-283712706	1	NOVEL	NULL	Novel Transcribed Region; evidence: embryonic ESTs
EMPV1_02983	Gene	PVT0201_028257	+	0	NULL	Sscrofa_10_pre_Chr6:59966375-60026231	6	NOVEL	NULL	Novel Transcribed Region; evidence: embryonic ESTs
EMPV1_02987	Gene	PVV0101_047262	-	0	NULL	Sscrofa_9_Chr4:40540647-40540814	4	NOVEL	NULL	Novel Transcribed Region; evidence: embryonic ESTs
EMPV1_02990	Gene	PVT0302_045971	-	1	EMPV1_39771	Sscrofa_10_pre_Chr1:9229488-9229981	1	NOVEL	NULL	Novel Transcribed Region; evidence: embryonic ESTs
EMPV1_02992	Gene	PVV0302_017690	+	0	NULL	Sscrofa_9_Chr10:64715378-64717159	10	NOVEL	NULL	Novel Transcribed Region; evidence: embryonic ESTs
EMPV1_02995	Gene	PVV0302_346359	+	0	NULL	Sscrofa_10_pre_Chr3:72176594-72176903	3	NOVEL	NULL	Novel Transcribed Region; evidence: embryonic ESTs
EMPV1_02999	Gene	PVT0302_183961	-	0	NULL	Sscrofa_10_pre_Chr6:64777688-64778189	6	NOVEL	NULL	Novel Transcribed Region; evidence: embryonic ESTs
EMPV1_03001	Gene	PVT0303_066318	-	0	NULL	Sscrofa_9_Chr18:5206037-5211250	18	NOVEL	NULL	Novel Transcribed Region; evidence: embryonic ESTs
EMPV1_03002	Gene	PVV0201_010308	-	0	NULL	Sscrofa_9_Chr2:96583552-96894387	2	NOVEL	NULL	Novel Transcribed Region; evidence: embryonic ESTs
EMPV1_03003	Gene	PVT0302_140646	+	0	NULL	Sscrofa_9_Chr4:132919291-133006480	4	NOVEL	NULL	Novel Transcribed Region; evidence: embryonic ESTs
EMPV1_03005	Gene	PVV0302_024606	-	0	NULL	Sscrofa_9_Chr13:118720874-118721143	13	NOVEL	NULL	Novel Transcribed Region; evidence: embryonic ESTs
EMPV1_03006	Gene	PVT0303_039699	-	0	NULL	Sscrofa_9_Chr5:20722893-20723226	5	NOVEL	NULL	Novel Transcribed Region; evidence: embryonic ESTs
EMPV1_03008	Gene	PVT0302_053165	+	0	NULL	Sscrofa_9_Chr1:78987811-79000153	1	NOVEL	NULL	Novel Transcribed Region; evidence: embryonic ESTs
EMPV1_03010	Gene	PVV0301_005500	-	0	NULL	Sscrofa_9_Chr17:57674774-57899601	17	NOVEL	NULL	Novel Transcribed Region; evidence: embryonic ESTs
EMPV1_03011	Gene	PVT0303_118810	+	0	NULL	Sscrofa_9_Chr10:47155470-47164880	10	NOVEL	NULL	Novel Transcribed Region; evidence: embryonic ESTs
EMPV1_03012	Gene	PVT0302_092352	-	0	NULL	Sscrofa_9_Chr17:55595480-55597280	17	NOVEL	NULL	Novel Transcribed Region; evidence: embryonic ESTs
EMPV1_03013	Gene	PVT0302_193624	-	1	EMPV1_39815	Sscrofa_10_pre_Chr13:124336126-124336467	13	NOVEL	NULL	Novel Transcribed Region; evidence: embryonic ESTs
EMPV1_03018	Gene	PVT0302_196200	-	0	NULL	Sscrofa_9_Chr13:22090954-22091309	13	NOVEL	NULL	Novel Transcribed Region; evidence: embryonic ESTs
EMPV1_03019	Gene	PVV0201_066646	+	1	EMPV1_24182	Sscrofa_10_pre_Chr10:69891815-69892062	10	NOVEL	NULL	Novel Transcribed Region; evidence: embryonic ESTs
EMPV1_03025	Gene	PVT0302_002817	-	0	NULL	Sscrofa_10_pre_Chr8:17641683-17644646	8	NOVEL	NULL	Novel Transcribed Region; evidence: embryonic ESTs
EMPV1_03026	Gene	PVT0302_140104	+	1	EMPV1_25906	Sscrofa_10_pre_Chr12:52346661-52350562	12	NOVEL	NULL	Novel Transcribed Region; evidence: embryonic ESTs
EMPV1_03027	Gene	PVT0201_082993	+	0	NULL	Sscrofa_10_pre_Chr1:143972574-143972840	1	NOVEL	NULL	Novel Transcribed Region; evidence: embryonic ESTs
EMPV1_03030	Gene	PVT0303_128357	-	0	NULL	Sscrofa_9_Chr9:26588532-26588862	9	NOVEL	NULL	Novel Transcribed Region; evidence: embryonic ESTs
EMPV1_03034	Gene	PVT0302_016373	+	1	EMPV1_25615	Sscrofa_10_pre_Chr3:91024643-91025324	3	NOVEL	NULL	Novel Transcribed Region; evidence: embryonic ESTs
EMPV1_03036	Gene	PVT0301_034487	+	0	NULL	Sscrofa_10_pre_Chr3:128818128-128818266	3	NOVEL	NULL	Novel Transcribed Region; evidence: embryonic ESTs
EMPV1_03038	Gene	PVV0101_027879	+	0	NULL	Sscrofa_9_Chr1:183820943-183821436	1	NOVEL	NULL	Novel Transcribed Region; evidence: embryonic ESTs
EMPV1_03040	Gene	PVT0303_140558	-	1	EMPV1_28525	Sscrofa_10_pre_Chr10:52632802-52633030	10	NOVEL	NULL	Novel Transcribed Region; evidence: embryonic ESTs
EMPV1_03047	Gene	PVV0301_006289	+	0	NULL	Sscrofa_9_Chr4:22072361-22384292	4	NOVEL	NULL	Novel Transcribed Region; evidence: embryonic ESTs
EMPV1_03051	Gene	PVT0302_088642	-	0	NULL	Sscrofa_9_Chr4:64509246-64509598	4	NOVEL	NULL	Novel Transcribed Region; evidence: embryonic ESTs
EMPV1_03052	Gene	PVT0303_013007	+	1	EMPV1_12483	Sscrofa_10_pre_Chr3:26924398-26944397	3	NOVEL	NULL	Novel Transcribed Region; evidence: embryonic ESTs
EMPV1_03054	Gene	PVV0302_209367	+	0	NULL	Sscrofa_9_Chr5:5525133-5525484	5	NOVEL	NULL	Novel Transcribed Region; evidence: embryonic ESTs
EMPV1_03056	Gene	PVT0303_061227	+	0	NULL	Sscrofa_9_Chr4:744265-745902	4	NOVEL	NULL	Novel Transcribed Region; evidence: embryonic ESTs
EMPV1_03064	Gene	PVT0302_212707	+	0	NULL	Sscrofa_10_pre_Chr1:57639497-57639697	1	NOVEL	NULL	Novel Transcribed Region; evidence: embryonic ESTs
EMPV1_03067	Gene	PVV0301_074824	+	0	NULL	Sscrofa_9_Chr4:131728983-131729185	4	NOVEL	NULL	Novel Transcribed Region; evidence: embryonic ESTs
EMPV1_03068	Gene	PVT0302_030342	+	1	EMPV1_05604	Sscrofa_10_pre_Chr2:28502204-28502432	2	NOVEL	NULL	Novel Transcribed Region; evidence: embryonic ESTs
EMPV1_03074	Gene	PVT0303_061802	-	1	EMPV1_09476	Sscrofa_10_pre_Chr15:52822247-52822602	15	NOVEL	NULL	Novel Transcribed Region; evidence: embryonic ESTs
EMPV1_03078	Gene	PVV0301_039245	-	0	NULL	Sscrofa_9_Chr7:22193176-22201400	7	NOVEL	NULL	Novel Transcribed Region; evidence: embryonic ESTs
EMPV1_03080	Gene	PVT0201_014122	+	0	NULL	Sscrofa_9_Chr5:5596320-5611912	5	NOVEL	NULL	Novel Transcribed Region; evidence: embryonic ESTs
EMPV1_03081	Gene	PVT0302_096607	-	0	NULL	Sscrofa_9_Chr8:114330072-114693582	8	NOVEL	NULL	Novel Transcribed Region; evidence: embryonic ESTs
EMPV1_03084	Gene	PVT0302_174406	+	0	NULL	Sscrofa_9_Chr7:45227469-45388650	7	NOVEL	NULL	Novel Transcribed Region; evidence: embryonic ESTs
EMPV1_03090	Gene	PVT0301_055261	+	0	NULL	Sscrofa_9_Chr6:25420991-25421299	6	NOVEL	NULL	Novel Transcribed Region; evidence: embryonic ESTs
EMPV1_03096	Gene	PVV0302_220524	+	0	NULL	Sscrofa_10_pre_Chr7:110799256-110799527	7	NOVEL	NULL	Novel Transcribed Region; evidence: embryonic ESTs
EMPV1_03105	Gene	PVV0102_017204	+	0	NULL	Sscrofa_10_pre_Chr15:105368931-105369934	15	NOVEL	NULL	Novel Transcribed Region; evidence: embryonic ESTs
EMPV1_03110	Gene	PVT0302_197010	+	0	NULL	Sscrofa_9_Chr9:112583862-112761334	9	NOVEL	NULL	Novel Transcribed Region; evidence: embryonic ESTs
EMPV1_03111	Gene	PVV0302_326565	+	0	NULL	Sscrofa_9_Chr3:16084877-16085193	3	NOVEL	NULL	Novel Transcribed Region; evidence: embryonic ESTs
EMPV1_03112	Gene	PVV0302_209570	+	0	NULL	Sscrofa_9_Chr7:91267684-91287438	7	NOVEL	NULL	Novel Transcribed Region; evidence: embryonic ESTs
EMPV1_03114	Gene	PVT0303_038411	+	0	NULL	Sscrofa_9_Chr17:1416184-1483975	17	NOVEL	NULL	Novel Transcribed Region; evidence: embryonic ESTs
EMPV1_03119	Gene	PVT0303_035784	-	1	EMPV1_11067	Sscrofa_10_pre_Chr13:10968127-10968500	13	NOVEL	NULL	Novel Transcribed Region; evidence: embryonic ESTs
EMPV1_03120	Gene	PVV0201_046466	+	0	NULL	Sscrofa_10_pre_Chr8:7167565-7167737	8	NOVEL	NULL	Novel Transcribed Region; evidence: embryonic ESTs
EMPV1_03124	Gene	PVV0302_371369	+	0	NULL	Sscrofa_10_pre_Chr13:120515361-120515538	13	NOVEL	NULL	Novel Transcribed Region; evidence: embryonic ESTs
EMPV1_03128	Gene	PVT0301_052834	+	0	NULL	Sscrofa_9_Chr10:51449469-51488442	10	NOVEL	NULL	Novel Transcribed Region; evidence: embryonic ESTs
EMPV1_03130	Gene	PVT0303_130065	+	0	NULL	Sscrofa_10_pre_Chr17:4662508-4662698	17	NOVEL	NULL	Novel Transcribed Region; evidence: embryonic ESTs
EMPV1_03132	Gene	PVT0201_011393	-	0	NULL	Sscrofa_9_Chr6:33006521-33011432	6	NOVEL	NULL	Novel Transcribed Region; evidence: embryonic ESTs
EMPV1_03139	Gene	PVT0201_052598	+	0	NULL	Sscrofa_10_pre_Chr7:97909603-97912376	7	NOVEL	NULL	Novel Transcribed Region; evidence: embryonic ESTs
EMPV1_03141	Gene	PVT0303_120685	+	0	NULL	Sscrofa_9_Chr18:21172329-21182362	18	NOVEL	NULL	Novel Transcribed Region; evidence: embryonic ESTs
EMPV1_03142	Gene	PVV0302_286566	+	0	NULL	Sscrofa_9_Chr1:60669044-60669947	1	NOVEL	NULL	Novel Transcribed Region; evidence: embryonic ESTs
EMPV1_03149	Gene	PVV0201_053881	-	0	NULL	Sscrofa_10_pre_Chr3:26159388-26160689	3	NOVEL	NULL	Novel Transcribed Region; evidence: embryonic ESTs
EMPV1_03150	Gene	PVV0301_035894	+	0	NULL	Sscrofa_9_Chr12:11292460-11294393	12	NOVEL	NULL	Novel Transcribed Region; evidence: embryonic ESTs
EMPV1_03154	Gene	PVV0301_017853	-	0	NULL	Sscrofa_10_pre_Chr13:68623785-68625902	13	NOVEL	NULL	Novel Transcribed Region; evidence: embryonic ESTs
EMPV1_03162	Gene	PVV0302_095948	+	0	NULL	Sscrofa_9_Chr15:61267969-61302445	15	NOVEL	NULL	Novel Transcribed Region; evidence: embryonic ESTs
EMPV1_03163	Gene	PVT0201_047746	+	0	NULL	Sscrofa_10_pre_Chr8:18937475-18999455	8	NOVEL	NULL	Novel Transcribed Region; evidence: embryonic ESTs
EMPV1_03165	Gene	PVT0302_084569	+	1	EMPV1_30811	Sscrofa_10_pre_Chr14:107552740-107658768	14	NOVEL	NULL	Novel Transcribed Region; evidence: embryonic ESTs
EMPV1_03167	Gene	PVT0201_085877	-	0	NULL	Sscrofa_9_Chr18:10625613-10625765	18	NOVEL	NULL	Novel Transcribed Region; evidence: embryonic ESTs
EMPV1_03171	Gene	PVT0302_124978	-	1	EMPV1_16306	Sscrofa_10_pre_Chr12:49881922-49882196	12	NOVEL	NULL	Novel Transcribed Region; evidence: embryonic ESTs
EMPV1_03172	Gene	PVT0302_001258	+	0	NULL	Sscrofa_10_pre_Chr6:52476670-52483291	6	NOVEL	NULL	Novel Transcribed Region; evidence: embryonic ESTs
EMPV1_03173	Gene	PVT0302_149936	-	1	EMPV1_32178	Sscrofa_10_pre_Chr4:97026828-97027062	4	NOVEL	NULL	Novel Transcribed Region; evidence: embryonic ESTs
EMPV1_03188	Gene	PVV0301_026160	-	0	NULL	Sscrofa_10_pre_Chr12:8718209-8718410	12	NOVEL	NULL	Novel Transcribed Region; evidence: embryonic ESTs
EMPV1_03201	Gene	PVV0302_111564	-	0	NULL	Sscrofa_10_pre_Chr9:115296953-115300517	9	NOVEL	NULL	Novel Transcribed Region; evidence: embryonic ESTs
EMPV1_03203	Gene	PVV0302_013314	-	0	NULL	Sscrofa_9_Chr14:28971931-28972370	14	NOVEL	NULL	Novel Transcribed Region; evidence: embryonic ESTs
EMPV1_03206	Gene	PVT0303_204410	+	1	EMPV1_00399	Sscrofa_10_pre_Chr15:40191434-40191538	15	NOVEL	NULL	Novel Transcribed Region; evidence: embryonic ESTs
EMPV1_03207	Gene	PVV0302_262479	-	0	NULL	Sscrofa_10_pre_Chr3:36262319-36272510	3	NOVEL	NULL	Novel Transcribed Region; evidence: embryonic ESTs
EMPV1_03210	Gene	PVT0201_079450	+	0	NULL	Sscrofa_10_pre_Chr15:133583904-133628918	15	NOVEL	NULL	Novel Transcribed Region; evidence: embryonic ESTs
EMPV1_03214	Gene	PVV0302_434295	-	1	EMPV1_13973	Sscrofa_10_pre_Chr1:194359425-194359635	1	NOVEL	NULL	Novel Transcribed Region; evidence: embryonic ESTs
EMPV1_03215	Gene	PVT0201_055724	+	0	NULL	Sscrofa_10_pre_Chr5:6673694-6676985	5	NOVEL	NULL	Novel Transcribed Region; evidence: embryonic ESTs
EMPV1_03216	Gene	PVV0302_117811	-	0	NULL	Sscrofa_9_Chr3:109371971-109373457	3	NOVEL	NULL	Novel Transcribed Region; evidence: embryonic ESTs
EMPV1_03217	Gene	PVV0101_053124	+	0	NULL	Sscrofa_10_pre_Chr13:48161261-48199620	13	NOVEL	NULL	Novel Transcribed Region; evidence: embryonic ESTs
EMPV1_03220	Gene	PVV0301_048521	+	0	NULL	Sscrofa_10_pre_Chr3:9949220-9949411	3	NOVEL	NULL	Novel Transcribed Region; evidence: embryonic ESTs
EMPV1_03221	Gene	PVT0302_128682	+	0	NULL	Sscrofa_9_Chr16:50921208-50978105	16	NOVEL	NULL	Novel Transcribed Region; evidence: embryonic ESTs
EMPV1_03228	Gene	PVT0301_032579	+	1	EMPV1_20373	Sscrofa_10_pre_Chr13:21665202-21665466	13	NOVEL	NULL	Novel Transcribed Region; evidence: embryonic ESTs
EMPV1_03230	Gene	PVT0302_189935	+	0	NULL	Sscrofa_10_pre_Chr13:32614115-32614192	13	NOVEL	NULL	Novel Transcribed Region; evidence: embryonic ESTs
EMPV1_03231	Gene	PVT0201_111819	-	0	NULL	Sscrofa_10_pre_Chr13:195620095-195620301	13	NOVEL	NULL	Novel Transcribed Region; evidence: embryonic ESTs
EMPV1_03232	Gene	PVT0303_166990	+	0	NULL	Sscrofa_10_pre_Chr8:11368447-11376605	8	NOVEL	NULL	Novel Transcribed Region; evidence: embryonic ESTs
EMPV1_03236	Gene	PVV0102_019513	+	1	EMPV1_38425	Sscrofa_10_pre_Chr3:88328454-88328592	3	NOVEL	NULL	Novel Transcribed Region; evidence: embryonic ESTs
EMPV1_03245	Gene	PVV0301_075776	+	0	NULL	Sscrofa_9_Chr10:21240701-21251963	10	NOVEL	NULL	Novel Transcribed Region; evidence: embryonic ESTs
EMPV1_03246	Gene	PVT0303_089035	+	1	EMPV1_34019	Sscrofa_10_pre_Chr15:68000632-68000910	15	NOVEL	NULL	Novel Transcribed Region; evidence: embryonic ESTs
EMPV1_03253	Gene	PVT0302_184674	-	0	NULL	Sscrofa_9_ChrX:98034628-98035804	X	NOVEL	NULL	Novel Transcribed Region; evidence: embryonic ESTs
EMPV1_03254	Gene	PVT0301_086021	+	0	NULL	Sscrofa_10_pre_Chr15:67758399-67770461	15	NOVEL	NULL	Novel Transcribed Region; evidence: embryonic ESTs
EMPV1_03258	Gene	PVT0303_093637	+	0	NULL	Sscrofa_9_Chr2:9925483-9927646	2	NOVEL	NULL	Novel Transcribed Region; evidence: embryonic ESTs
EMPV1_03259	Gene	PVV0301_014137	-	0	NULL	Sscrofa_9_Chr7:131097032-131100677	7	NOVEL	NULL	Novel Transcribed Region; evidence: embryonic ESTs
EMPV1_03260	Gene	PVV0302_051216	-	0	NULL	Sscrofa_10_pre_Chr9:50359459-50359751	9	NOVEL	NULL	Novel Transcribed Region; evidence: embryonic ESTs
EMPV1_03261	Gene	PVT0301_059809	-	1	EMPV1_40526	Sscrofa_10_pre_Chr4:23821651-23822030	4	NOVEL	NULL	Novel Transcribed Region; evidence: embryonic ESTs
EMPV1_03262	Gene	PVT0303_146177	+	0	NULL	Sscrofa_9_Chr13:21740297-21807899	13	NOVEL	NULL	Novel Transcribed Region; evidence: embryonic ESTs
EMPV1_03267	Gene	PVT0201_016227	-	0	NULL	Sscrofa_9_Chr9:3457461-3457781	9	NOVEL	NULL	Novel Transcribed Region; evidence: embryonic ESTs
EMPV1_03270	Gene	PVT0302_228337	+	0	NULL	Sscrofa_9_Chr8:111251988-111252223	8	NOVEL	NULL	Novel Transcribed Region; evidence: embryonic ESTs
EMPV1_03279	Gene	PVT0303_008298	+	0	NULL	Sscrofa_9_Chr1:136584539-136586156	1	NOVEL	NULL	Novel Transcribed Region; evidence: embryonic ESTs
EMPV1_03281	Gene	PVT0302_139310	-	0	NULL	Sscrofa_9_ChrX:51023611-51024264	X	NOVEL	NULL	Novel Transcribed Region; evidence: embryonic ESTs
EMPV1_03299	Gene	PVV0302_313247	+	0	NULL	Sscrofa_9_Chr4:7624672-7634695	4	NOVEL	NULL	Novel Transcribed Region; evidence: embryonic ESTs
EMPV1_03301	Gene	PVV0302_302651	+	0	NULL	Sscrofa_9_Chr13:76397893-76402851	13	NOVEL	NULL	Novel Transcribed Region; evidence: embryonic ESTs
EMPV1_03302	Gene	PVV0101_020530	+	0	NULL	Sscrofa_10_pre_Chr13:106693316-106727322	13	NOVEL	NULL	Novel Transcribed Region; evidence: embryonic ESTs
EMPV1_03307	Gene	PVT0303_028164	+	0	NULL	Sscrofa_9_Chr5:70907614-70919610	5	NOVEL	NULL	Novel Transcribed Region; evidence: embryonic ESTs
EMPV1_03309	Gene	PVV0301_003823	+	0	NULL	Sscrofa_9_Chr13:111974834-112002942	13	NOVEL	NULL	Novel Transcribed Region; evidence: embryonic ESTs
EMPV1_03312	Gene	PVV0201_001284	-	0	NULL	Sscrofa_9_Chr7:7648563-7657969	7	NOVEL	NULL	Novel Transcribed Region; evidence: embryonic ESTs
EMPV1_03331	Gene	PVV0302_014729	+	0	NULL	Sscrofa_10_pre_Chr5:39961114-39961590	5	NOVEL	NULL	Novel Transcribed Region; evidence: embryonic ESTs
EMPV1_03334	Gene	PVT0302_118475	+	0	NULL	Sscrofa_9_Chr7:97141044-97147463	7	NOVEL	NULL	Novel Transcribed Region; evidence: embryonic ESTs
EMPV1_03340	Gene	PVV0302_135403	+	0	NULL	Sscrofa_10_pre_Chr3:21094334-21107254	3	NOVEL	NULL	Novel Transcribed Region; evidence: embryonic ESTs
EMPV1_03348	Gene	PVT0303_179094	-	0	NULL	Sscrofa_9_Chr7:62457138-62457433	7	NOVEL	NULL	Novel Transcribed Region; evidence: embryonic ESTs
EMPV1_03350	Gene	PVT0301_022366	-	0	NULL	Sscrofa_9_Chr3:21694843-21695253	3	NOVEL	NULL	Novel Transcribed Region; evidence: embryonic ESTs
EMPV1_03353	Gene	PVV0301_031112	+	0	NULL	Sscrofa_9_Chr13:104380931-104381772	13	NOVEL	NULL	Novel Transcribed Region; evidence: embryonic ESTs
EMPV1_03356	Gene	PVT0201_043291	-	0	NULL	Sscrofa_9_Chr12:29486085-29537476	12	NOVEL	NULL	Novel Transcribed Region; evidence: embryonic ESTs
EMPV1_03358	Gene	PVV0301_035785	-	0	NULL	Sscrofa_10_pre_Chr9:93996745-94006576	9	NOVEL	NULL	Novel Transcribed Region; evidence: embryonic ESTs
EMPV1_03360	Gene	PVT0303_107713	+	0	NULL	Sscrofa_10_pre_Chr6:10857462-10860136	6	NOVEL	NULL	Novel Transcribed Region; evidence: embryonic ESTs
EMPV1_03362	Gene	PVT0303_187005	-	0	NULL	Sscrofa_9_Chr7:52535254-52535599	7	NOVEL	NULL	Novel Transcribed Region; evidence: embryonic ESTs
EMPV1_03363	Gene	PVT0102_019792	-	0	NULL	Sscrofa_10_pre_Chr15:131538968-131539028	15	NOVEL	NULL	Novel Transcribed Region; evidence: embryonic ESTs
EMPV1_03368	Gene	PVT0301_003851	+	0	NULL	Sscrofa_9_Chr17:27596120-27598764	17	NOVEL	NULL	Novel Transcribed Region; evidence: embryonic ESTs
EMPV1_03369	Gene	PVV0102_016183	+	0	NULL	Sscrofa_9_Chr5:56138637-56138989	5	NOVEL	NULL	Novel Transcribed Region; evidence: embryonic ESTs
EMPV1_03371	Gene	PVV0301_092916	+	1	EMPV1_13495	Sscrofa_10_pre_Chr1:110777921-110778110	1	NOVEL	NULL	Novel Transcribed Region; evidence: embryonic ESTs
EMPV1_03373	Gene	PVT0303_141939	-	0	NULL	Sscrofa_9_ChrX:86706682-86716451	X	NOVEL	NULL	Novel Transcribed Region; evidence: embryonic ESTs
EMPV1_03379	Gene	PVT0303_116256	+	0	NULL	Sscrofa_9_Chr3:109566984-109603412	3	NOVEL	NULL	Novel Transcribed Region; evidence: embryonic ESTs
EMPV1_03388	Gene	PVV0301_085439	-	1	EMPV1_39764	Sscrofa_10_pre_Chr6:11249060-11249163	6	NOVEL	NULL	Novel Transcribed Region; evidence: embryonic ESTs
EMPV1_03394	Gene	PVV0201_058752	+	0	NULL	Sscrofa_10_pre_ChrX:105894466-105894586	X	NOVEL	NULL	Novel Transcribed Region; evidence: embryonic ESTs
EMPV1_03396	Gene	PVT0302_013551	-	0	NULL	Sscrofa_9_Chr1:95192253-95253586	1	NOVEL	NULL	Novel Transcribed Region; evidence: embryonic ESTs
EMPV1_03398	Gene	PVT0302_241758	+	0	NULL	Sscrofa_9_Chr1:258083443-258100533	1	NOVEL	NULL	Novel Transcribed Region; evidence: embryonic ESTs
EMPV1_03402	Gene	PVT0303_114788	+	1	EMPV1_41699	Sscrofa_10_pre_Chr10:71022178-71022527	10	NOVEL	NULL	Novel Transcribed Region; evidence: embryonic ESTs
EMPV1_03405	Gene	PVT0303_220693	-	0	NULL	Sscrofa_10_pre_Chr13:31128371-31144681	13	NOVEL	NULL	Novel Transcribed Region; evidence: embryonic ESTs
EMPV1_03407	Gene	PVV0201_034846	+	0	NULL	Sscrofa_9_Chr13:139764807-139773955	13	NOVEL	NULL	Novel Transcribed Region; evidence: embryonic ESTs
EMPV1_03415	Gene	PVT0303_112883	+	1	EMPV1_19733	Sscrofa_10_pre_Chr4:3083593-3083904	4	NOVEL	NULL	Novel Transcribed Region; evidence: embryonic ESTs
EMPV1_03416	Gene	PVT0301_016053	+	0	NULL	Sscrofa_9_Chr5:57972146-57972453	5	NOVEL	NULL	Novel Transcribed Region; evidence: embryonic ESTs
EMPV1_03417	Gene	PVV0302_118868	-	0	NULL	Sscrofa_9_Chr18:40386581-40390249	18	NOVEL	NULL	Novel Transcribed Region; evidence: embryonic ESTs
EMPV1_03423	Gene	PVT0303_237098	-	0	NULL	Sscrofa_9_Chr1:137330575-137334730	1	NOVEL	NULL	Novel Transcribed Region; evidence: embryonic ESTs
EMPV1_03425	Gene	PVT0201_012324	-	0	NULL	Sscrofa_9_Chr4:85213178-85269986	4	NOVEL	NULL	Novel Transcribed Region; evidence: embryonic ESTs
EMPV1_03428	Gene	PVV0302_028692	+	0	NULL	Sscrofa_9_Chr6:80287229-80289282	6	NOVEL	NULL	Novel Transcribed Region; evidence: embryonic ESTs
EMPV1_03430	Gene	PVT0303_140358	-	0	NULL	Sscrofa_10_pre_Chr5:22438708-22463169	5	NOVEL	NULL	Novel Transcribed Region; evidence: embryonic ESTs
EMPV1_03431	Gene	PVV0302_407352	-	0	NULL	Sscrofa_10_pre_Chr6:14275534-14277035	6	NOVEL	NULL	Novel Transcribed Region; evidence: embryonic ESTs
EMPV1_03433	Gene	PVT0201_091297	-	0	NULL	Sscrofa_9_Chr15:78024882-78167019	15	NOVEL	NULL	Novel Transcribed Region; evidence: embryonic ESTs
EMPV1_03434	Gene	PVT0302_212133	+	0	NULL	Sscrofa_9_Chr18:41305579-41307658	18	NOVEL	NULL	Novel Transcribed Region; evidence: embryonic ESTs
EMPV1_03436	Gene	PVT0303_108304	+	1	EMPV1_36437	Sscrofa_10_pre_Chr1:76618260-76618541	1	NOVEL	NULL	Novel Transcribed Region; evidence: embryonic ESTs
EMPV1_03439	Gene	PVV0302_374034	+	0	NULL	Sscrofa_10_pre_Chr5:58765964-58766176	5	NOVEL	NULL	Novel Transcribed Region; evidence: embryonic ESTs
EMPV1_03440	Gene	PVV0101_053280	+	0	NULL	Sscrofa_9_Chr3:85615151-85652595	3	NOVEL	NULL	Novel Transcribed Region; evidence: embryonic ESTs
EMPV1_03443	Gene	PVT0303_114105	-	0	NULL	Sscrofa_9_Chr14:146261186-146311966	14	NOVEL	NULL	Novel Transcribed Region; evidence: embryonic ESTs
EMPV1_03444	Gene	PVV0302_279484	-	0	NULL	Sscrofa_10_pre_Chr5:74971549-74974260	5	NOVEL	NULL	Novel Transcribed Region; evidence: embryonic ESTs
EMPV1_03446	Gene	PVT0301_073949	+	0	NULL	Sscrofa_9_Chr3:8922125-8943517	3	NOVEL	NULL	Novel Transcribed Region; evidence: embryonic ESTs
EMPV1_03447	Gene	PVV0101_034480	+	0	NULL	Sscrofa_9_Chr1:55511364-55511653	1	NOVEL	NULL	Novel Transcribed Region; evidence: embryonic ESTs
EMPV1_03450	Gene	PVT0301_022187	-	0	NULL	Sscrofa_9_Chr6:6932746-6968886	6	NOVEL	NULL	Novel Transcribed Region; evidence: embryonic ESTs
EMPV1_03457	Gene	PVT0302_131249	+	0	NULL	Sscrofa_10_pre_Chr13:65762869-65785825	13	NOVEL	NULL	Novel Transcribed Region; evidence: embryonic ESTs
EMPV1_03458	Gene	PVV0302_288705	+	1	EMPV1_12546	Sscrofa_10_pre_Chr1:192563658-192563905	1	NOVEL	NULL	Novel Transcribed Region; evidence: embryonic ESTs
EMPV1_03459	Gene	PVT0303_054522	-	0	NULL	Sscrofa_10_pre_Chr13:142398484-142398840	13	NOVEL	NULL	Novel Transcribed Region; evidence: embryonic ESTs
EMPV1_03465	Gene	PVT0302_077001	-	0	NULL	Sscrofa_10_pre_Chr3:49655891-49690057	3	NOVEL	NULL	Novel Transcribed Region; evidence: embryonic ESTs
EMPV1_03477	Gene	PVT0302_056916	-	0	NULL	Sscrofa_10_pre_Chr10:67158946-67183049	10	NOVEL	NULL	Novel Transcribed Region; evidence: embryonic ESTs
EMPV1_03481	Gene	PVT0303_052677	-	0	NULL	Sscrofa_9_Chr7:125578728-125614288	7	NOVEL	NULL	Novel Transcribed Region; evidence: embryonic ESTs
EMPV1_03482	Gene	PVT0303_184328	+	1	EMPV1_29159	Sscrofa_10_pre_Chr2:142290224-142290367	2	NOVEL	NULL	Novel Transcribed Region; evidence: embryonic ESTs
EMPV1_03485	Gene	PVV0201_027788	+	0	NULL	Sscrofa_9_Chr12:34766599-34817966	12	NOVEL	NULL	Novel Transcribed Region; evidence: embryonic ESTs
EMPV1_03489	Gene	PVT0302_046293	-	0	NULL	Sscrofa_9_Chr6:9370094-9371753	6	NOVEL	NULL	Novel Transcribed Region; evidence: embryonic ESTs
EMPV1_03492	Gene	PVT0302_034509	+	0	NULL	Sscrofa_9_Chr13:90549900-90550524	13	NOVEL	NULL	Novel Transcribed Region; evidence: embryonic ESTs
EMPV1_03497	Gene	PVT0302_056062	-	1	EMPV1_13968	Sscrofa_10_pre_Chr2:28578055-28578472	2	NOVEL	NULL	Novel Transcribed Region; evidence: embryonic ESTs
EMPV1_03498	Gene	PVV0302_116735	+	1	EMPV1_01770	Sscrofa_10_pre_Chr13:87980603-87980980	13	NOVEL	NULL	Novel Transcribed Region; evidence: embryonic ESTs
EMPV1_03499	Gene	PVT0303_035954	-	0	NULL	Sscrofa_9_Chr12:17946032-17949805	12	NOVEL	NULL	Novel Transcribed Region; evidence: embryonic ESTs
EMPV1_03500	Gene	PVV0101_031717	-	0	NULL	Sscrofa_9_Chr9:62645244-62648370	9	NOVEL	NULL	Novel Transcribed Region; evidence: embryonic ESTs
EMPV1_03501	Gene	PVT0201_065240	-	1	EMPV1_25477	Sscrofa_10_pre_Chr13:97232389-97232497	13	NOVEL	NULL	Novel Transcribed Region; evidence: embryonic ESTs
EMPV1_03507	Gene	PVT0302_158655	-	1	EMPV1_22134	Sscrofa_10_pre_Chr11:19901086-19901252	11	NOVEL	NULL	Novel Transcribed Region; evidence: embryonic ESTs
EMPV1_03509	Gene	PVT0303_024411	-	0	NULL	Sscrofa_9_Chr1:180973929-181199266	1	NOVEL	NULL	Novel Transcribed Region; evidence: embryonic ESTs
EMPV1_03510	Gene	PVT0302_196226	-	0	NULL	Sscrofa_10_pre_Chr5:74466717-74479133	5	NOVEL	NULL	Novel Transcribed Region; evidence: embryonic ESTs
EMPV1_03512	Gene	PVV0302_170639	+	0	NULL	Sscrofa_10_pre_Chr9:110585226-110596798	9	NOVEL	NULL	Novel Transcribed Region; evidence: embryonic ESTs
EMPV1_03513	Gene	PVT0303_172117	-	0	NULL	Sscrofa_10_pre_Chr3:36103257-36107738	3	NOVEL	NULL	Novel Transcribed Region; evidence: embryonic ESTs
EMPV1_03516	Gene	PVT0303_087853	+	0	NULL	Sscrofa_9_Chr1:78690264-78720077	1	NOVEL	NULL	Novel Transcribed Region; evidence: embryonic ESTs
EMPV1_03519	Gene	PVT0303_146231	-	0	NULL	Sscrofa_9_Chr14:22309326-22332399	14	NOVEL	NULL	Novel Transcribed Region; evidence: embryonic ESTs
EMPV1_03522	Gene	PVT0302_178589	-	1	EMPV1_25502	Sscrofa_10_pre_Chr12:1696429-1696499	12	NOVEL	NULL	Novel Transcribed Region; evidence: embryonic ESTs
EMPV1_03523	Gene	PVV0301_015803	+	0	NULL	Sscrofa_9_Chr12:17477415-17481276	12	NOVEL	NULL	Novel Transcribed Region; evidence: embryonic ESTs
EMPV1_03526	Gene	PVV0302_331355	+	0	NULL	Sscrofa_10_pre_Chr9:87878905-87886331	9	NOVEL	NULL	Novel Transcribed Region; evidence: embryonic ESTs
EMPV1_03528	Gene	PVT0201_023701	-	0	NULL	Sscrofa_9_Chr10:54558414-54593525	10	NOVEL	NULL	Novel Transcribed Region; evidence: embryonic ESTs
EMPV1_03529	Gene	PVT0303_034029	+	0	NULL	Sscrofa_10_pre_Chr13:11013073-11069897	13	NOVEL	NULL	Novel Transcribed Region; evidence: embryonic ESTs
EMPV1_03534	Gene	PVT0201_034871	+	0	NULL	Sscrofa_10_pre_Chr6:69878871-69880439	6	NOVEL	NULL	Novel Transcribed Region; evidence: embryonic ESTs
EMPV1_03536	Gene	PVV0201_073908	+	0	NULL	Sscrofa_9_Chr6:119230742-119231172	6	NOVEL	NULL	Novel Transcribed Region; evidence: embryonic ESTs
EMPV1_03538	Gene	PVV0201_083151	-	1	EMPV1_18330	Sscrofa_10_pre_Chr13:117914367-117914503	13	NOVEL	NULL	Novel Transcribed Region; evidence: embryonic ESTs
EMPV1_03539	Gene	PVV0102_008880	+	0	NULL	Sscrofa_9_Chr3:9867693-9868418	3	NOVEL	NULL	Novel Transcribed Region; evidence: embryonic ESTs
EMPV1_03540	Gene	PVT0303_161999	-	0	NULL	Sscrofa_9_Chr7:4780308-4784158	7	NOVEL	NULL	Novel Transcribed Region; evidence: embryonic ESTs
EMPV1_03541	Gene	PVT0303_177493	-	1	EMPV1_20158	Sscrofa_10_pre_Chr13:140419522-140419847	13	NOVEL	NULL	Novel Transcribed Region; evidence: embryonic ESTs
EMPV1_03542	Gene	PVT0302_091661	-	0	NULL	Sscrofa_9_Chr5:79734450-79744950	5	NOVEL	NULL	Novel Transcribed Region; evidence: embryonic ESTs
EMPV1_03543	Gene	PVV0101_038638	-	0	NULL	Sscrofa_10_pre_ChrX:106810009-106810274	X	NOVEL	NULL	Novel Transcribed Region; evidence: embryonic ESTs
EMPV1_03548	Gene	PVT0303_027760	-	0	NULL	Sscrofa_9_Chr6:25326452-25348710	6	NOVEL	NULL	Novel Transcribed Region; evidence: embryonic ESTs
EMPV1_03551	Gene	PVT0101_027506	+	0	NULL	Sscrofa_9_Chr17:37230685-37275050	17	NOVEL	NULL	Novel Transcribed Region; evidence: embryonic ESTs
EMPV1_03555	Gene	PVT0201_001290	+	0	NULL	Sscrofa_10_pre_Chr9:121581246-121581453	9	NOVEL	NULL	Novel Transcribed Region; evidence: embryonic ESTs
EMPV1_03556	Gene	PVT0302_086988	+	0	NULL	Sscrofa_10_pre_Chr15:15912620-15915049	15	NOVEL	NULL	Novel Transcribed Region; evidence: embryonic ESTs
EMPV1_03559	Gene	PVT0302_126080	-	0	NULL	Sscrofa_9_Chr6:113045270-113080621	6	NOVEL	NULL	Novel Transcribed Region; evidence: embryonic ESTs
EMPV1_03561	Gene	PVV0302_210420	+	0	NULL	Sscrofa_9_Chr8:96637505-96637774	8	NOVEL	NULL	Novel Transcribed Region; evidence: embryonic ESTs
EMPV1_03562	Gene	PVT0303_038826	+	0	NULL	Sscrofa_9_Chr12:31634114-31634486	12	NOVEL	NULL	Novel Transcribed Region; evidence: embryonic ESTs
EMPV1_03565	Gene	PVV0302_184599	+	0	NULL	Sscrofa_10_pre_Chr8:11379326-11387808	8	NOVEL	NULL	Novel Transcribed Region; evidence: embryonic ESTs
EMPV1_03566	Gene	PVV0201_074228	-	0	NULL	Sscrofa_9_Chr1:157041723-157041985	1	NOVEL	NULL	Novel Transcribed Region; evidence: embryonic ESTs
EMPV1_03569	Gene	PVT0303_068767	-	0	NULL	Sscrofa_9_Chr2:5166216-5169851	2	NOVEL	NULL	Novel Transcribed Region; evidence: embryonic ESTs
EMPV1_03570	Gene	PVV0201_033819	+	0	NULL	Sscrofa_10_pre_Chr13:195096481-195117347	13	NOVEL	NULL	Novel Transcribed Region; evidence: embryonic ESTs
EMPV1_03574	Gene	PVT0201_073828	+	0	NULL	Sscrofa_10_pre_ChrY:859946-877053	Y	NOVEL	NULL	Novel Transcribed Region; evidence: embryonic ESTs
EMPV1_03575	Gene	PVT0201_059587	-	0	NULL	Sscrofa_9_Chr7:123710998-123824901	7	NOVEL	NULL	Novel Transcribed Region; evidence: embryonic ESTs
EMPV1_03584	Gene	PVT0201_027549	+	0	NULL	Sscrofa_9_Chr15:113868281-113870763	15	NOVEL	NULL	Novel Transcribed Region; evidence: embryonic ESTs
EMPV1_03587	Gene	PVT0201_013312	+	0	NULL	Sscrofa_10_pre_Chr17:7798258-7798743	17	NOVEL	NULL	Novel Transcribed Region; evidence: embryonic ESTs
EMPV1_03590	Gene	PVT0301_080464	+	0	NULL	Sscrofa_10_pre_Chr9:35185214-35190305	9	NOVEL	NULL	Novel Transcribed Region; evidence: embryonic ESTs
EMPV1_03591	Gene	PVV0201_015578	-	0	NULL	Sscrofa_10_pre_Chr13:89127787-89245406	13	NOVEL	NULL	Novel Transcribed Region; evidence: embryonic ESTs
EMPV1_03592	Gene	PVV0302_289359	-	1	EMPV1_11218	Sscrofa_10_pre_Chr3:34569896-34580121	3	NOVEL	NULL	Novel Transcribed Region; evidence: embryonic ESTs
EMPV1_03593	Gene	PVT0302_038348	+	0	NULL	Sscrofa_10_pre_Chr8:46851784-46876076	8	NOVEL	NULL	Novel Transcribed Region; evidence: embryonic ESTs
EMPV1_03594	Gene	PVT0201_098017	-	0	NULL	Sscrofa_10_pre_Chr13:78933736-78940553	13	NOVEL	NULL	Novel Transcribed Region; evidence: embryonic ESTs
EMPV1_03596	Gene	PVT0303_154606	-	0	NULL	Sscrofa_9_Chr1:265254771-265257998	1	NOVEL	NULL	Novel Transcribed Region; evidence: embryonic ESTs
EMPV1_03606	Gene	PVV0101_018628	+	0	NULL	Sscrofa_9_Chr4:101903783-101905158	4	NOVEL	NULL	Novel Transcribed Region; evidence: embryonic ESTs
EMPV1_03608	Gene	PVT0303_098615	-	0	NULL	Sscrofa_10_pre_Chr8:35628054-35629665	8	NOVEL	NULL	Novel Transcribed Region; evidence: embryonic ESTs
EMPV1_03610	Gene	PVT0301_061664	+	0	NULL	Sscrofa_9_Chr3:17027593-17037849	3	NOVEL	NULL	Novel Transcribed Region; evidence: embryonic ESTs
EMPV1_03611	Gene	PVV0302_162529	-	0	NULL	Sscrofa_10_pre_Chr10:70157142-70157218	10	NOVEL	NULL	Novel Transcribed Region; evidence: embryonic ESTs
EMPV1_03612	Gene	PVT0303_123564	+	0	NULL	Sscrofa_9_Chr12:16530566-16554886	12	NOVEL	NULL	Novel Transcribed Region; evidence: embryonic ESTs
EMPV1_03615	Gene	PVT0302_181146	+	1	EMPV1_34972	Sscrofa_10_pre_Chr13:103879253-103879446	13	NOVEL	NULL	Novel Transcribed Region; evidence: embryonic ESTs
EMPV1_03617	Gene	PVV0302_057373	+	0	NULL	Sscrofa_9_Chr8:46947263-46996821	8	NOVEL	NULL	Novel Transcribed Region; evidence: embryonic ESTs
EMPV1_03621	Gene	PVT0201_021064	+	0	NULL	Sscrofa_9_Chr7:4808980-4813991	7	NOVEL	NULL	Novel Transcribed Region; evidence: embryonic ESTs
EMPV1_03622	Gene	PVT0303_080706	+	0	NULL	Sscrofa_9_Chr12:54354861-54373736	12	NOVEL	NULL	Novel Transcribed Region; evidence: embryonic ESTs
EMPV1_03624	Gene	PVV0302_064089	+	0	NULL	Sscrofa_10_pre_Chr17:53182018-53199774	17	NOVEL	NULL	Novel Transcribed Region; evidence: embryonic ESTs
EMPV1_03625	Gene	PVT0302_158341	-	0	NULL	Sscrofa_9_Chr1:32901053-32924008	1	NOVEL	NULL	Novel Transcribed Region; evidence: embryonic ESTs
EMPV1_03629	Gene	PVT0303_055957	-	0	NULL	Sscrofa_9_Chr18:17179740-17307034	18	NOVEL	NULL	Novel Transcribed Region; evidence: embryonic ESTs
EMPV1_03638	Gene	PVT0302_191774	-	0	NULL	Sscrofa_9_Chr12:32764455-32766317	12	NOVEL	NULL	Novel Transcribed Region; evidence: embryonic ESTs
EMPV1_03640	Gene	PVT0302_063757	-	0	NULL	Sscrofa_9_Chr4:72448894-72452566	4	NOVEL	NULL	Novel Transcribed Region; evidence: embryonic ESTs
EMPV1_03643	Gene	PVV0302_347730	+	0	NULL	Sscrofa_9_Chr1:286809913-286814133	1	NOVEL	NULL	Novel Transcribed Region; evidence: embryonic ESTs
EMPV1_03644	Gene	PVV0201_031743	+	0	NULL	Sscrofa_10_pre_Chr3:15658742-15658878	3	NOVEL	NULL	Novel Transcribed Region; evidence: embryonic ESTs
EMPV1_03645	Gene	PVV0301_047415	+	1	EMPV1_08112	Sscrofa_10_pre_Chr13:186656170-186656421	13	NOVEL	NULL	Novel Transcribed Region; evidence: embryonic ESTs
EMPV1_03648	Gene	PVT0201_082748	+	1	EMPV1_05307	Sscrofa_10_pre_Chr2:44984703-44985111	2	NOVEL	NULL	Novel Transcribed Region; evidence: embryonic ESTs
EMPV1_03652	Gene	PVV0302_354160	-	0	NULL	Sscrofa_9_Chr6:30500675-30500880	6	NOVEL	NULL	Novel Transcribed Region; evidence: embryonic ESTs
EMPV1_03656	Gene	PVT0302_122666	+	1	EMPV1_15946	Sscrofa_10_pre_Chr5:82416239-82416563	5	NOVEL	NULL	Novel Transcribed Region; evidence: embryonic ESTs
EMPV1_03657	Gene	PVT0201_088509	-	0	NULL	Sscrofa_9_Chr18:44246436-44259194	18	NOVEL	NULL	Novel Transcribed Region; evidence: embryonic ESTs
EMPV1_03661	Gene	PVT0303_074493	-	0	NULL	Sscrofa_10_pre_Chr13:154526756-154565058	13	NOVEL	NULL	Novel Transcribed Region; evidence: embryonic ESTs
EMPV1_03662	Gene	PVV0302_104736	-	0	NULL	Sscrofa_9_Chr2:52292365-52293505	2	NOVEL	NULL	Novel Transcribed Region; evidence: embryonic ESTs
EMPV1_03666	Gene	PVT0301_070085	-	0	NULL	Sscrofa_9_Chr10:2043750-2045251	10	NOVEL	NULL	Novel Transcribed Region; evidence: embryonic ESTs
EMPV1_03672	Gene	PVT0201_025865	+	0	NULL	Sscrofa_10_pre_Chr2:130947411-131081133	2	NOVEL	NULL	Novel Transcribed Region; evidence: embryonic ESTs
EMPV1_03674	Gene	PVV0302_115243	-	0	NULL	Sscrofa_10_pre_Chr3:45836893-45837309	3	NOVEL	NULL	Novel Transcribed Region; evidence: embryonic ESTs
EMPV1_03675	Gene	PVV0301_043209	+	0	NULL	Sscrofa_9_Chr2:11358778-11363773	2	NOVEL	NULL	Novel Transcribed Region; evidence: embryonic ESTs
EMPV1_03679	Gene	PVV0301_054936	+	0	NULL	Sscrofa_10_pre_Chr13:139911164-139960303	13	NOVEL	NULL	Novel Transcribed Region; evidence: embryonic ESTs
EMPV1_03680	Gene	PVT0303_066045	-	0	NULL	Sscrofa_10_pre_Chr10:53522282-53522449	10	NOVEL	NULL	Novel Transcribed Region; evidence: embryonic ESTs
EMPV1_03682	Gene	PVT0303_130807	+	0	NULL	Sscrofa_9_Chr16:50512460-50778114	16	NOVEL	NULL	Novel Transcribed Region; evidence: embryonic ESTs
EMPV1_03685	Gene	PVT0301_054906	+	0	NULL	Sscrofa_10_pre_Chr10:70868176-70878919	10	NOVEL	NULL	Novel Transcribed Region; evidence: embryonic ESTs
EMPV1_03686	Gene	PVT0302_061857	-	1	EMPV1_23010	Sscrofa_10_pre_Chr5:42970791-43079198	5	NOVEL	NULL	Novel Transcribed Region; evidence: embryonic ESTs
EMPV1_03689	Gene	PVT0301_057448	+	0	NULL	Sscrofa_9_Chr1:22830894-22831790	1	NOVEL	NULL	Novel Transcribed Region; evidence: embryonic ESTs
EMPV1_03692	Gene	PVV0101_029108	+	1	EMPV1_26997	Sscrofa_10_pre_Chr3:9770539-9770892	3	NOVEL	NULL	Novel Transcribed Region; evidence: embryonic ESTs
EMPV1_03693	Gene	PVT0301_097252	+	0	NULL	Sscrofa_9_Chr6:42748096-42748188	6	NOVEL	NULL	Novel Transcribed Region; evidence: embryonic ESTs
EMPV1_03695	Gene	PVT0303_095437	+	0	NULL	Sscrofa_9_Chr7:124834724-124834893	7	NOVEL	NULL	Novel Transcribed Region; evidence: embryonic ESTs
EMPV1_03697	Gene	PVV0201_054124	+	1	EMPV1_04469	Sscrofa_10_pre_Chr2:130442573-130442844	2	NOVEL	NULL	Novel Transcribed Region; evidence: embryonic ESTs
EMPV1_03699	Gene	PVT0301_095611	-	0	NULL	Sscrofa_10_pre_Chr9:131906782-131907046	9	NOVEL	NULL	Novel Transcribed Region; evidence: embryonic ESTs
EMPV1_03700	Gene	PVT0101_015443	+	0	NULL	Sscrofa_9_Chr17:57374528-57374603	17	NOVEL	NULL	Novel Transcribed Region; evidence: embryonic ESTs
EMPV1_03703	Gene	PVT0302_106565	-	0	NULL	Sscrofa_9_Chr10:62040716-62043684	10	NOVEL	NULL	Novel Transcribed Region; evidence: embryonic ESTs
EMPV1_03707	Gene	PVT0302_179859	+	1	EMPV1_43265	Sscrofa_10_pre_Chr13:112122123-112127497	13	NOVEL	NULL	Novel Transcribed Region; evidence: embryonic ESTs
EMPV1_03709	Gene	PVT0303_175487	+	1	EMPV1_22446	Sscrofa_10_pre_Chr18:52730557-52730883	18	NOVEL	NULL	Novel Transcribed Region; evidence: embryonic ESTs
EMPV1_03718	Gene	PVV0302_315197	+	0	NULL	Sscrofa_9_Chr4:115114507-115114782	4	NOVEL	NULL	Novel Transcribed Region; evidence: embryonic ESTs
EMPV1_03719	Gene	PVT0301_046578	+	0	NULL	Sscrofa_9_ChrX:88164409-88164957	X	NOVEL	NULL	Novel Transcribed Region; evidence: embryonic ESTs
EMPV1_03722	Gene	PVV0302_217137	-	1	EMPV1_30668	Sscrofa_10_pre_Chr2:96620693-96620931	2	NOVEL	NULL	Novel Transcribed Region; evidence: embryonic ESTs
EMPV1_03731	Gene	PVV0302_353984	+	0	NULL	Sscrofa_9_Chr18:45458361-45459178	18	NOVEL	NULL	Novel Transcribed Region; evidence: embryonic ESTs
EMPV1_03733	Gene	PVT0303_148474	-	0	NULL	Sscrofa_9_Chr3:15354865-15355455	3	NOVEL	NULL	Novel Transcribed Region; evidence: embryonic ESTs
EMPV1_03738	Gene	PVT0302_186474	-	0	NULL	Sscrofa_10_pre_Chr1:244997894-245002150	1	NOVEL	NULL	Novel Transcribed Region; evidence: embryonic ESTs
EMPV1_03741	Gene	PVV0301_042624	+	1	EMPV1_38009	Sscrofa_10_pre_Chr13:120389960-120390379	13	NOVEL	NULL	Novel Transcribed Region; evidence: embryonic ESTs
EMPV1_03745	Gene	PVT0302_081515	-	1	EMPV1_39543	Sscrofa_10_pre_Chr6:114589479-114589830	6	NOVEL	NULL	Novel Transcribed Region; evidence: embryonic ESTs
EMPV1_03750	Gene	PVT0301_040933	-	0	NULL	Sscrofa_9_Chr8:58611195-58838351	8	NOVEL	NULL	Novel Transcribed Region; evidence: embryonic ESTs
EMPV1_03751	Gene	PVV0201_008124	+	0	NULL	Sscrofa_9_Chr12:15335342-15335696	12	NOVEL	NULL	Novel Transcribed Region; evidence: embryonic ESTs
EMPV1_03755	Gene	PVT0302_145061	-	1	EMPV1_29968	Sscrofa_10_pre_Chr5:58671967-58672222	5	NOVEL	NULL	Novel Transcribed Region; evidence: embryonic ESTs
EMPV1_03762	Gene	PVT0303_017905	+	0	NULL	Sscrofa_9_Chr9:48228014-48242557	9	NOVEL	NULL	Novel Transcribed Region; evidence: embryonic ESTs
EMPV1_03763	Gene	PVT0302_198893	-	0	NULL	Sscrofa_9_Chr12:17829055-17829180	12	NOVEL	NULL	Novel Transcribed Region; evidence: embryonic ESTs
EMPV1_03768	Gene	PVV0302_186433	-	0	NULL	Sscrofa_9_Chr5:53450636-53450830	5	NOVEL	NULL	Novel Transcribed Region; evidence: embryonic ESTs
EMPV1_03774	Gene	PVV0201_026891	-	0	NULL	Sscrofa_9_Chr12:56212302-56213182	12	NOVEL	NULL	Novel Transcribed Region; evidence: embryonic ESTs
EMPV1_03777	Gene	PVV0201_057247	-	1	EMPV1_16487	Sscrofa_10_pre_Chr2:6775751-6776097	2	NOVEL	NULL	Novel Transcribed Region; evidence: embryonic ESTs
EMPV1_03781	Gene	PVT0303_049784	+	0	NULL	Sscrofa_9_Chr6:102208767-102215398	6	NOVEL	NULL	Novel Transcribed Region; evidence: embryonic ESTs
EMPV1_03782	Gene	PVT0302_251987	+	0	NULL	Sscrofa_9_Chr1:259086411-259092632	1	NOVEL	NULL	Novel Transcribed Region; evidence: embryonic ESTs
EMPV1_03786	Gene	PVT0303_102316	+	0	NULL	Sscrofa_9_Chr3:15866215-15867000	3	NOVEL	NULL	Novel Transcribed Region; evidence: embryonic ESTs
EMPV1_03789	Gene	PVV0301_087953	-	0	NULL	Sscrofa_9_Chr3:64315639-64315813	3	NOVEL	NULL	Novel Transcribed Region; evidence: embryonic ESTs
EMPV1_03790	Gene	PVV0101_017630	+	0	NULL	Sscrofa_10_pre_Chr13:7259836-7264673	13	NOVEL	NULL	Novel Transcribed Region; evidence: embryonic ESTs
EMPV1_03792	Gene	PVV0302_260351	-	0	NULL	Sscrofa_9_Chr6:117829969-117830269	6	NOVEL	NULL	Novel Transcribed Region; evidence: embryonic ESTs
EMPV1_03793	Gene	PVV0301_040382	+	0	NULL	Sscrofa_9_Chr1:101613143-101672935	1	NOVEL	NULL	Novel Transcribed Region; evidence: embryonic ESTs
EMPV1_03794	Gene	PVT0101_040921	-	0	NULL	Sscrofa_10_pre_Chr11:42954762-42977607	11	NOVEL	NULL	Novel Transcribed Region; evidence: embryonic ESTs
EMPV1_03801	Gene	PVT0302_239012	+	1	EMPV1_11042	Sscrofa_10_pre_Chr2:147071758-147071929	2	NOVEL	NULL	Novel Transcribed Region; evidence: embryonic ESTs
EMPV1_03802	Gene	PVT0301_043485	-	0	NULL	Sscrofa_10_pre_Chr6:37842751-37849745	6	NOVEL	NULL	Novel Transcribed Region; evidence: embryonic ESTs
EMPV1_03805	Gene	PVT0303_118451	-	0	NULL	Sscrofa_10_pre_Chr13:22413536-22436392	13	NOVEL	NULL	Novel Transcribed Region; evidence: embryonic ESTs
EMPV1_03809	Gene	PVV0302_196518	-	0	NULL	Sscrofa_10_pre_Chr5:74025872-74028375	5	NOVEL	NULL	Novel Transcribed Region; evidence: embryonic ESTs
EMPV1_03815	Gene	PVT0302_085051	+	0	NULL	Sscrofa_10_pre_Chr8:22974495-22974796	8	NOVEL	NULL	Novel Transcribed Region; evidence: embryonic ESTs
EMPV1_03817	Gene	PVV0302_104968	+	0	NULL	Sscrofa_9_ChrX:104829430-104836891	X	NOVEL	NULL	Novel Transcribed Region; evidence: embryonic ESTs
EMPV1_03818	Gene	PVT0302_044082	+	0	NULL	Sscrofa_9_Chr1:76157790-76165907	1	NOVEL	NULL	Novel Transcribed Region; evidence: embryonic ESTs
EMPV1_03823	Gene	PVT0302_103829	-	0	NULL	Sscrofa_9_Chr14:105889029-106023261	14	NOVEL	NULL	Novel Transcribed Region; evidence: embryonic ESTs
EMPV1_03826	Gene	PVT0302_042803	-	0	NULL	Sscrofa_9_Chr3:48792798-48806147	3	NOVEL	NULL	Novel Transcribed Region; evidence: embryonic ESTs
EMPV1_03835	Gene	PVV0302_414344	-	1	EMPV1_31329	Sscrofa_10_pre_Chr6:137099963-137100154	6	NOVEL	NULL	Novel Transcribed Region; evidence: embryonic ESTs
EMPV1_03840	Gene	PVT0302_031891	-	1	EMPV1_27899	Sscrofa_10_pre_Chr13:78826637-78827025	13	NOVEL	NULL	Novel Transcribed Region; evidence: embryonic ESTs
EMPV1_03841	Gene	PVT0302_083727	+	0	NULL	Sscrofa_10_pre_Chr10:50949473-50951120	10	NOVEL	NULL	Novel Transcribed Region; evidence: embryonic ESTs
EMPV1_03843	Gene	PVV0101_031713	+	0	NULL	Sscrofa_10_pre_Chr6:40151520-40165039	6	NOVEL	NULL	Novel Transcribed Region; evidence: embryonic ESTs
EMPV1_03850	Gene	PVT0302_034096	+	1	EMPV1_25213	Sscrofa_10_pre_Chr14:11489537-11489819	14	NOVEL	NULL	Novel Transcribed Region; evidence: embryonic ESTs
EMPV1_03853	Gene	PVV0302_307910	+	0	NULL	Sscrofa_9_Chr3:4662303-4662469	3	NOVEL	NULL	Novel Transcribed Region; evidence: embryonic ESTs
EMPV1_03855	Gene	PVT0303_037335	-	0	NULL	Sscrofa_9_Chr1:156520739-156527462	1	NOVEL	NULL	Novel Transcribed Region; evidence: embryonic ESTs
EMPV1_03857	Gene	PVV0201_094282	+	0	NULL	Sscrofa_9_Chr1:225712799-225713020	1	NOVEL	NULL	Novel Transcribed Region; evidence: embryonic ESTs
EMPV1_03858	Gene	PVT0303_169915	-	0	NULL	Sscrofa_9_Chr13:123203629-123204457	13	NOVEL	NULL	Novel Transcribed Region; evidence: embryonic ESTs
EMPV1_03859	Gene	PVT0302_060045	+	0	NULL	Sscrofa_9_Chr15:71478196-71506907	15	NOVEL	NULL	Novel Transcribed Region; evidence: embryonic ESTs
EMPV1_03862	Gene	PVV0302_393612	+	0	NULL	Sscrofa_9_Chr1:53766155-53769894	1	NOVEL	NULL	Novel Transcribed Region; evidence: embryonic ESTs
EMPV1_03865	Gene	PVT0303_039258	+	0	NULL	Sscrofa_9_Chr3:33766254-33767277	3	NOVEL	NULL	Novel Transcribed Region; evidence: embryonic ESTs
EMPV1_03866	Gene	PVT0303_114278	+	0	NULL	Sscrofa_9_Chr14:40700843-40702182	14	NOVEL	NULL	Novel Transcribed Region; evidence: embryonic ESTs
EMPV1_03867	Gene	PVT0301_042351	-	0	NULL	Sscrofa_10_pre_Chr16:3099574-3099829	16	NOVEL	NULL	Novel Transcribed Region; evidence: embryonic ESTs
EMPV1_03869	Gene	PVT0201_069602	+	0	NULL	Sscrofa_10_pre_Chr1:159854251-159974193	1	NOVEL	NULL	Novel Transcribed Region; evidence: embryonic ESTs
EMPV1_03871	Gene	PVV0301_020554	-	0	NULL	Sscrofa_10_pre_Chr7:28594161-28594360	7	NOVEL	NULL	Novel Transcribed Region; evidence: embryonic ESTs
EMPV1_03875	Gene	PVT0301_050219	+	0	NULL	Sscrofa_9_Chr6:52073577-52073803	6	NOVEL	NULL	Novel Transcribed Region; evidence: embryonic ESTs
EMPV1_03885	Gene	PVV0302_100177	-	0	NULL	Sscrofa_9_Chr13:143471840-143472119	13	NOVEL	NULL	Novel Transcribed Region; evidence: embryonic ESTs
EMPV1_03886	Gene	PVT0201_007397	+	0	NULL	Sscrofa_10_pre_Chr10:20981011-20981430	10	NOVEL	NULL	Novel Transcribed Region; evidence: embryonic ESTs
EMPV1_03890	Gene	PVT0303_101389	+	0	NULL	Sscrofa_9_Chr13:10522857-10602786	13	NOVEL	NULL	Novel Transcribed Region; evidence: embryonic ESTs
EMPV1_03901	Gene	PVT0302_038375	+	1	EMPV1_38585	Sscrofa_10_pre_Chr2:130021632-130022027	2	NOVEL	NULL	Novel Transcribed Region; evidence: embryonic ESTs
EMPV1_03902	Gene	PVV0101_036430	-	0	NULL	Sscrofa_10_pre_Chr5:92073647-92081882	5	NOVEL	NULL	Novel Transcribed Region; evidence: embryonic ESTs
EMPV1_03905	Gene	PVT0303_171814	+	0	NULL	Sscrofa_10_pre_Chr5:87983866-87984110	5	NOVEL	NULL	Novel Transcribed Region; evidence: embryonic ESTs
EMPV1_03906	Gene	PVT0302_038430	+	0	NULL	Sscrofa_9_Chr15:110090308-110183844	15	NOVEL	NULL	Novel Transcribed Region; evidence: embryonic ESTs
EMPV1_03911	Gene	PVV0201_029221	+	0	NULL	Sscrofa_10_pre_Chr8:41489840-41489977	8	NOVEL	NULL	Novel Transcribed Region; evidence: embryonic ESTs
EMPV1_03912	Gene	PVT0302_216167	+	0	NULL	Sscrofa_9_Chr12:1917614-1932080	12	NOVEL	NULL	Novel Transcribed Region; evidence: embryonic ESTs
EMPV1_03915	Gene	PVT0303_045319	+	0	NULL	Sscrofa_10_pre_Chr8:79692212-79692537	8	NOVEL	NULL	Novel Transcribed Region; evidence: embryonic ESTs
EMPV1_03917	Gene	PVV0301_015203	-	0	NULL	Sscrofa_9_Chr12:23343635-23343735	12	NOVEL	NULL	Novel Transcribed Region; evidence: embryonic ESTs
EMPV1_03918	Gene	PVV0201_022393	-	0	NULL	Sscrofa_9_Chr13:117243562-117278288	13	NOVEL	NULL	Novel Transcribed Region; evidence: embryonic ESTs
EMPV1_03925	Gene	PVT0303_155083	-	1	EMPV1_24732	Sscrofa_10_pre_Chr15:106835654-106835913	15	NOVEL	NULL	Novel Transcribed Region; evidence: embryonic ESTs
EMPV1_03926	Gene	PVV0302_051711	+	1	EMPV1_11811	Sscrofa_10_pre_Chr13:99684176-99684378	13	NOVEL	NULL	Novel Transcribed Region; evidence: embryonic ESTs
EMPV1_03927	Gene	PVT0201_081644	-	0	NULL	Sscrofa_9_Chr5:45369710-45371603	5	NOVEL	NULL	Novel Transcribed Region; evidence: embryonic ESTs
EMPV1_03930	Gene	PVV0302_030004	-	0	NULL	Sscrofa_9_Chr13:50880671-50902608	13	NOVEL	NULL	Novel Transcribed Region; evidence: embryonic ESTs
EMPV1_03938	Gene	PVT0302_119894	+	0	NULL	Sscrofa_9_Chr16:29304319-29369853	16	NOVEL	NULL	Novel Transcribed Region; evidence: embryonic ESTs
EMPV1_03939	Gene	PVT0303_192238	-	0	NULL	Sscrofa_10_pre_Chr13:2631896-2637060	13	NOVEL	NULL	Novel Transcribed Region; evidence: embryonic ESTs
EMPV1_03940	Gene	PVV0101_019435	-	0	NULL	Sscrofa_10_pre_Chr1:16607413-16619492	1	NOVEL	NULL	Novel Transcribed Region; evidence: embryonic ESTs
[truncated: 41,796 more rows]
[truncated: 1 more columns]

## Sheet: Unique GS
Gene Symbol (GS)
A1CF
A2LD1
A2M
A2ML1
AAAS
AACS
AADACL1
AADACL3
AADACL4
AADAT
AAGAB
AAK1
AAMP
AANAT
AARS
AARS2
AASDH
AASDHPPT
AASS
AATF
AATK
ABAT
ABCA1
ABCA3
ABCA4
ABCA5
ABCA6
ABCA9
ABCB10
ABCB6
ABCB7
ABCB9
ABCC1
ABCC2
ABCC5
ABCC8
ABCD2
ABCE1
ABCF2
ABCG4
ABCG5
ABHD1
ABHD12B
ABHD13
ABHD15
ABHD2
ABHD4
ABHD5
ABHD6
ABI1
ABI3BP
ABL1
ABLIM1
ABLIM2
ABLIM3
ABP1
ABR
ABRA
ABTB2
ACA64
ACAA1
ACAA2
ACACA
ACACB
ACAD10
ACAD8
ACADL
ACADM
ACADS
ACADSB
ACADVL
ACAN
ACAP1
ACAP3
ACAT2
ACBD4
ACBD6
ACCN1
ACCN3
ACCN5
ACCS
ACCSL
ACE
ACE2
ACER2
ACER3
ACIN1
ACLY
ACMSD
ACN9
ACO2
ACOT12
ACOT13
ACOT4
ACOT6
ACOT7
ACOT8
ACOT9
ACOX1
ACOX2
ACOX3
ACOXL
ACP1
ACP2
ACP5
ACP6
ACPL2
ACPP
ACRBP
ACRC
ACRV1
ACSBG1
ACSBG2
ACSF2
ACSL3
ACSL4
ACSL5
ACSL6
ACSM3
ACSS1
ACSS2
ACSS3
ACTA1
ACTA2
ACTB
ACTC1
ACTG2
ACTL6A
ACTL6B
ACTL7A
ACTL7B
ACTL8
ACTL9
ACTN1
ACTN2
ACTN4
ACTR1A
ACTR1B
ACTR3
ACTR5
ACTR6
ACTR8
ACTRT1
ACTRT2
ACVR1
ACVR1B
ACVR1C
ACVR2A
ACVR2B
ACVRL1
ACYP1
ADAD1
ADAL
ADAM10
ADAM11
ADAM12
ADAM15
ADAM17
ADAM18
ADAM19
ADAM2
ADAM22
ADAM23
ADAM28
ADAM29
ADAM30
ADAM32
ADAM9
ADAMDEC1
ADAMTS1
ADAMTS12
ADAMTS13
ADAMTS14
ADAMTS15
ADAMTS16
ADAMTS19
ADAMTS2
ADAMTS4
ADAMTS5
ADAMTS6
ADAMTS7
ADAMTS8
ADAMTS9
ADAMTSL3
ADAMTSL4
ADAMTSL5
ADAP2
ADAR
ADARB1
ADARB2
ADAT1
ADAT2
ADAT3
ADC
ADCK1
ADCK2
ADCK5
ADCY1
ADCY10
ADCY3
ADCY4
ADCY6
ADCY8
ADCY9
ADCYAP1
ADCYAP1R1
ADD1
ADD3
ADH4
ADH5
ADH7
ADHFE1
ADIG
ADIPOR1
ADK
ADM
ADNP
ADNP2
ADO
ADORA1
ADORA2A
ADORA3
ADPGK
ADPRH
ADPRHL2
ADRA1A
ADRA1B
ADRA1D
ADRA2A
ADRA2B
ADRB1
ADRB2
ADRB3
ADRBK2
ADSL
ADSS
AEBP1
AEBP2
AEN
AFAP1
AFAP1L1
AFAP1L2
AFF1
AFF2
AFF4
AFG3L2
AFM
AFP
AFTPH
AGA
AGAP2
AGBL1
AGBL2
AGBL3
AGBL5
AGER
AGFG2
AGGF1
AGK
AGL
AGMAT
AGPAT1
AGPAT2
AGPAT4
AGPAT5
AGPAT9
AGPHD1
AGPS
AGR2
AGRP
AGTPBP1
AGTR1
AGTR2
AGXT
AGXT2
AGXT2L1
AGXT2L2
AHCTF1
AHCYL2
AHDC1
AHI1
AHNAK
AHR
AHSA1
AHSA2
AICDA
AIDA
AIF1
AIF1L
AIFM1
AIFM3
AIG1
AIM1
AIMP2
AIP
AK1
AK3
AK3L1
AK5
AK7
AKAP11
AKAP12
AKAP13
AKAP2
AKAP3
AKAP4
AKAP5
AKAP6
AKAP7
AKAP8
AKAP8L
AKAP9
AKD1
AKIRIN1
AKIRIN2
AKNA
AKNAD1
AKR1B1
AKR1CL1
AKT1S1
AKT2
AKT3
ALAS2
ALB
ALCAM
ALDH16A1
ALDH18A1
ALDH1A3
ALDH1L2
ALDH3A1
ALDH3A2
ALDH5A1
ALDH6A1
ALDH7A1
ALDH9A1
ALDOC
ALG12
ALG13
ALG14
ALG2
ALG5
ALG6
ALG8
ALK
ALKBH1
ALKBH2
ALKBH4
ALKBH6
ALKBH7
ALLC
ALMS1
ALOX12
ALOX12B
ALOX15
ALOX15B
ALOX5AP
ALOXE3
ALPK1
ALPK2
ALPK3
ALS2
ALS2CR11
ALS2CR12
ALS2CR8
ALX1
ALX3
ALX4
AMACR
AMBN
AMBP
AMBRA1
AMD1
AMDHD1
AMDHD2
AMFR
AMH
AMHR2
AMICA1
AMIGO1
AMIGO2
AMIGO3
AMMECR1
AMMECR1L
AMN
AMOT
AMOTL1
AMOTL2
AMTN
AMZ1
AMZ2
ANAPC1
ANAPC10
ANAPC13
ANAPC4
ANAPC5
ANGEL1
ANGEL2
ANGPT1
ANGPT2
ANGPT4
ANGPTL1
ANGPTL2
ANGPTL3
ANGPTL4
ANGPTL5
ANGPTL6
ANGPTL7
ANK2
ANK3
ANKDD1A
ANKFN1
ANKFY1
ANKIB1
ANKMY1
ANKMY2
ANKRA2
ANKRD1
ANKRD12
ANKRD13A
ANKRD13B
ANKRD13C
ANKRD16
ANKRD2
ANKRD22
ANKRD23
ANKRD24
ANKRD27
ANKRD28
ANKRD29
ANKRD31
ANKRD33
ANKRD33B
ANKRD34B
ANKRD34C
ANKRD35
ANKRD37
ANKRD39
ANKRD40
ANKRD42
ANKRD43
ANKRD44
ANKRD45
ANKRD46
ANKRD49
ANKRD5
ANKRD53
ANKRD56
ANKRD58
ANKRD6
ANKRD60
ANKRD61
ANKRD7
ANKRD9
ANKS1A
ANKS1B
ANKS3
ANKS4B
ANKS6
ANKZF1
ANLN
ANO1
ANO10
ANO2
ANO3
ANO4
ANO5
ANO6
ANP32E
ANPEP
ANTXR1
ANTXR2
ANUBL1
ANXA1
ANXA11
ANXA13
ANXA2
ANXA4
ANXA5
ANXA6
ANXA7
ANXA9
AOAH
AOC2
AOX1
AP1AR
AP1B1
AP1G1
AP1G2
AP1M1
AP1M2
AP1S2
AP2A1
AP2A2
AP2B1
AP2S1
AP3B1
AP3B2
AP3M1
AP3M2
AP4B1
AP4E1
AP4S1
APAF1
APBA1
APBA2
APBA3
APBB1
APBB2
APBB3
APC
APCDD1L
APCS
APEH
APEX1
APEX2
APH1A
API5
APIP
APLF
APLP1
APOA1
APOA2
APOA4
APOA5
APOBEC1
APOBEC3H
APOBEC4
APOC2
APOC3
APOC4
APOD
APOE
APOF
APOH
APOL6
APOM
APOO
APOOL
APPBP2
APPL2
APRT
APTX
AQP10
AQP11
AQP2
AQP3
AQP4
AQP6
AQP7
AQP8
AQP9
AQR
AR
ARAF
ARAP1
ARAP2
ARAP3
ARD1A
ARD1B
ARF3
ARF4
ARF5
ARF6
ARFGAP2
ARFGAP3
ARFGEF1
ARFGEF2
ARFIP1
ARFIP2
ARG1
ARG2
ARGFX
ARGLU1
ARHGAP1
ARHGAP10
ARHGAP12
ARHGAP17
ARHGAP19
ARHGAP20
ARHGAP21
ARHGAP22
ARHGAP24
ARHGAP25
ARHGAP26
ARHGAP28
ARHGAP29
ARHGAP30
ARHGAP31
ARHGAP32
ARHGAP33
ARHGAP36
ARHGAP4
ARHGAP42
ARHGAP5
ARHGAP6
ARHGAP9
ARHGDIB
ARHGEF1
ARHGEF10L
ARHGEF11
ARHGEF12
ARHGEF17
ARHGEF18
ARHGEF19
ARHGEF2
ARHGEF33
ARHGEF37
ARHGEF38
ARHGEF4
ARHGEF5
ARHGEF5L
ARHGEF7
ARHGEF9
ARID1A
ARID1B
ARID2
ARID3A
ARID3B
ARID3C
ARID4A
ARID4B
ARID5A
ARID5B
ARIH1
ARIH2
ARL1
ARL10
ARL11
ARL13A
ARL14
ARL2
ARL2BP
ARL3
ARL4A
ARL4C
ARL4D
ARL6IP4
ARL6IP5
ARL6IP6
ARL8B
ARL9
ARMC1
ARMC2
ARMC3
ARMC4
ARMC6
ARMC7
ARMC8
ARMC9
ARMCX2
ARMCX3
ARMCX5
ARMCX6
ARNT
ARNT2
ARNTL
ARNTL2
ARPC2
ARPC3
ARPC4
ARPC5
ARPC5L
ARPP19
ARR3
ARRB1
ARRB2
ARRDC2
ARRDC3
ARRDC4
ARSG
ARSK
ART3
ART4
ART5
ARV1
ARVCF
AS3MT
ASAP1
ASAP2
ASAP3
ASB1
ASB11
ASB13
ASB15
ASB18
ASB2
ASB3
ASB4
ASB5
ASB6
ASB7
ASCC1
ASCL3
ASCL4
ASF1A
ASF1B
ASGR2
ASH1L
ASIP
ASNA1
ASNS
ASPA
ASPH
ASPHD2
ASPM
ASPN
ASRGL1
ASTE1
ASTL
ASTN1
ASTN2
ASXL1
ASXL2
ASXL3
ASZ1
ATAD1
ATAD2
ATAD5
ATBF1
ATE1
ATF2
ATF3
ATF4
ATF5
ATF6
ATF7
ATF7IP
ATG12
ATG16L1
ATG16L2
ATG2B
ATG3
ATG4A
ATG4C
ATG4D
ATG5
ATG7
ATG9A
ATHL1
ATIC
ATL2
ATL3
ATM
ATOH1
ATOH8
ATP10A
ATP10D
ATP11C
ATP12A
ATP13A1
ATP13A2
ATP13A3
ATP13A4
ATP1A1
ATP1A2
ATP1A3
ATP1B1
ATP1B2
ATP1B4
ATP2A1
ATP2A2
ATP2A3
ATP2B1
ATP2B2
ATP2B3
ATP2B4
ATP2C1
ATP2C2
ATP4A
ATP4B
ATP5A1
ATP5B
ATP5D
ATP5E
ATP5F1
ATP5G1
ATP5G3
ATP5I
ATP5S
ATP5SL
ATP6AP1L
ATP6AP2
ATP6V0A2
ATP6V0A4
ATP6V0C
ATP6V0D1
ATP6V0D2
ATP6V0E1
ATP6V1A
ATP6V1B2
ATP6V1C1
ATP6V1C2
ATP6V1D
ATP6V1E1
ATP6V1E2
ATP6V1G2
ATP6V1G3
ATP6V1H
ATP7A
ATP7B
ATP8A1
ATP8B1
ATP8B2
ATP8B3
ATP8B4
ATP9A
ATPAF1
ATPBD4
ATR
ATRIP
ATRN
ATRNL1
ATXN1
ATXN10
ATXN1L
ATXN2
ATXN7
ATXN7L1
ATXN7L2
ATXN7L3
AUH
AUP1
AURKA
AUTS2
AVEN
AVP
AVPR1A
AVPR1B
AVPR2
AWAT2
AXIN2
AXL
AZGP1
AZI1
AZI2
AZU1
B3GALNT2
B3GALT1
B3GALT2
B3GALT4
B3GALT5
B3GALTL
B3GAT1
B3GAT2
B3GNT1
B3GNT3
B3GNT4
B3GNT6
B3GNT7
B3GNT8
B4GALT1
B4GALT3
B4GALT5
B4GALT7
B9D2
BAALC
BAAT
BACE1
BACE2
BACH1
BACH2
BAD
BAG3
BAG4
BAHD1
BAI2
BAIAP2
BAIAP2L1
BAIAP2L2
BAIAP3
BAK1
BAMBI
BANF1
BANF2
BAP1
BARHL1
BARHL2
BARX1
BARX2
BAT1
BAT2
BAT3
BAT4
BAT5
BATF3
BAX
BAZ1B
BAZ2A
BAZ2B
BBOX1
BBS10
BBS4
BBS7
BBS9
BBX
BCAN
BCAP31
BCAR3
BCAS1
BCAS3
BCAS4
BCAT2
BCCIP
BCDIN3D
BCKDHA
BCKDHB
BCKDK
BCL11A
BCL11B
BCL2
BCL2A1
BCL2L1
BCL2L10
BCL2L11
BCL2L12
BCL2L13
BCL2L15
BCL2L2
BCL3
BCL6
BCL6B
BCL7A
BCL7B
BCL7C
BCL9
BCL9L
BCLAF1
BCO2
BCOR
BCORL1
BDH1
BDH2
BDKRB1
BDKRB2
BDNF
BDP1
BECN1
BEGAIN
BEND2
BEND3
BEND4
BEND5
BEND6
BEST2
BEST3
BEST4
BET1
BET3L
BEX5
BFAR
BFSP1
BFSP2
BGLAP
BGN
BHLHA15
BHLHA9
BHLHB9
BHLHE22
BHLHE40
BHLHE41
BHMT
BHMT2
BICC1
BICD1
BICD2
BID
BIN2
BIN3
BIRC6
BIRC8
BIVM
BLCAP
BLM
BLMH
BLNK
BLOC1S1
BLOC1S2
BLVRA
BMI1
BMP1
BMP10
BMP15
BMP3
BMP5
BMP6
BMP7
BMPER
BMPR1A
BMPR1B
BMPR2
BMX
BNC1
BNC2
BNIP1
BNIP3L
BNIPL
BOC
BOD1
BOD1L
BOK
BOLA1
BOLA3
BOLL
BPGM
BPHL
BPIL2
BPNT1
BRAF
BRAP
BRCA2
BRCC3
BRD1
BRD2
BRD3
BRD8
BRE
BRF2
BRI3BP
BRIX1
BRMS1
BRMS1L
BRP44
BRP44L
BRPF1
BRPF3
BRSK1
BRUNOL6
BRWD2
BSN
BSPH1
BST1
BSX
BTAF1
BTBD1
BTBD10
BTBD11
BTBD12
BTBD16
BTBD18
BTBD19
BTBD2
BTBD3
BTBD7
BTC
BTD
BTF3
BTG1
BTG2
BTG4
BTK
BTN1A1
BTRC
BUB1B
BUB3
BUD13
BVES
BYSL
BZRAP1
BZW1
C10orf104
C10orf105
C10orf107
C10orf11
C10orf112
C10orf114
C10orf116
C10orf118
C10orf119
C10orf12
C10orf122
C10orf125
C10orf128
C10orf137
C10orf140
C10orf26
C10orf27
C10orf28
C10orf41
C10orf46
C10orf53
C10orf54
C10orf57
C10orf68
C10orf71
C10orf72
C10orf76
C10orf78
C10orf79
C10orf81
C10orf82
C10orf84
C10orf90
C10orf92
C10orf96
C10orf99
C11orf1
C11orf17
C11orf2
C11orf20
C11orf24
C11orf30
C11orf34
C11orf41
C11orf42
C11orf46
C11orf49
C11orf51
C11orf53
C11orf54
C11orf58
C11orf59
C11orf61
C11orf63
C11orf65
C11orf66
C11orf67
C11orf68
C11orf70
C11orf71
C11orf73
C11orf75
C11orf82
C11orf84
C11orf85
C11orf86
C11orf87
C11orf88
C11orf9
C11orf90
C11orf91
C11orf93
C11orf94
C11orf95
C12orf10
C12orf12
C12orf23
C12orf24
C12orf26
C12orf28
C12orf29
C12orf34
C12orf39
C12orf4
C12orf40
C12orf41
C12orf43
C12orf48
C12orf49
C12orf5
C12orf50
C12orf51
C12orf52
C12orf53
C12orf56
C12orf60
C12orf63
C12orf65
C12orf66
C12orf69
C12orf70
C12orf76
C13orf1
C13orf15
C13orf18
C13orf23
C13orf27
C13orf30
C13orf31
C13orf33
C13orf36
C13orf37
C13orf39
C14orf101
C14orf102
C14orf104
C14orf105
C14orf106
C14orf109
C14orf115
C14orf118
C14orf119
C14orf126
C14orf129
C14orf135
C14orf138
C14orf142
C14orf143
C14orf145
C14orf147
C14orf153
C14orf159
C14orf166
C14orf166B
C14orf174
C14orf179
C14orf181
C14orf21
C14orf37
C14orf39
C14orf4
C14orf43
C14orf45
C14orf49
C14orf50
C14orf73
C14orf79
C15orf23
C15orf26
C15orf27
C15orf29
C15orf33
C15orf39
C15orf40
C15orf42
C15orf43
C15orf44
C15orf48
C15orf58
C15orf59
C15orf60
C15orf61
C15orf62
C16orf11
C16orf42
C16orf5
C16orf57
C16orf58
C16orf59
C16orf65
C16orf68
C16orf71
C16orf72
C16orf74
C16orf75
C16orf78
C16orf79
C16orf80
C16orf90
C17orf102
C17orf104
C17orf105
C17orf106
C17orf107
C17orf28
C17orf37
C17orf42
C17orf46
C17orf47
C17orf48
C17orf49
C17orf50
C17orf53
C17orf57
C17orf61
C17orf63
C17orf64
C17orf65
C17orf66
C17orf67
C17orf72
C17orf75
C17orf78
C17orf79
C17orf80
C17orf85
C17orf87
C17orf97
C18orf22
C18orf25
C18orf34
C18orf54
C18orf55
C18orf8
C19orf12
C19orf18
C19orf21
C19orf22
C19orf26
C19orf29
C19orf29OS
C19orf33
C19orf35
C19orf36
C19orf38
C19orf39
C19orf42
C19orf43
C19orf44
C19orf45
C19orf50
C19orf52
C19orf53
C19orf54
C19orf55
C19orf56
C19orf57
C19orf59
C19orf60
C19orf61
C19orf63
C19orf66
C19orf67
C19orf68
C19orf69
C19orf70
C19orf71
C19orf76
C19orf77
C1D
C1GALT1
C1GALT1C1
C1orf100
C1orf101
C1orf103
C1orf110
C1orf111
C1orf112
C1orf114
C1orf115
C1orf123
C1orf124
C1orf125
C1orf130
C1orf131
C1orf133
C1orf135
C1orf141
C1orf146
C1orf150
C1orf156
C1orf158
C1orf161
C1orf162
C1orf168
C1orf170
C1orf172
C1orf173
C1orf174
C1orf175
C1orf182
C1orf183
C1orf186
C1orf187
C1orf189
C1orf194
C1orf196
C1orf201
C1orf21
C1orf227
C1orf228
C1orf230
C1orf26
C1orf27
C1orf31
C1orf35
C1orf38
C1orf43
C1orf51
C1orf53
C1orf54
C1orf55
C1orf56
C1orf57
C1orf58
C1orf59
C1orf65
C1orf66
C1orf68
C1orf69
C1orf74
C1orf84
C1orf85
C1orf87
C1orf88
C1orf89
C1orf9
C1orf91
C1orf92
C1orf96
C1QC
C1QL1
C1QL2
C1QL3
C1QL4
C1QTNF3
C1QTNF4
C1QTNF7
C1R
C1RL
C1S
C20orf100
C20orf108
C20orf111
C20orf114
C20orf118
C20orf12
C20orf123
C20orf134
C20orf151
C20orf152
C20orf160
C20orf165
C20orf177
C20orf186
C20orf194
C20orf196
C20orf202
C20orf24
C20orf29
C20orf3
C20orf4
C20orf43
C20orf54
C20orf7
C20orf70
C20orf72
C20orf79
C20orf82
C20orf85
C20orf94
C20orf96
C21orf59
C21orf62
C21orf66
C21orf7
C22orf13
C22orf15
C22orf23
C22orf25
C22orf26
C22orf28
C22orf30
C22orf33
C22orf36
C22orf39
C22orf41
C22orf46
C2CD2
C2CD2L
C2CD4D
C2orf16
C2orf18
C2orf24
C2orf29
C2orf34
C2orf40
C2orf42
C2orf44
C2orf47
C2orf49
C2orf50
C2orf51
C2orf53
C2orf54
C2orf55
C2orf56
C2orf57
C2orf60
C2orf61
C2orf62
C2orf63
C2orf64
C2orf65
C2orf66
C2orf68
C2orf69
C2orf7
C2orf70
C2orf72
C2orf73
C2orf74
C2orf76
C2orf77
C2orf78
C2orf79
C2orf80
C2orf82
C2orf84
C2orf86
C2orf88
C3
C3orf1
C3orf14
C3orf15
C3orf16
C3orf17
C3orf18
C3orf22
C3orf25
C3orf26
C3orf31
C3orf37
C3orf39
C3orf45
C3orf49
C3orf54
C3orf58
C3orf59
C3orf62
C3orf64
C3orf67
C3orf70
C3orf75
C4BPA
C4BPB
C4orf17
C4orf18
C4orf19
C4orf22
C4orf29
C4orf31
C4orf32
C4orf33
C4orf37
C4orf40
C4orf41
C4orf43
C4orf44
C4orf45
C4orf46
C4orf47
C4orf48
C4orf49
C4orf50
C4orf51
C5
C5orf13
C5orf15
C5orf22
C5orf25
C5orf28
C5orf32
C5orf33
C5orf34
C5orf35
C5orf36
C5orf37
C5orf39
C5orf4
C5orf40
C5orf42
C5orf43
C5orf45
C5orf46
C5orf47
C5orf48
C5orf49
C5orf51
C5orf52
C5orf53
C5orf58
C6
C6orf105
C6orf106
C6orf115
C6orf118
C6orf120
C6orf125
C6orf126
C6orf132
C6orf140
C6orf142
C6orf145
C6orf15
C6orf150
C6orf161
C6orf162
C6orf163
C6orf165
C6orf168
C6orf170
C6orf174
C6orf182
C6orf186
C6orf191
C6orf192
C6orf201
C6orf203
C6orf204
C6orf205
C6orf211
C6orf221
C6orf222
C6orf225
C6orf226
C6orf35
C6orf47
C6orf52
C6orf62
C6orf64
C6orf70
C6orf72
C6orf81
C6orf89
C6orf94
C6orf97
C7
C7orf10
C7orf11
C7orf16
C7orf20
C7orf23
C7orf25
C7orf27
C7orf31
C7orf34
C7orf41
C7orf42
C7orf43
C7orf44
C7orf45
C7orf47
C7orf49
C7orf50
C7orf53
C7orf55
C7orf58
C7orf59
C7orf63
C7orf64
C7orf72
C8A
C8B
C8G
C8orf33
C8orf34
C8orf37
C8orf38
C8orf40
C8orf41
C8orf46
C8orf47
C8orf48
C8orf59
C8orf73
C8orf80
C8orf83
C8orf84
C8orf85
C9
C9orf100
C9orf102
C9orf114
C9orf116
C9orf117
C9orf119
C9orf123
C9orf125
C9orf126
C9orf128
C9orf131
C9orf134
C9orf135
C9orf144
C9orf150
C9orf152
C9orf153
C9orf156
C9orf167
C9orf169
C9orf171
C9orf173
C9orf21
C9orf23
C9orf24
C9orf25
C9orf3
C9orf30
C9orf4
C9orf40
C9orf41
C9orf43
C9orf46
C9orf5
C9orf50
C9orf57
C9orf6
C9orf61
C9orf68
C9orf71
C9orf72
C9orf80
C9orf82
C9orf84
C9orf89
C9orf9
C9orf91
C9orf93
C9orf95
C9orf98
CA1
CA10
CA11
CA12
CA13
CA2
CA3
CA6
CA8
CA9
CAB39
CAB39L
CABLES1
CABLES2
CABP1
CABP2
CABP4
CABP5
CABYR
CACHD1
CACNA1A
CACNA1C
CACNA1D
CACNA1E
CACNA1F
CACNA1G
CACNA1I
CACNA2D1
CACNA2D2
CACNA2D4
CACNB1
CACNB2
CACNB3
CACNG1
CACNG2
CACNG3
CACNG4
CACNG5
CACNG6
CACNG7
CACNG8
CACYBP
CADM2
CADM4
CADPS2
CAGE1
CALB1
CALB2
CALCA
CALCB
CALCOCO2
CALCR
CALCRL
CALD1
CALHM1
CALHM2
CALHM3
CALM1
CALML4
CALML5
CALN1
CALR
CALR3
CALU
CALY
CAMK1
CAMK1D
CAMK1G
CAMK2A
CAMK2B
CAMK2D
CAMK2G
CAMK2N1
CAMK4
CAMKK1
CAMKK2
CAMLG
CAMP
CAMSAP1
CAMTA2
CAND2
CANX
CAP1
CAP2
CAPG
CAPN1
CAPN11
CAPN12
CAPN5
CAPN6
CAPN9
CAPRIN1
CAPS
CAPS2
CAPSL
CAPZA1
CAPZA3
CAPZB
CARD14
CARHSP1
CARM1
CARNS1
CARS
CARS2
CARTPT
CASC1
CASC3
CASC4
CASC5
CASD1
CASK
CASP12
CASP14
CASP2
CASP3
CASP6
CASP7
CASP8
CASP9
CASQ1
CASQ2
CASR
CASS4
CAST
CAT
CATSPER1
CATSPER2
CATSPERB
CATSPERG
CAV1
CAV2
CBARA1
CBFA2T2
CBFA2T3
CBL
CBLC
CBLN2
CBLN3
CBLN4
CBR3
CBR4
CBX1
CBX3
CBX5
CBX7
CBX8
CBY3
CC2D1A
CC2D1B
CC2D2A
CCBE1
CCBL1
CCBL2
CCBP2
CCDC102B
CCDC103
CCDC104
CCDC105
CCDC107
CCDC109A
CCDC109B
CCDC11
CCDC110
CCDC111
CCDC113
CCDC115
CCDC116
CCDC12
CCDC120
CCDC121
CCDC122
CCDC124
CCDC129
CCDC130
CCDC132
CCDC135
CCDC136
CCDC138
CCDC142
CCDC146
CCDC148
CCDC15
CCDC150
CCDC151
CCDC152
CCDC155
CCDC157
CCDC158
CCDC159
CCDC160
CCDC18
CCDC19
CCDC22
CCDC23
CCDC25
CCDC28A
CCDC28B
CCDC3
CCDC30
CCDC33
CCDC34
CCDC36
CCDC37
CCDC38
CCDC39
CCDC40
CCDC42
CCDC42B
CCDC46
CCDC50
CCDC51
CCDC54
CCDC55
CCDC56
CCDC59
CCDC6
CCDC60
CCDC61
CCDC62
CCDC63
CCDC64
CCDC65
CCDC68
CCDC70
CCDC71
CCDC72
CCDC75
CCDC76
CCDC77
CCDC80
CCDC81
CCDC82
CCDC83
CCDC84
CCDC85A
CCDC85B
CCDC86
CCDC87
CCDC88A
CCDC88B
CCDC88C
CCDC89
CCDC90A
CCDC90B
CCDC91
CCDC92
CCDC93
CCDC94
CCDC97
CCDC99
CCHCR1
CCIN
CCK
CCKBR
CCL1
CCL11
CCL14
CCL16
CCL19
CCL2
CCL20
CCL21
CCL22
CCL24
CCL25
CCL26
CCL27
CCL28
CCL5
CCL8
CCM2
CCNA1
CCNA2
CCNB1IP1
CCNB2
CCNB3
CCNC
CCND1
CCND2
CCND3
CCNDBP1
CCNE1
CCNE2
CCNG1
CCNG2
CCNH
CCNI
CCNI2
CCNJ
CCNJL
CCNK
CCNL2
CCNT1
CCNT2
CCNY
CCPG1
CCR1
CCR10
CCR7
CCR9
CCRL1
CCS
CCT2
CCT3
CCT4
CCT7
CD101
CD109
CD14
[truncated: 9,962 more rows]
