# Supplementary material for: Development of a porcine (Sus scofa) embryo-specific microarray: array annotation and validation
Source: BMC Genomics. 2012 Aug 3;13:370. doi: 10.1186/1471-2164-13-370 (PMC3468353; doi:10.1186/1471-2164-13-370)
Supplement: Additional file 3 — Assembly parameter for gene annotation using SeqMan NGen. Text file containing the details of the parameter set up. [file 1471-2164-13-370-S3.txt]

SeqMan NGen Assembly Report
SeqMan NGen 3.0.4 build 10
Assembly Time: 0:02:33 
Mer generation Time: 0:01:22 
Layout Time: 0:00:04 
Layout Alignment Time: 0:00:06 

Assembly Totals		
 	Contigs:	26217
 	Contigs > 2K:	8616
 	Contigs To Reach Genome Length 48390620:	26189
 	Assembled Sequences:	47326
 	Unassembled Sequences:	22020
 	All Sequences:	69346
 	Contig N50:	2 Kbases
 	Average Coverage:	1
Average Totals		
 	Sequences per Contig:	1
Average Lengths		
 	Contigs:	1845
 	Assembled Sequences:	26
 	Unassembled Sequences:	60
 	All Sequences:	37

Assembly Parameters
	Match Size: 21 
	Match Spacing: 10 
	Minimum Match Percentage: 98 
	Match Score: 10 
	Mismatch Penalty: 20 
	Gap Penalty: 30 
	Max Gap: 6 
	Genome Length: 48390620 
	Expected Coverage: 2 

-- SCRIPT --
setDefaultDirectory
	defaultWinDirectory : C:\Users\stsoi1\DNAStar Data\
project
workflow
	kind : small_templated
holdopen
loadTemplate
	file : "C:\Users\stsoi1\Desktop\Sscrofa10 Jun 2011\rna.gbk"
loadSeqIllumina
	file : "E:\Fasta files\EMPV43129.FASTA"
	maxSeqs 15000000 
setParam
	Parameter 'MaxGap' value '6'
setParam
	Parameter 'MatchSize' value '21'
setParam
	Parameter 'MatchSpacing' value '10'
setParam
	Parameter 'MinMatchPercent' value '98'
setParam
	Parameter 'UseRepeatHandling' value 'True'
assemble
	trimEnds:false
	vectScan:false
	repeatScan:false
	contamScan:false
	doAssemble:true
removeSmallContigs
saveReport
	file : "C:\Users\stsoi1\DNAStar Data\EMPV1sus10.txt"
