# Supplementary material for: Development of a porcine (Sus scofa) embryo-specific microarray: array annotation and validation
Source: BMC Genomics. 2012 Aug 3;13:370. doi: 10.1186/1471-2164-13-370 (PMC3468353; doi:10.1186/1471-2164-13-370)
Supplement: Additional file 5 — Re-annotation of the probe sequences without GS. Excel file containing the results of porcine gene annotation with probe ID, accession number, gene description, gene symbol (sheet 1) and LOC (sheet 2). [file 1471-2164-13-370-S5.xls]

## Sheet: with GS
ProbeID	GB ID (porcine RefSeq)	Gene Symbol (porcine)	Description
EMPV1_00023	XM_001924600	ZNF451	PREDICTED: Sus scrofa zinc finger protein 451 (ZNF451), mRNA
EMPV1_00024	XM_003128459	FSD2	PREDICTED: Sus scrofa fibronectin type III and SPRY domain containing 2 (FSD2), mRNA
EMPV1_00025	XM_001927872	EDC3	PREDICTED: Sus scrofa enhancer of mRNA decapping 3 homolog (S. cerevisiae) (EDC3), mRNA
EMPV1_00027	NM_001012408	DMD	Sus scrofa dystrophin (DMD), mRNA
EMPV1_00031	XM_003353389.1	VPS39	PREDICTED: Sus scrofa vacuolar protein sorting 39 homolog (S. cerevisiae), transcript variant 2 (VPS39), mRNA
EMPV1_00034	XM_003359590	SLC40A1	PREDICTED: Sus scrofa solute carrier family 40 (iron-regulated transporter), member 1 (SLC40A1), mRNA
EMPV1_00042	NM_001170518.1	SOCS6	Sus scrofa suppressor of cytokine signaling 6 (SOCS6), mRNA
EMPV1_00061	XM_003134916	NLGN4X	PREDICTED: Sus scrofa neuroligin 4, X-linked (NLGN4X), mRNA
EMPV1_00068	NM_001190189	SLC25A1	Sus scrofa solute carrier family 25 (mitochondrial carrier; citrate transporter), member 1 (SLC25A1), nuclear gene encoding mitochondrial protein, mRNA
EMPV1_00085	NM_001097423	ITGB6	Sus scrofa integrin, beta 6 (ITGB6), mRNA
EMPV1_00095	XM_003130585	ZBTB41	PREDICTED: Sus scrofa zinc finger and BTB domain containing 41 (ZBTB41), mRNA
EMPV1_00115	XM_001925824.3	RNF185	PREDICTED: Sus scrofa ring finger protein 185, transcript variant 1 (RNF185), mRNA
EMPV1_00118	NM_001037276	SMAF1	Sus scrofa small adipocyte factor 1 (SMAF1), mRNA
EMPV1_00144	NM_001184752	TPO	Sus scrofa thyroid peroxidase (TPO), mRNA
EMPV1_00158	XM_001925554	GALK2	PREDICTED: Sus scrofa galactokinase 2, transcript variant 1 (GALK2), mRNA
EMPV1_00199	XM_003125855	KCNA10	PREDICTED: Sus scrofa potassium voltage-gated channel, shaker-related subfamily, member 10 (KCNA10), mRNA
EMPV1_00222	XM_001928678	FGFR1	PREDICTED: Sus scrofa fibroblast growth factor receptor 1, transcript variant 1 (FGFR1), mRNA
EMPV1_00232	XM_003128146	EXOC2	PREDICTED: Sus scrofa exocyst complex component 2 (EXOC2), mRNA
EMPV1_00250	NM_001201431	SELO	Sus scrofa selenoprotein O (SELO), mRNA
EMPV1_00266	XM_003125442	GPAA1	PREDICTED: Sus scrofa glycosylphosphatidylinositol anchor attachment protein 1 homolog (yeast) (GPAA1), mRNA
EMPV1_00270	XM_003127839	EPB41L3	PREDICTED: Sus scrofa erythrocyte membrane protein band 4.1-like 3 (EPB41L3), partial mRNA
EMPV1_00277	NM_001003924	C1QA	Sus scrofa complement component 1, q subcomponent, A chain (C1QA), mRNA
EMPV1_00289	XM_003132819	SCARA5	PREDICTED: Sus scrofa scavenger receptor class A, member 5 (putative) (SCARA5), mRNA
EMPV1_00349	XM_001924377	UBA3	PREDICTED: Sus scrofa ubiquitin-like modifier activating enzyme 3, transcript variant 1 (UBA3), mRNA
EMPV1_00350	NM_001122994	OAZ1	Sus scrofa ornithine decarboxylase antizyme 1 (OAZ1), mRNA
EMPV1_00367	NM_001008481	NR3C1	Sus scrofa nuclear receptor subfamily 3, group C, member 1 (glucocorticoid receptor) (NR3C1), mRNA
EMPV1_00385	NM_001177912	PNLIP	Sus scrofa pancreatic lipase (PNLIP), mRNA
EMPV1_00389	NM_001122984	MFGE8	Sus scrofa milk fat globule-EGF factor 8 protein (MFGE8), mRNA
EMPV1_00410	NM_001130241	PPARD	Sus scrofa peroxisome proliferator-activated receptor delta (PPARD), transcript variant 2, mRNA
EMPV1_00416	XM_001928309	TBC1D7	PREDICTED: Sus scrofa TBC1 domain family, member 7, transcript variant 1 (TBC1D7), mRNA
EMPV1_00422	XM_003127973	TTC4	PREDICTED: Sus scrofa tetratricopeptide repeat domain 4 (TTC4), mRNA
EMPV1_00428	XM_003134184	LONRF1	PREDICTED: Sus scrofa LON peptidase N-terminal domain and ring finger 1 (LONRF1), mRNA
EMPV1_00438	XM_001929593	AARS2	PREDICTED: Sus scrofa alanyl-tRNA synthetase 2, mitochondrial (putative) (AARS2), mRNA
EMPV1_00447	XM_001928419	TRUB2	PREDICTED: Sus scrofa TruB pseudouridine (psi) synthase homolog 2 (E. coli) (TRUB2), mRNA
EMPV1_00454	NM_214111	DMRT-1	Sus scrofa doublesex and mab-3 related transcription factor 1 (DMRT-1), mRNA
EMPV1_00461	NM_213939	PIK3CG	Sus scrofa phosphoinositide-3-kinase, catalytic, gamma polypeptide (PIK3CG), mRNA
EMPV1_00476	NM_001025218	ATP5G1	Sus scrofa ATP synthase, H+ transporting, mitochondrial Fo complex, subunit C1 (subunit 9) (ATP5G1), nuclear gene encoding mitochondrial protein, mRNA
EMPV1_00486	NM_001099941	MYOT	Sus scrofa myotilin (MYOT), mRNA
EMPV1_00498	NM_001123213	VAPB	Sus scrofa VAMP (vesicle-associated membrane protein)-associated protein B and C (VAPB), mRNA
EMPV1_00507	NM_001190183	PRMT6	Sus scrofa protein arginine methyltransferase 6 (PRMT6), mRNA
EMPV1_00513	NM_214006	CD9	Sus scrofa CD9 molecule (CD9), mRNA
EMPV1_00518	NM_001166317	PHKG2	Sus scrofa phosphorylase kinase, gamma 2 (testis) (PHKG2), mRNA
EMPV1_00525	XM_001929513	MAPK13	PREDICTED: Sus scrofa mitogen-activated protein kinase 13 (MAPK13), mRNA
EMPV1_00526	NM_001145130	ZNF389	Sus scrofa zinc finger protein 389 (ZNF389), mRNA
EMPV1_00536	XM_001927747	PABPC1	PREDICTED: Sus scrofa poly(A) binding protein, cytoplasmic 1 (PABPC1), mRNA
EMPV1_00552	XM_003356999	LRBA	PREDICTED: Sus scrofa LPS-responsive vesicle trafficking, beach and anchor containing (LRBA), partial mRNA
EMPV1_00559	XM_003123944	H2AFY	PREDICTED: Sus scrofa H2A histone family, member Y, transcript variant 1 (H2AFY), mRNA
EMPV1_00588	XM_003355545	ABCC9	PREDICTED: Sus scrofa ATP-binding cassette, sub-family C (CFTR/MRP), member 9 (ABCC9), mRNA
EMPV1_00608	XM_003130947	VPS36	PREDICTED: Sus scrofa vacuolar protein sorting 36 homolog (S. cerevisiae) (VPS36), mRNA
EMPV1_00611	XM_003357958	RNF157	PREDICTED: Sus scrofa ring finger protein 157 (RNF157), mRNA
EMPV1_00620	XM_003360177	AVL9	PREDICTED: Sus scrofa AVL9 homolog (Scerevisiae) (AVL9), mRNA
EMPV1_00621	XM_003127543.2	ZBTB48	PREDICTED: Sus scrofa zinc finger and BTB domain containing 48 (ZBTB48), mRNA
EMPV1_00626	NM_001014971.1	COL5A1	Sus scrofa collagen, type V, alpha 1 (COL5A1), mRNA
EMPV1_00653	XM_003126858	ADAT1	PREDICTED: Sus scrofa adenosine deaminase, tRNA-specific 1 (ADAT1), mRNA
EMPV1_00712	XM_003355700	PPP1R12A	PREDICTED: Sus scrofa protein phosphatase 1, regulatory (inhibitor) subunit 12A (PPP1R12A), mRNA
EMPV1_00758	XM_003360013	PIGT	PREDICTED: Sus scrofa phosphatidylinositol glycan anchor biosynthesis, class T, transcript variant 1 (PIGT), mRNA
EMPV1_00763	XM_001924473	ZNF407	PREDICTED: Sus scrofa zinc finger protein 407 (ZNF407), mRNA
EMPV1_00780	NM_001190282	ATG12	Sus scrofa ATG12 autophagy related 12 homolog (Scerevisiae) (ATG12), mRNA
EMPV1_00801	XM_003125291	SUPT7L	PREDICTED: Sus scrofa suppressor of Ty 7 (S. cerevisiae)-like (SUPT7L), mRNA
EMPV1_00821	NM_001134354	ACTR2	Sus scrofa ARP2 actin-related protein 2 homolog (yeast) (ACTR2), mRNA
EMPV1_00834	NM_001097476	PSMB7	Sus scrofa proteasome (prosome, macropain) subunit, beta type, 7 (PSMB7), mRNA
EMPV1_00835	NM_001185139	NANS	Sus scrofa N-acetylneuraminic acid synthase (NANS), mRNA
EMPV1_00837	NM_001098583	KRT2	Sus scrofa keratin 2 (KRT2), mRNA
EMPV1_00851	NM_001123217	ZNF217	Sus scrofa zinc finger protein 217 (ZNF217), mRNA
EMPV1_00857	XM_001928546	FNBP1L	PREDICTED: Sus scrofa formin binding protein 1-like (FNBP1L), mRNA
EMPV1_00863	NM_001114274	MIC-2	Sus scrofa MHC class I related antigen 2 (MIC-2), mRNA
EMPV1_00866	XM_001927036	COL12A1	PREDICTED: Sus scrofa collagen, type XII, alpha 1 (COL12A1), mRNA
EMPV1_00873	XM_003357790	GTPBP4	PREDICTED: Sus scrofa GTP binding protein 4 (GTPBP4), mRNA
EMPV1_00896	NM_214245	SCAMP1	Sus scrofa secretory carrier membrane protein 1 (SCAMP1), mRNA
EMPV1_00938	XM_003135050	PHF16	PREDICTED: Sus scrofa PHD finger protein 16 (PHF16), mRNA
EMPV1_00949	XM_003357461	DGKB	PREDICTED: Sus scrofa diacylglycerol kinase, beta 90kDa (DGKB), mRNA
EMPV1_00954	XM_003122265	TSC1	PREDICTED: Sus scrofa tuberous sclerosis 1 (TSC1), mRNA
EMPV1_00960	NM_001190205	ATP6V1C1	Sus scrofa ATPase, H+ transporting, lysosomal 42kDa, V1 subunit C1 (ATP6V1C1), mRNA
EMPV1_00970	XM_001926625	CTAGE5	PREDICTED: Sus scrofa CTAGE family, member 5, transcript variant 1 (CTAGE5), mRNA
EMPV1_00979	XM_003361055	PRDM6	PREDICTED: Sus scrofa PR domain containing 6 (PRDM6), mRNA
EMPV1_01013	NM_001098601	SNCAIP	Sus scrofa synuclein, alpha interacting protein (SNCAIP), transcript variant 1e, mRNA
EMPV1_01014	XM_001924738	ADD3	PREDICTED: Sus scrofa adducin 3 (gamma), transcript variant 1 (ADD3), mRNA
EMPV1_01019	XM_003123906	CHSY3	PREDICTED: Sus scrofa chondroitin sulfate synthase 3 (CHSY3), mRNA
EMPV1_01025	XM_001928168	TDRD6	PREDICTED: Sus scrofa tudor domain containing 6 (TDRD6), mRNA
EMPV1_01032	XM_003355613	MICAL3	PREDICTED: Sus scrofa microtubule associated monoxygenase, calponin and LIM domain containing 3 (MICAL3), mRNA
EMPV1_01035	XM_001925585	GPR137B	PREDICTED: Sus scrofa G protein-coupled receptor 137B (GPR137B), mRNA
EMPV1_01036	NM_001205094	UBE2V1	Sus scrofa ubiquitin-conjugating enzyme E2 variant 1 (UBE2V1), mRNA
EMPV1_01056	XM_001925389	EIF3E	PREDICTED: Sus scrofa eukaryotic translation initiation factor 3, subunit E (EIF3E), mRNA
EMPV1_01077	XM_003127812	BMP8A	PREDICTED: Sus scrofa bone morphogenetic protein 8a (BMP8A), mRNA
EMPV1_01090	XM_003122258	PRRC2B	PREDICTED: Sus scrofa proline-rich coiled-coil 2B (PRRC2B), partial mRNA
EMPV1_01097	XM_003124901	AFF3	PREDICTED: Sus scrofa AF4/FMR2 family, member 3 (AFF3), mRNA
EMPV1_01100	NM_213928.1	GOT2	Sus scrofa glutamic-oxaloacetic transaminase 2, mitochondrial (aspartate aminotransferase 2) (GOT2), nuclear gene encoding mitochondrial protein, mRNA
EMPV1_01105	NM_001123221	HEXA	Sus scrofa hexosaminidase A (alpha polypeptide) (HEXA), mRNA
EMPV1_01110	XM_003126204	COPZ1	PREDICTED: Sus scrofa coatomer protein complex, subunit zeta 1, transcript variant 2 (COPZ1), mRNA
EMPV1_01118	XM_003125835	TRIM33	PREDICTED: Sus scrofa tripartite motif containing 33, transcript variant 1 (TRIM33), partial mRNA
EMPV1_01128	XM_001928931	KIF20B	PREDICTED: Sus scrofa kinesin family member 20B (KIF20B), mRNA
EMPV1_01137	NM_001104953	SDHB	Sus scrofa succinate dehydrogenase complex, subunit B, iron sulfur (Ip) (SDHB), nuclear gene encoding mitochondrial protein, mRNA
EMPV1_01142	XM_003129923	VPS11	PREDICTED: Sus scrofa vacuolar protein sorting 11 homolog (S. cerevisiae) (VPS11), mRNA
EMPV1_01144	XM_003355197	TARS2	PREDICTED: Sus scrofa threonyl-tRNA synthetase 2, mitochondrial (putative) (TARS2), mRNA
EMPV1_01155	XM_003128341	DAXX	PREDICTED: Sus scrofa death-domain associated protein (DAXX), mRNA
EMPV1_01156	XM_003359758	LIFR	PREDICTED: Sus scrofa leukemia inhibitory factor receptor alpha (LIFR), mRNA
EMPV1_01189	XM_001929624	CDC45	PREDICTED: Sus scrofa cell division cycle 45 homolog (S. cerevisiae) (CDC45), mRNA
EMPV1_01192	XM_003133966	SNX18	PREDICTED: Sus scrofa sorting nexin 18 (SNX18), mRNA
EMPV1_01193	NM_001105300	COPS5	Sus scrofa COP9 constitutive photomorphogenic homolog subunit 5 (Arabidopsis) (COPS5), mRNA
EMPV1_01195	XM_003126193	PCBP2	PREDICTED: Sus scrofa poly(rC) binding protein 2, transcript variant 1 (PCBP2), mRNA
EMPV1_01201	XM_001926264	NID2	PREDICTED: Sus scrofa nidogen 2 (osteonidogen) (NID2), mRNA
EMPV1_01206	NM_001037146	RPSA	Sus scrofa ribosomal protein SA (RPSA), mRNA
EMPV1_01225	XM_003355610	CACNA2D4	PREDICTED: Sus scrofa calcium channel, voltage-dependent, alpha 2/delta subunit 4 (CACNA2D4), partial mRNA
EMPV1_01238	NM_001195340	HACE1	Sus scrofa HECT domain and ankyrin repeat containing, E3 ubiquitin protein ligase 1 (HACE1), mRNA
EMPV1_01283	XM_003131822	RPA1	PREDICTED: Sus scrofa replication protein A1, 70kDa (RPA1), mRNA
EMPV1_01288	XM_003124566	DNAH3	PREDICTED: Sus scrofa dynein, axonemal, heavy chain 3 (DNAH3), mRNA
EMPV1_01291	NM_001098601	SNCAIP	Sus scrofa synuclein, alpha interacting protein (SNCAIP), transcript variant 1e, mRNA
EMPV1_01307	XM_003128146	EXOC2	PREDICTED: Sus scrofa exocyst complex component 2 (EXOC2), mRNA
EMPV1_01315	XM_003356367	ROCK1	PREDICTED: Sus scrofa Rho-associated, coiled-coil containing protein kinase 1 (ROCK1), mRNA
EMPV1_01333	XM_003353940	PIK3C2A	PREDICTED: Sus scrofa phosphoinositide-3-kinase, class 2, alpha polypeptide (PIK3C2A), mRNA
EMPV1_01334	XM_003355013	VPS13B	PREDICTED: Sus scrofa vacuolar protein sorting 13 homolog B (yeast) (VPS13B), mRNA
EMPV1_01338	XM_001929437	SMARCB1	PREDICTED: Sus scrofa SWI/SNF related, matrix associated, actin dependent regulator of chromatin, subfamily b, member 1, transcript variant 1 (SMARCB1), mRNA
EMPV1_01362	XM_003356662	AP3S2	PREDICTED: Sus scrofa adaptor-related protein complex 3, sigma 2 subunit, transcript variant 2 (AP3S2), mRNA
EMPV1_01367	XM_003133471	UBR3	PREDICTED: Sus scrofa ubiquitin protein ligase E3 component n-recognin 3 (putative) (UBR3), mRNA
EMPV1_01375	NM_001123083	BCKDHA	Sus scrofa branched chain keto acid dehydrogenase E1, alpha polypeptide (BCKDHA), nuclear gene encoding mitochondrial protein, mRNA
EMPV1_01391	XM_001928924	RCSD1	REDICTED: Sus scrofa RCSD domain containing 1 (RCSD1), mRNA
EMPV1_01400	NM_001142666	TEAD4	Sus scrofa TEA domain family member 4 (TEAD4), mRNA
EMPV1_01410	XM_001926595	NUP214	PREDICTED: Sus scrofa nucleoporin 214kDa (NUP214), mRNA
EMPV1_01439	XM_001929191	SEC23A	PREDICTED: Sus scrofa Sec23 homolog A (Scerevisiae), transcript variant 2 (SEC23A), mRNA
EMPV1_01479	NM_001101028	ACOX1	Sus scrofa acyl-CoA oxidase 1, palmitoyl (ACOX1), mRNA
EMPV1_01490	XM_003133371	ADAM5	PREDICTED: Sus scrofa a disintegrin and metallopeptidase domain 5 (ADAM5), mRNA
EMPV1_01496	NM_001204393	ATP2A1	Sus scrofa ATPase, Ca++ transporting, cardiac muscle, fast twitch 1 (ATP2A1), mRNA
EMPV1_01498	XM_003134476	ZNF335	PREDICTED: Sus scrofa zinc finger protein 335 (ZNF335), mRNA
EMPV1_01503	NM_001130733.1	ADSL	Sus scrofa adenylosuccinate lyase (ADSL), mRNA
EMPV1_01521	NM_001160092.1	SMYD3	Sus scrofa SET and MYND domain containing 3 (SMYD3), mRNA
EMPV1_01525	XM_003131745	SUZ12	PREDICTED: Sus scrofa suppressor of zeste 12 homolog (Drosophila) (SUZ12), mRNA
EMPV1_01535	XM_001925053	GLUD1	PREDICTED: Sus scrofa glutamate dehydrogenase 1 (GLUD1), mRNA
EMPV1_01545	XM_001929236	SNUPN	PREDICTED: Sus scrofa snurportin 1, transcript variant 1 (SNUPN), mRNA
EMPV1_01546	XM_001928193	SEC24C	PREDICTED: Sus scrofa SEC24 family, member C (Scerevisiae) (SEC24C), mRNA
EMPV1_01547	XM_003131998	ZNF18	PREDICTED: Sus scrofa zinc finger protein 18 (ZNF18), mRNA
EMPV1_01550	NM_001113694	SLA-DQB1	Sus scrofa SLA-DQ beta1 domain (SLA-DQB1), mRNA
EMPV1_01557	XM_001925246	ZNF142	PREDICTED: Sus scrofa zinc finger protein 142 (ZNF142), mRNA
EMPV1_01573	XM_003126462	ATF7IP	PREDICTED: Sus scrofa activating transcription factor 7 interacting protein (ATF7IP), mRNA
EMPV1_01579	NM_001195337	FKBP4	Sus scrofa FK506 binding protein 4, 59kDa (FKBP4), mRNA
EMPV1_01581	NM_213854	DDC	Sus scrofa dopa decarboxylase (aromatic L-amino acid decarboxylase) (DDC), mRNA
EMPV1_01588	XM_001927738	MMRN2	PREDICTED: Sus scrofa multimerin 2 (MMRN2), mRNA
EMPV1_01598	XM_001928727	ORM1	PREDICTED: Sus scrofa orosomucoid 1 (ORM1), mRNA
EMPV1_01626	NM_001195333	DIS3L2	Sus scrofa DIS3 mitotic control homolog (Scerevisiae)-like 2 (DIS3L2), mRNA
EMPV1_01652	XM_003357117.1	ZNF143	PREDICTED: Sus scrofa zinc finger protein 143 (ZNF143), mRNA
EMPV1_01657	NM_214372	APP	Sus scrofa amyloid beta [A4] precursor protein (APP), mRNA
EMPV1_01673	XM_001928933	MPZL1	PREDICTED: Sus scrofa myelin protein zero-like 1 (MPZL1), mRNA
EMPV1_01676	XM_003132616	LRCH3	PREDICTED: Sus scrofa leucine-rich repeats and calponin homology (CH) domain containing 3, transcript variant 1 (LRCH3), mRNA
EMPV1_01679	XM_003127034	GRAMD1A	PREDICTED: Sus scrofa GRAM domain containing 1A, transcript variant 1 (GRAMD1A), mRNA
EMPV1_01694	XM_003353586	ALDH1B1	PREDICTED: Sus scrofa aldehyde dehydrogenase 1 family, member B1 (ALDH1B1), mRNA
EMPV1_01698	NM_001007192	ADIPOR2	Sus scrofa adiponectin receptor 2 (ADIPOR2), mRNA
EMPV1_01699	NM_001004029	CSN1S1	Sus scrofa casein alpha s1 (CSN1S1), mRNA
EMPV1_01707	NM_001012408	DMD	Sus scrofa dystrophin (DMD), mRNA
EMPV1_01708	XM_003124367	LRCH4	PREDICTED: Sus scrofa leucine-rich repeats and calponin homology (CH) domain containing 4 (LRCH4), mRNA
EMPV1_01714	XM_003355070	BRP44	PREDICTED: Sus scrofa brain protein 44 (BRP44), mRNA
EMPV1_01719	NM_001097412	HMBS	Sus scrofa hydroxymethylbilane synthase (HMBS), mRNA
EMPV1_01732	XM_001927611	M6PR	PREDICTED: Sus scrofa mannose-6-phosphate receptor (cation dependent), transcript variant 1 (M6PR), mRNA
EMPV1_01759	NM_001097431	SLA-1	Sus scrofa MHC class I antigen 1 (SLA-1), mRNA
EMPV1_01760	XM_001928367	SECISBP2	PREDICTED: Sus scrofa SECIS binding protein 2 (SECISBP2), mRNA
EMPV1_01776	XM_003126693	UHRF1BP1L	PREDICTED: Sus scrofa UHRF1 binding protein 1-like (UHRF1BP1L), mRNA
EMPV1_01779	NM_001105294	KCNAB1	Sus scrofa potassium voltage-gated channel, shaker-related subfamily, beta member 1 (KCNAB1), mRNA
EMPV1_01786	XM_001925597	LY9	PREDICTED: Sus scrofa lymphocyte antigen 9, transcript variant 1 (LY9), mRNA
EMPV1_01800	XM_001925723	PSD	PREDICTED: Sus scrofa pleckstrin and Sec7 domain containing (PSD), mRNA
EMPV1_01812	NM_001044544	TUBA1B	Sus scrofa tubulin, alpha 1b (TUBA1B), mRNA
EMPV1_01830	XM_003126329	GLI1	PREDICTED: Sus scrofa GLI family zinc finger 1 (GLI1), mRNA
EMPV1_01836	XM_003358636	PLCH1	PREDICTED: Sus scrofa phospholipase C, eta 1 (PLCH1), mRNA
EMPV1_01869	NM_214352	ATP2B1	Sus scrofa ATPase, Ca++ transporting, plasma membrane 1 (ATP2B1), mRNA
EMPV1_01885	XM_001927800	SETD5	PREDICTED: Sus scrofa SET domain containing 5 (SETD5), mRNA
EMPV1_01886	XM_003133587	STRADB	PREDICTED: Sus scrofa STE20-related kinase adaptor beta (STRADB), mRNA
EMPV1_01890	XM_003133850	FBXL7	PREDICTED: Sus scrofa F-box and leucine-rich repeat protein 7 (FBXL7), mRNA
EMPV1_01893	XM_003356413	ELP2	PREDICTED: Sus scrofa elongation protein 2 homolog (Scerevisiae) (ELP2), mRNA
EMPV1_01899	XM_001929104	RALY	PREDICTED: Sus scrofa RNA binding protein, autoantigenic (hnRNP-associated with lethal yellow homolog (mouse)), transcript variant 1 (RALY), mRNA
EMPV1_01919	XM_001928181	ZNF710	PREDICTED: Sus scrofa zinc finger protein 710 (ZNF710), mRNA
EMPV1_01932	XM_003122276	UCAL-P19	PREDICTED: Sus scrofa uterocalin P19, transcript variant 1 (UCAL-P19), mRNA
EMPV1_01934	XM_001928906.3	CHD8	PREDICTED: Sus scrofa chromodomain helicase DNA binding protein 8 (CHD8), mRNA
EMPV1_01967	XM_001928787	FZD3	PREDICTED: Sus scrofa frizzled family receptor 3 (FZD3), mRNA
EMPV1_01968	XM_003128015	STIL	PREDICTED: Sus scrofa SCL/TAL1 interrupting locus (STIL), mRNA
EMPV1_01971	NM_001190204	DNAJC19	Sus scrofa DnaJ (Hsp40) homolog, subfamily C, member 19 (DNAJC19), mRNA
EMPV1_01976	NM_001098585	AP3B1	Sus scrofa adaptor-related protein complex 3, beta 1 subunit (AP3B1), mRNA
EMPV1_01980	NM_001004030	CSN1S2	Sus scrofa alpha(s2)-casein (CSN1S2), mRNA
EMPV1_01988	XM_003135212	BRWD3	PREDICTED: Sus scrofa bromodomain and WD repeat domain containing 3 (BRWD3), mRNA
EMPV1_01989	NM_001168417	RHOJ	Sus scrofa ras homolog gene family, member J (RHOJ), mRNA
EMPV1_02005	NM_001190250	KLF8	Sus scrofa Kruppel-like factor 8 (KLF8), mRNA
EMPV1_02022	NM_001001539	ALR2	Sus scrofa aldose reductase (ALR2), mRNA
EMPV1_02038	NM_001044597	AK3L1	Sus scrofa adenylate kinase 3-like 1 (AK3L1), nuclear gene encoding mitochondrial protein, mRNA
EMPV1_02060	XM_001929338	ADAM15	PREDICTED: Sus scrofa ADAM metallopeptidase domain 15, transcript variant 2 (ADAM15), mRNA
EMPV1_02068	XM_001929432	NACA	PREDICTED: Sus scrofa nascent polypeptide-associated complex alpha subunit, transcript variant 1 (NACA), mRNA
EMPV1_02078	XM_001925705	NSMCE4A	PREDICTED: Sus scrofa non-SMC element 4 homolog A (S. cerevisiae) (NSMCE4A), mRNA
EMPV1_02094	XM_003125594	TERF1	PREDICTED: Sus scrofa telomeric repeat binding factor (NIMA-interacting) 1, transcript variant 1 (TERF1), mRNA
EMPV1_02115	XM_001924233	EZR	PREDICTED: Sus scrofa ezrin (EZR), mRNA
EMPV1_02122	NM_001038631	PTGES	Sus scrofa prostaglandin E synthase (PTGES), mRNA
EMPV1_02137	NM_001190296	WDR45L	Sus scrofa WDR45-like (WDR45L), mRNA
EMPV1_02149	XM_003135025	MED14	PREDICTED: Sus scrofa mediator complex subunit 14 (MED14), mRNA
EMPV1_02153	XM_003132356	MTMR14	PREDICTED: Sus scrofa myotubularin related protein 14, transcript variant 3 (MTMR14), mRNA
EMPV1_02179	XM_001929177	CADM3	PREDICTED: Sus scrofa cell adhesion molecule 3, transcript variant 1 (CADM3), partial mRNA
EMPV1_02192	XM_003131505	CDK12	PREDICTED: Sus scrofa cyclin-dependent kinase 12, transcript variant 2 (CDK12), mRNA
EMPV1_02194	XM_001928669	SEPT3	PREDICTED: Sus scrofa septin 3 (SEPT3), mRNA
EMPV1_02209	NM_001038005	NR1I2	Sus scrofa nuclear receptor subfamily 1, group I, member 2 (NR1I2), mRNA
EMPV1_02256	XM_003123917	RAPGEF6	PREDICTED: Sus scrofa Rap guanine nucleotide exchange factor (GEF) 6, transcript variant 1 (RAPGEF6), mRNA
EMPV1_02276	XM_003125959	NUP50	PREDICTED: Sus scrofa nucleoporin 50kDa (NUP50), mRNA
EMPV1_02277	XM_003131745	SUZ12	PREDICTED: Sus scrofa suppressor of zeste 12 homolog (Drosophila) (SUZ12), mRNA
EMPV1_02295	XM_003128844.2	SH3TC1	PREDICTED: Sus scrofa SH3 domain and tetratricopeptide repeats 1 (SH3TC1), mRNA
EMPV1_02299	XM_003132199	DALRD3	PREDICTED: Sus scrofa DALR anticodon binding domain containing 3 (DALRD3), mRNA
EMPV1_02313	XM_003121545	CATSPER2	PREDICTED: Sus scrofa cation channel, sperm associated 2 (CATSPER2), mRNA
EMPV1_02315	XM_001929250	OSGEP	PREDICTED: Sus scrofa O-sialoglycoprotein endopeptidase (OSGEP), mRNA
EMPV1_02316	XM_003356004	NUP62	PREDICTED: Sus scrofa nucleoporin 62kDa (NUP62), mRNA
EMPV1_02318	NM_001185171	C14H10orf84	Sus scrofa chromosome 10 open reading frame 84 (C14H10orf84), mRNA
EMPV1_02320	XM_001929313	TCN2	PREDICTED: Sus scrofa transcobalamin II, transcript variant 1 (TCN2), mRNA
EMPV1_02324	NM_213850	GSTA2	Sus scrofa glutathione S-transferase alpha 2 (GSTA2), mRNA
EMPV1_02330	XM_003358632	DHX36	PREDICTED: Sus scrofa DEAH (Asp-Glu-Ala-His) box polypeptide 36 (DHX36), mRNA
EMPV1_02335	XM_003132778	BACE2	PREDICTED: Sus scrofa beta-site APP-cleaving enzyme 2 (BACE2), partial mRNA
EMPV1_02337	XM_003125135	CCDC88A	PREDICTED: Sus scrofa coiled-coil domain containing 88A (CCDC88A), mRNA
EMPV1_02340	XM_001927509	CDYL	PREDICTED: Sus scrofa chromodomain protein, Y-like (CDYL), partial mRNA
EMPV1_02342	XM_003127794	INPP5B	PREDICTED: Sus scrofa inositol polyphosphate-5-phosphatase, 75kDa (INPP5B), mRNA
EMPV1_02344	XM_003360044	SYCP2	PREDICTED: Sus scrofa synaptonemal complex protein 2 (SYCP2), mRNA
EMPV1_02345	XM_003356343	CEP76	PREDICTED: Sus scrofa centrosomal protein 76kDa (CEP76), mRNA
EMPV1_02356	NM_213940	RPS18	Sus scrofa ribosomal protein S18 (RPS18), mRNA
EMPV1_02360	XM_003353224.1	NCOA7	PREDICTED: Sus scrofa nuclear receptor coactivator 7, transcript variant 2 (NCOA7), mRNA
EMPV1_02366	NM_001097436	XIAP	Sus scrofa X-linked inhibitor of apoptosis (XIAP), mRNA
EMPV1_02388	XM_003127927	ANKRD13C	PREDICTED: Sus scrofa ankyrin repeat domain 13C (ANKRD13C), mRNA
EMPV1_02389	XM_003127461	NLRP2	PREDICTED: Sus scrofa NLR family, pyrin domain containing 2 (NLRP2), mRNA
EMPV1_02390	XM_003354587	TMC5	PREDICTED: Sus scrofa transmembrane channel-like 5 (TMC5), mRNA
EMPV1_02410	NM_001033013	FCGR2B	Sus scrofa Fc fragment of IgG, low affinity IIb, receptor (CD32) (FCGR2B), mRNA
EMPV1_02423	XM_003356794	SERPINA3-1	PREDICTED: Sus scrofa alpha-1-antichymotrypsin 1 (SERPINA3-1), mRNA
EMPV1_02426	NM_001128475	TFB1M	Sus scrofa transcription factor B1, mitochondrial (TFB1M), nuclear gene encoding mitochondrial protein, mRNA
EMPV1_02432	XM_003360001	L3MBTL1	PREDICTED: Sus scrofa l(3)mbt-like 1 (Drosophila) (L3MBTL1), partial mRNA
EMPV1_02454	XM_003122262	DDX31	PREDICTED: Sus scrofa DEAD (Asp-Glu-Ala-Asp) box polypeptide 31 (DDX31), mRNA
EMPV1_02457	NM_001159307	BPI	Sus scrofa bactericidal/permeability-increasing protein (BPI), mRNA
EMPV1_02464	XM_003132753	GCFC1	PREDICTED: Sus scrofa GC-rich sequence DNA-binding factor 1 (GCFC1), mRNA
EMPV1_02465	NM_001128458	AXL	Sus scrofa AXL receptor tyrosine kinase (AXL), mRNA
EMPV1_02469	XM_001928906	CHD8	PREDICTED: Sus scrofa chromodomain helicase DNA binding protein 8 (CHD8), mRNA
EMPV1_02471	XM_001929116.3	MTDH	PREDICTED: Sus scrofa metadherin (MTDH), mRNA
EMPV1_02475	NM_001185131	FDPS	Sus scrofa farnesyl diphosphate synthase (FDPS), mRNA
EMPV1_02514	NM_001190290	MAP1LC3B	Sus scrofa microtubule-associated protein 1 light chain 3 beta (MAP1LC3B), mRNA
EMPV1_02517	XM_001928399	ZNF322A	PREDICTED: Sus scrofa zinc finger protein 322A (ZNF322A), mRNA
EMPV1_02523	XM_003133327	DLGAP2	PREDICTED: Sus scrofa discs, large (Drosophila) homolog-associated protein 2 (DLGAP2), mRNA
EMPV1_02533	NM_001011505	KLF13	Sus scrofa Kruppel-like factor 13 (KLF13), mRNA
EMPV1_02539	XM_001929108	GRAMD2	PREDICTED: Sus scrofa GRAM domain containing 2 (GRAMD2), mRNA
EMPV1_02583	XM_003132309	SUCLG2	PREDICTED: Sus scrofa succinate-CoA ligase, GDP-forming, beta subunit, transcript variant 1 (SUCLG2), mRNA
EMPV1_02592	XM_003122903	KIF18A	PREDICTED: Sus scrofa kinesin family member 18A (KIF18A), mRNA
EMPV1_02598	NM_001038636	PALM	Sus scrofa paralemmin (PALM), mRNA
EMPV1_02607	XM_003123931	HSPA4	PREDICTED: Sus scrofa heat shock 70kDa protein 4 (HSPA4), mRNA
EMPV1_02614	XM_003126456	EPS8	PREDICTED: Sus scrofa epidermal growth factor receptor pathway substrate 8 (EPS8), mRNA
EMPV1_02626	XM_001925159	PCSK6	PREDICTED: Sus scrofa proprotein convertase subtilisin/kexin type 6 (PCSK6), mRNA
EMPV1_02634	NM_001144111	POPDC3	Sus scrofa popeye domain containing 3 (POPDC3), mRNA
EMPV1_02642	NM_001100191	EIF4E2	Sus scrofa eukaryotic translation initiation factor 4E family member 2 (EIF4E2), mRNA
EMPV1_02645	XM_003132818	PTK2B	PREDICTED: Sus scrofa PTK2B protein tyrosine kinase 2 beta, transcript variant 2 (PTK2B), mRNA
EMPV1_02657	XM_003129457	DNHD1	PREDICTED: Sus scrofa dynein heavy chain domain 1 (DNHD1), mRNA
EMPV1_02672	XM_003124540	RBBP6	PREDICTED: Sus scrofa retinoblastoma binding protein 6, transcript variant 1 (RBBP6), mRNA
EMPV1_02679	XM_001927876	TGS1	PREDICTED: Sus scrofa trimethylguanosine synthase 1 (TGS1), mRNA
EMPV1_02689	NM_001190197	NDUFA8	Sus scrofa NADH dehydrogenase (ubiquinone) 1 alpha subcomplex, 8, 19kDa (NDUFA8), nuclear gene encoding mitochondrial protein, mRNA
EMPV1_02723	NM_214372	APP	Sus scrofa amyloid beta [A4] precursor protein (APP), mRNA
EMPV1_02741	XM_003126858	ADAT1	PREDICTED: Sus scrofa adenosine deaminase, tRNA-specific 1 (ADAT1), mRNA
EMPV1_02790	XM_003127584	MTOR	PREDICTED: Sus scrofa mechanistic target of rapamycin (serine/threonine kinase) (MTOR), mRNA
EMPV1_02797	NM_001185135	ARPC3	Sus scrofa actin related protein 2/3 complex, subunit 3, 21kDa (ARPC3), mRNA
EMPV1_02799	NM_214362	LTF	Sus scrofa lactotransferrin (LTF), mRNA
EMPV1_02802	NM_001206349	ITIH3	Sus scrofa inter-alpha (globulin) inhibitor H3 (ITIH3), mRNA
EMPV1_02812	NM_001001634	RPS17	Sus scrofa ribosomal protein S17 (RPS17), mRNA
EMPV1_02815	NM_214233	GLRX	Sus scrofa glutaredoxin (thioltransferase) (GLRX), mRNA
EMPV1_02819	XM_001926142	SLC12A1	PREDICTED: Sus scrofa solute carrier family 12 (sodium/potassium/chloride transporters), member 1 (SLC12A1), mRNA
EMPV1_02821	XM_003358824	MYH15	PREDICTED: Sus scrofa myosin, heavy chain 15 (MYH15), partial mRNA
EMPV1_02828	XM_003360920	HBXIP	PREDICTED: Sus scrofa hepatitis B virus x interacting protein (HBXIP), partial mRNA
EMPV1_02840	XM_003357790	GTPBP4	PREDICTED: Sus scrofa GTP binding protein 4 (GTPBP4), mRNA
EMPV1_02847	XM_003127793	MAP7D1	PREDICTED: Sus scrofa MAP7 domain containing 1 (MAP7D1), mRNA
EMPV1_02878	XM_003135028	DDX3X	PREDICTED: Sus scrofa DEAD (Asp-Glu-Ala-Asp) box polypeptide 3, X-linked, transcript variant 2 (DDX3X), mRNA
EMPV1_02879	XM_001928036.3	MRS2	PREDICTED: Sus scrofa MRS2 magnesium homeostasis factor homolog (S. cerevisiae) (MRS2), mRNA
EMPV1_02912	NM_001128483	FLOT1	Sus scrofa flotillin 1 (FLOT1), mRNA
EMPV1_02921	NM_213779	CCL4	Sus scrofa chemokine (C-C motif) ligand 4 (CCL4), mRNA
EMPV1_02985	XM_001924417	SYTL4	PREDICTED: Sus scrofa synaptotagmin-like 4 (SYTL4), mRNA
EMPV1_02992	XM_003357787	DIP2C	PREDICTED: Sus scrofa DIP2 disco-interacting protein 2 homolog C (Drosophila) (DIP2C), mRNA
EMPV1_03006	NM_213889	STAT2	Sus scrofa signal transducer and activator of transcription 2, 113kDa (STAT2), mRNA
EMPV1_03044	XM_001928314	ATP6V1D	PREDICTED: Sus scrofa ATPase, H+ transporting, lysosomal 34kDa, V1 subunit D (ATP6V1D), mRNA
EMPV1_03050	NM_001097504	HSPH1	Sus scrofa heat shock 105kDa/110kDa protein 1 (HSPH1), mRNA
EMPV1_03059	XM_003121929	DOCK8	PREDICTED: Sus scrofa dedicator of cytokinesis 8, transcript variant 2 (DOCK8), mRNA
EMPV1_03066	NM_214121	MEOX2	Sus scrofa mesenchyme homeobox 2 (MEOX2), mRNA
EMPV1_03071	XM_003354624	MGRN1	PREDICTED: Sus scrofa mahogunin, ring finger 1 (MGRN1), mRNA
EMPV1_03089	NM_001129962	SAT2	Sus scrofa spermidine/spermine N1-acetyltransferase family member 2 (SAT2), mRNA
EMPV1_03093	Ssc.19310	CSRP3	Cysteine and glycine-rich protein 3 (cardiac LIM protein)
EMPV1_03125	XM_003135218	POF1B	PREDICTED: Sus scrofa premature ovarian failure, 1B (POF1B), mRNA
EMPV1_03136	XM_003128056	KIF2C	PREDICTED: Sus scrofa kinesin family member 2C, transcript variant 1 (KIF2C), mRNA
EMPV1_03143	NM_001044575	IDH3B	Sus scrofa isocitrate dehydrogenase 3 (NAD+) beta (IDH3B), nuclear gene encoding mitochondrial protein, mRNA
EMPV1_03152	NM_001167651.1	MOGAT2	Sus scrofa monoacylglycerol O-acyltransferase 2 (MOGAT2), mRNA
EMPV1_03155	NM_001113015	CMAH	Sus scrofa cytidine monophosphate-N-acetylneuraminic acid hydroxylase (CMAH), mRNA
EMPV1_03172	XM_003356134	ARHGEF16	PREDICTED: Sus scrofa Rho guanine nucleotide exchange factor (GEF) 16 (ARHGEF16), mRNA
EMPV1_03181	XM_003127918	NEXN	PREDICTED: Sus scrofa nexilin (F actin binding protein) (NEXN), mRNA
EMPV1_03185	XM_001927706	ZFAND2B	PREDICTED: Sus scrofa zinc finger, AN1-type domain 2B (ZFAND2B), mRNA
EMPV1_03190	NM_001031795	RABAC1	Sus scrofa Rab acceptor 1 (prenylated) (RABAC1), mRNA
EMPV1_03195	XM_003123208	CARM1	PREDICTED: Sus scrofa coactivator-associated arginine methyltransferase 1 (CARM1), mRNA
EMPV1_03199	XM_001926990	GOLGA3	PREDICTED: Sus scrofa golgin A3 (GOLGA3), mRNA
EMPV1_03208	XM_003354013	PTPRS	PREDICTED: Sus scrofa protein tyrosine phosphatase, receptor type, S (PTPRS), mRNA
EMPV1_03218	NM_001037322	ST8SIA4	Sus scrofa ST8 alpha-N-acetyl-neuraminide alpha-2,8-sialyltransferase 4 (ST8SIA4), mRNA
EMPV1_03239	XM_001927890	TLK1	PREDICTED: Sus scrofa tousled-like kinase 1, transcript variant 1 (TLK1), mRNA
EMPV1_03242	XM_001929312	CAMKK2	PREDICTED: Sus scrofa calcium/calmodulin-dependent protein kinase kinase 2, beta, transcript variant 2 (CAMKK2), mRNA
EMPV1_03250	XM_003353692	RAPGEF1	PREDICTED: Sus scrofa Rap guanine nucleotide exchange factor (GEF) 1 (RAPGEF1), mRNA
EMPV1_03251	XM_003125465	BOP1	PREDICTED: Sus scrofa block of proliferation 1 (BOP1), mRNA
EMPV1_03287	XM_003356973	CXCL2	PREDICTED: Sus scrofa chemokine (C-X-C motif) ligand 2 (CXCL2), mRNA
EMPV1_03288	NM_001122990	NNAT	Sus scrofa neuronatin (NNAT), mRNA
EMPV1_03301	XM_003358619	MME	PREDICTED: Sus scrofa membrane metallo-endopeptidase, transcript variant 2 (MME), mRNA
EMPV1_03302	XM_003358670.1	MYNN	PREDICTED: Sus scrofa myoneurin, transcript variant 2 (MYNN), mRNA
EMPV1_03303	XM_001929406	GTF2B	PREDICTED: Sus scrofa general transcription factor IIB (GTF2B), mRNA
EMPV1_03336	NM_001190232	DECR1	Sus scrofa 2,4-dienoyl CoA reductase 1, mitochondrial (DECR1), nuclear gene encoding mitochondrial protein, mRNA
EMPV1_03343	NM_001105304	COPS4	Sus scrofa COP9 constitutive photomorphogenic homolog subunit 4 (Arabidopsis) (COPS4), mRNA
EMPV1_03349	XM_001928271	FAM158A	PREDICTED: Sus scrofa UPF0172 protein C14orf122 (FAM158A), mRNA
EMPV1_03354	NM_001097475	NUDFV2	Sus scrofa NDUFV2 (NUDFV2), nuclear gene encoding mitochondrial protein, mRNA
EMPV1_03377	XM_003122809	PSMC3	PREDICTED: Sus scrofa proteasome (prosome, macropain) 26S subunit, ATPase, 3 (PSMC3), mRNA
EMPV1_03381	XM_003132199	DALRD3	PREDICTED: Sus scrofa DALR anticodon binding domain containing 3 (DALRD3), mRNA
EMPV1_03389	XM_003134630	ATP6V0A4	PREDICTED: Sus scrofa ATPase, H+ transporting, lysosomal V0 subunit a4 (ATP6V0A4), mRNA
EMPV1_03394	NM_001004048	XPNPEP2	Sus scrofa X-prolyl aminopeptidase (aminopeptidase P) 2, membrane-bound (XPNPEP2), mRNA
EMPV1_03399	XM_001928686	SEC22B	PREDICTED: Sus scrofa SEC22 vesicle trafficking protein homolog B (Scerevisiae) (gene/pseudogene) (SEC22B), mRNA
EMPV1_03412	XM_003128130	ZNF329	PREDICTED: Sus scrofa zinc finger protein 329 (ZNF329), mRNA
EMPV1_03418	XM_003128147	GMDS	PREDICTED: Sus scrofa GDP-mannose 4,6-dehydratase (GMDS), mRNA
EMPV1_03435	XM_003121173	REPS1	PREDICTED: Sus scrofa RALBP1 associated Eps domain containing 1, transcript variant 1 (REPS1), mRNA
EMPV1_03453	XM_003131577	MYCBPAP	PREDICTED: Sus scrofa MYCBP associated protein (MYCBPAP), mRNA
EMPV1_03455	XM_003127988	ZCCHC11	PREDICTED: Sus scrofa zinc finger, CCHC domain containing 11 (ZCCHC11), mRNA
EMPV1_03463	XM_003127363	NAPSA	PREDICTED: Sus scrofa napsin A aspartic peptidase (NAPSA), mRNA
EMPV1_03474	XM_003356483	MUTYH	PREDICTED: Sus scrofa mutY homolog (E. coli), transcript variant 2 (MUTYH), mRNA
EMPV1_03477	XM_003357780.1	FBXO18	PREDICTED: Sus scrofa F-box protein, helicase, 18 (FBXO18), mRNA
EMPV1_03500	XM_003130114	PPP1R15B	PREDICTED: Sus scrofa protein phosphatase 1, regulatory (inhibitor) subunit 15B (PPP1R15B), mRNA
EMPV1_03502	NM_001185068	CNPY2	Sus scrofa canopy 2 homolog (zebrafish) (CNPY2), mRNA
EMPV1_03503	XM_003123882	LMNB1	PREDICTED: Sus scrofa lamin B1 (LMNB1), mRNA
EMPV1_03515	XM_003132946	AP1B1	PREDICTED: Sus scrofa adaptor-related protein complex 1, beta 1 subunit, transcript variant 3 (AP1B1), mRNA
EMPV1_03519	XM_001928401	ZNF26	PREDICTED: Sus scrofa zinc finger protein 26 (ZNF26), mRNA
EMPV1_03521	XM_001927175	EPB49	PREDICTED: Sus scrofa erythrocyte membrane protein band 4.9 (dematin), transcript variant 2 (EPB49), mRNA
EMPV1_03535	NM_001143708	GK	Sus scrofa glycerol kinase (GK), mRNA
EMPV1_03542	XM_003126693	UHRF1BP1L	PREDICTED: Sus scrofa UHRF1 binding protein 1-like (UHRF1BP1L), mRNA
EMPV1_03553	XM_003353453	MALT1	PREDICTED: Sus scrofa mucosa associated lymphoid tissue lymphoma translocation gene 1 (MALT1), mRNA
EMPV1_03560	XM_001929469	UBE2Q1	PREDICTED: Sus scrofa ubiquitin-conjugating enzyme E2Q family member 1 (UBE2Q1), mRNA
EMPV1_03576	NM_213846	BNP	Sus scrofa brain natriuretic peptide (BNP), mRNA
EMPV1_03578	NM_001145219.1	GRIFIN	Sus scrofa galectin-related inter-fiber protein (GRIFIN), mRNA
EMPV1_03586	XM_001926318	MFI2	PREDICTED: Sus scrofa antigen p97 (melanoma associated) identified by monoclonal antibodies 133.2 and 96.5 (MFI2), mRNA
EMPV1_03592	XM_003124640	PPL	PREDICTED: Sus scrofa periplakin (PPL), mRNA
EMPV1_03594	XM_003358583	PIK3CB	PREDICTED: Sus scrofa phosphoinositide-3-kinase, catalytic, beta polypeptide (PIK3CB), mRNA
EMPV1_03606	XM_003355181	PI4KB	PREDICTED: Sus scrofa phosphatidylinositol 4-kinase, catalytic, beta (PI4KB), mRNA
EMPV1_03623	NM_001044564	SFN	Sus scrofa stratifin (SFN), mRNA
EMPV1_03643	XM_003122258	PRRC2B	PREDICTED: Sus scrofa proline-rich coiled-coil 2B (PRRC2B), partial mRNA
EMPV1_03647	XM_003126542.2	NCAPD2	PREDICTED: Sus scrofa non-SMC condensin I complex, subunit D2 (NCAPD2), mRNA
EMPV1_03672	XM_003354282	DDX46	PREDICTED: Sus scrofa DEAD (Asp-Glu-Ala-Asp) box polypeptide 46 (DDX46), mRNA
EMPV1_03673	XM_003127978	NRD1	PREDICTED: Sus scrofa nardilysin (N-arginine dibasic convertase), transcript variant 1 (NRD1), mRNA
EMPV1_03675	XM_003353851	UBE2L6	PREDICTED: Sus scrofa ubiquitin-conjugating enzyme E2L 6, transcript variant 2 (UBE2L6), mRNA
EMPV1_03678	XM_001929133	POLR3H	PREDICTED: Sus scrofa polymerase (RNA) III (DNA directed) polypeptide H (22.9kD), transcript variant 1 (POLR3H), mRNA
EMPV1_03696	XM_003357241	FAT3	PREDICTED: Sus scrofa FAT tumor suppressor homolog 3 (Drosophila) (FAT3), partial mRNA
EMPV1_03704	Ssc.24845	CASP8AP2	Caspase 8 associated protein 2
EMPV1_03713	XM_003135473	ABCD1	PREDICTED: Sus scrofa ATP-binding cassette, sub-family D (ALD), member 1 (ABCD1), mRNA
EMPV1_03714	NM_213791	MLC2V	Sus scrofa myosin light chain 2V (MLC2V), mRNA
EMPV1_03727	XM_003124640	PPL	PREDICTED: Sus scrofa periplakin (PPL), mRNA
EMPV1_03752	XM_003134703	CCDC136	PREDICTED: Sus scrofa coiled-coil domain containing 136 (CCDC136), mRNA
EMPV1_03761	XM_003132466	PLOD2	PREDICTED: Sus scrofa procollagen-lysine, 2-oxoglutarate 5-dioxygenase 2 (PLOD2), mRNA
EMPV1_03763	XM_003131388	NAGLU	PREDICTED: Sus scrofa N-acetylglucosaminidase, alpha (NAGLU), mRNA
EMPV1_03766	NM_001101814	NR1H3	Sus scrofa nuclear receptor subfamily 1, group H, member 3 (NR1H3), mRNA
EMPV1_03787	XM_001925330	GIGYF2	PREDICTED: Sus scrofa GRB10 interacting GYF protein 2 (GIGYF2), mRNA
EMPV1_03809	NM_214360	LALBA	Sus scrofa lactalbumin, alpha- (LALBA), mRNA
EMPV1_03837	NM_214036	VPAC1	Sus scrofa vasoactive intestinal peptide receptor 1 (VPAC1), mRNA
EMPV1_03838	NM_213969	TNFRSF1A	Sus scrofa tumor necrosis factor receptor superfamily, member 1A (TNFRSF1A), mRNA
EMPV1_03839	XM_003127659	UBR4	PREDICTED: Sus scrofa ubiquitin protein ligase E3 component n-recognin 4 (UBR4), mRNA
EMPV1_03845	NM_001008481.1	NR3C1	Sus scrofa nuclear receptor subfamily 3, group C, member 1 (glucocorticoid receptor) (NR3C1), mRNA
EMPV1_03870	XM_003125827	IGSF3	PREDICTED: Sus scrofa immunoglobulin superfamily, member 3 (IGSF3), partial mRNA
EMPV1_03871	XM_001927688	LRRC1	PREDICTED: Sus scrofa leucine rich repeat containing 1 (LRRC1), mRNA
EMPV1_03882	NM_001185069	UNC45A	Sus scrofa unc-45 homolog A (Celegans) (UNC45A), mRNA
EMPV1_03891	XM_003356483	MUTYH	PREDICTED: Sus scrofa mutY homolog (E. coli), transcript variant 2 (MUTYH), mRNA
EMPV1_03896	XM_003129215	BBS7	PREDICTED: Sus scrofa Bardet-Biedl syndrome 7 (BBS7), mRNA
EMPV1_03898	XM_003134906	VPS41	PREDICTED: Sus scrofa vacuolar protein sorting 41 homolog (Scerevisiae) (VPS41), partial mRNA
EMPV1_03902	XM_003355691	LRRIQ1	PREDICTED: Sus scrofa leucine-rich repeats and IQ motif containing 1 (LRRIQ1), mRNA
EMPV1_03903	XM_003130822	RBM17	PREDICTED: Sus scrofa RNA binding motif protein 17 (RBM17), mRNA
EMPV1_03947	NM_001163997	MYL6	Sus scrofa myosin, light chain 6, alkali, smooth muscle and non-muscle (MYL6), mRNA
EMPV1_03955	XM_003132856	SFSWAP	PREDICTED: Sus scrofa splicing factor, suppressor of white-apricot homolog (Drosophila) (SFSWAP), mRNA
EMPV1_03966	XM_003123453	ILVBL	PREDICTED: Sus scrofa ilvB (bacterial acetolactate synthase)-like (ILVBL), mRNA
EMPV1_03969	NM_001123106	DHX16	Sus scrofa DEAH (Asp-Glu-Ala-His) box polypeptide 16 (DHX16), mRNA
EMPV1_03974	XM_003132394	XPC	PREDICTED: Sus scrofa xeroderma pigmentosum, complementation group C, transcript variant 2 (XPC), mRNA
EMPV1_04009	XM_001926921	PXMP4	PREDICTED: Sus scrofa peroxisomal membrane protein 4, 24kDa (PXMP4), mRNA
EMPV1_04023	XM_003134701	FLNC	PREDICTED: Sus scrofa filamin C, gamma, transcript variant 3 (FLNC), mRNA
EMPV1_04047	NM_001195359	MYST2	Sus scrofa MYST histone acetyltransferase 2 (MYST2), mRNA
EMPV1_04050	XM_003132276	PXK	PREDICTED: Sus scrofa PX domain containing serine/threonine kinase, transcript variant 1 (PXK), mRNA
EMPV1_04053	XM_003132402	NUP210	PREDICTED: Sus scrofa nucleoporin 210kDa (NUP210), mRNA
EMPV1_04055	NM_001172367	MLH1	Sus scrofa mutL homolog 1, colon cancer, nonpolyposis type 2 (E. coli) (MLH1), mRNA
EMPV1_04056	XM_003359590	SLC40A1	PREDICTED: Sus scrofa solute carrier family 40 (iron-regulated transporter), member 1 (SLC40A1), mRNA
EMPV1_04066	NM_001190208.1	S100A16	Sus scrofa S100 calcium binding protein A16 (S100A16), transcript variant 2, mRNA
EMPV1_04072	XM_003121133	SCAF8	PREDICTED: Sus scrofa SR-related CTD-associated factor 8 (SCAF8), mRNA
EMPV1_04089	NM_001164852.1	IFN-OMEGA-4	Sus scrofa interferon omega 4 (IFN-OMEGA-4), mRNA
EMPV1_04094	NM_001044536	FOXN3	Sus scrofa forkhead box N3 (FOXN3), mRNA
EMPV1_04097	XM_001928826	TRIM55	PREDICTED: Sus scrofa tripartite motif containing 55, transcript variant 1 (TRIM55), mRNA
EMPV1_04113	XM_001926358	CHD2	PREDICTED: Sus scrofa chromodomain helicase DNA binding protein 2 (CHD2), partial mRNA
EMPV1_04128	NM_001190160	CCNC	Sus scrofa cyclin C (CCNC), mRNA
EMPV1_04141	XM_001926980	TMEM5	PREDICTED: Sus scrofa transmembrane protein 5 (TMEM5), mRNA
EMPV1_04159	NM_001195119	PDIA6	Sus scrofa protein disulfide isomerase family A, member 6 (PDIA6), mRNA
EMPV1_04185	XM_003124283.2	PMS2	PREDICTED: Sus scrofa PMS2 postmeiotic segregation increased 2 (S. cerevisiae) (PMS2), mRNA
EMPV1_04190	NM_213836	PSP-II	Sus scrofa porcine seminal protein II (PSP-II), mRNA
EMPV1_04197	NM_001099932	PGK1	Sus scrofa phosphoglycerate kinase 1 (PGK1), mRNA
EMPV1_04200	XM_003126590	WNK1	PREDICTED: Sus scrofa WNK lysine deficient protein kinase 1 (WNK1), mRNA
EMPV1_04210	XM_001924929	RPL8	PREDICTED: Sus scrofa ribosomal protein L8 (RPL8), mRNA
EMPV1_04226	XM_003134961	PHKA2	PREDICTED: Sus scrofa phosphorylase kinase, alpha 2 (liver), transcript variant 3 (PHKA2), mRNA
EMPV1_04240	XM_003135095	PPP1R3F	PREDICTED: Sus scrofa protein phosphatase 1, regulatory (inhibitor) subunit 3F (PPP1R3F), mRNA
EMPV1_04251	XM_001929000	BAG3	PREDICTED: Sus scrofa BCL2-associated athanogene 3 (BAG3), mRNA
EMPV1_04255	XM_003130240	NAPEPLD	PREDICTED: Sus scrofa N-acyl phosphatidylethanolamine phospholipase D (NAPEPLD), mRNA
EMPV1_04259	XM_003362018	FBXW7	PREDICTED: Sus scrofa F-box and WD repeat domain containing 7, transcript variant 2 (FBXW7), mRNA
EMPV1_04286	NM_214093	KCNE3	Sus scrofa potassium voltage-gated channel, Isk-related family, member 3 (KCNE3), mRNA
EMPV1_04288	NM_001123220	CREB3	Sus scrofa cAMP responsive element binding protein 3 (CREB3), mRNA
EMPV1_04291	NM_001143723	PPAP2C	Sus scrofa phosphatidic acid phosphatase type 2C (PPAP2C), mRNA
EMPV1_04292	XM_001924870	IBTK	PREDICTED: Sus scrofa inhibitor of Bruton agammaglobulinemia tyrosine kinase (IBTK), mRNA
EMPV1_04297	XM_003356721.1	TMEM55B	PREDICTED: Sus scrofa transmembrane protein 55B (TMEM55B), mRNA
EMPV1_04312	XM_003131754	CRLF3	PREDICTED: Sus scrofa cytokine receptor-like factor 3 (CRLF3), mRNA
EMPV1_04329	XM_003135036	CASK	PREDICTED: Sus scrofa calcium/calmodulin-dependent serine protein kinase (MAGUK family), transcript variant 1 (CASK), mRNA
EMPV1_04387	NM_001044610	NME2	Sus scrofa non-metastatic cells 2, protein (NM23B) expressed in (NME2), mRNA
EMPV1_04394	XM_001927611	M6PR	PREDICTED: Sus scrofa mannose-6-phosphate receptor (cation dependent), transcript variant 1 (M6PR), mRNA
EMPV1_04402	XM_003127281	RASIP1	PREDICTED: Sus scrofa Ras interacting protein 1 (RASIP1), mRNA
EMPV1_04428	XM_003121588	INO80	PREDICTED: Sus scrofa INO80 homolog (Scerevisiae) (INO80), mRNA
EMPV1_04437	XM_003124212	ZFP62	PREDICTED: Sus scrofa zinc finger protein 62 homolog (mouse) (ZFP62), mRNA
EMPV1_04443	NM_001159615	KRT8	Sus scrofa keratin 8 (KRT8), mRNA
EMPV1_04453	XM_003357492	PHTF2	PREDICTED: Sus scrofa putative homeodomain transcription factor 2, transcript variant 3 (PHTF2), mRNA
EMPV1_04460	XM_001929299	ABLIM1	PREDICTED: Sus scrofa actin binding LIM protein 1, transcript variant 1 (ABLIM1), mRNA
EMPV1_04468	XM_003123765	SSBP2	PREDICTED: Sus scrofa single-stranded DNA binding protein 2, transcript variant 1 (SSBP2), mRNA
EMPV1_04490	XM_001928906	CHD8	PREDICTED: Sus scrofa chromodomain helicase DNA binding protein 8 (CHD8), mRNA
EMPV1_04493	NM_001142838	TMEM173	Sus scrofa transmembrane protein 173 (TMEM173), nuclear gene encoding mitochondrial protein, mRNA
EMPV1_04494	XM_003129088	SDAD1	PREDICTED: Sus scrofa SDA1 domain containing 1 (SDAD1), mRNA
EMPV1_04509	XM_003126265	SLC39A5	PREDICTED: Sus scrofa solute carrier family 39 (metal ion transporter), member 5, transcript variant 2 (SLC39A5), mRNA
EMPV1_04515	XM_001929588	SMPD4	PREDICTED: Sus scrofa sphingomyelin phosphodiesterase 4, neutral membrane (neutral sphingomyelinase-3), transcript variant 1 (SMPD4), mRNA
EMPV1_04544	NM_001100190	IGFBP6	Sus scrofa insulin-like growth factor binding protein 6 (IGFBP6), mRNA
EMPV1_04546	XM_003133453	SCN7A	PREDICTED: Sus scrofa sodium channel, voltage-gated, type VII, alpha (SCN7A), mRNA
EMPV1_04564	XM_001926753	PAPP-A	PREDICTED: Sus scrofa pregnancy-associated plasma protein-A (PAPP-A), mRNA
EMPV1_04626	XM_001929383	DNAJC17	PREDICTED: Sus scrofa DnaJ (Hsp40) homolog, subfamily C, member 17 (DNAJC17), mRNA
EMPV1_04631	XM_001928771	NEFH	PREDICTED: Sus scrofa neurofilament, heavy polypeptide (NEFH), mRNA
EMPV1_04632	NM_001097487	KLF7	Sus scrofa Kruppel-like factor 7 (ubiquitous) (KLF7), mRNA
EMPV1_04661	XM_003131748	RAB11FIP4	PREDICTED: Sus scrofa RAB11 family interacting protein 4 (class II) (RAB11FIP4), mRNA
EMPV1_04673	XM_003122262	DDX31	PREDICTED: Sus scrofa DEAD (Asp-Glu-Ala-Asp) box polypeptide 31 (DDX31), mRNA
EMPV1_04677	XM_003126581	ERC1	PREDICTED: Sus scrofa ELKS/RAB6-interacting/CAST family member 1, transcript variant 2 (ERC1), mRNA
EMPV1_04704	XM_001929432	NACA	PREDICTED: Sus scrofa nascent polypeptide-associated complex alpha subunit, transcript variant 1 (NACA), mRNA
EMPV1_04705	XM_001927504	TSC22D1	PREDICTED: Sus scrofa TSC22 domain family, member 1 (TSC22D1), partial mRNA
EMPV1_04714	NM_001012956	PIK3C3	Sus scrofa phosphoinositide-3-kinase, class 3 (PIK3C3), mRNA
EMPV1_04726	XM_003126845	NUDT7	PREDICTED: Sus scrofa nudix (nucleoside diphosphate linked moiety X)-type motif 7, transcript variant 2 (NUDT7), mRNA
EMPV1_04729	Ssc.3046	ACTR3B	ARP3 actin-related protein 3 homolog B (yeast)
EMPV1_04733	XM_003127163	TMEM145	PREDICTED: Sus scrofa transmembrane protein 145 (TMEM145), mRNA
EMPV1_04739	XM_003358385	TRAK1	PREDICTED: Sus scrofa trafficking protein, kinesin binding 1, transcript variant 2 (TRAK1), mRNA
EMPV1_04752	NM_001004050	PREP	Sus scrofa prolyl endopeptidase (PREP), mRNA
EMPV1_04757	NM_001134344	KLF10	Sus scrofa Kruppel-like factor 10 (KLF10), mRNA
EMPV1_04760	NM_001190160	CCNC	Sus scrofa cyclin C (CCNC), mRNA
EMPV1_04766	XM_003132273	ABHD6	PREDICTED: Sus scrofa abhydrolase domain containing 6 (ABHD6), mRNA
EMPV1_04778	XM_001929406	GTF2B	PREDICTED: Sus scrofa general transcription factor IIB (GTF2B), mRNA
EMPV1_04789	XM_003127364.2	POLD1	PREDICTED: Sus scrofa polymerase (DNA directed), delta 1, catalytic subunit 125kDa (POLD1), mRNA
EMPV1_04807	XM_003355001	SLC25A32	PREDICTED: Sus scrofa solute carrier family 25, member 32 (SLC25A32), mRNA
EMPV1_04814	NM_001129848	UFBP	Sus scrofa uteroferrin-associated protein (UFBP), mRNA
EMPV1_04825	XM_003133944	ITGA2	PREDICTED: Sus scrofa integrin, alpha 2 (CD49B, alpha 2 subunit of VLA-2 receptor) (ITGA2), mRNA
EMPV1_04838	XM_003123903	ADAMTS19	PREDICTED: Sus scrofa ADAM metallopeptidase with thrombospondin type 1 motif, 19 (ADAMTS19), mRNA
EMPV1_04841	NM_001190254	SPDEF	Sus scrofa SAM pointed domain containing ets transcription factor (SPDEF), mRNA
EMPV1_04851	XM_003358583	PIK3CB	PREDICTED: Sus scrofa phosphoinositide-3-kinase, catalytic, beta polypeptide (PIK3CB), mRNA
EMPV1_04854	XM_003133025	EGLN1	PREDICTED: Sus scrofa egl nine homolog 1 (C. elegans) (EGLN1), mRNA
EMPV1_04858	NM_213932	LGALS9	Sus scrofa lectin, galactoside-binding, soluble, 9 (LGALS9), mRNA
EMPV1_04875	NM_001143701	AGPAT5	Sus scrofa 1-acylglycerol-3-phosphate O-acyltransferase 5 (lysophosphatidic acid acyltransferase, epsilon) (AGPAT5), mRNA
EMPV1_04898	XM_003131901	CAMTA2	PREDICTED: Sus scrofa calmodulin binding transcription activator 2, transcript variant 1 (CAMTA2), mRNA
EMPV1_04899	NM_214425	CYP4A21	Sus scrofa cytochrome P450, family 4, subfamily A, polypeptide 21 (CYP4A21), mRNA
EMPV1_04912	NM_001137637.1	DBF4	Sus scrofa DBF4 homolog (S. cerevisiae) (DBF4), mRNA
EMPV1_04934	NM_001039745	BMPR1B	Sus scrofa bone morphogenetic protein receptor, type IB (BMPR1B), mRNA
EMPV1_04936	NM_001001628	CFLAR	Sus scrofa cellular FLICE-like inhibitory protein (C-FLIP), mRNA
EMPV1_04967	XM_003123765	SSBP2	PREDICTED: Sus scrofa single-stranded DNA binding protein 2, transcript variant 1 (SSBP2), mRNA
EMPV1_04985	XM_003359330	PAX2	PREDICTED: Sus scrofa paired box 2, transcript variant 3 (PAX2), mRNA
EMPV1_05004	XM_003135107	MAGED2	PREDICTED: Sus scrofa melanoma antigen family D, 2, transcript variant 1 (MAGED2), mRNA
EMPV1_05007	NM_213878	CNN1	Sus scrofa calponin 1, basic, smooth muscle (CNN1), mRNA
EMPV1_05011	NM_001100194	IFIH1	Sus scrofa interferon induced with helicase C domain 1 (IFIH1), mRNA
EMPV1_05020	NM_213967	SCARB1	Sus scrofa scavenger receptor class B, member 1 (SCARB1), mRNA
EMPV1_05035	NM_001123082	BCAS4	Sus scrofa breast carcinoma amplified sequence 4 (BCAS4), mRNA
EMPV1_05060	XM_003130758	ABI1	PREDICTED: Sus scrofa abl-interactor 1 (ABI1), mRNA
EMPV1_05068	XM_003129088	SDAD1	PREDICTED: Sus scrofa SDA1 domain containing 1 (SDAD1), mRNA
EMPV1_05069	XM_003132063	SH3BP5	PREDICTED: Sus scrofa SH3-domain binding protein 5 (BTK-associated) (SH3BP5), mRNA
EMPV1_05074	XM_003129174	SMARCA5	PREDICTED: Sus scrofa SWI/SNF related, matrix associated, actin dependent regulator of chromatin, subfamily a, member 5 (SMARCA5), mRNA
EMPV1_05108	XM_003359291	BTAF1	PREDICTED: Sus scrofa BTAF1 RNA polymerase II, B-TFIID transcription factor-associated, 170kDa (Mot1 homolog, Scerevisiae) (BTAF1), mRNA
EMPV1_05121	XM_003124228	ATHL1	PREDICTED: Sus scrofa ATH1, acid trehalase-like 1 (yeast) (ATHL1), mRNA
EMPV1_05128	NM_001011727	AHCY	Sus scrofa adenosylhomocysteinase (AHCY), mRNA
EMPV1_05131	XM_003357094	PTPN13	PREDICTED: Sus scrofa protein tyrosine phosphatase, non-receptor type 13 (APO-1/CD95 (Fas)-associated phosphatase), transcript variant 2 (PTPN13), mRNA
EMPV1_05133	XM_003127716.2	PIGV	PREDICTED: Sus scrofa phosphatidylinositol glycan anchor biosynthesis, class V, transcript variant 1 (PIGV), partial mRNA
EMPV1_05135	XM_003133772	ILKAP	PREDICTED: Sus scrofa integrin-linked kinase-associated serine/threonine phosphatase, transcript variant 1 (ILKAP), mRNA
EMPV1_05136	XM_003356383	OSBPL1A	PREDICTED: Sus scrofa oxysterol binding protein-like 1A, transcript variant 4 (OSBPL1A), mRNA
EMPV1_05138	NM_213810	GGTA1	Sus scrofa glycoprotein, alpha-galactosyltransferase 1 (GGTA1), mRNA
EMPV1_05141	XM_003129314	EIF4E	PREDICTED: Sus scrofa eukaryotic translation initiation factor 4E (EIF4E), mRNA
EMPV1_05148	XM_003356134	ARHGEF16	PREDICTED: Sus scrofa Rho guanine nucleotide exchange factor (GEF) 16 (ARHGEF16), mRNA
EMPV1_05163	XM_003134026	CCDC125	PREDICTED: Sus scrofa coiled-coil domain containing 125 (CCDC125), mRNA
EMPV1_05181	XM_001924814	SCFD1	PREDICTED: Sus scrofa sec1 family domain containing 1 (SCFD1), mRNA
EMPV1_05190	XM_003358734	EHHADH	PREDICTED: Sus scrofa enoyl-CoA, hydratase/3-hydroxyacyl CoA dehydrogenase (EHHADH), mRNA
EMPV1_05198	XM_003130825	NET1	PREDICTED: Sus scrofa neuroepithelial cell transforming 1 (NET1), mRNA
EMPV1_05243	XM_001927866	RAD23B	PREDICTED: Sus scrofa RAD23 homolog B (S. cerevisiae) (RAD23B), mRNA
EMPV1_05263	XM_003122470	RCE1	PREDICTED: Sus scrofa RCE1 homolog, prenyl protein peptidase (Scerevisiae) (RCE1), mRNA
EMPV1_05266	NM_001004029	CSN1S1	Sus scrofa casein alpha s1 (CSN1S1), mRNA
EMPV1_05276	NM_001004035.1	ULBP1	Sus scrofa UL16 binding protein 1 (ULBP1), mRNA
EMPV1_05281	XM_001924189	MAN2C1	PREDICTED: Sus scrofa mannosidase, alpha, class 2C, member 1, transcript variant 1 (MAN2C1), mRNA
EMPV1_05293	NM_001143717	MAPKAPK3	Sus scrofa mitogen-activated protein kinase-activated protein kinase 3 (MAPKAPK3), mRNA
EMPV1_05301	XM_003132209	USP19	PREDICTED: Sus scrofa ubiquitin specific peptidase 19 (USP19), mRNA
EMPV1_05308	XM_003121138	FBXO5	PREDICTED: Sus scrofa F-box protein 5 (FBXO5), mRNA
EMPV1_05310	NM_001184893.1	RGL2	Sus scrofa ral guanine nucleotide dissociation stimulator-like 2 (RGL2), mRNA
EMPV1_05312	XM_003122761	UBE2L6	PREDICTED: Sus scrofa ubiquitin-conjugating enzyme E2L 6, transcript variant 1 (UBE2L6), mRNA
EMPV1_05330	XM_003129980	GRAMD1B	PREDICTED: Sus scrofa GRAM domain containing 1B (GRAMD1B), mRNA
EMPV1_05340	NM_213999	DUOX2	Sus scrofa dual oxidase 2 (DUOX2), mRNA
EMPV1_05359	XM_003134981	ZFX	PREDICTED: Sus scrofa zinc finger protein, X-linked, transcript variant 1 (ZFX), mRNA
EMPV1_05368	NM_001123158.1	PCK1	Sus scrofa phosphoenolpyruvate carboxykinase 1 (soluble) (PCK1), mRNA
EMPV1_05397	XM_003127553.1	CLSTN1	PREDICTED: Sus scrofa calsyntenin 1 (CLSTN1), partial mRNA
EMPV1_05399	XM_003355016	VPS13B	PREDICTED: Sus scrofa vacuolar protein sorting 13 homolog B (yeast) (VPS13B), mRNA
EMPV1_05402	XM_001928940	RALGAPB	PREDICTED: Sus scrofa Ral GTPase activating protein, beta subunit (non-catalytic) (RALGAPB), mRNA
EMPV1_05407	NM_001170522	CCT7	Sus scrofa chaperonin containing TCP1, subunit 7 (eta) (CCT7), mRNA
EMPV1_05411	XM_001927743	SNAPC3	PREDICTED: Sus scrofa small nuclear RNA activating complex, polypeptide 3, 50kDa, transcript variant 1 (SNAPC3), mRNA
EMPV1_05418	NM_001190224	C17H8orf40	Sus scrofa chromosome 8 open reading frame 40 (C17H8orf40), transcript variant 3, mRNA
EMPV1_05435	XM_003127697	HNRNPR	PREDICTED: Sus scrofa heterogeneous nuclear ribonucleoprotein R (HNRNPR), mRNA
EMPV1_05437	NM_001112686	LMO4	Sus scrofa LIM domain only 4 (LMO4), mRNA
EMPV1_05455	XM_003354828	NRXN1	PREDICTED: Sus scrofa neurexin 1, transcript variant 1 (NRXN1), mRNA
EMPV1_05466	NM_001145866	CLEC7A	Sus scrofa C-type lectin domain family 7, member A (CLEC7A), mRNA
EMPV1_05472	XM_003123752	PAPD4	PREDICTED: Sus scrofa PAP associated domain containing 4 (PAPD4), mRNA
EMPV1_05483	NM_001105309	UBB	Sus scrofa ubiquitin B (UBB), mRNA
EMPV1_05503	Ssc.43937	CCL3L1	Chemokine (C-C motif) ligand 3-like 1
EMPV1_05527	NM_001184893	RGL2	Sus scrofa ral guanine nucleotide dissociation stimulator-like 2 (RGL2), mRNA
EMPV1_05542	NM_001199132	DHX58	Sus scrofa DEXH (Asp-Glu-X-His) box polypeptide 58 (DHX58), mRNA
EMPV1_05566	XM_001927890	TLK1	PREDICTED: Sus scrofa tousled-like kinase 1, transcript variant 1 (TLK1), mRNA
EMPV1_05586	XM_003123629	OBSCN	PREDICTED: Sus scrofa obscurin, cytoskeletal calmodulin and titin-interacting RhoGEF (OBSCN), mRNA
EMPV1_05598	NM_001005156	IGFBP3	Sus scrofa insulin-like growth factor binding protein 3 (IGFBP3), mRNA
EMPV1_05624	XM_003360223	STS	PREDICTED: Sus scrofa steroid sulfatase (microsomal), isozyme S (STS), mRNA
EMPV1_05628	XM_003356853	SORCS2	PREDICTED: Sus scrofa sortilin-related VPS10 domain containing receptor 2 (SORCS2), mRNA
EMPV1_05635	XM_003134680	SMO	PREDICTED: Sus scrofa smoothened, frizzled family receptor (SMO), mRNA
EMPV1_05647	XM_001927870	TUFT1	PREDICTED: Sus scrofa tuftelin 1 (TUFT1), mRNA
EMPV1_05648	XM_003360353	KIF4A	PREDICTED: Sus scrofa kinesin family member 4A (KIF4A), mRNA
EMPV1_05668	XM_003122268	GTF3C5	PREDICTED: Sus scrofa general transcription factor IIIC, polypeptide 5, 63kDa (GTF3C5), partial mRNA
EMPV1_05672	XM_003124459	PHGK	PREDICTED: Sus scrofa phosphorylase kinase gamma subunit (PHGK), mRNA
EMPV1_05680	NM_001172366	COPB1	Sus scrofa coatomer protein complex, subunit beta 1 (COPB1), mRNA
EMPV1_05690	XM_003128507	CELF6	PREDICTED: Sus scrofa CUGBP, Elav-like family member 6, transcript variant 1 (CELF6), mRNA
EMPV1_05696	XM_003129728	ME3	PREDICTED: Sus scrofa malic enzyme 3, NADP(+)-dependent, mitochondrial (ME3), mRNA
EMPV1_05712	NM_001164649	SLC1A1	Sus scrofa solute carrier family 1 (neuronal/epithelial high affinity glutamate transporter, system Xag), member 1 (SLC1A1), mRNA
EMPV1_05756	XM_001927757.2	SPOCK3	PREDICTED: Sus scrofa sparc/osteonectin, cwcv and kazal-like domains proteoglycan (testican) 3, transcript variant 1 (SPOCK3), mRNA
EMPV1_05769	NM_001032355	DNMT1	Sus scrofa DNA (cytosine-5-)-methyltransferase 1 (DNMT1), mRNA
EMPV1_05784	NM_001113707	SLA-DMB	Sus scrofa MHC class II, DM beta (SLA-DMB), mRNA
EMPV1_05789	XM_003127973	TTC4	PREDICTED: Sus scrofa tetratricopeptide repeat domain 4 (TTC4), mRNA
EMPV1_05796	XM_001929313	TCN2	PREDICTED: Sus scrofa transcobalamin II, transcript variant 1 (TCN2), mRNA
EMPV1_05806	NM_001097520.1	NAGS	Sus scrofa N-acetylglutamate synthase (NAGS), mRNA
EMPV1_05813	NM_001001637	PDLIM3	Sus scrofa PDZ and LIM domain 3 (PDLIM3), mRNA
EMPV1_05814	XM_003126678	GNPTAB	PREDICTED: Sus scrofa N-acetylglucosamine-1-phosphate transferase, alpha and beta subunits (GNPTAB), mRNA
EMPV1_05819	XM_001926113	RRBP1	PREDICTED: Sus scrofa ribosome binding protein 1 homolog 180kDa (dog) (RRBP1), mRNA
EMPV1_05821	XM_001927036	COL12A1	PREDICTED: Sus scrofa collagen, type XII, alpha 1 (COL12A1), mRNA
EMPV1_05824	NM_001112677	SUMO4	Sus scrofa SMT3 suppressor of mif two 3 homolog 4 (Scerevisiae) (SUMO4), mRNA
EMPV1_05832	NM_214030	GGT1	Sus scrofa gamma-glutamyltransferase 1 (GGT1), mRNA
EMPV1_05843	NM_001099941	MYOT	Sus scrofa myotilin (MYOT), mRNA
EMPV1_05863	XM_003121929	DOCK8	PREDICTED: Sus scrofa dedicator of cytokinesis 8, transcript variant 2 (DOCK8), mRNA
EMPV1_05864	NM_001112687	KDM1A	Sus scrofa lysine (K)-specific demethylase 1A (KDM1A), mRNA
EMPV1_05872	XM_003124925	EIF2AK3	PREDICTED: Sus scrofa eukaryotic translation initiation factor 2-alpha kinase 3 (EIF2AK3), mRNA
EMPV1_05900	XM_001928708.3	MOCS1	PREDICTED: Sus scrofa molybdenum cofactor synthesis 1 (MOCS1), mRNA
EMPV1_05913	XM_003359588	ANKAR	PREDICTED: Sus scrofa ankyrin and armadillo repeat containing (ANKAR), partial mRNA
EMPV1_05930	XM_003125930	CLCA2	PREDICTED: Sus scrofa chloride channel accessory 2 (CLCA2), mRNA
EMPV1_05935	XM_003124739	ABCA3	PREDICTED: Sus scrofa ATP-binding cassette, sub-family A (ABC1), member 3 (ABCA3), mRNA
EMPV1_05946	XM_003125229	CEBPZ	PREDICTED: Sus scrofa CCAAT/enhancer binding protein (C/EBP), zeta (CEBPZ), mRNA
EMPV1_05948	XM_003358575	FAIM	PREDICTED: Sus scrofa Fas apoptotic inhibitory molecule, transcript variant 1 (FAIM), mRNA
EMPV1_05951	XM_003360241	SH3KBP1	PREDICTED: Sus scrofa SH3-domain kinase binding protein 1, transcript variant 2 (SH3KBP1), mRNA
EMPV1_05957	XM_003356944	CLOCK	PREDICTED: Sus scrofa clock homolog (mouse) (CLOCK), mRNA
EMPV1_05963	XM_001928002	TBX3	PREDICTED: Sus scrofa T-box 3, transcript variant 2 (TBX3), mRNA
EMPV1_05968	NM_001144847	REG3G	Sus scrofa regenerating islet-derived 3 gamma (REG3G), mRNA
EMPV1_05970	NM_001143703	CPNE1	Sus scrofa copine I (CPNE1), mRNA
EMPV1_05974	NM_001195399.1	BMP2	Sus scrofa bone morphogenetic protein 2 (BMP2), mRNA
EMPV1_05989	XM_003359304	CYP2C32	PREDICTED: Sus scrofa cytochrome P450 2C32 (CYP2C32), mRNA
EMPV1_06006	XM_001927998	DEPDC5	PREDICTED: Sus scrofa DEP domain containing 5, transcript variant 2 (DEPDC5), mRNA
EMPV1_06014	XM_001925646	MAP3K9	PREDICTED: Sus scrofa mitogen-activated protein kinase kinase kinase 9 (MAP3K9), mRNA
EMPV1_06019	XM_001927002	WDR61	PREDICTED: Sus scrofa WD repeat domain 61 (WDR61), mRNA
EMPV1_06028	NM_214289	UCP2	Sus scrofa uncoupling protein 2 (mitochondrial, proton carrier) (UCP2), nuclear gene encoding mitochondrial protein, mRNA
EMPV1_06029	XM_003126835	MBTPS1	PREDICTED: Sus scrofa membrane-bound transcription factor peptidase, site 1 (MBTPS1), mRNA
EMPV1_06041	XM_001924814	SCFD1	PREDICTED: Sus scrofa sec1 family domain containing 1 (SCFD1), mRNA
EMPV1_06044	NR_038554.1	MIR425	Sus scrofa microRNA mir-425 (MIR425), microRNA
EMPV1_06059	XM_003127801	RRAGC	PREDICTED: Sus scrofa Ras-related GTP binding C (RRAGC), mRNA
EMPV1_06060	NM_213954	ACO2	Sus scrofa aconitase 2, mitochondrial (ACO2), nuclear gene encoding mitochondrial protein, mRNA
EMPV1_06119	XM_003133025	EGLN1	PREDICTED: Sus scrofa egl nine homolog 1 (Celegans) (EGLN1), mRNA
EMPV1_06141	NM_001190192	RFC3	Sus scrofa replication factor C (activator 1) 3, 38kDa (RFC3), mRNA
EMPV1_06147	NM_213998	GPIIB	Sus scrofa glycoprotein IIb (GPIIB), mRNA
EMPV1_06156	XM_003121108	IGF2R	PREDICTED: Sus scrofa insulin-like growth factor 2 receptor (IGF2R), mRNA
EMPV1_06159	NM_001204400	PLA2G4B	Sus scrofa phospholipase A2, group IVB (cytosolic) (PLA2G4B), mRNA
EMPV1_06160	NM_001012298	SLC26A6	Sus scrofa solute carrier family 26, member 6 (SLC26A6), mRNA
EMPV1_06163	XM_001924851	TXNL4A	PREDICTED: Sus scrofa thioredoxin-like 4A (TXNL4A), mRNA
EMPV1_06165	NM_001001264	WT1	Sus scrofa Wilms tumor 1 (WT1), mRNA
EMPV1_06167	XM_001925338	A2ML1	PREDICTED: Sus scrofa alpha-2-macroglobulin-like 1 (A2ML1), mRNA
EMPV1_06176	XM_003355411	CALCOCO1	PREDICTED: Sus scrofa calcium binding and coiled-coil domain 1, transcript variant 1 (CALCOCO1), mRNA
EMPV1_06182	NM_001128483	FLOT1	Sus scrofa flotillin 1 (FLOT1), mRNA
EMPV1_06185	XM_003359399	PTPRE	PREDICTED: Sus scrofa protein tyrosine phosphatase, receptor type, E, transcript variant 2 (PTPRE), mRNA
EMPV1_06188	XM_003122463	RAD9A	PREDICTED: Sus scrofa RAD9 homolog A (S. pombe) (RAD9A), mRNA
EMPV1_06193	XM_003132357	RPUSD3	PREDICTED: Sus scrofa RNA pseudouridylate synthase domain containing 3, transcript variant 2 (RPUSD3), mRNA
EMPV1_06198	NM_001123220	CREB3	Sus scrofa cAMP responsive element binding protein 3 (CREB3), mRNA
EMPV1_06199	XM_003125342	SMC6	PREDICTED: Sus scrofa structural maintenance of chromosomes 6 (SMC6), mRNA
EMPV1_06212	XM_003121295	RNGTT	PREDICTED: Sus scrofa RNA guanylyltransferase and 5'-phosphatase (RNGTT), mRNA
EMPV1_06214	NM_001128438	FOXP3	Sus scrofa forkhead box P3 (FOXP3), mRNA
EMPV1_06227	XM_003131838	METTL16	PREDICTED: Sus scrofa methyltransferase like 16 (METTL16), mRNA
EMPV1_06232	XM_003355001	SLC25A32	PREDICTED: Sus scrofa solute carrier family 25, member 32 (SLC25A32), mRNA
EMPV1_06245	XM_003354624	MGRN1	PREDICTED: Sus scrofa mahogunin, ring finger 1 (MGRN1), mRNA
EMPV1_06259	NM_001190226	NHP2L1	Sus scrofa NHP2 non-histone chromosome protein 2-like 1 (Scerevisiae) (NHP2L1), transcript variant 1, mRNA
EMPV1_06271	NM_214338	LY49	Sus scrofa killer cell lectin-like receptor subfamily A, member 1 (LY49), mRNA
EMPV1_06294	NR_038528.1	MIR191	Sus scrofa microRNA mir-191 (MIR191), microRNA
EMPV1_06297	NM_001123162	PHGDH	Sus scrofa phosphoglycerate dehydrogenase (PHGDH), mRNA
EMPV1_06305	NM_001097495	RPIA	Sus scrofa ribose 5-phosphate isomerase A (RPIA), mRNA
EMPV1_06309	XM_001926872	CPSF2	PREDICTED: Sus scrofa cleavage and polyadenylation specific factor 2, 100kDa (CPSF2), mRNA
EMPV1_06318	NM_001204435	PPAN	Sus scrofa peter pan homolog (Drosophila) (PPAN), mRNA
EMPV1_06323	NM_001048188	DMBT1	Sus scrofa deleted in malignant brain tumors 1 (DMBT1), mRNA
EMPV1_06336	NM_001145019.1	AGPAT6	Sus scrofa 1-acylglycerol-3-phosphate O-acyltransferase 6 (lysophosphatidic acid acyltransferase, zeta) (AGPAT6), mRNA
EMPV1_06342	XM_001925291	SUSERK3	PREDICTED: Sus scrofa extracellular related kinase 3 (SUSERK3), mRNA
EMPV1_06366	XM_003126022	DMC1	PREDICTED: Sus scrofa DMC1 dosage suppressor of mck1 homolog, meiosis-specific homologous recombination (yeast), transcript variant 1 (DMC1), mRNA
EMPV1_06379	XM_003122463	RAD9A	PREDICTED: Sus scrofa RAD9 homolog A (S. pombe) (RAD9A), mRNA
EMPV1_06384	XM_001925630	TSC22D2	PREDICTED: Sus scrofa TSC22 domain family, member 2 (TSC22D2), mRNA
EMPV1_06391	XM_001928981	CLIP1	PREDICTED: Sus scrofa CAP-GLY domain containing linker protein 1 (CLIP1), partial mRNA
EMPV1_06397	NM_001098596	CRYZL1	Sus scrofa crystallin, zeta (quinone reductase)-like 1 (CRYZL1), mRNA
EMPV1_06423	XM_003133549	GLS	PREDICTED: Sus scrofa glutaminase (GLS), mRNA
EMPV1_06424	XM_003357131	ILK	PREDICTED: Sus scrofa integrin-linked kinase (ILK), mRNA
EMPV1_06430	NM_001123187	RBM4	Sus scrofa RNA binding motif protein 4 (RBM4), mRNA
EMPV1_06451	XM_003124230	IFITM1	PREDICTED: Sus scrofa interferon induced transmembrane protein 1 (9-27) (IFITM1), mRNA
EMPV1_06456	XM_003125291	SUPT7L	PREDICTED: Sus scrofa suppressor of Ty 7 (Scerevisiae)-like (SUPT7L), mRNA
EMPV1_06462	NM_213842	CSF3	Sus scrofa colony stimulating factor 3 (granulocyte) (CSF3), mRNA
EMPV1_06563	XM_001925664	ADAM-9	PREDICTED: Sus scrofa cellular disintegrin precursor (ADAM-9), mRNA
EMPV1_06564	NM_213810	GGTA1	Sus scrofa glycoprotein, alpha-galactosyltransferase 1 (GGTA1), mRNA
EMPV1_06603	XM_003126193	PCBP2	PREDICTED: Sus scrofa poly(rC) binding protein 2, transcript variant 1 (PCBP2), mRNA
EMPV1_06615	XM_001927254	YWHAB	PREDICTED: Sus scrofa tyrosine 3-monooxygenase/tryptophan 5-monooxygenase activation protein, beta polypeptide, transcript variant 1 (YWHAB), mRNA
EMPV1_06629	XM_003354054	ZNF709	PREDICTED: Sus scrofa zinc finger protein 709 (ZNF709), mRNA
EMPV1_06640	XM_003133644	ABCA12	PREDICTED: Sus scrofa ATP-binding cassette, sub-family A (ABC1), member 12 (ABCA12), mRNA
EMPV1_06648	XM_001926227.3	PSMA4	PREDICTED: Sus scrofa proteasome (prosome, macropain) subunit, alpha type, 4, transcript variant 1 (PSMA4), mRNA
EMPV1_06655	XM_003358486	PXK	PREDICTED: Sus scrofa PX domain containing serine/threonine kinase, transcript variant 2 (PXK), mRNA
EMPV1_06663	NM_001185142.1	ATP5A1	Sus scrofa ATP synthase, H+ transporting, mitochondrial F1 complex, alpha subunit 1, cardiac muscle (ATP5A1), nuclear gene encoding mitochondrial protein, mRNA
EMPV1_06690	XM_001927817	C10orf125	PREDICTED: Sus scrofa Protein fucU homolog, transcript variant 1 (C10orf125), mRNA
EMPV1_06691	XM_001927265	AKAP12	PREDICTED: Sus scrofa A kinase (PRKA) anchor protein 12 (AKAP12), mRNA
EMPV1_06692	XM_001925486	IHH	PREDICTED: Sus scrofa Indian hedgehog (IHH), mRNA
EMPV1_06719	XM_001927009.3	STAM2	PREDICTED: Sus scrofa signal transducing adaptor molecule (SH3 domain and ITAM motif) 2 (STAM2), partial mRNA
EMPV1_06724	NM_213735.1	P14ARF	Sus scrofa p14ARF protein (P14ARF), mRNA
EMPV1_06727	NM_001097489	KLF5	Sus scrofa Kruppel-like factor 5 (intestinal) (KLF5), mRNA
EMPV1_06741	XM_003132820	ZNF395	PREDICTED: Sus scrofa zinc finger protein 395, transcript variant 1 (ZNF395), mRNA
EMPV1_06748	NM_001110432	C17H20orf43	Sus scrofa ortholog of human chromosome 20 open reading frame 43 (C17H20orf43), mRNA
EMPV1_06756	XM_003356005	KCNC3	PREDICTED: Sus scrofa potassium voltage-gated channel, Shaw-related subfamily, member 3, transcript variant 1 (KCNC3), mRNA
EMPV1_06767	XM_003126581	ERC1	PREDICTED: Sus scrofa ELKS/RAB6-interacting/CAST family member 1, transcript variant 2 (ERC1), mRNA
EMPV1_06787	XM_001927513	MPHOSPH10	PREDICTED: Sus scrofa M-phase phosphoprotein 10 (U3 small nucleolar ribonucleoprotein) (MPHOSPH10), mRNA
EMPV1_06788	XM_003124540	RBBP6	PREDICTED: Sus scrofa retinoblastoma binding protein 6, transcript variant 1 (RBBP6), mRNA
EMPV1_06789	XM_003127364	POLD1	PREDICTED: Sus scrofa polymerase (DNA directed), delta 1, catalytic subunit 125kDa (POLD1), mRNA
EMPV1_06793	NM_001174165	UPF0639	Sus scrofa UPF0639 protein (UPF0639), mRNA
EMPV1_06814	XM_001927251	HERC1	PREDICTED: Sus scrofa hect (homologous to the E6-AP (UBE3A) carboxyl terminus) domain and RCC1 (CHC1)-like domain (RLD) 1 (HERC1), mRNA
EMPV1_06824	XM_003355416	ITGB7	PREDICTED: Sus scrofa integrin, beta 7 (ITGB7), mRNA
EMPV1_06830	NM_214195	AMY2	Sus scrofa amylase, alpha 2B (pancreatic) (AMY2), mRNA
EMPV1_06836	NM_001009582.1	STMN1	Sus scrofa stathmin 1 (STMN1), mRNA
EMPV1_06837	XM_003130754	ACBD5	PREDICTED: Sus scrofa acyl-CoA binding domain containing 5 (ACBD5), mRNA
EMPV1_06845	XM_003127745	EPB41	PREDICTED: Sus scrofa erythrocyte membrane protein band 4.1 (elliptocytosis 1, RH-linked) (EPB41), mRNA
EMPV1_06851	NM_213837	PSP-I	Sus scrofa porcine seminal protein I (PSP-I), mRNA
EMPV1_06857	NM_001101817	SKIV2L	Sus scrofa superkiller viralicidic activity 2-like (Scerevisiae) (SKIV2L), mRNA
EMPV1_06876	NM_001143692	ITPK1	Sus scrofa inositol-tetrakisphosphate 1-kinase (ITPK1), mRNA
EMPV1_06896	XM_003126496	M6PR	PREDICTED: Sus scrofa mannose-6-phosphate receptor (cation dependent), transcript variant 2 (M6PR), mRNA
EMPV1_06897	NM_001001770.1	CYB5A	Sus scrofa cytochrome b5 type A (microsomal) (CYB5A), mRNA
EMPV1_06936	XM_003126676	MYBPC1	PREDICTED: Sus scrofa myosin binding protein C, slow type (MYBPC1), mRNA
EMPV1_06943	NM_213864	SPINK4	Sus scrofa serine peptidase inhibitor, Kazal type 4 (SPINK4), mRNA
EMPV1_06948	XM_003128425	SLC29A1	PREDICTED: Sus scrofa solute carrier family 29 (nucleoside transporters), member 1 (SLC29A1), mRNA
EMPV1_06981	XM_003122342	COBRA1	PREDICTED: Sus scrofa cofactor of BRCA1 (COBRA1), mRNA
EMPV1_06987	Ssc.49183	ZBTB1	Zinc finger and BTB domain containing 1
EMPV1_06991	NM_001143723	PPAP2C	Sus scrofa phosphatidic acid phosphatase type 2C (PPAP2C), mRNA
EMPV1_07006	NM_214210	OPALIN	Sus scrofa oligodendrocytic myelin paranodal and inner loop protein (OPALIN), mRNA
EMPV1_07045	XM_003126404	OVCH1	PREDICTED: Sus scrofa ovochymase 1 (OVCH1), mRNA
EMPV1_07053	XM_001925349	SNRPA1	PREDICTED: Sus scrofa small nuclear ribonucleoprotein polypeptide A' (SNRPA1), mRNA
EMPV1_07056	XM_003353704	WDR5	PREDICTED: Sus scrofa WD repeat domain 5 (WDR5), mRNA
EMPV1_07069	NM_214358.1	SAT1	Sus scrofa spermidine/spermine N1-acetyltransferase 1 (SAT1), mRNA
EMPV1_07075	XM_001924892	ANP32B	PREDICTED: Sus scrofa acidic (leucine-rich) nuclear phosphoprotein 32 family, member B (ANP32B), mRNA
EMPV1_07076	XM_003134168	LPCAT1	PREDICTED: Sus scrofa lysophosphatidylcholine acyltransferase 1 (LPCAT1), mRNA
EMPV1_07087	XM_003123481	EPS15L1	PREDICTED: Sus scrofa epidermal growth factor receptor pathway substrate 15-like 1 (EPS15L1), mRNA
EMPV1_07095	XM_003354973	FAM49B	PREDICTED: Sus scrofa family with sequence similarity 49, member B (FAM49B), mRNA
EMPV1_07101	XM_003125122	CCDC85A	PREDICTED: Sus scrofa coiled-coil domain containing 85A (CCDC85A), mRNA
EMPV1_07111	XM_003355260	CHI3L2	PREDICTED: Sus scrofa chitinase 3-like 2 (CHI3L2), mRNA
EMPV1_07119	XM_003357504	MLL5	PREDICTED: Sus scrofa myeloid/lymphoid or mixed-lineage leukemia 5 (trithorax homolog, Drosophila) (MLL5), mRNA
EMPV1_07120	NM_001113047	CRAT	Sus scrofa carnitine O-acetyltransferase (CRAT), nuclear gene encoding mitochondrial protein, mRNA
EMPV1_07122	XM_003130340	TOR3A	PREDICTED: Sus scrofa torsin family 3, member A (TOR3A), mRNA
EMPV1_07130	NM_001003925	ApoN	Sus scrofa ovarian and testicular apolipoprotein N (ApoN), mRNA
EMPV1_07148	XM_001925127.3	MAGI3	PREDICTED: Sus scrofa membrane associated guanylate kinase, WW and PDZ domain containing 3 (MAGI3), mRNA
EMPV1_07157	XM_003128485	CSPG4	PREDICTED: Sus scrofa chondroitin sulfate proteoglycan 4 (CSPG4), mRNA
EMPV1_07168	XM_003124813	ANAPC1	PREDICTED: Sus scrofa anaphase promoting complex subunit 1 (ANAPC1), mRNA
EMPV1_07173	NM_001004029	CSN1S1	Sus scrofa casein alpha s1 (CSN1S1), mRNA
EMPV1_07180	NM_001112687	KDM1A	Sus scrofa lysine (K)-specific demethylase 1A (KDM1A), mRNA
EMPV1_07181	NM_001172368	CSRP3	Sus scrofa cysteine and glycine-rich protein 3 (cardiac LIM protein) (CSRP3), mRNA
EMPV1_07204	XM_003127104	SIPA1L3	PREDICTED: Sus scrofa signal-induced proliferation-associated 1 like 3 (SIPA1L3), mRNA
EMPV1_07207	NM_001195372.1	TXNDC8	Sus scrofa thioredoxin domain containing 8 (spermatozoa) (TXNDC8), mRNA
EMPV1_07214	NM_001190422	SOD1	Sus scrofa superoxide dismutase 1, soluble (SOD1), mRNA
EMPV1_07224	XM_003353686	ASS1	PREDICTED: Sus scrofa argininosuccinate synthase 1 (ASS1), mRNA
EMPV1_07231	XM_003123481	EPS15L1	PREDICTED: Sus scrofa epidermal growth factor receptor pathway substrate 15-like 1 (EPS15L1), mRNA
EMPV1_07249	XM_003353425	LRRK1	PREDICTED: Sus scrofa leucine-rich repeat kinase 1 (LRRK1), mRNA
EMPV1_07256	XM_003122524	EFEMP2	PREDICTED: Sus scrofa EGF containing fibulin-like extracellular matrix protein 2 (EFEMP2), mRNA
EMPV1_07274	XM_003131753	WSB1	PREDICTED: Sus scrofa WD repeat and SOCS box containing 1 (WSB1), mRNA
EMPV1_07280	XM_003357023	NAA15	PREDICTED: Sus scrofa N(alpha)-acetyltransferase 15, NatA auxiliary subunit, transcript variant 2 (NAA15), mRNA
EMPV1_07312	XM_003356286	BSDC1	PREDICTED: Sus scrofa BSD domain containing 1, transcript variant 3 (BSDC1), mRNA
EMPV1_07319	XM_003134148	MTRR	PREDICTED: Sus scrofa 5-methyltetrahydrofolate-homocysteine methyltransferase reductase (MTRR), mRNA
EMPV1_07326	XM_001929408	CEP250	PREDICTED: Sus scrofa centrosomal protein 250kDa, transcript variant 1 (CEP250), mRNA
EMPV1_07328	XM_003126472	LRP6	PREDICTED: Sus scrofa low density lipoprotein receptor-related protein 6 (LRP6), mRNA
EMPV1_07330	NM_001198918	SEC14L2	Sus scrofa SEC14-like 2 (Scerevisiae) (SEC14L2), mRNA
EMPV1_07340	NM_001031793	NAMPT	Sus scrofa nicotinamide phosphoribosyltransferase (NAMPT), mRNA
EMPV1_07341	XM_001928748	DHRS7	PREDICTED: Sus scrofa dehydrogenase/reductase (SDR family) member 7 (DHRS7), mRNA
EMPV1_07375	XM_003134032	MAP1B	PREDICTED: Sus scrofa microtubule-associated protein 1B (MAP1B), mRNA
EMPV1_07392	XM_003123832	DCP2	PREDICTED: Sus scrofa DCP2 decapping enzyme homolog (S. cerevisiae) (DCP2), mRNA
EMPV1_07402	XM_003358462	TWF2	PREDICTED: Sus scrofa twinfilin, actin-binding protein, homolog 2 (Drosophila) (TWF2), mRNA
EMPV1_07427	XM_003133559	DNAH7	PREDICTED: Sus scrofa dynein, axonemal, heavy chain 7 (DNAH7), partial mRNA
EMPV1_07435	NM_213763	UCHL1	Sus scrofa ubiquitin carboxyl-terminal esterase L1 (ubiquitin thiolesterase) (UCHL1), mRNA
EMPV1_07452	XM_003125021	DCTN1	PREDICTED: Sus scrofa dynactin 1, transcript variant 1 (DCTN1), mRNA
EMPV1_07465	XM_003360331	MAGED2	PREDICTED: Sus scrofa melanoma antigen family D, 2, transcript variant 2 (MAGED2), mRNA
EMPV1_07480	NM_001190248	HPGD	Sus scrofa hydroxyprostaglandin dehydrogenase 15-(NAD) (HPGD), mRNA
EMPV1_07497	XM_001924998	SSB	PREDICTED: Sus scrofa Sjogren syndrome antigen B (autoantigen La) (SSB), mRNA
EMPV1_07499	XM_003359345	MGEA5	PREDICTED: Sus scrofa meningioma expressed antigen 5 (hyaluronidase), transcript variant 2 (MGEA5), mRNA
EMPV1_07509	NM_001011507	LAMP-1	Sus scrofa lysosome-associated membrane glycoprotein 1 (LAMP-1), mRNA
EMPV1_07523	XM_003356787	SERPINA11	PREDICTED: Sus scrofa serpin peptidase inhibitor, clade A (alpha-1 antiproteinase, antitrypsin), member 11 (SERPINA11), mRNA
EMPV1_07527	XM_003355562	RECQL	PREDICTED: Sus scrofa RecQ protein-like (DNA helicase Q1-like) (RECQL), mRNA
EMPV1_07535	XM_003354465	ZNF3	PREDICTED: Sus scrofa zinc finger protein 3, transcript variant 2 (ZNF3), mRNA
EMPV1_07540	XM_001928792	AUH	PREDICTED: Sus scrofa AU RNA binding protein/enoyl-CoA hydratase (AUH), mRNA
EMPV1_07541	XM_001926724	CABIN1	PREDICTED: Sus scrofa calcineurin binding protein 1 (CABIN1), mRNA
EMPV1_07547	NM_213998	GPIIB	Sus scrofa glycoprotein IIb (GPIIB), mRNA
EMPV1_07548	XM_001929463	HVCN1	PREDICTED: Sus scrofa hydrogen voltage-gated channel 1 (HVCN1), mRNA
EMPV1_07553	XM_001928886	DCAF8	PREDICTED: Sus scrofa DDB1 and CUL4 associated factor 8, transcript variant 3 (DCAF8), mRNA
EMPV1_07556	NM_001190221	COX6A1	Sus scrofa cytochrome c oxidase subunit VIa polypeptide 1 (COX6A1), nuclear gene encoding mitochondrial protein, mRNA
EMPV1_07569	XM_003129222	PRDM5	PREDICTED: Sus scrofa PR domain containing 5 (PRDM5), mRNA
EMPV1_07616	XM_003126963	KIFC3	PREDICTED: Sus scrofa kinesin family member C3 (KIFC3), mRNA
EMPV1_07619	NM_213875.1	FSHB	Sus scrofa follicle stimulating hormone, beta polypeptide (FSHB), mRN
EMPV1_07627	NM_214403	IL6R	Sus scrofa interleukin 6 receptor (IL6R), mRNA
EMPV1_07663	XM_001929265	SRF	PREDICTED: Sus scrofa serum response factor (c-fos serum response element-binding transcription factor) (SRF), mRNA
EMPV1_07665	NM_214276	CS	Sus scrofa citrate synthase (CS), nuclear gene encoding mitochondrial protein, mRNA
EMPV1_07673	XM_003128485	CSPG4	PREDICTED: Sus scrofa chondroitin sulfate proteoglycan 4 (CSPG4), mRNA
EMPV1_07675	XM_003121603	RASGRP1	PREDICTED: Sus scrofa RAS guanyl releasing protein 1 (calcium and DAG-regulated), transcript variant 1 (RASGRP1), mRNA
EMPV1_07692	XM_003135064	SLC9A7	PREDICTED: Sus scrofa solute carrier family 9 (sodium/hydrogen exchanger), member 7 (SLC9A7), mRNA
EMPV1_07693	XM_001926264	NID2	PREDICTED: Sus scrofa nidogen 2 (osteonidogen) (NID2), mRNA
EMPV1_07697	XM_003130724.2	STAM	PREDICTED: Sus scrofa signal transducing adaptor molecule (SH3 domain and ITAM motif) 1 (STAM), mRNA
EMPV1_07699	XM_003123922	ACSL6	PREDICTED: Sus scrofa acyl-CoA synthetase long-chain family member 6, transcript variant 1 (ACSL6), mRNA
EMPV1_07718	NM_213758	SCNN1A	Sus scrofa sodium channel, nonvoltage-gated 1 alpha (SCNN1A), mRNA
EMPV1_07724	XM_001926559	JAG1	PREDICTED: Sus scrofa jagged 1 (JAG1), mRNA
EMPV1_07749	NM_001105309	UBB	Sus scrofa ubiquitin B (UBB), mRNA
EMPV1_07750	XM_003127645	ATP13A2	PREDICTED: Sus scrofa ATPase type 13A2 (ATP13A2), mRNA
EMPV1_07751	XM_001927795	HSPA5	PREDICTED: Sus scrofa heat shock 70kDa protein 5 (glucose-regulated protein, 78kDa) (HSPA5), mRNA
EMPV1_07752	XM_003132931	ANKRD13A	PREDICTED: Sus scrofa ankyrin repeat domain 13A (ANKRD13A), mRNA
EMPV1_07769	NM_001243030.1	PTCD3	Sus scrofa Pentatricopeptide repeat domain 3 (PTCD3), nuclear gene encoding mitochondrial protein, mRNA
EMPV1_07772	XM_003127215	ZNF45	PREDICTED: Sus scrofa zinc finger protein 45 (ZNF45), mRNA
EMPV1_07795	XM_003125698	MEF2D	PREDICTED: Sus scrofa myocyte enhancer factor 2D (MEF2D), mRNA
EMPV1_07797	XM_001924431	ASAH2	PREDICTED: Sus scrofa N-acylsphingosine amidohydrolase (non-lysosomal ceramidase) 2 (ASAH2), mRNA
EMPV1_07800	XM_001929086	MIPEP	PREDICTED: Sus scrofa mitochondrial intermediate peptidase (MIPEP), mRNA
EMPV1_07818	NR_038604.1	MIR218B	Sus scrofa microRNA mir-218b (MIR218B), microRNA
EMPV1_07822	NM_001190226	NHP2L1	Sus scrofa NHP2 non-histone chromosome protein 2-like 1 (Scerevisiae) (NHP2L1), transcript variant 1, mRNA
EMPV1_07836	NM_001195337	FKBP4	Sus scrofa FK506 binding protein 4, 59kDa (FKBP4), mRNA
EMPV1_07868	XM_003126884	TAT	PREDICTED: Sus scrofa tyrosine aminotransferase (TAT), mRNA
EMPV1_07874	NM_001141984	PDX1	Sus scrofa pancreatic and duodenal homeobox 1 (PDX1), mRNA
EMPV1_07886	XM_003134063	CCDC99	PREDICTED: Sus scrofa coiled-coil domain containing 99 (CCDC99), mRNA
EMPV1_07893	NM_001123104	CTSZ	Sus scrofa cathepsin Z (CTSZ), mRNA
EMPV1_07896	XM_001928058	FRY	PREDICTED: Sus scrofa furry homolog (Drosophila) (FRY), mRNA
EMPV1_07900	NM_213755	STAR	Sus scrofa steroidogenic acute regulatory protein (STAR), nuclear gene encoding mitochondrial protein, mRNA
EMPV1_07906	XM_003133948	DHX29	PREDICTED: Sus scrofa DEAH (Asp-Glu-Ala-His) box polypeptide 29 (DHX29), mRNA
EMPV1_07908	NM_001161648	SELM	Sus scrofa selenoprotein M (SELM), mRNA
EMPV1_07911	XM_003354838	FBXO11	PREDICTED: Sus scrofa F-box protein 11 (FBXO11), mRNA
EMPV1_07912	XM_001928637	CHST3	PREDICTED: Sus scrofa carbohydrate (chondroitin 6) sulfotransferase 3 (CHST3), mRNA
EMPV1_07917	NM_001143694	MAPKAPK5	Sus scrofa mitogen-activated protein kinase-activated protein kinase 5 (MAPKAPK5), mRNA
EMPV1_07927	NM_001195341	HMGA2	Sus scrofa high mobility group AT-hook 2 (HMGA2), mRNA
EMPV1_07929	XM_001925457	GLT8D1	PREDICTED: Sus scrofa glycosyltransferase 8 domain containing 1 (GLT8D1), mRNA
EMPV1_07930	XM_001925781	ADAM8	PREDICTED: Sus scrofa ADAM metallopeptidase domain 8 (ADAM8), mRNA
EMPV1_07945	XM_003121371	LAMA4	PREDICTED: Sus scrofa laminin, alpha 4 (LAMA4), mRNA
EMPV1_07959	XM_003131189	FBF1	PREDICTED: Sus scrofa Fas (TNFRSF6) binding factor 1 (FBF1), mRNA
EMPV1_07974	XM_003127452	PPP6R1	PREDICTED: Sus scrofa protein phosphatase 6, regulatory subunit 1 (PPP6R1), mRNA
EMPV1_07976	NM_001037150	SULT2A1	Sus scrofa sulfotransferase family, cytosolic, 2A, dehydroepiandrosterone (DHEA)-preferring, member 1 (SULT2A1), mRNA
EMPV1_07992	XM_003356346	PTPN2	PREDICTED: Sus scrofa protein tyrosine phosphatase, non-receptor type 2 (PTPN2), mRNA
EMPV1_08005	NM_001044545	PLAGL1	Sus scrofa pleiomorphic adenoma gene-like 1 (PLAGL1), mRNA
EMPV1_08022	NM_001101814	NR1H3	Sus scrofa nuclear receptor subfamily 1, group H, member 3 (NR1H3), mRNA
EMPV1_08036	XM_001926858	POLL	PREDICTED: Sus scrofa polymerase (DNA directed), lambda (POLL), mRNA
EMPV1_08051	NM_001185066.1	DNAJC14	Sus scrofa DnaJ (Hsp40) homolog, subfamily C, member 14 (DNAJC14), mRNA
EMPV1_08063	XM_001927105	SRPX	PREDICTED: Sus scrofa sushi-repeat containing protein, X-linked (SRPX), mRNA
EMPV1_08071	XM_003362038	RLTPR	PREDICTED: Sus scrofa RGD motif, leucine rich repeats, tropomodulin domain and proline-rich containing (RLTPR), mRNA
EMPV1_08089	NM_001129963	RTN4	Sus scrofa reticulon 4 (RTN4), mRNA
EMPV1_08102	XM_001924661	SORBS1	PREDICTED: Sus scrofa sorbin and SH3 domain containing 1 (SORBS1), mRNA
EMPV1_08118	NM_214226	ADAP1	Sus scrofa ArfGAP with dual PH domains 1 (ADAP1), mRNA
EMPV1_08123	XM_003355968	SPHK2	PREDICTED: Sus scrofa sphingosine kinase 2, transcript variant 2 (SPHK2), mRNA
EMPV1_08133	XM_001924312	PEX3	PREDICTED: Sus scrofa peroxisomal biogenesis factor 3 (PEX3), mRNA
EMPV1_08142	XM_001926297	ACADSB	PREDICTED: Sus scrofa acyl-CoA dehydrogenase, short/branched chain (ACADSB), mRNA
EMPV1_08162	XM_003124228	ATHL1	PREDICTED: Sus scrofa ATH1, acid trehalase-like 1 (yeast) (ATHL1), mRNA
EMPV1_08172	XM_001928862	DCAF8	PREDICTED: Sus scrofa DDB1 and CUL4 associated factor 8, transcript variant 1 (DCAF8), mRNA
EMPV1_08174	XM_003127828	MFSD2A	PREDICTED: Sus scrofa major facilitator superfamily domain containing 2A (MFSD2A), mRNA
EMPV1_08187	NM_213826	USP18	Sus scrofa ubiquitin specific peptidase 18 (USP18), mRNA
EMPV1_08191	XM_003131315	NSF	PREDICTED: Sus scrofa N-ethylmaleimide-sensitive factor (NSF), mRNA
EMPV1_08193	XM_001929144	TM6SF1	PREDICTED: Sus scrofa transmembrane 6 superfamily member 1, transcript variant 1 (TM6SF1), mRNA
EMPV1_08210	NM_213892	CTSL1	Sus scrofa cathepsin L1 (CTSL1), mRNA
EMPV1_08215	XM_001927602	EIF2B1	PREDICTED: Sus scrofa eukaryotic translation initiation factor 2B, subunit 1 alpha, 26kDa (EIF2B1), mRNA
EMPV1_08221	XM_003357668	KIF21B	PREDICTED: Sus scrofa kinesin family member 21B (KIF21B), mRNA
EMPV1_08237	XM_001926104	COPB2	PREDICTED: Sus scrofa coatomer protein complex, subunit beta 2 (beta prime) (COPB2), mRNA
EMPV1_08268	XM_003132648	HCLS1	PREDICTED: Sus scrofa hematopoietic cell-specific Lyn substrate 1 (HCLS1), mRNA
EMPV1_08282	NM_001203267	ANKHD1	Sus scrofa ankyrin repeat and KH domain containing 1 (ANKHD1), mRNA
EMPV1_08295	NM_001190167	C14H10orf128	Sus scrofa chromosome 10 open reading frame 128 (C14H10orf128), mRNA
EMPV1_08306	XM_001926052	BTN2A2	PREDICTED: Sus scrofa butyrophilin, subfamily 2, member A2 (BTN2A2), mRNA
EMPV1_08317	XM_001928835	SMEK1	PREDICTED: Sus scrofa SMEK homolog 1, suppressor of mek1 (Dictyostelium), transcript variant 1 (SMEK1), mRNA
EMPV1_08337	XM_001927434	SRSF5	PREDICTED: Sus scrofa serine/arginine-rich splicing factor 5, transcript variant 2 (SRSF5), mRNA
EMPV1_08349	XM_003134649	NUP205	PREDICTED: Sus scrofa nucleoporin 205kDa (NUP205), mRNA
EMPV1_08369	NM_001205093	TMEM189	Sus scrofa transmembrane protein 189 (TMEM189), mRNA
EMPV1_08394	XM_003355338	CSNK1E	PREDICTED: Sus scrofa casein kinase 1, epsilon, transcript variant 2 (CSNK1E), mRNA
EMPV1_08408	XM_003130726	MRC1	PREDICTED: Sus scrofa mannose receptor, C type 1 (MRC1), mRNA
EMPV1_08426	NM_001123078	ATF4	Sus scrofa activating transcription factor 4 (tax-responsive enhancer element B67) (ATF4), mRNA
EMPV1_08484	XM_001929210	UBE3B	PREDICTED: Sus scrofa ubiquitin protein ligase E3B (UBE3B), mRNA
EMPV1_08488	XM_003134514	WDR60	PREDICTED: Sus scrofa WD repeat domain 60 (WDR60), mRNA
EMPV1_08491	XM_003354825	GPR111	PREDICTED: Sus scrofa G protein-coupled receptor 111 (GPR111), mRNA
EMPV1_08492	XM_003133381	WRN	PREDICTED: Sus scrofa Werner syndrome, RecQ helicase-like (WRN), mRNA
EMPV1_08502	XM_003360469	FMR1	PREDICTED: Sus scrofa fragile X mental retardation 1 (FMR1), mRNA
EMPV1_08516	XM_003134076	SLIT3	PREDICTED: Sus scrofa slit homolog 3 (Drosophila) (SLIT3), mRNA
EMPV1_08517	NM_214312.2	GNAS	Sus scrofa GNAS complex locus (GNAS), transcript variant 1, mRNA
EMPV1_08525	XM_003132000	GAS7	PREDICTED: Sus scrofa growth arrest-specific 7 (GAS7), mRNA
EMPV1_08526	XM_003134649	NUP205	PREDICTED: Sus scrofa nucleoporin 205kDa (NUP205), mRNA
EMPV1_08530	NM_001101824	CFB	Sus scrofa complement factor B (CFB), mRNA
EMPV1_08531	XM_003132815	KCTD9	PREDICTED: Sus scrofa potassium channel tetramerisation domain containing 9 (KCTD9), mRNA
EMPV1_08534	NM_214060	ESD	Sus scrofa esterase D (ESD), mRNA
EMPV1_08540	XM_003358419	C3orf75	PREDICTED: Sus scrofa chromosome 3 open reading frame 75 (C3orf75), mRNA
EMPV1_08570	XM_001928367	SECISBP2	PREDICTED: Sus scrofa SECIS binding protein 2 (SECISBP2), mRNA
EMPV1_08575	XM_003358957	DYRK1A	PREDICTED: Sus scrofa dual-specificity tyrosine-(Y)-phosphorylation regulated kinase 1A, transcript variant 3 (DYRK1A), mRNA
EMPV1_08580	XM_003358836	ABI3BP	PREDICTED: Sus scrofa ABI family, member 3 (NESH) binding protein (ABI3BP), partial mRNA
EMPV1_08583	XM_003121356	SMPD2	PREDICTED: Sus scrofa sphingomyelin phosphodiesterase 2, neutral membrane (neutral sphingomyelinase) (SMPD2), mRNA
EMPV1_08586	XM_003356583	ZNF187	PREDICTED: Sus scrofa zinc finger protein 187, transcript variant 2 (ZNF187), mRNA
EMPV1_08594	XM_003126395	ALG10	PREDICTED: Sus scrofa asparagine-linked glycosylation 10, alpha-1,2-glucosyltransferase homolog (S. pombe) (ALG10), mRNA
EMPV1_08596	NM_001206402	TRIM31	Sus scrofa tripartite motif containing 31 (TRIM31), mRNA
EMPV1_08607	XM_001925457	GLT8D1	PREDICTED: Sus scrofa glycosyltransferase 8 domain containing 1 (GLT8D1), mRNA
EMPV1_08622	NM_001143697	AGPAT4	Sus scrofa 1-acylglycerol-3-phosphate O-acyltransferase 4 (lysophosphatidic acid acyltransferase, delta) (AGPAT4), mRNA
EMPV1_08635	NM_001101820	SLC44A4	Sus scrofa solute carrier family 44, member 4 (SLC44A4), mRNA
EMPV1_08641	XM_003131660	RAD51C	PREDICTED: Sus scrofa RAD51 homolog C (Scerevisiae) (RAD51C), mRNA
EMPV1_08659	XM_003133824	RIF1	PREDICTED: Sus scrofa RAP1 interacting factor homolog (yeast), transcript variant 1 (RIF1), mRNA
EMPV1_08682	NM_001128468	JTB	Sus scrofa jumping translocation breakpoint (JTB), mRNA
EMPV1_08686	XM_001928781	BMS1	PREDICTED: Sus scrofa BMS1 homolog, ribosome assembly protein (yeast) (BMS1), mRNA
EMPV1_08695	XM_003359150	AP1B1	PREDICTED: Sus scrofa adaptor-related protein complex 1, beta 1 subunit (AP1B1), mRNA
EMPV1_08707	XM_003358697	MCCC1	PREDICTED: Sus scrofa methylcrotonoyl-CoA carboxylase 1 (alpha) (MCCC1), mRNA
EMPV1_08721	NM_213953.1	HPX	Sus scrofa hemopexin (HPX), mRNA
EMPV1_08727	XM_003353892	HSD17B12	PREDICTED: Sus scrofa hydroxysteroid (17-beta) dehydrogenase 12 (HSD17B12), mRNA
EMPV1_08734	XM_003133553.2	MYO1B	PREDICTED: Sus scrofa myosin IB (MYO1B), partial mRNA
EMPV1_08738	XM_003357318	ARCN1	PREDICTED: Sus scrofa archain 1, transcript variant 1 (ARCN1), mRNA
EMPV1_08740	NM_001144115	NOC3L	Sus scrofa nucleolar complex associated 3 homolog (Scerevisiae) (NOC3L), mRNA
EMPV1_08749	XM_001926631	TBC1D12	PREDICTED: Sus scrofa TBC1 domain family, member 12 (TBC1D12), mRNA
EMPV1_08755	XM_003360876	EFR3A	PREDICTED: Sus scrofa EFR3 homolog A (Scerevisiae) (EFR3A), mRNA
EMPV1_08783	NM_001113287	LDHB	Sus scrofa lactate dehydrogenase B (LDHB), mRNA
EMPV1_08785	XM_003129037	POLR2B	PREDICTED: Sus scrofa polymerase (RNA) II (DNA directed) polypeptide B, 140kDa (POLR2B), mRNA
EMPV1_08801	XM_003132422	NPHP3	PREDICTED: Sus scrofa nephronophthisis 3 (adolescent) (NPHP3), mRNA
EMPV1_08811	XM_003356343.1	CEP76	PREDICTED: Sus scrofa centrosomal protein 76kDa (CEP76), mRNA
EMPV1_08816	XM_003360463	ATP11C	PREDICTED: Sus scrofa ATPase, class VI, type 11C, transcript variant 2 (ATP11C), mRNA
EMPV1_08847	XM_001924377.3	UBA3	PREDICTED: Sus scrofa ubiquitin-like modifier activating enzyme 3, transcript variant 1 (UBA3), mRNA
EMPV1_08848	XM_001926438	PTPN3	PREDICTED: Sus scrofa protein tyrosine phosphatase, non-receptor type 3 (PTPN3), mRNA
EMPV1_08856	XM_003126953	SETD6	PREDICTED: Sus scrofa SET domain containing 6 (SETD6), mRNA
EMPV1_08858	XM_003125122	CCDC85A	PREDICTED: Sus scrofa coiled-coil domain containing 85A (CCDC85A), mRNA
EMPV1_08875	Ssc.11422	PLA1A	Phospholipase A1 member A
EMPV1_08876	NM_001025227	DCT	Sus scrofa dopachrome tautomerase (dopachrome delta-isomerase, tyrosine-related protein 2) (DCT), mRNA
EMPV1_08882	XM_003127350	PNKP	PREDICTED: Sus scrofa polynucleotide kinase 3'-phosphatase (PNKP), mRNA
EMPV1_08887	XM_003132197	ARIH2	PREDICTED: Sus scrofa ariadne homolog 2 (Drosophila) (ARIH2), mRNA
EMPV1_08895	XM_003125362	NBAS	PREDICTED: Sus scrofa neuroblastoma amplified sequence (NBAS), partial mRNA
EMPV1_08898	XM_003123497	FCHO1	PREDICTED: Sus scrofa FCH domain only 1, transcript variant 1 (FCHO1), mRNA
EMPV1_08899	XM_003356583	ZNF187	PREDICTED: Sus scrofa zinc finger protein 187, transcript variant 2 (ZNF187), mRNA
EMPV1_08907	NM_214197	FCGRT	Sus scrofa Fc fragment of IgG, receptor, transporter, alpha (FCGRT), mRNA
EMPV1_08932	XM_003128130	ZNF329	PREDICTED: Sus scrofa zinc finger protein 329 (ZNF329), mRNA
EMPV1_08951	XM_003128045	TOE1	PREDICTED: Sus scrofa target of EGR1, member 1 (nuclear), transcript variant 1 (TOE1), mRNA
EMPV1_08954	XM_001926839	UBR7	PREDICTED: Sus scrofa ubiquitin protein ligase E3 component n-recognin 7 (putative) (UBR7), mRNA
EMPV1_08955	XM_001928309	TBC1D7	PREDICTED: Sus scrofa TBC1 domain family, member 7, transcript variant 1 (TBC1D7), mRNA
EMPV1_08961	XM_003354821	SPTBN1	PREDICTED: Sus scrofa spectrin, beta, non-erythrocytic 1, transcript variant 2 (SPTBN1), mRNA
EMPV1_08974	XM_003124889	CHST10	PREDICTED: Sus scrofa carbohydrate sulfotransferase 10 (CHST10), mRNA
EMPV1_08975	XM_001929340	ADAM15	PREDICTED: Sus scrofa ADAM metallopeptidase domain 15, transcript variant 3 (ADAM15), mRNA
EMPV1_08983	NM_001097510	CPEB1	Sus scrofa cytoplasmic polyadenylation element binding protein 1 (CPEB1), mRNA
EMPV1_08984	XM_001925977	WSB2	PREDICTED: Sus scrofa WD repeat and SOCS box containing 2 (WSB2), mRNA
EMPV1_08991	XM_003131155	AZI1	PREDICTED: Sus scrofa 5-azacytidine induced 1 (AZI1), mRNA
EMPV1_09007	XM_003356655	ADAMTSL3	PREDICTED: Sus scrofa ADAMTS-like 3 (ADAMTSL3), mRNA
EMPV1_09008	XM_003126337	SLC16A7	PREDICTED: Sus scrofa solute carrier family 16, member 7 (monocarboxylic acid transporter 2) (SLC16A7), mRNA
EMPV1_09019	XM_003354495	NSUN5	PREDICTED: Sus scrofa NOP2/Sun domain family, member 5, transcript variant 2 (NSUN5), mRNA
EMPV1_09022	NM_213793	RSC1A1	Sus scrofa regulatory solute carrier protein, family 1, member 1 (RSC1A1), mRNA
EMPV1_09032	XM_001925781	ADAM8	PREDICTED: Sus scrofa ADAM metallopeptidase domain 8 (ADAM8), mRNA
EMPV1_09060	NM_214153	ENTPD1	Sus scrofa ectonucleoside triphosphate diphosphohydrolase 1 (ENTPD1), mRNA
EMPV1_09067	XM_003126841	PLCG2	PREDICTED: Sus scrofa phospholipase C, gamma 2 (phosphatidylinositol-specific) (PLCG2), mRNA
EMPV1_09068	NM_001044541	MTX2	Sus scrofa metaxin 2 (MTX2), nuclear gene encoding mitochondrial protein, mRNA
EMPV1_09078	XM_003361096	TUBGCP5	PREDICTED: Sus scrofa tubulin, gamma complex associated protein 5 (TUBGCP5), mRNA
EMPV1_09080	NM_213900	RENBP	Sus scrofa renin binding protein (RENBP), mRNA
EMPV1_09097	XM_003358624	GMPS	PREDICTED: Sus scrofa guanine monphosphate synthetase, transcript variant 2 (GMPS), mRNA
EMPV1_09107	XM_001927204	SULF2	PREDICTED: Sus scrofa sulfatase 2 (SULF2), mRNA
EMPV1_09108	XM_003128161	RIPK1	PREDICTED: Sus scrofa receptor (TNFRSF)-interacting serine-threonine kinase 1 (RIPK1), mRNA
EMPV1_09110	NM_214326	RPL35	Sus scrofa ribosomal protein L35 (RPL35), mRNA
EMPV1_09112	XM_001928180	ZFAND6	PREDICTED: Sus scrofa zinc finger, AN1-type domain 6 (ZFAND6), mRNA
EMPV1_09128	NM_213901	PCCB	Sus scrofa propionyl CoA carboxylase, beta polypeptide (PCCB), nuclear gene encoding mitochondrial protein, mRNA
EMPV1_09161	XM_001927706	ZFAND2B	PREDICTED: Sus scrofa zinc finger, AN1-type domain 2B (ZFAND2B), mRNA
EMPV1_09163	XM_003126404	OVCH1	PREDICTED: Sus scrofa ovochymase 1 (OVCH1), mRNA
EMPV1_09167	NM_213815.1	CD55	Sus scrofa CD55 molecule, decay accelerating factor for complement (Cromer blood group) (CD55), mRNA
EMPV1_09172	XM_003131791	TRAF4	PREDICTED: Sus scrofa TNF receptor-associated factor 4 (TRAF4), mRNA
EMPV1_09196	XM_001929146	CPB2	PREDICTED: Sus scrofa carboxypeptidase B2 (plasma) (CPB2), mRNA
EMPV1_09198	XM_003127734.2	ZDHHC18	PREDICTED: Sus scrofa zinc finger, DHHC-type containing 18 (ZDHHC18), mRNA
EMPV1_09206	XM_001926468	MEX3A	PREDICTED: Sus scrofa mex-3 homolog A (Celegans) (MEX3A), mRNA
EMPV1_09207	XM_001924210	FTSJD2	PREDICTED: Sus scrofa FtsJ methyltransferase domain containing 2 (FTSJD2), mRNA
EMPV1_09208	NM_001190177	BCLAF1	Sus scrofa BCL2-associated transcription factor 1 (BCLAF1), mRNA
EMPV1_09226	XM_003360279	EFHC2	PREDICTED: Sus scrofa EF-hand domain (C-terminal) containing 2 (EFHC2), mRNA
EMPV1_09242	NM_001123224	RNF5	Sus scrofa ring finger protein 5 (RNF5), mRNA
EMPV1_09262	XM_003362042.1	ZNFX1	PREDICTED: Sus scrofa zinc finger, NFX1-type containing 1 (ZNFX1), mRNA
EMPV1_09266	XM_003127305.1	RPL13A	PREDICTED: Sus scrofa ribosomal protein L13a (RPL13A), mRNA
EMPV1_09281	XM_003360264	BCOR	PREDICTED: Sus scrofa BCL6 corepressor, transcript variant 1 (BCOR), mRNA
EMPV1_09284	XM_003353864	SSRP1	PREDICTED: Sus scrofa structure specific recognition protein 1 (SSRP1), mRNA
EMPV1_09288	XM_001929667	LASS2	PREDICTED: Sus scrofa LAG1 homolog, ceramide synthase 2 (LASS2), mRNA
EMPV1_09306	NM_214055	IL1B	Sus scrofa interleukin 1, beta (IL1B), mRNA
EMPV1_09310	XM_003355133	DAP3	PREDICTED: Sus scrofa death associated protein 3, transcript variant 2 (DAP3), mRNA
EMPV1_09315	XM_003355707	ANKRD11	PREDICTED: Sus scrofa ankyrin repeat domain 11 (ANKRD11), mRNA
EMPV1_09316	XM_003353828	B3GAT3	PREDICTED: Sus scrofa beta-1,3-glucuronyltransferase 3 (glucuronosyltransferase I) (B3GAT3), mRNA
EMPV1_09321	XM_003128580	METTL3	PREDICTED: Sus scrofa methyltransferase like 3 (METTL3), mRNA
EMPV1_09337	XM_003126879	CLEC18A	PREDICTED: Sus scrofa C-type lectin domain family 18, member A (CLEC18A), mRNA
EMPV1_09338	XM_003359247.1	RPS24	PREDICTED: Sus scrofa ribosomal protein S24 (RPS24), mRNA
EMPV1_09357	XM_003123628.2	MAPK9	PREDICTED: Sus scrofa mitogen-activated protein kinase 9, transcript variant 1 (MAPK9), mRNA
EMPV1_09368	XM_003358934	DONSON	PREDICTED: Sus scrofa downstream neighbor of SON (DONSON), mRNA
EMPV1_09373	XM_001924728	NXF2B	PREDICTED: Sus scrofa nuclear RNA export factor 2B (NXF2B), mRNA
EMPV1_09380	XM_003122265	TSC1	PREDICTED: Sus scrofa tuberous sclerosis 1 (TSC1), mRNA
EMPV1_09394	NM_001128452	CYBRD1	Sus scrofa cytochrome b reductase 1 (CYBRD1), mRNA
EMPV1_09411	XM_001925106	MED13L	PREDICTED: Sus scrofa mediator complex subunit 13-like (MED13L), mRNA
EMPV1_09415	XM_003121094	MLLT4	PREDICTED: Sus scrofa myeloid/lymphoid or mixed-lineage leukemia (trithorax homolog, Drosophila); translocated to, 4 (MLLT4), mRNA
EMPV1_09418	XM_003133553	MYO1B	PREDICTED: Sus scrofa myosin IB (MYO1B), partial mRNA
EMPV1_09427	NM_001004041	TTL	Sus scrofa tubulin tyrosine ligase (TTL), mRNA
EMPV1_09460	NM_001123184	RAG-1	Sus scrofa recombinase activating protein (RAG-1), mRNA
EMPV1_09479	XM_003357989	KIF19	PREDICTED: Sus scrofa kinesin family member 19 (KIF19), mRNA
EMPV1_09501	XM_003123829	WDR36	PREDICTED: Sus scrofa WD repeat domain 36 (WDR36), mRNA
EMPV1_09513	XM_001929345	CORO1C	PREDICTED: Sus scrofa coronin, actin binding protein, 1C (CORO1C), mRNA
EMPV1_09514	XM_003132898	NOS1	PREDICTED: Sus scrofa nitric oxide synthase 1 (neuronal) (NOS1), mRNA
EMPV1_09518	XM_003131598	MBTD1	PREDICTED: Sus scrofa mbt domain containing 1, transcript variant 1 (MBTD1), mRNA
EMPV1_09525	XM_003127288	FTL	PREDICTED: Sus scrofa ferritin, light polypeptide, transcript variant 1 (FTL), mRNA
EMPV1_09536	XM_001925868	CCDC150	PREDICTED: Sus scrofa coiled-coil domain containing 150 (CCDC150), mRNA
EMPV1_09538	XM_003134197	MTMR7	PREDICTED: Sus scrofa myotubularin related protein 7 (MTMR7), mRNA
EMPV1_09542	XM_001926555	TIMM23	PREDICTED: Sus scrofa translocase of inner mitochondrial membrane 23 homolog (yeast) (TIMM23), mRNA
EMPV1_09596	NM_213850	GSTA2	Sus scrofa glutathione S-transferase alpha 2 (GSTA2), mRNA
EMPV1_09597	XM_001927315	WHAMM	PREDICTED: Sus scrofa WAS protein homolog associated with actin, golgi membranes and microtubules (WHAMM), mRNA
EMPV1_09603	XM_001928898	SUPV3L1	PREDICTED: Sus scrofa suppressor of var1, 3-like 1 (Scerevisiae) (SUPV3L1), mRNA
EMPV1_09610	XM_003357511	SLC26A4	PREDICTED: Sus scrofa solute carrier family 26, member 4 (SLC26A4), mRNA
EMPV1_09619	XM_003127305	RPL13A	PREDICTED: Sus scrofa ribosomal protein L13a (RPL13A), mRNA
EMPV1_09625	NM_001044530.1	BECN1	Sus scrofa beclin 1, autophagy related (BECN1), mRNA
EMPV1_09633	XM_003124007	RNF14	PREDICTED: Sus scrofa ring finger protein 14, transcript variant 1 (RNF14), mRNA
EMPV1_09641	NM_001037145	SNCA	Sus scrofa synuclein, alpha (non A4 component of amyloid precursor) (SNCA), mRNA
EMPV1_09661	NM_001044618	AKR1C1	Sus scrofa aldo-keto reductase family 1, member C1 (dihydrodiol dehydrogenase 1; 20-alpha (3-alpha)-hydroxysteroid dehydrogenase) (AKR1C1), mRNA
EMPV1_09665	XM_003121850	PKC	PREDICTED: Sus scrofa protein kinase C theta, transcript variant 2 (PKC), mRNA
EMPV1_09683	XM_001927009	STAM2	PREDICTED: Sus scrofa signal transducing adaptor molecule (SH3 domain and ITAM motif) 2 (STAM2), partial mRNA
EMPV1_09691	XM_003127417	MBOAT7	PREDICTED: Sus scrofa membrane bound O-acyltransferase domain containing 7, transcript variant 1 (MBOAT7), mRNA
EMPV1_09712	XM_003133598	RAPH1	PREDICTED: Sus scrofa Ras association (RalGDS/AF-6) and pleckstrin homology domains 1 (RAPH1), partial mRNA
EMPV1_09716	XM_003123774	TMEM161B	PREDICTED: Sus scrofa transmembrane protein 161B (TMEM161B), mRNA
EMPV1_09719	XM_003356662	AP3S2	PREDICTED: Sus scrofa adaptor-related protein complex 3, sigma 2 subunit, transcript variant 2 (AP3S2), mRNA
EMPV1_09721	XM_003126105	PRPH	PREDICTED: Sus scrofa peripherin (PRPH), mRNA
EMPV1_09739	NM_001164648	CILP	Sus scrofa cartilage intermediate layer protein, nucleotide pyrophosphohydrolase (CILP), mRNA
EMPV1_09751	NM_001123109	S1PR5	Sus scrofa sphingosine-1-phosphate receptor 5 (S1PR5), mRNA
EMPV1_09754	NM_001030535	BID	Sus scrofa BH3 interacting domain death agonist (BID), mRNA
EMPV1_09766	XM_001929168	SMARCC2	PREDICTED: Sus scrofa SWI/SNF related, matrix associated, actin dependent regulator of chromatin, subfamily c, member 2, transcript variant 2 (SMARCC2), mRNA
EMPV1_09781	XM_003124475	ZNF646	PREDICTED: Sus scrofa zinc finger protein 646 (ZNF646), mRNA
EMPV1_09783	NM_001172369	ROPN1	Sus scrofa rhophilin associated tail protein 1 (ROPN1), mRNA
EMPV1_09793	NM_001144111	POPDC3	Sus scrofa popeye domain containing 3 (POPDC3), mRNA
EMPV1_09797	XM_003133644	ABCA12	PREDICTED: Sus scrofa ATP-binding cassette, sub-family A (ABC1), member 12 (ABCA12), mRNA
EMPV1_09809	XM_003129187	CCRN4L	PREDICTED: Sus scrofa CCR4 carbon catabolite repression 4-like (Scerevisiae) (CCRN4L), mRNA
EMPV1_09813	NM_001206404	TJP2	Sus scrofa tight junction protein 2 (zona occludens 2) (TJP2), mRNA
EMPV1_09842	NM_001101814	NR1H3	Sus scrofa nuclear receptor subfamily 1, group H, member 3 (NR1H3), mRNA
EMPV1_09844	XM_001924543	NEIL1	PREDICTED: Sus scrofa nei endonuclease VIII-like 1 (E. coli) (NEIL1), mRNA
EMPV1_09850	NM_001005727	PLUNC	Sus scrofa palate, lung and nasal epithelium associated (PLUNC), mRNA
EMPV1_09861	XM_003357312	RNF214	PREDICTED: Sus scrofa ring finger protein 214, transcript variant 3 (RNF214), mRNA
EMPV1_09876	XM_001927940	ZNF268	PREDICTED: Sus scrofa zinc finger protein 268 (ZNF268), mRNA
EMPV1_09879	NM_213845	UABP-2	Sus scrofa uteroferrin associated basic protein-2 (UABP-2), mRNA
EMPV1_09880	XM_001929180.3	SUPT16H	PREDICTED: Sus scrofa suppressor of Ty 16 homolog (S. cerevisiae) (SUPT16H), mRNA
EMPV1_09883	NM_001037322	ST8SIA4	Sus scrofa ST8 alpha-N-acetyl-neuraminide alpha-2,8-sialyltransferase 4 (ST8SIA4), mRNA
EMPV1_09890	XM_001927183	NKRF	PREDICTED: Sus scrofa NFKB repressing factor (NKRF), mRNA
EMPV1_09892	XM_003359455	CSMD1	PREDICTED: Sus scrofa CUB and Sushi multiple domains 1 (CSMD1), mRNA
EMPV1_09903	XM_003125387	ATP6V1C2	PREDICTED: Sus scrofa ATPase, H+ transporting, lysosomal 42kDa, V1 subunit C2 (ATP6V1C2), mRNA
EMPV1_09906	NM_001044531	CD70	Sus scrofa CD70 molecule (CD70), mRNA
EMPV1_09916	NM_001205327	AMHR2	Sus scrofa anti-Mullerian hormone receptor, type II (AMHR2), mRNA
EMPV1_09918	NM_214359	NLN	Sus scrofa neurolysin (metallopeptidase M3 family) (NLN), nuclear gene encoding mitochondrial protein, mRNA
EMPV1_09938	XM_003132356	MTMR14	PREDICTED: Sus scrofa myotubularin related protein 14, transcript variant 3 (MTMR14), mRNA
EMPV1_09949	XM_003127264	KPTN	PREDICTED: Sus scrofa kaptin (actin binding protein) (KPTN), mRNA
EMPV1_09960	XM_001925125	NUDCD1	PREDICTED: Sus scrofa NudC domain containing 1 (NUDCD1), mRNA
EMPV1_09961	XM_001929445	MMP11	PREDICTED: Sus scrofa matrix metallopeptidase 11 (stromelysin 3) (MMP11), mRNA
EMPV1_09997	NM_001099924	FGFR2	Sus scrofa fibroblast growth factor receptor 2 (FGFR2), mRNA
EMPV1_10022	XM_001926358	CHD2	PREDICTED: Sus scrofa chromodomain helicase DNA binding protein 2 (CHD2), partial mRNA
EMPV1_10025	XM_003133160	ZFYVE27	PREDICTED: Sus scrofa zinc finger, FYVE domain containing 27, transcript variant 2 (ZFYVE27), mRNA
EMPV1_10046	NM_001001534	RYR1	Sus scrofa ryanodine receptor 1 (skeletal) (RYR1), mRNA
EMPV1_10052	NM_001113700	C17H20orf106	Sus scrofa chromosome 20 open reading frame 106 ortholog (C17H20orf106), mRNA
EMPV1_10076	NM_001105287	SCG5	Sus scrofa secretogranin V (7B2 protein) (SCG5), mRNA
EMPV1_10087	XM_003356941.1	AASDH	PREDICTED: Sus scrofa aminoadipate-semialdehyde dehydrogenase (AASDH), mRNA
EMPV1_10096	NM_001002832	IFN-DELTA-1	Sus scrofa interferon-delta-1 (IFN-DELTA-1), mRNA
EMPV1_10105	NM_001078664	APOA1BP	Sus scrofa apolipoprotein A-I binding protein (APOA1BP), mRNA
EMPV1_10111	XM_003357958	RNF157	PREDICTED: Sus scrofa ring finger protein 157 (RNF157), mRNA
EMPV1_10169	XM_003131745	SUZ12	PREDICTED: Sus scrofa suppressor of zeste 12 homolog (Drosophila) (SUZ12), mRNA
EMPV1_10173	XM_003122922	NAV2	PREDICTED: Sus scrofa neuron navigator 2 (NAV2), partial mRNA
EMPV1_10180	XM_003124580	ABCC1	PREDICTED: Sus scrofa ATP-binding cassette, sub-family C (CFTR/MRP), member 1 (ABCC1), mRNA
EMPV1_10193	NM_001123080	ATM	Sus scrofa ataxia telangiectasia mutated (ATM), mRNA
EMPV1_10196	XM_003121545	CATSPER2	PREDICTED: Sus scrofa cation channel, sperm associated 2 (CATSPER2), mRNA
EMPV1_10211	NM_001044612	TUBB2A	Sus scrofa tubulin, beta 2A (TUBB2A), mRNA
EMPV1_10224	XM_001927881	PHF1	PREDICTED: Sus scrofa PHD finger protein 1, transcript variant 1 (PHF1), mRNA
EMPV1_10242	XM_003131755	NF1	PREDICTED: Sus scrofa neurofibromin 1 (NF1), mRNA
EMPV1_10243	NM_214290	STAT5A	Sus scrofa signal transducer and activator of transcription 5A (STAT5A), mRNA
EMPV1_10254	XM_003359416	KIF5C	PREDICTED: Sus scrofa kinesin family member 5C (KIF5C), mRNA
EMPV1_10268	NM_001100190	IGFBP6	Sus scrofa insulin-like growth factor binding protein 6 (IGFBP6), mRNA
EMPV1_10272	XM_001926100	SLC2A8	PREDICTED: Sus scrofa solute carrier family 2 (facilitated glucose transporter), member 8 (SLC2A8), mRNA
EMPV1_10275	XM_001929624	CDC45	PREDICTED: Sus scrofa cell division cycle 45 homolog (Scerevisiae) (CDC45), mRNA
EMPV1_10301	XM_003130712	ARHGAP12	PREDICTED: Sus scrofa Rho GTPase activating protein 12 (ARHGAP12), mRNA
EMPV1_10303	XM_003126559	PARP11	PREDICTED: Sus scrofa poly (ADP-ribose) polymerase family, member 11 (PARP11), mRNA
EMPV1_10349	XM_003353678	CCBL1	PREDICTED: Sus scrofa cysteine conjugate-beta lyase, cytoplasmic (CCBL1), mRNA
EMPV1_10362	XM_003124566	DNAH3	PREDICTED: Sus scrofa dynein, axonemal, heavy chain 3 (DNAH3), mRNA
EMPV1_10369	XM_001929643	SELENBP1	PREDICTED: Sus scrofa selenium binding protein 1 (SELENBP1), mRNA
EMPV1_10382	NM_001099940	EMP1	Sus scrofa epithelial membrane protein 1 (EMP1), mRNA
EMPV1_10388	XM_003360240	PPEF1	PREDICTED: Sus scrofa protein phosphatase, EF-hand calcium binding domain 1 (PPEF1), mRNA
EMPV1_10401	NM_214414	CYP2C33	Sus scrofa cytochrome P450 2C33 (CYP2C33), mRNA
EMPV1_10431	XM_003126390	NAP1L1	PREDICTED: Sus scrofa nucleosome assembly protein 1-like 1 (NAP1L1), mRNA
EMPV1_10432	NM_001177915	SPATA18	Sus scrofa spermatogenesis associated 18 homolog (rat) (SPATA18), mRNA
EMPV1_10444	XM_003359482	CYP4V2	PREDICTED: Sus scrofa cytochrome P450, family 4, subfamily v, polypeptide 2 (CYP4V2), partial mRNA
EMPV1_10451	NM_001163647	OCLN	Sus scrofa occludin (OCLN), mRNA
EMPV1_10456	NM_001163801	IGFBP7	Sus scrofa insulin-like growth factor binding protein 7 (IGFBP7), mRNA
EMPV1_10460	XM_003359881	RASSF2	PREDICTED: Sus scrofa Ras association (RalGDS/AF-6) domain family member 2 (RASSF2), mRNA
EMPV1_10461	XM_003132281	ACOX2	PREDICTED: Sus scrofa acyl-CoA oxidase 2, branched chain (ACOX2), mRNA
EMPV1_10467	XM_001924460	CNOT7	PREDICTED: Sus scrofa CCR4-NOT transcription complex, subunit 7 (CNOT7), mRNA
EMPV1_10478	XM_003355181	PI4KB	PREDICTED: Sus scrofa phosphatidylinositol 4-kinase, catalytic, beta (PI4KB), mRNA
EMPV1_10490	XM_003132416	TXNRD3	PREDICTED: Sus scrofa thioredoxin reductase 3 (TXNRD3), mRNA
EMPV1_10516	XM_003130908	CDX2	PREDICTED: Sus scrofa caudal type homeobox 2 (CDX2), mRNA
EMPV1_10526	XM_003126390.2	NAP1L1	PREDICTED: Sus scrofa nucleosome assembly protein 1-like 1 (NAP1L1), mRNA
EMPV1_10530	XM_003129171	HHIP	PREDICTED: Sus scrofa hedgehog interacting protein (HHIP), mRNA
EMPV1_10549	XM_003360436	STAG2	PREDICTED: Sus scrofa stromal antigen 2, transcript variant 1 (STAG2), mRNA
EMPV1_10564	XM_001929644	C22orf25	PREDICTED: Sus scrofa Uncharacterized protein C22orf25, transcript variant 1 (C22orf25), mRNA
EMPV1_10565	XM_003123193	RGL3	PREDICTED: Sus scrofa ral guanine nucleotide dissociation stimulator-like 3 (RGL3), mRNA
EMPV1_10580	XM_003126693	UHRF1BP1L	PREDICTED: Sus scrofa UHRF1 binding protein 1-like (UHRF1BP1L), mRNA
EMPV1_10599	XM_001927688	LRRC1	PREDICTED: Sus scrofa leucine rich repeat containing 1 (LRRC1), mRNA
EMPV1_10606	XM_003127703	SRRM1	PREDICTED: Sus scrofa serine/arginine repetitive matrix 1 (SRRM1), mRNA
EMPV1_10615	XM_003131441	KRT33B	PREDICTED: Sus scrofa keratin 33B (KRT33B), mRNA
EMPV1_10623	XM_003359431	RAB3GAP1	PREDICTED: Sus scrofa RAB3 GTPase activating protein subunit 1 (catalytic) (RAB3GAP1), mRNA
EMPV1_10637	XM_001925055	SYBU	PREDICTED: Sus scrofa syntabulin (syntaxin-interacting), transcript variant 1 (SYBU), mRNA
EMPV1_10654	NM_001190154	ZCCHC8	Sus scrofa zinc finger, CCHC domain containing 8 (ZCCHC8), mRNA
EMPV1_10674	XM_003134970	SH3KBP1	PREDICTED: Sus scrofa SH3-domain kinase binding protein 1, transcript variant 1 (SH3KBP1), mRNA
EMPV1_10687	XM_003358144	DDX52	PREDICTED: Sus scrofa DEAD (Asp-Glu-Ala-Asp) box polypeptide 52 (DDX52), mRNA
EMPV1_10692	XM_001928828	NUP188	PREDICTED: Sus scrofa nucleoporin 188kDa (NUP188), mRNA
EMPV1_10707	XM_001927633	DDX60	PREDICTED: Sus scrofa DEAD (Asp-Glu-Ala-Asp) box polypeptide 60 (DDX60), mRNA
EMPV1_10746	XM_003122463	RAD9A	PREDICTED: Sus scrofa RAD9 homolog A (S. pombe) (RAD9A), mRNA
EMPV1_10769	XM_003128146	EXOC2	PREDICTED: Sus scrofa exocyst complex component 2 (EXOC2), mRNA
EMPV1_10773	XM_001928747	PSMC6	PREDICTED: Sus scrofa proteasome (prosome, macropain) 26S subunit, ATPase, 6 (PSMC6), mRNA
EMPV1_10777	XM_003122498	RIN1	PREDICTED: Sus scrofa Ras and Rab interactor 1 (RIN1), mRNA
EMPV1_10779	XM_003127034	GRAMD1A	PREDICTED: Sus scrofa GRAM domain containing 1A, transcript variant 1 (GRAMD1A), mRNA
EMPV1_10790	XM_003133559	DNAH7	PREDICTED: Sus scrofa dynein, axonemal, heavy chain 7 (DNAH7), partial mRNA
EMPV1_10801	XM_003360348	PJA1	PREDICTED: Sus scrofa praja ring finger 1, transcript variant 1 (PJA1), mRNA
EMPV1_10804	NM_001128475	TFB1M	Sus scrofa transcription factor B1, mitochondrial (TFB1M), nuclear gene encoding mitochondrial protein, mRNA
EMPV1_10822	XM_001928419	TRUB2	PREDICTED: Sus scrofa TruB pseudouridine (psi) synthase homolog 2 (E. coli) (TRUB2), mRNA
EMPV1_10835	XM_003132576	FETUIN	PREDICTED: Sus scrofa FETUIN protein (FETUIN), mRNA
EMPV1_10836	XM_003132765	CHAF1B	PREDICTED: Sus scrofa chromatin assembly factor 1, subunit B (p60) (CHAF1B), mRNA
EMPV1_10855	XM_003355941	ZNF180	PREDICTED: Sus scrofa zinc finger protein 180 (ZNF180), mRNA
EMPV1_10877	NM_214420	CYP2C49	Sus scrofa cytochrome P450 2C49 (CYP2C49), mRNA
EMPV1_10879	NM_001012298	SLC26A6	Sus scrofa solute carrier family 26, member 6 (SLC26A6), mRNA
EMPV1_10885	NM_214294	TMOD3	Sus scrofa tropomodulin 3 (ubiquitous) (TMOD3), mRNA
EMPV1_10889	NM_001166315	LHX8	Sus scrofa LIM homeobox 8 (LHX8), mRNA
EMPV1_10895	NM_001001261	POAT1-1	Sus scrofa organic anion transporter-like (POAT1-1), mRNA
EMPV1_10908	XM_001925824	RNF185	PREDICTED: Sus scrofa ring finger protein 185, transcript variant 1 (RNF185), mRNA
EMPV1_10914	XM_003122243	FUBP3	PREDICTED: Sus scrofa far upstream element (FUSE) binding protein 3 (FUBP3), mRNA
EMPV1_10918	XM_003353692	RAPGEF1	PREDICTED: Sus scrofa Rap guanine nucleotide exchange factor (GEF) 1 (RAPGEF1), mRNA
EMPV1_10926	XM_003356369	MIB1	PREDICTED: Sus scrofa mindbomb homolog 1 (Drosophila) (MIB1), mRNA
EMPV1_10940	NM_214152	PPARD	Sus scrofa peroxisome proliferator-activated receptor delta (PPARD), transcript variant 1, mRNA
EMPV1_10942	NM_001097458	CTSB	Sus scrofa cathepsin B (CTSB), mRNA
EMPV1_10956	XM_003126275	RBMS2	PREDICTED: Sus scrofa RNA binding motif, single stranded interacting protein 2, transcript variant 1 (RBMS2), mRNA
EMPV1_10964	XM_001928562	HEBP2	PREDICTED: Sus scrofa heme binding protein 2 (HEBP2), mRNA
EMPV1_11007	NM_001164846	IFN-DELTA-4	Sus scrofa interferon-delta-4 (IFN-DELTA-4), mRNA
EMPV1_11016	NM_001123221	HEXA	Sus scrofa hexosaminidase A (alpha polypeptide) (HEXA), mRNA
EMPV1_11022	XM_001927064	POLG	PREDICTED: Sus scrofa polymerase (DNA directed), gamma (POLG), mRNA
EMPV1_11036	XM_001924890	MAGEL2	PREDICTED: Sus scrofa MAGE-like 2 (MAGEL2), mRNA
EMPV1_11059	XM_003129199	MFSD8	PREDICTED: Sus scrofa major facilitator superfamily domain containing 8 (MFSD8), mRNA
EMPV1_11063	XM_003124386.1	LRWD1	PREDICTED: Sus scrofa leucine-rich repeats and WD repeat domain containing 1 (LRWD1), mRNA
EMPV1_11066	XM_003356608	CUTA	PREDICTED: Sus scrofa cutA divalent cation tolerance homolog (E. coli) (CUTA), mRNA
EMPV1_11076	XM_003135075	CCDC120	PREDICTED: Sus scrofa coiled-coil domain containing 120, transcript variant 1 (CCDC120), mRNA
EMPV1_11085	Ssc.15715	LHB	Luteinizing hormone beta polypeptide
EMPV1_11111	NM_214230	TNC	Sus scrofa tenascin C (TNC), mRNA
EMPV1_11146	XM_003358842	FILIP1L	PREDICTED: Sus scrofa filamin A interacting protein 1-like (FILIP1L), mRNA
EMPV1_11158	NM_001001641	EPHX2	Sus scrofa epoxide hydrolase 2, cytoplasmic (EPHX2), mRNA
EMPV1_11162	XM_001928532	HEY1	PREDICTED: Sus scrofa hairy/enhancer-of-split related with YRPW motif 1 (HEY1), mRNA
EMPV1_11169	XM_003123154	INSR	PREDICTED: Sus scrofa insulin receptor (INSR), mRNA
EMPV1_11184	XM_003127009	ANKRD27	PREDICTED: Sus scrofa ankyrin repeat domain 27 (VPS9 domain) (ANKRD27), mRNA
EMPV1_11188	XM_001926650	RAB3IP	PREDICTED: Sus scrofa RAB3A interacting protein (rabin3) (RAB3IP), mRNA
EMPV1_11200	XM_003359116	PTPN11	PREDICTED: Sus scrofa protein tyrosine phosphatase, non-receptor type 11 (PTPN11), mRNA
EMPV1_11203	XM_001926704	RAB2A	PREDICTED: Sus scrofa RAB2A, member RAS oncogene family (RAB2A), mRNA
EMPV1_11218	XM_003124640	PPL	PREDICTED: Sus scrofa periplakin (PPL), mRNA
EMPV1_11225	NM_001190250	KLF8	Sus scrofa Kruppel-like factor 8 (KLF8), mRNA
EMPV1_11232	NM_001044558	TMEM59	Sus scrofa transmembrane protein 59 (TMEM59), mRNA
EMPV1_11238	NM_001123175	RAB28	Sus scrofa RAB28, member RAS oncogene family (RAB28), mRNA
EMPV1_11254	XM_003122962	CYP2R1	PREDICTED: Sus scrofa cytochrome P450, family 2, subfamily R, polypeptide 1 (CYP2R1), mRNA
EMPV1_11258	XM_003131809	ABR	PREDICTED: Sus scrofa active BCR-related gene, transcript variant 1 (ABR), mRNA
EMPV1_11259	XM_001929236	SNUPN	PREDICTED: Sus scrofa snurportin 1, transcript variant 1 (SNUPN), mRNA
EMPV1_11295	XM_003131953	KCNAB3	PREDICTED: Sus scrofa potassium voltage-gated channel, shaker-related subfamily, beta member 3 (KCNAB3), mRNA
EMPV1_11301	XM_003121545	CATSPER2	PREDICTED: Sus scrofa cation channel, sperm associated 2 (CATSPER2), mRNA
EMPV1_11316	XM_003123709	ANKDD1B	PREDICTED: Sus scrofa ankyrin repeat and death domain containing 1B (ANKDD1B), mRNA
EMPV1_11332	XM_001926595	NUP214	PREDICTED: Sus scrofa nucleoporin 214kDa (NUP214), mRNA
EMPV1_11333	NM_001100190	IGFBP6	Sus scrofa insulin-like growth factor binding protein 6 (IGFBP6), mRNA
EMPV1_11372	NM_214163	POU1F1	Sus scrofa POU class 1 homeobox 1 (POU1F1), mRNA
EMPV1_11403	XM_003354270	ACSL6	PREDICTED: Sus scrofa acyl-CoA synthetase long-chain family member 6, transcript variant 2 (ACSL6), mRNA
EMPV1_11409	XM_003354807	PUS10	PREDICTED: Sus scrofa pseudouridylate synthase 10, transcript variant 2 (PUS10), mRNA
EMPV1_11411	XM_003121749	PIAS1	PREDICTED: Sus scrofa protein inhibitor of activated STAT, 1 (PIAS1), mRNA
EMPV1_11420	XM_003122886	EIF3M	PREDICTED: Sus scrofa eukaryotic translation initiation factor 3, subunit M (EIF3M), mRNA
EMPV1_11433	NM_001194979	GFPT1	Sus scrofa glutamine--fructose-6-phosphate transaminase 1 (GFPT1), mRNA
EMPV1_11451	XM_003132490	MED12L	PREDICTED: Sus scrofa mediator complex subunit 12-like (MED12L), mRNA
EMPV1_11473	NM_001101818	SLC44A4	Sus scrofa solute carrier family 44, member 4 (SLC44A4), mRNA
EMPV1_11490	XM_003354954	RBAK	PREDICTED: Sus scrofa RB-associated KRAB zinc finger (RBAK), mRNA
EMPV1_11501	XM_001926204	MID2	PREDICTED: Sus scrofa midline 2, transcript variant 1 (MID2), mRNA
EMPV1_11506	XM_003354992	CSMD3	PREDICTED: Sus scrofa CUB and Sushi multiple domains 3 (CSMD3), partial mRNA
EMPV1_11513	NM_001130973	SLC7A3	Sus scrofa solute carrier family 7 (cationic amino acid transporter, y+ system), member 3 (SLC7A3), mRNA
EMPV1_11533	NM_001139470	SLC30A1	Sus scrofa solute carrier family 30 (zinc transporter), member 1 (SLC30A1), mRNA
EMPV1_11544	NM_001044553	SELK	Sus scrofa selenoprotein K (SELK), mRNA
EMPV1_11547	XM_001927482	SEC23IP	PREDICTED: Sus scrofa SEC23 interacting protein (SEC23IP), mRNA
EMPV1_11562	NM_001159607	TNFAIP6	Sus scrofa tumor necrosis factor, alpha-induced protein 6 (TNFAIP6), mRNA
EMPV1_11570	XM_001925338	A2ML1	PREDICTED: Sus scrofa alpha-2-macroglobulin-like 1 (A2ML1), mRNA
EMPV1_11571	XM_003355626	ARID2	PREDICTED: Sus scrofa AT rich interactive domain 2 (ARID, RFX-like) (ARID2), mRNA
EMPV1_11589	XM_003357989	KIF19	PREDICTED: Sus scrofa kinesin family member 19 (KIF19), mRNA
EMPV1_11592	XM_003122209	CCBL1	PREDICTED: Sus scrofa cysteine conjugate-beta lyase, cytoplasmic, transcript variant 1 (CCBL1), mRNA
EMPV1_11628	XM_003127034	GRAMD1A	PREDICTED: Sus scrofa GRAM domain containing 1A, transcript variant 1 (GRAMD1A), mRNA
EMPV1_11642	NM_001123151	NRM	Sus scrofa nurim (nuclear envelope membrane protein) (NRM), mRNA
EMPV1_11684	XM_001929469	UBE2Q1	PREDICTED: Sus scrofa ubiquitin-conjugating enzyme E2Q family member 1 (UBE2Q1), mRNA
EMPV1_11692	XM_003123995	UBCH5B	PREDICTED: Sus scrofa E2 ubiquitin-conjugating enzyme UbcH5B (UBCH5B), mRNA
EMPV1_11694	XM_003125617	SDCBP	PREDICTED: Sus scrofa syndecan binding protein (syntenin), transcript variant 1 (SDCBP), mRNA
EMPV1_11705	XM_003134092	PTTG1	PREDICTED: Sus scrofa pituitary tumor-transforming 1 (PTTG1), mRNA
EMPV1_11733	NM_001134358	RTL1	Sus scrofa retrotransposon-like 1 (RTL1), mRNA
EMPV1_11756	XM_003130682	DNAJA1	PREDICTED: Sus scrofa DnaJ (Hsp40) homolog, subfamily A, member 1 (DNAJA1), mRNA
EMPV1_11770	XM_003359123	RNF10	PREDICTED: Sus scrofa ring finger protein 10, transcript variant 2 (RNF10), mRNA
EMPV1_11783	NM_214246	CES3	Sus scrofa carboxylesterase 3 (CES3), mRNA
EMPV1_11807	XM_001927633	DDX60	PREDICTED: Sus scrofa DEAD (Asp-Glu-Ala-Asp) box polypeptide 60 (DDX60), mRNA
EMPV1_11825	XM_003361245	PPP4R2	PREDICTED: Sus scrofa protein phosphatase 4, regulatory subunit 2 (PPP4R2), mRNA
EMPV1_11830	XM_003124902	REV1	PREDICTED: Sus scrofa REV1 homolog (S. cerevisiae) (REV1), mRNA
EMPV1_11843	XM_003356669	ETFA	PREDICTED: Sus scrofa electron-transfer-flavoprotein, alpha polypeptide (ETFA), mRNA
EMPV1_11851	XM_003356105	ZNF606	PREDICTED: Sus scrofa zinc finger protein 606 (ZNF606), mRNA
EMPV1_11874	NM_001114280	MAP3K7	Sus scrofa mitogen-activated protein kinase kinase kinase 7 (MAP3K7), mRNA
EMPV1_11876	XM_003134739	ING3	PREDICTED: Sus scrofa inhibitor of growth family, member 3, transcript variant 1 (ING3), mRNA
EMPV1_11895	XM_001929132	CHD8	PREDICTED: Sus scrofa chromodomain helicase DNA binding protein 8 (CHD8), mRNA
EMPV1_11908	XM_003125097	EHBP1	PREDICTED: Sus scrofa EH domain binding protein 1 (EHBP1), partial mRNA
EMPV1_11916	XM_003133944	ITGA2	PREDICTED: Sus scrofa integrin, alpha 2 (CD49B, alpha 2 subunit of VLA-2 receptor) (ITGA2), mRNA
EMPV1_11929	XM_003127740	EYA3	PREDICTED: Sus scrofa eyes absent homolog 3 (Drosophila) (EYA3), mRNA
EMPV1_11935	NM_001190216	DIABLO	Sus scrofa diablo, IAP-binding mitochondrial protein (DIABLO), nuclear gene encoding mitochondrial protein, mRNA
EMPV1_11940	XM_003353446.1	RTTN	PREDICTED: Sus scrofa rotatin (RTTN), mRNA
EMPV1_11942	NM_001044550	PFKM	Sus scrofa phosphofructokinase, muscle (PFKM), mRNA
EMPV1_11969	XM_003128506.2	ARIH1	PREDICTED: Sus scrofa ariadne homolog, ubiquitin-conjugating enzyme E2 binding protein, 1 (Drosophila) (ARIH1), mRNA
EMPV1_11975	XM_003132134	NKTR	PREDICTED: Sus scrofa natural killer-tumor recognition sequence (NKTR), mRNA
EMPV1_11985	XM_001929108	GRAMD2	PREDICTED: Sus scrofa GRAM domain containing 2 (GRAMD2), mRNA
EMPV1_11992	NM_001123101	CPR2	Sus scrofa cell cycle progression 2 protein (CPR2), mRNA
EMPV1_12000	XM_003127992	OSBPL9	PREDICTED: Sus scrofa oxysterol binding protein-like 9 (OSBPL9), mRNA
EMPV1_12016	XM_003121163	UTRN	PREDICTED: Sus scrofa utrophin (UTRN), mRNA
EMPV1_12018	XM_003128945	ATP8A1	PREDICTED: Sus scrofa ATPase, aminophospholipid transporter (APLT), class I, type 8A, member 1 (ATP8A1), mRNA
EMPV1_12020	XM_001929003	ZNF187	PREDICTED: Sus scrofa zinc finger protein 187, transcript variant 1 (ZNF187), mRNA
EMPV1_12063	NM_001206375	ODF3B	Sus scrofa outer dense fiber of sperm tails 3B (ODF3B), mRNA
EMPV1_12065	NM_213823	CELA1	Sus scrofa chymotrypsin-like elastase family, member 1 (CELA1), mRNA
EMPV1_12087	NM_001243061.1	ACTN1	Sus scrofa actinin, alpha 1 (ACTN1), mRNA
EMPV1_12092	NM_001190177	BCLAF1	Sus scrofa BCL2-associated transcription factor 1 (BCLAF1), mRNA
EMPV1_12095	XM_001925581	GOLGA4	PREDICTED: Sus scrofa golgin A4 (GOLGA4), mRNA
EMPV1_12110	NM_214353	PPIA	Sus scrofa peptidylprolyl isomerase A (cyclophilin A) (PPIA), mRNA
EMPV1_12131	XM_003355013	VPS13B	PREDICTED: Sus scrofa vacuolar protein sorting 13 homolog B (yeast) (VPS13B), mRNA
EMPV1_12146	XM_001925531	CDC42BPB	PREDICTED: Sus scrofa CDC42 binding protein kinase beta (DMPK-like) (CDC42BPB), mRNA
EMPV1_12155	NM_001097505	BTG2	Sus scrofa BTG family, member 2 (BTG2), mRNA
EMPV1_12190	NM_001205406	POLR2I	Sus scrofa polymerase (RNA) II (DNA directed) polypeptide I, 14.5kDa (POLR2I), transcript variant 2, mRNA
EMPV1_12209	XM_003133514	CWC22	PREDICTED: Sus scrofa CWC22 spliceosome-associated protein homolog (S. cerevisiae) (CWC22), mRNA
EMPV1_12217	XM_003353215	PTPRK	PREDICTED: Sus scrofa protein tyrosine phosphatase, receptor type, K, transcript variant 2 (PTPRK), mRNA
EMPV1_12228	NM_001168701	ZNRD1	Sus scrofa zinc ribbon domain containing 1 (ZNRD1), mRNA
EMPV1_12230	XM_003133011	C22orf25	PREDICTED: Sus scrofa Uncharacterized protein C22orf25, transcript variant 2 (C22orf25), mRNA
EMPV1_12246	XM_003124058	TAF7	PREDICTED: Sus scrofa TAF7 RNA polymerase II, TATA box binding protein (TBP)-associated factor, 55kDa (TAF7), mRNA
EMPV1_12263	NM_001123170	PRRT1	Sus scrofa proline-rich transmembrane protein 1 (PRRT1), mRNA
EMPV1_12266	NM_214414	CYP2C33	Sus scrofa cytochrome P450 2C33 (CYP2C33), mRNA
EMPV1_12293	XM_003128951	GUF1	PREDICTED: Sus scrofa GUF1 GTPase homolog (Scerevisiae) (GUF1), mRNA
EMPV1_12307	XM_003353501	SGPP1	PREDICTED: Sus scrofa sphingosine-1-phosphate phosphatase 1 (SGPP1), mRNA
EMPV1_12308	NM_001195775	LDHC	Sus scrofa lactate dehydrogenase C (LDHC), mRNA
EMPV1_12312	XM_003122521	FIBP	PREDICTED: Sus scrofa fibroblast growth factor (acidic) intracellular binding protein, transcript variant 1 (FIBP), mRNA
EMPV1_12316	NM_214144	PRDX5	Sus scrofa peroxiredoxin 5 (PRDX5), nuclear gene encoding mitochondrial protein, mRNA
EMPV1_12321	XM_003127267	LIG1	PREDICTED: Sus scrofa ligase I, DNA, ATP-dependent (LIG1), mRNA
EMPV1_12325	XM_003128825	TNIP2	PREDICTED: Sus scrofa TNFAIP3 interacting protein 2 (TNIP2), mRNA
EMPV1_12332	XM_003125386	ROCK2	PREDICTED: Sus scrofa Rho-associated, coiled-coil containing protein kinase 2 (ROCK2), partial mRNA
EMPV1_12358	NM_001033013	FCGR2B	Sus scrofa Fc fragment of IgG, low affinity IIb, receptor (CD32) (FCGR2B), mRNA
EMPV1_12360	XM_003135066	RBM10	PREDICTED: Sus scrofa RNA binding motif protein 10 (RBM10), partial mRNA
EMPV1_12374	XM_003135419	DDX26B	PREDICTED: Sus scrofa DEAD/H (Asp-Glu-Ala-Asp/His) box polypeptide 26B, transcript variant 2 (DDX26B), mRNA
EMPV1_12382	XM_003131746	UTP6	PREDICTED: Sus scrofa UTP6, small subunit (SSU) processome component, homolog (yeast) (UTP6), mRNA
EMPV1_12388	XM_003358443	TRAIP	PREDICTED: Sus scrofa TRAF interacting protein (TRAIP), mRNA
EMPV1_12413	XM_001926065	LIMK2	PREDICTED: Sus scrofa LIM domain kinase 2, transcript variant 1 (LIMK2), mRNA
EMPV1_12432	NM_001190278	ATG2A	Sus scrofa ATG2 autophagy related 2 homolog A (Scerevisiae) (ATG2A), mRNA
EMPV1_12442	NM_001113013	PLA2G7	Sus scrofa phospholipase A2, group VII (platelet-activating factor acetylhydrolase, plasma) (PLA2G7), mRNA
EMPV1_12466	XM_003356197	TCEB3	PREDICTED: Sus scrofa transcription elongation factor B (SIII), polypeptide 3 (110kDa, elongin A) (TCEB3), mRNA
EMPV1_12473	NM_001032355	DNMT1	Sus scrofa DNA (cytosine-5-)-methyltransferase 1 (DNMT1), mRNA
EMPV1_12487	XM_003355777.1	DUS2L	PREDICTED: Sus scrofa dihydrouridine synthase 2-like, SMM1 homolog (S. cerevisiae) (DUS2L), mRNA
EMPV1_12492	XM_001924377	UBA3	PREDICTED: Sus scrofa ubiquitin-like modifier activating enzyme 3, transcript variant 1 (UBA3), mRNA
EMPV1_12493	XM_003355138	FLAD1	PREDICTED: Sus scrofa FAD1 flavin adenine dinucleotide synthetase homolog (Scerevisiae) (FLAD1), mRNA
EMPV1_12517	XM_001927680	INTS6	PREDICTED: Sus scrofa integrator complex subunit 6, transcript variant 1 (INTS6), mRNA
EMPV1_12550	NM_001206404	TJP2	Sus scrofa tight junction protein 2 (zona occludens 2) (TJP2), mRNA
EMPV1_12559	XM_003133739	INPP5D	PREDICTED: Sus scrofa inositol polyphosphate-5-phosphatase, 145kDa (INPP5D), mRNA
EMPV1_12561	XM_003129908	ATP5L	PREDICTED: Sus scrofa ATP synthase, H+ transporting, mitochondrial Fo complex, subunit G, transcript variant 1 (ATP5L), mRNA
EMPV1_12574	XM_003357638	DEGS1	PREDICTED: Sus scrofa degenerative spermatocyte homolog 1, lipid desaturase (Drosophila) (DEGS1), mRNA
EMPV1_12575	NM_001166321	IFN-DELTA-2	Sus scrofa interferon-delta-2 (IFN-DELTA-2), mRNA
EMPV1_12580	XM_001925549	NES	PREDICTED: Sus scrofa nestin (NES), mRNA
EMPV1_12585	XM_003124471	BCKDK	PREDICTED: Sus scrofa branched chain ketoacid dehydrogenase kinase (BCKDK), mRNA
EMPV1_12587	XM_001927006	PATZ1	PREDICTED: Sus scrofa POZ (BTB) and AT hook containing zinc finger 1, transcript variant 2 (PATZ1), mRNA
EMPV1_12589	XM_003131280	BPTF	PREDICTED: Sus scrofa bromodomain PHD finger transcription factor (BPTF), mRNA
EMPV1_12609	XM_001927452	SORD	REDICTED: Sus scrofa sorbitol dehydrogenase (SORD), mRNA
EMPV1_12619	XM_003359366	DUSP5	PREDICTED: Sus scrofa dual specificity phosphatase 5 (DUSP5), mRNA
EMPV1_12648	XM_003132268	SLMAP	PREDICTED: Sus scrofa sarcolemma associated protein (SLMAP), mRNA
EMPV1_12656	XM_003362052	IPO11	PREDICTED: Sus scrofa importin 11 (IPO11), partial mRNA
EMPV1_12672	NM_001206441	TAP2	Sus scrofa transporter 2, ATP-binding cassette, sub-family B (MDR/TAP) (TAP2), mRNA
EMPV1_12690	NM_001123123	ATAT1	Sus scrofa alpha tubulin acetyltransferase 1 (ATAT1), mRNA
EMPV1_12693	NM_001031793	NAMPT	Sus scrofa nicotinamide phosphoribosyltransferase (NAMPT), mRNA
EMPV1_12701	NM_001206349	ITIH3	Sus scrofa inter-alpha (globulin) inhibitor H3 (ITIH3), mRNA
EMPV1_12702	XM_003130877	SGCG	PREDICTED: Sus scrofa sarcoglycan, gamma (35kDa dystrophin-associated glycoprotein) (SGCG), mRNA
EMPV1_12708	NM_001195780	PCMT1	Sus scrofa protein-L-isoaspartate (D-aspartate) O-methyltransferase (PCMT1), mRNA
EMPV1_12715	NM_001161642	CLDN14	Sus scrofa claudin 14 (CLDN14), mRNA
EMPV1_12725	XM_003358144	DDX52	PREDICTED: Sus scrofa DEAD (Asp-Glu-Ala-Asp) box polypeptide 52 (DDX52), mRNA
EMPV1_12771	NM_001044541	MTX2	Sus scrofa metaxin 2 (MTX2), nuclear gene encoding mitochondrial protein, mRNA
EMPV1_12773	NM_001123095	CDC25C	Sus scrofa cell division cycle 25 homolog C (Spombe) (CDC25C), mRNA
EMPV1_12777	NM_001097463	QIL1	Sus scrofa QIL1 protein (QIL1), mRNA
EMPV1_12780	NM_214405	MUT	Sus scrofa methylmalonyl CoA mutase (MUT), nuclear gene encoding mitochondrial protein, mRNA
EMPV1_12797	XM_001926068	ESF1	PREDICTED: Sus scrofa ESF1, nucleolar pre-rRNA processing protein, homolog (Scerevisiae) (ESF1), mRNA
EMPV1_12803	NM_001166490	IL28B	Sus scrofa interleukin 28B (interferon, lambda 3) (IL28B), mRNA
EMPV1_12813	XM_003126404	OVCH1	PREDICTED: Sus scrofa ovochymase 1 (OVCH1), mRNA
EMPV1_12818	XM_003122855	TTC17	PREDICTED: Sus scrofa tetratricopeptide repeat domain 17 (TTC17), mRNA
EMPV1_12827	XM_003128829	GRK4	PREDICTED: Sus scrofa G protein-coupled receptor kinase 4 (GRK4), mRNA
EMPV1_12841	NM_001001634	RPS17	Sus scrofa ribosomal protein S17 (RPS17), mRNA
EMPV1_12852	NM_001166318	IFN-ALPHA-14	Sus scrofa interferon-alpha-14 (IFN-ALPHA-14), mRNA
EMPV1_12854	XM_003134421	TZP	PREDICTED: Sus scrofa transcription factor TZP (TZP), mRNA
EMPV1_12885	XM_001929402	ZFYVE19	PREDICTED: Sus scrofa zinc finger, FYVE domain containing 19 (ZFYVE19), mRNA
EMPV1_12908	XM_001929168	SMARCC2	PREDICTED: Sus scrofa SWI/SNF related, matrix associated, actin dependent regulator of chromatin, subfamily c, member 2, transcript variant 2 (SMARCC2), mRNA
EMPV1_12921	NM_214019	DHRS4	Sus scrofa dehydrogenase/reductase (SDR family) member 4 (DHRS4), mRNA
EMPV1_12924	NM_213967	SCARB1	Sus scrofa scavenger receptor class B, member 1 (SCARB1), mRNA
EMPV1_12929	NM_213975	FTH1	Sus scrofa ferritin, heavy polypeptide 1 (FTH1), mRNA
EMPV1_12930	NM_001190178	RPL30	Sus scrofa ribosomal protein L30 (RPL30), mRNA
EMPV1_12939	XM_003123524	CRTC1	PREDICTED: Sus scrofa CREB regulated transcription coactivator 1, transcript variant 1 (CRTC1), mRNA
EMPV1_12950	NM_213996	RHBG	Sus scrofa Rh family, B glycoprotein (gene/pseudogene) (RHBG), mRNA
EMPV1_12980	XM_003124487	HSD3B7	PREDICTED: Sus scrofa hydroxy-delta-5-steroid dehydrogenase, 3 beta- and steroid delta-isomerase 7 (HSD3B7), mRNA
EMPV1_12990	XM_001928798	OSR2	PREDICTED: Sus scrofa odd-skipped related 2 (Drosophila) (OSR2), mRNA
EMPV1_13033	XM_003357787	DIP2C	PREDICTED: Sus scrofa DIP2 disco-interacting protein 2 homolog C (Drosophila) (DIP2C), mRNA
EMPV1_13039	NM_001097473	COX6C	Sus scrofa COX6C protein (COX6C), mRNA
EMPV1_13042	XM_003123931	HSPA4	PREDICTED: Sus scrofa heat shock 70kDa protein 4 (HSPA4), mRNA
EMPV1_13048	NM_001166044	CDK9	Sus scrofa cyclin-dependent kinase 9 (CDK9), mRNA
EMPV1_13068	XM_001929198	MYL6B	PREDICTED: Sus scrofa myosin, light chain 6B, alkali, smooth muscle and non-muscle (MYL6B), mRNA
EMPV1_13071	NM_001123076	AMPD1	Sus scrofa adenosine monophosphate deaminase 1 (AMPD1), mRNA
EMPV1_13094	XM_003356498	LEPRE1	PREDICTED: Sus scrofa leucine proline-enriched proteoglycan (leprecan) 1 (LEPRE1), mRNA
EMPV1_13095	NM_001128483	FLOT1	Sus scrofa flotillin 1 (FLOT1), mRNA
EMPV1_13096	NM_001243026	C7H6orf106	Sus scrofa chromosome 6 open reading frame 106 ortholog (C7H6orf106), mRNA
EMPV1_13105	NM_001099931	FABP3	Sus scrofa fatty acid binding protein 3, muscle and heart [mammary-derived growth inhibitor] (FABP3), mRNA
EMPV1_13106	XM_001927009	STAM2	PREDICTED: Sus scrofa signal transducing adaptor molecule (SH3 domain domain and ITAM motif) 2 (STAM2), partial mRNA
EMPV1_13115	NM_001123106.1	DHX16	Sus scrofa DEAH (Asp-Glu-Ala-His) box polypeptide 16 (DHX16), mRNA
EMPV1_13121	XM_001926161	ZFYVE1	PREDICTED: Sus scrofa zinc finger, FYVE domain containing 1 (ZFYVE1), mRNA
EMPV1_13123	NM_001044568.1	AKR1E2	Sus scrofa aldo-keto reductase family 1, member E2 (AKR1E2), mRNA
EMPV1_13129	XM_003121669	CHRNA7	PREDICTED: Sus scrofa cholinergic receptor, nicotinic, alpha 7 (CHRNA7), mRNA
EMPV1_13141	NM_001142840	FLVCR2	Sus scrofa feline leukemia virus subgroup C cellular receptor family, member 2 (FLVCR2), mRNA
EMPV1_13152	XM_003132088	STT3B	PREDICTED: Sus scrofa STT3, subunit of the oligosaccharyltransferase complex, homolog B (Scerevisiae) (STT3B), mRNA
EMPV1_13154	NM_001134358	RTL1	Sus scrofa retrotransposon-like 1 (RTL1), mRNA
EMPV1_13180	XM_003358144	DDX52	PREDICTED: Sus scrofa DEAD (Asp-Glu-Ala-Asp) box polypeptide 52 (DDX52), mRNA
EMPV1_13183	XM_003353439	ZO1	PREDICTED: Sus scrofa zonula occludens 1 (ZO1), mRNA
EMPV1_13203	NM_001078666	PSEN2	Sus scrofa presenilin 2 (Alzheimer disease 4) (PSEN2), mRNA
EMPV1_13206	XM_003128890	RBPJ	PREDICTED: Sus scrofa recombination signal binding protein for immunoglobulin kappa J region, transcript variant 1 (RBPJ), mRNA
EMPV1_13233	XM_003131786.1	CPD	PREDICTED: Sus scrofa carboxypeptidase D (CPD), mRNA
EMPV1_13243	XM_001926104	COPB2	PREDICTED: Sus scrofa coatomer protein complex, subunit beta 2 (beta prime) (COPB2), mRNA
EMPV1_13247	XM_001928425.3	BCL9	PREDICTED: Sus scrofa B-cell CLL/lymphoma 9, transcript variant 1 (BCL9), mRNA
EMPV1_13253	XM_003131984	PIK3R6	PREDICTED: Sus scrofa phosphoinositide-3-kinase, regulatory subunit 6 (PIK3R6), mRNA
EMPV1_13254	XM_003359814	CPEB4	PREDICTED: Sus scrofa cytoplasmic polyadenylation element binding protein 4, transcript variant 2 (CPEB4), mRNA
EMPV1_13299	XM_003360410	MID2	PREDICTED: Sus scrofa midline 2 (MID2), mRNA
EMPV1_13329	XM_003133564	RFTN2	PREDICTED: Sus scrofa raftlin family member 2 (RFTN2), mRNA
EMPV1_13330	XM_001928167	TRERF1	PREDICTED: Sus scrofa transcriptional regulating factor 1 (TRERF1), mRNA
EMPV1_13348	XM_001924870	IBTK	PREDICTED: Sus scrofa inhibitor of Bruton agammaglobulinemia tyrosine kinase (IBTK), mRNA
EMPV1_13350	XM_003127195	PHLDB3	PREDICTED: Sus scrofa pleckstrin homology-like domain, family B, member 3 (PHLDB3), mRNA
EMPV1_13354	NM_001097412	HMBS	Sus scrofa hydroxymethylbilane synthase (HMBS), mRNA
EMPV1_13366	XM_003129980.2	GRAMD1B	PREDICTED: Sus scrofa GRAM domain containing 1B (GRAMD1B), mRNA
EMPV1_13372	NR_035399	MIR202	Sus scrofa microRNA mir-202 (MIR202), microRNA
EMPV1_13376	NM_214000	HP	Sus scrofa haptoglobin (HP), mRNA
EMPV1_13378	XM_003359966	RBM39	PREDICTED: Sus scrofa RNA binding motif protein 39 (RBM39), mRNA
EMPV1_13397	XM_003357355	SRPR	PREDICTED: Sus scrofa signal recognition particle receptor (docking protein) (SRPR), mRNA
EMPV1_13398	XM_003357383	ETNK2	PREDICTED: Sus scrofa ethanolamine kinase 2 (ETNK2), mRNA
EMPV1_13399	XM_003133514	CWC22	PREDICTED: Sus scrofa CWC22 spliceosome-associated protein homolog (Scerevisiae) (CWC22), mRNA
EMPV1_13403	NM_001167631	LASS4	Sus scrofa LAG1 homolog, ceramide synthase 4 (LASS4), mRNA
EMPV1_13406	XM_003133078	USP54	PREDICTED: Sus scrofa ubiquitin specific peptidase 54 (USP54), mRNA
EMPV1_13424	XM_003123106	SAFB2	PREDICTED: Sus scrofa scaffold attachment factor B2 (SAFB2), mRNA
EMPV1_13457	NM_001001770	CYB5A	Sus scrofa cytochrome b5 type A (microsomal) (CYB5A), mRNA
EMPV1_13464	XM_003122936	GTF2H1	PREDICTED: Sus scrofa general transcription factor IIH, polypeptide 1, 62kDa (GTF2H1), mRNA
EMPV1_13466	XM_003358232	ZFP3	PREDICTED: Sus scrofa zinc finger protein 3 homolog (mouse) (ZFP3), mRNA
EMPV1_13480	XM_003132356	MTMR14	PREDICTED: Sus scrofa myotubularin related protein 14, transcript variant 3 (MTMR14), mRNA
EMPV1_13491	NM_001001264	WT1	Sus scrofa Wilms tumor 1 (WT1), mRNA
EMPV1_13504	NM_001032355	DNMT1	Sus scrofa DNA (cytosine-5-)-methyltransferase 1 (DNMT1), mRNA
EMPV1_13522	XM_003127927	ANKRD13C	PREDICTED: Sus scrofa ankyrin repeat domain 13C (ANKRD13C), mRNA
EMPV1_13523	XM_003358945	ITSN1	PREDICTED: Sus scrofa intersectin 1 (SH3 domain protein) (ITSN1), mRNA
EMPV1_13544	XM_003358031	VAT1	PREDICTED: Sus scrofa vesicle amine transport protein 1 homolog (Tcalifornica) (VAT1), mRNA
EMPV1_13553	XM_001924870	IBTK	PREDICTED: Sus scrofa inhibitor of Bruton agammaglobulinemia tyrosine kinase (IBTK), mRNA
EMPV1_13563	XM_003132439	STAG1	PREDICTED: Sus scrofa stromal antigen 1 (STAG1), partial mRNA
EMPV1_13575	NM_001201385	STARD3NL	Sus scrofa STARD3 N-terminal like (STARD3NL), mRNA
EMPV1_13583	NM_001177913	SPATA5	Sus scrofa spermatogenesis associated 5 (SPATA5), mRNA
EMPV1_13596	XM_003131145	CBX4	PREDICTED: Sus scrofa chromobox homolog 4 (CBX4), mRNA
EMPV1_13597	XM_003123912	SLC22A5	PREDICTED: Sus scrofa solute carrier family 22 (organic cation/carnitine transporter), member 5 (SLC22A5), mRNA
EMPV1_13598	XM_003134615	PARP12	PREDICTED: Sus scrofa poly (ADP-ribose) polymerase family, member 12 (PARP12), mRNA
EMPV1_13613	XM_001928419	TRUB2	PREDICTED: Sus scrofa TruB pseudouridine (psi) synthase homolog 2 (E. coli) (TRUB2), mRNA
EMPV1_13637	NM_001197306	STAT6	Sus scrofa signal transducer and activator of transcription 6, interleukin-4 induced (STAT6), mRNA
EMPV1_13640	XM_001929180	SUPT16H	PREDICTED: Sus scrofa suppressor of Ty 16 homolog (S. cerevisiae) (SUPT16H), mRNA
EMPV1_13641	XM_001927036	COL12A1	PREDICTED: Sus scrofa collagen, type XII, alpha 1 (COL12A1), mRNA
EMPV1_13646	XM_003359484.1	TACC1	PREDICTED: Sus scrofa transforming, acidic coiled-coil containing protein 1 (TACC1), mRNA
EMPV1_13659	XM_003124058	TAF7	PREDICTED: Sus scrofa TAF7 RNA polymerase II, TATA box binding protein (TBP)-associated factor, 55kDa (TAF7), mRNA
EMPV1_13667	XM_001927855	SEMA3B	PREDICTED: Sus scrofa sema domain, immunoglobulin domain (Ig), short basic domain, secreted, (semaphorin) 3B (SEMA3B), mRNA
EMPV1_13669	NM_001137630	NCK1	Sus scrofa NCK adaptor protein 1 (NCK1), mRNA
EMPV1_13682	XM_001927848	MED12	PREDICTED: Sus scrofa mediator complex subunit 12 (MED12), mRNA
EMPV1_13698	XM_003121929	DOCK8	PREDICTED: Sus scrofa dedicator of cytokinesis 8, transcript variant 2 (DOCK8), mRNA
EMPV1_13705	XM_001929425	ZXDC	PREDICTED: Sus scrofa ZXD family zinc finger C (ZXDC), mRNA
EMPV1_13707	XM_003354821	SPTBN1	PREDICTED: Sus scrofa spectrin, beta, non-erythrocytic 1, transcript variant 2 (SPTBN1), mRNA
EMPV1_13722	NM_001005149	IL-1beta	Sus scrofa interleukin-1 beta (IL-1beta), mRNA
EMPV1_13731	NM_001097447.1	RAP80	Sus scrofa retinoid x receptor interacting protein (RAP80), mRNA
EMPV1_13739	NM_214224	HPD	Sus scrofa 4-hydroxyphenylpyruvate dioxygenase (HPD), mRNA
EMPV1_13774	XM_001925244	PIK3AP1	PREDICTED: Sus scrofa phosphoinositide-3-kinase adaptor protein 1 (PIK3AP1), mRNA
EMPV1_13820	XM_003123481	EPS15L1	PREDICTED: Sus scrofa epidermal growth factor receptor pathway substrate 15-like 1 (EPS15L1), mRNA
EMPV1_13830	XM_003132558	CCDC39	PREDICTED: Sus scrofa coiled-coil domain containing 39 (CCDC39), mRNA
EMPV1_13838	NM_001123090	C7H6orf153	Sus scrofa chromosome 6 open reading frame 153 ortholog (C7H6orf153), mRNA
EMPV1_13841	XM_003126713	VEZT	PREDICTED: Sus scrofa vezatin, adherens junctions transmembrane protein (VEZT), mRNA
EMPV1_13845	XM_003356608	CUTA	PREDICTED: Sus scrofa cutA divalent cation tolerance homolog (E. coli) (CUTA), mRNA
EMPV1_13859	XM_003124320	ZKSCAN5	PREDICTED: Sus scrofa zinc finger with KRAB and SCAN domains 5 (ZKSCAN5), mRNA
EMPV1_13864	XM_001927715	ARHGEF11	PREDICTED: Sus scrofa Rho guanine nucleotide exchange factor (GEF) 11 (ARHGEF11), mRNA
EMPV1_13872	NM_214283	PLTP	Sus scrofa phospholipid transfer protein (PLTP), mRNA
EMPV1_13877	XM_003123437	OR7A17	PREDICTED: Sus scrofa olfactory receptor (OR7A17), mRNA	or
EMPV1_13888	XM_003361275	ERCC5	PREDICTED: Sus scrofa excision repair cross-complementing rodent repair deficiency, complementation group 5 (ERCC5), mRNA
EMPV1_13896	XM_003123643	HNRNPH1	PREDICTED: Sus scrofa heterogeneous nuclear ribonucleoprotein H1 (H) (HNRNPH1), mRNA
EMPV1_13900	XM_001929265	SRF	PREDICTED: Sus scrofa serum response factor (c-fos serum response element-binding transcription factor) (SRF), mRNA
EMPV1_13902	XM_003132778	BACE2	PREDICTED: Sus scrofa beta-site APP-cleaving enzyme 2 (BACE2), partial mRNA
EMPV1_13915	NM_001101027	CYP39A1	Sus scrofa cytochrome P450, family 39, subfamily A, polypeptide 1 (CYP39A1), mRNA
EMPV1_13939	XM_003362054	COL1A1	PREDICTED: Sus scrofa collagen, type I, alpha 1 (COL1A1), mRNA
EMPV1_13940	XM_003133371	ADAM5	PREDICTED: Sus scrofa a disintegrin and metallopeptidase domain 5 (ADAM5), mRNA
EMPV1_13950	XM_003357271	KBTBD3	PREDICTED: Sus scrofa kelch repeat and BTB (POZ) domain containing 3, transcript variant 2 (KBTBD3), mRNA
EMPV1_13967	XM_001928584	GRK5	PREDICTED: Sus scrofa G protein-coupled receptor kinase 5 (GRK5), mRNA
EMPV1_13970	NM_213994	DLAT	Sus scrofa dihydrolipoamide S-acetyltransferase (DLAT), nuclear gene encoding mitochondrial protein, mRNA
EMPV1_13985	XM_003127978	NRD1	PREDICTED: Sus scrofa nardilysin (N-arginine dibasic convertase), transcript variant 1 (NRD1), mRNA
EMPV1_13989	XM_001928695	TCF7L2	PREDICTED: Sus scrofa transcription factor 7-like 2 (T-cell specific, HMG-box), transcript variant 1 (TCF7L2), mRNA
EMPV1_13992	XM_003133587	STRADB	PREDICTED: Sus scrofa STE20-related kinase adaptor beta (STRADB), mRNA
EMPV1_13994	XM_003128815	ZFYVE28	PREDICTED: Sus scrofa zinc finger, FYVE domain containing 28 (ZFYVE28), mRNA
EMPV1_14002	XM_003122282	CAMSAP1	PREDICTED: Sus scrofa calmodulin regulated spectrin-associated protein 1 (CAMSAP1), mRNA
EMPV1_14025	NM_001128437	CRISP2	Sus scrofa cysteine-rich secretory protein 2 (CRISP2), mRNA
EMPV1_14026	NM_001007193	ADIPOR1	Sus scrofa adiponectin receptor 1 (ADIPOR1), mRNA
EMPV1_14041	XM_003123524	CRTC1	PREDICTED: Sus scrofa CREB regulated transcription coactivator 1, transcript variant 1 (CRTC1), mRNA
EMPV1_14054	XM_003354690.1	PROM2	PREDICTED: Sus scrofa prominin 2 (PROM2), mRNA
EMPV1_14063	Ssc.38900	CXCR2	Chemokine (C-X-C motif) receptor 2
EMPV1_14077	XM_001927187	FBXO21	PREDICTED: Sus scrofa F-box protein 21, transcript variant 2 (FBXO21), mRNA
EMPV1_14098	NM_001101825	RDBP	Sus scrofa RD RNA binding protein (RDBP), mRNA
EMPV1_14106	NM_001162886.1	ETS1	Sus scrofa v-ets erythroblastosis virus E26 oncogene homolog 1 (avian) (ETS1), mRNA
EMPV1_14117	XM_003133471	UBR3	PREDICTED: Sus scrofa ubiquitin protein ligase E3 component n-recognin 3 (putative) (UBR3), mRNA
EMPV1_14143	NM_001044533	SFTPC	Sus scrofa surfactant protein C (SFTPC), mRNA
EMPV1_14179	NM_001097464	ATP5J2	Sus scrofa ATP synthase, H+ transporting, mitochondrial Fo complex, subunit F2 (ATP5J2), nuclear gene encoding mitochondrial protein, mRNA
EMPV1_14180	XM_001929667	LASS2	PREDICTED: Sus scrofa LAG1 homolog, ceramide synthase 2 (LASS2), mRNA
EMPV1_14185	NM_001123167	PPT2	Sus scrofa palmitoyl-protein thioesterase 2 (PPT2), mRNA
EMPV1_14190	XM_003135426	ATP11C	PREDICTED: Sus scrofa ATPase, class VI, type 11C, transcript variant 1 (ATP11C), mRNA
EMPV1_14196	XM_001927936	PTGES2	PREDICTED: Sus scrofa prostaglandin E synthase 2 (PTGES2), mRNA
EMPV1_14197	NM_001177916	SPATS2L	Sus scrofa spermatogenesis associated, serine-rich 2-like (SPATS2L), mRNA
EMPV1_14200	XM_003122977	USP47	PREDICTED: Sus scrofa ubiquitin specific peptidase 47 (USP47), mRNA
EMPV1_14210	XM_001924543	NEIL1	PREDICTED: Sus scrofa nei endonuclease VIII-like 1 (Ecoli) (NEIL1), mRNA
EMPV1_14213	XM_001925591	METTL8	PREDICTED: Sus scrofa methyltransferase like 8 (METTL8), mRNA
EMPV1_14217	XM_003357256	TRPC6	PREDICTED: Sus scrofa transient receptor potential cation channel, subfamily C, member 6, transcript variant 2 (TRPC6), mRNA
EMPV1_14230	NM_213740	PAQR8	Sus scrofa progestin and adipoQ receptor family member VIII (PAQR8), mRNA
EMPV1_14231	XM_003132523	GOLIM4	PREDICTED: Sus scrofa golgi integral membrane protein 4 (GOLIM4), mRNA
EMPV1_14253	NM_001195775	LDHC	Sus scrofa lactate dehydrogenase C (LDHC), mRNA
EMPV1_14262	NM_001105297.1	C10orf120	Sus scrofa hypothetical protein C10orf120-like (C10orf120), mRNA
EMPV1_14289	XM_003129167	ZNF827	PREDICTED: Sus scrofa zinc finger protein 827 (ZNF827), mRNA
EMPV1_14291	XM_003359965	RBM39	PREDICTED: Sus scrofa RNA binding motif protein 39 (RBM39), mRNA
EMPV1_14296	XM_001928271	FAM158A	PREDICTED: Sus scrofa UPF0172 protein C14orf122 (FAM158A), mRNA
EMPV1_14313	NR_038534.1	MIR181B-1	Sus scrofa microRNA mir-181b-1 (MIR181B-1), microRNA
EMPV1_14330	XM_003128829	GRK4	PREDICTED: Sus scrofa G protein-coupled receptor kinase 4 (GRK4), mRNA
EMPV1_14334	XM_001925816	RBM18	PREDICTED: Sus scrofa RNA binding motif protein 18, transcript variant 2 (RBM18), mRNA
EMPV1_14342	NM_001044534	CDS1	Sus scrofa CDP-diacylglycerol synthase (phosphatidate cytidylyltransferase) 1 (CDS1), mRNA
EMPV1_14353	NM_213987	HBP15/L22	Sus scrofa heparin binding protein (HBP15/L22), mRNA
EMPV1_14365	XM_001926355	EEA1	PREDICTED: Sus scrofa early endosome antigen 1 (EEA1), mRNA
EMPV1_14366	NM_213850	GSTA2	Sus scrofa glutathione S-transferase alpha 2 (GSTA2), mRNA
EMPV1_14378	XM_003353166	SYTL3	PREDICTED: Sus scrofa synaptotagmin-like 3 (SYTL3), mRNA
EMPV1_14406	NM_001142668	DKC1	Sus scrofa dyskeratosis congenita 1, dyskerin (DKC1), mRNA
EMPV1_14416	XM_003130263	HBP1	PREDICTED: Sus scrofa HMG-box transcription factor 1, transcript variant 1 (HBP1), mRNA
EMPV1_14442	XM_003358443	TRAIP	PREDICTED: Sus scrofa TRAF interacting protein (TRAIP), mRNA
EMPV1_14471	XM_003129237	ARSJ	PREDICTED: Sus scrofa arylsulfatase family, member J (ARSJ), mRNA
EMPV1_14477	XM_003131732	ZNF207	PREDICTED: Sus scrofa zinc finger protein 207, transcript variant 3 (ZNF207), mRNA
EMPV1_14495	NM_001112693	IRAK4	Sus scrofa interleukin-1 receptor-associated kinase 4 (IRAK4), mRNA
EMPV1_14504	XM_003358037	GHDC	PREDICTED: Sus scrofa GH3 domain containing (GHDC), mRNA
EMPV1_14507	XM_001928602	SERPINA3-3	PREDICTED: Sus scrofa alpha-1-antichymotrypsin 3 (SERPINA3-3), mRNA
EMPV1_14562	XM_003122018	MELK	PREDICTED: Sus scrofa maternal embryonic leucine zipper kinase (MELK), mRNA
EMPV1_14565	NM_001143724	SLC9A3R1	Sus scrofa solute carrier family 9 (sodium/hydrogen exchanger), member 3 regulator 1 (SLC9A3R1), mRNA
EMPV1_14577	XM_001928419	TRUB2	PREDICTED: Sus scrofa TruB pseudouridine (psi) synthase homolog 2 (E. coli) (TRUB2), mRNA
EMPV1_14579	NM_213747	CRSP-2	Sus scrofa calcitonin receptor-stimulating peptide-2 (CRSP-2), mRNA
EMPV1_14600	XM_003126193	PCBP2	PREDICTED: Sus scrofa poly(rC) binding protein 2, transcript variant 1 (PCBP2), mRNA
EMPV1_14603	XM_003129131	FRAS1	PREDICTED: Sus scrofa Fraser syndrome 1 (FRAS1), partial mRNA
EMPV1_14611	XM_003122809	PSMC3	PREDICTED: Sus scrofa proteasome (prosome, macropain) 26S subunit, ATPase, 3 (PSMC3), mRNA
EMPV1_14625	XM_001924488	BZW1	PREDICTED: Sus scrofa basic leucine zipper and W2 domains 1, transcript variant 1 (BZW1), mRNA
EMPV1_14636	XM_003121108	IGF2R	PREDICTED: Sus scrofa insulin-like growth factor 2 receptor (IGF2R), mRNA
EMPV1_14637	XM_001928867.2	DCAF8	PREDICTED: Sus scrofa DDB1 and CUL4 associated factor 8, transcript variant 2 (DCAF8), mRNA
EMPV1_14653	XM_003122882	CAPRIN1	PREDICTED: Sus scrofa cell cycle associated protein 1, transcript variant 1 (CAPRIN1), mRNA
EMPV1_14664	XM_001925304	UROS	PREDICTED: Sus scrofa uroporphyrinogen III synthase, transcript variant 2 (UROS), mRNA
EMPV1_14666	NM_001100195	EIF4A2	Sus scrofa eukaryotic translation initiation factor 4A2 (EIF4A2), mRNA
EMPV1_14669	XM_001927786	ZBTB22	PREDICTED: Sus scrofa zinc finger and BTB domain containing 22 (ZBTB22), mRNA
EMPV1_14674	XM_003354529	ARMC5	PREDICTED: Sus scrofa armadillo repeat containing 5 (ARMC5), mRNA
EMPV1_14686	XM_003130850	ZMYND11	PREDICTED: Sus scrofa zinc finger, MYND-type containing 11 (ZMYND11), mRNA
EMPV1_14699	XM_003359964	RBM39	PREDICTED: Sus scrofa RNA binding motif protein 39 (RBM39), mRNA
EMPV1_14707	XM_003133559	DNAH7	PREDICTED: Sus scrofa dynein, axonemal, heavy chain 7 (DNAH7), partial mRNA
EMPV1_14716	NM_213886	GPX5	Sus scrofa glutathione peroxidase 5 (epididymal androgen-related protein) (GPX5), mRNA
EMPV1_14722	NM_001099924	FGFR2	Sus scrofa fibroblast growth factor receptor 2 (FGFR2), mRNA
EMPV1_14729	XM_003131730	ZNF207	PREDICTED: Sus scrofa zinc finger protein 207, transcript variant 1 (ZNF207), mRNA
EMPV1_14730	XM_001926691	PTK7	PREDICTED: Sus scrofa PTK7 protein tyrosine kinase 7 (PTK7), mRNA
EMPV1_14752	NM_214294	TMOD3	Sus scrofa tropomodulin 3 (ubiquitous) (TMOD3), mRNA
EMPV1_14759	XM_001924189	MAN2C1	PREDICTED: Sus scrofa mannosidase, alpha, class 2C, member 1, transcript variant 1 (MAN2C1), mRNA
EMPV1_14774	NM_001113287.1	LDHB	Sus scrofa lactate dehydrogenase B (LDHB), mRNA
EMPV1_14783	XM_003133452	SCN9A	PREDICTED: Sus scrofa sodium channel, voltage-gated, type IX, alpha subunit (SCN9A), mRNA
EMPV1_14792	NM_001004036	GAST	Sus scrofa gastrin (GAST), mRNA
EMPV1_14802	XM_003123489	NR2F6	PREDICTED: Sus scrofa nuclear receptor subfamily 2, group F, member 6 (NR2F6), mRNA
EMPV1_14806	NM_001190195	CAMK1	Sus scrofa calcium/calmodulin-dependent protein kinase I (CAMK1), mRNA
EMPV1_14816	XM_003131509	RPL19	PREDICTED: Sus scrofa ribosomal protein L19 (RPL19), mRNA
EMPV1_14828	XM_003123333	NFIX	PREDICTED: Sus scrofa nuclear factor I/X (CCAAT-binding transcription factor), transcript variant 1 (NFIX), mRNA
EMPV1_14846	Ssc.5523	CHD6	Chromodomain helicase DNA binding protein 6
EMPV1_14864	NM_001170517	ACTC1	Sus scrofa actin, alpha, cardiac muscle 1 (ACTC1), mRNA
EMPV1_14867	XM_001925455	CTDP1	PREDICTED: Sus scrofa CTD (carboxy-terminal domain, RNA polymerase II, polypeptide A) phosphatase, subunit 1 (CTDP1), mRNA
EMPV1_14872	XM_003122335	MAMDC4	PREDICTED: Sus scrofa MAM domain containing 4 (MAMDC4), mRNA
EMPV1_14882	XM_003355235	DENND2C	PREDICTED: Sus scrofa DENN/MADD domain containing 2C (DENND2C), mRNA
EMPV1_14892	XM_003354205	SSBP2	PREDICTED: Sus scrofa single-stranded DNA binding protein 2, transcript variant 2 (SSBP2), mRNA
EMPV1_14893	XM_001926858	POLL	PREDICTED: Sus scrofa polymerase (DNA directed), lambda (POLL), mRNA
EMPV1_14899	XM_003125926	CCBL2	PREDICTED: Sus scrofa cysteine conjugate-beta lyase 2, transcript variant 2 (CCBL2), mRNA
EMPV1_14902	XM_003130712	ARHGAP12	PREDICTED: Sus scrofa Rho GTPase activating protein 12 (ARHGAP12), mRNA
EMPV1_14942	XM_001926256	BRMS1L	PREDICTED: Sus scrofa breast cancer metastasis-suppressor 1-like (BRMS1L), mRNA
EMPV1_14959	XM_003123803	CHD1	PREDICTED: Sus scrofa chromodomain helicase DNA binding protein 1 (CHD1), mRNA
EMPV1_14971	XM_003132291	CADPS	PREDICTED: Sus scrofa Ca++-dependent secretion activator (CADPS), mRNA
EMPV1_14987	NM_001110172	AQP3	Sus scrofa aquaporin 3 (Gill blood group) (AQP3), mRNA
EMPV1_14992	XM_003125012	SMYD5	PREDICTED: Sus scrofa SMYD family member 5 (SMYD5), mRNA
EMPV1_15003	XM_003356176	MUL1	PREDICTED: Sus scrofa mitochondrial E3 ubiquitin protein ligase 1 (MUL1), mRNA
EMPV1_15005	XM_003130871	XPO4	PREDICTED: Sus scrofa exportin 4 (XPO4), mRNA
EMPV1_15009	XM_003122265	TSC1	PREDICTED: Sus scrofa tuberous sclerosis 1 (TSC1), mRNA
EMPV1_15019	NM_001190287	GABARAPL1	Sus scrofa GABA(A) receptor-associated protein like 1 (GABARAPL1), mRNA
EMPV1_15042	XM_003358358	LRRFIP2	PREDICTED: Sus scrofa leucine rich repeat (in FLII) interacting protein 2 (LRRFIP2), mRNA
EMPV1_15050	XM_003357841	FNDC3A	PREDICTED: Sus scrofa fibronectin type III domain containing 3A (FNDC3A), partial mRNA
EMPV1_15054	NM_001164514	SLC25A19	Sus scrofa solute carrier family 25 (mitochondrial thiamine pyrophosphate carrier), member 19 (SLC25A19), nuclear gene encoding mitochondrial protein, mRNA
EMPV1_15096	XM_003128345.2	ITPR3	PREDICTED: Sus scrofa inositol 1,4,5-trisphosphate receptor, type 3 (ITPR3), mRNA
EMPV1_15102	NM_214096	DUOX1	Sus scrofa dual oxidase 1 (DUOX1), mRNA
EMPV1_15114	XM_003127364.2	POLD1	PREDICTED: Sus scrofa polymerase (DNA directed), delta 1, catalytic subunit 125kDa (POLD1), mRNA
EMPV1_15128	NM_001177912	PNLIP	Sus scrofa pancreatic lipase (PNLIP), mRNA
EMPV1_15131	XM_001924771	RPP30	PREDICTED: Sus scrofa ribonuclease P/MRP 30kDa subunit (RPP30), mRNA
EMPV1_15145	XM_003356918	FRYL	PREDICTED: Sus scrofa FRY-like (FRYL), mRNA
EMPV1_15148	NM_001204390	C4H1orf43	Sus scrofa chromosome 1 open reading frame 43 homologg (C4H1orf43), mRNA
EMPV1_15163	XM_003127543	ZBTB48	PREDICTED: Sus scrofa zinc finger and BTB domain containing 48 (ZBTB48), mRNA
EMPV1_15174	NM_213981	LGALS4	Sus scrofa lectin, galactoside-binding, soluble, 4 (LGALS4), mRNA
EMPV1_15183	XM_001926935	TOMM20	PREDICTED: Sus scrofa translocase of outer mitochondrial membrane 20 homolog (yeast) (TOMM20), mRNA
EMPV1_15190	XM_003122906	LGR4	PREDICTED: Sus scrofa leucine-rich repeat containing G protein-coupled receptor 4 (LGR4), mRNA
EMPV1_15207	XM_001924240	PTP23	PREDICTED: Sus scrofa protein tyrosine phosphatase, non-receptor type 23 (PTP23), partial mRNA
EMPV1_15222	XM_003127364	POLD1	PREDICTED: Sus scrofa polymerase (DNA directed), delta 1, catalytic subunit 125kDa (POLD1), mRNA
EMPV1_15225	XM_003121133.2	SCAF8	PREDICTED: Sus scrofa SR-related CTD-associated factor 8 (SCAF8), mRNA
EMPV1_15244	XM_001929430	SLK	PREDICTED: Sus scrofa STE20-like kinase, transcript variant 2 (SLK), mRNA
EMPV1_15248	XM_001924529	FNDC3B	PREDICTED: Sus scrofa fibronectin type III domain containing 3B (FNDC3B), mRNA
EMPV1_15257	XM_003356826	MFSD7	PREDICTED: Sus scrofa major facilitator superfamily domain containing 7 (MFSD7), mRNA
EMPV1_15265	NM_001177926	CCNA2	Sus scrofa cyclin A2 (CCNA2), mRNA
EMPV1_15277	XM_003353458	DPP8	PREDICTED: Sus scrofa dipeptidyl-peptidase 8 (DPP8), mRNA
EMPV1_15286	XM_003126393	OSBPL8	PREDICTED: Sus scrofa oxysterol binding protein-like 8 (OSBPL8), mRNA
EMPV1_15291	NM_001190239	ARPC2	Sus scrofa actin related protein 2/3 complex, subunit 2, 34kDa (ARPC2), mRNA
EMPV1_15303	XM_003354054	ZNF709	PREDICTED: Sus scrofa zinc finger protein 709 (ZNF709), mRNA
EMPV1_15310	XM_003123497	FCHO1	PREDICTED: Sus scrofa FCH domain only 1, transcript variant 1 (FCHO1), mRNA
EMPV1_15314	XM_003134815	PLEKHA8	PREDICTED: Sus scrofa pleckstrin homology domain containing, family A (phosphoinositide binding specific) member 8 (PLEKHA8), mRNA
EMPV1_15319	XM_003359551	GORASP2	PREDICTED: Sus scrofa golgi reassembly stacking protein 2, 55kDa, transcript variant 2 (GORASP2), mRNA
EMPV1_15355	XM_003128194	JARID2	PREDICTED: Sus scrofa jumonji, AT rich interactive domain 2 (JARID2), mRNA
EMPV1_15365	NM_001185130	PISD	Sus scrofa phosphatidylserine decarboxylase (PISD), mRNA
EMPV1_15369	XM_003356918	FRYL	PREDICTED: Sus scrofa FRY-like (FRYL), mRNA
EMPV1_15371	NM_001144114	POPDC2	Sus scrofa popeye domain containing 2 (POPDC2), mRNA
EMPV1_15381	XM_003128589	PARP2	PREDICTED: Sus scrofa poly (ADP-ribose) polymerase 2 (PARP2), mRNA
EMPV1_15382	XM_003134729	CADPS2	PREDICTED: Sus scrofa Ca++-dependent secretion activator 2, transcript variant 2 (CADPS2), mRNA
EMPV1_15387	NM_001145019.1	AGPAT6	Sus scrofa 1-acylglycerol-3-phosphate O-acyltransferase 6 (lysophosphatidic acid acyltransferase, zeta) (AGPAT6), mRNA
EMPV1_15390	XM_003122932	UEVLD	PREDICTED: Sus scrofa UEV and lactate/malate dehyrogenase domains (UEVLD), mRNA
EMPV1_15397	XM_003358450	MANF	PREDICTED: Sus scrofa mesencephalic astrocyte-derived neurotrophic factor (MANF), mRNA
EMPV1_15405	XM_003353338	SLTM	PREDICTED: Sus scrofa SAFB-like, transcription modulator, transcript variant 2 (SLTM), mRNA
EMPV1_15443	XM_003133964	SKIV2L2	PREDICTED: Sus scrofa superkiller viralicidic activity 2-like 2 (Scerevisiae) (SKIV2L2), mRNA
EMPV1_15454	XM_001926834	LRIF1	PREDICTED: Sus scrofa ligand dependent nuclear receptor interacting factor 1 (LRIF1), mRNA
EMPV1_15456	XM_001924508	IFT52	PREDICTED: Sus scrofa intraflagellar transport 52 homolog (Chlamydomonas) (IFT52), mRNA
EMPV1_15457	XM_003125207	THUMPD2	PREDICTED: Sus scrofa THUMP domain containing 2, transcript variant 2 (THUMPD2), mRNA
EMPV1_15460	XM_001928970	HELLS	PREDICTED: Sus scrofa helicase, lymphoid-specific, transcript variant 1 (HELLS), mRNA
EMPV1_15464	XM_001925354	NISCH	PREDICTED: Sus scrofa nischarin (NISCH), mRNA
EMPV1_15479	XM_001929644	C22orf25	PREDICTED: Sus scrofa Uncharacterized protein C22orf25, transcript variant 1 (C22orf25), mRNA
EMPV1_15487	NM_001204181	AKAP2	Sus scrofa A kinase (PRKA) anchor protein 2 (AKAP2), mRNA
EMPV1_15494	XM_003127927	ANKRD13C	PREDICTED: Sus scrofa ankyrin repeat domain 13C (ANKRD13C), mRNA
EMPV1_15501	XM_001925356	RNF10	PREDICTED: Sus scrofa ring finger protein 10, transcript variant 1 (RNF10), mRNA
EMPV1_15538	XM_003129865	USP28	PREDICTED: Sus scrofa ubiquitin specific peptidase 28 (USP28), mRNA
EMPV1_15540	XM_003121273	COL9A1	PREDICTED: Sus scrofa collagen, type IX, alpha 1 (COL9A1), mRNA
EMPV1_15548	XM_003129347	AGPAT9	PREDICTED: Sus scrofa 1-acylglycerol-3-phosphate O-acyltransferase 9 (AGPAT9), mRNA
EMPV1_15566	XM_001927936	PTGES2	PREDICTED: Sus scrofa prostaglandin E synthase 2 (PTGES2), mRNA
EMPV1_15570	XM_003358576	FAIM	PREDICTED: Sus scrofa Fas apoptotic inhibitory molecule, transcript variant 2 (FAIM), mRNA
EMPV1_15574	NM_001113704	SLA-6	Sus scrofa MHC class I antigen 6 (SLA-6), mRNA
EMPV1_15591	XM_003134615	PARP12	PREDICTED: Sus scrofa poly (ADP-ribose) polymerase family, member 12 (PARP12), mRNA
EMPV1_15620	XM_001929438	SMARCB1	PREDICTED: Sus scrofa SWI/SNF related, matrix associated, actin dependent regulator of chromatin, subfamily b, member 1, transcript variant 2 (SMARCB1), mRNA
EMPV1_15631	XM_003135236	CENPI	PREDICTED: Sus scrofa centromere protein I (CENPI), mRNA
EMPV1_15635	NM_001161754	MYRIP	Sus scrofa myosin VIIA and Rab interacting protein (MYRIP), mRNA
EMPV1_15644	XM_003129342	PTPN13	PREDICTED: Sus scrofa protein tyrosine phosphatase, non-receptor type 13 (APO-1/CD95 (Fas)-associated phosphatase), transcript variant 1 (PTPN13), mRNA
EMPV1_15658	NM_213985	KCNN3	Sus scrofa potassium intermediate/small conductance calcium-activated channel, subfamily N, member 3 (KCNN3), mRNA
EMPV1_15667	XM_003130637	ZCCHC6	PREDICTED: Sus scrofa zinc finger, CCHC domain containing 6 (ZCCHC6), mRNA
EMPV1_15677	NR_038610.1	MIR615	Sus scrofa microRNA mir-615 (MIR615), microRNA
EMPV1_15679	XM_001929408	CEP250	PREDICTED: Sus scrofa centrosomal protein 250kDa, transcript variant 1 (CEP250), mRNA
EMPV1_15685	NM_001097423	ITGB6	Sus scrofa integrin, beta 6 (ITGB6), mRNA
EMPV1_15749	NM_001038002	EDNRB	Sus scrofa endothelin receptor type B (EDNRB), mRNA
EMPV1_15750	NM_001001630	PDZD11	Sus scrofa PDZ domain containing 11 (PDZD11), mRNA
EMPV1_15770	XM_001929268	CUL9	PREDICTED: Sus scrofa cullin 9 (CUL9), mRNA
EMPV1_15780	XM_003126923	TSNAXIP1	PREDICTED: Sus scrofa translin-associated factor X interacting protein 1 (TSNAXIP1), mRNA
EMPV1_15787	NM_214037	AMBN	Sus scrofa ameloblastin (enamel matrix protein) (AMBN), mRNA
EMPV1_15797	NR_035384.1	MIR486-1	Sus scrofa microRNA mir-486-1 (MIR486-1), microRNA
EMPV1_15803	XM_001929445	MMP11	PREDICTED: Sus scrofa matrix metallopeptidase 11 (stromelysin 3) (MMP11), mRNA
EMPV1_15846	NM_214318	CAPNS1	Sus scrofa calpain, small subunit 1 (CAPNS1), mRNA
EMPV1_15849	XM_001929533	ATXN2	PREDICTED: Sus scrofa ataxin 2 (ATXN2), mRNA
EMPV1_15862	NM_001012298	SLC26A6	Sus scrofa solute carrier family 26, member 6 (SLC26A6), mRNA
EMPV1_15866	XM_003128338.2	DST	PREDICTED: Sus scrofa dystonin, transcript variant 2 (DST), mRNA
EMPV1_15880	XM_003360212	GLI3	PREDICTED: Sus scrofa GLI family zinc finger 3 (GLI3), mRNA
EMPV1_15892	NM_214264	POU2F1	Sus scrofa POU class 2 homeobox 1 (POU2F1), mRNA
EMPV1_15900	XM_001926702	SNX16	PREDICTED: Sus scrofa sorting nexin 16, transcript variant 1 (SNX16), mRNA
EMPV1_15930	XM_001925531	CDC42BPB	PREDICTED: Sus scrofa CDC42 binding protein kinase beta (DMPK-like) (CDC42BPB), mRNA
EMPV1_15960	XM_001925300	OXNAD1	PREDICTED: Sus scrofa oxidoreductase NAD-binding domain containing 1 (OXNAD1), mRNA
EMPV1_15975	XM_003130647	NTRK2	PREDICTED: Sus scrofa neurotrophic tyrosine kinase, receptor, type 2 (NTRK2), partial mRNA
EMPV1_15976	XM_003358137	GGNBP2	PREDICTED: Sus scrofa gametogenetin binding protein 2, transcript variant 2 (GGNBP2), mRNA
EMPV1_15977	XM_003135170	NLGN3	PREDICTED: Sus scrofa neuroligin 3, transcript variant 3 (NLGN3), mRNA
EMPV1_15988	XM_003355001	SLC25A32	PREDICTED: Sus scrofa solute carrier family 25, member 32 (SLC25A32), mRNA
EMPV1_15990	XM_003359162	SLC5A1	PREDICTED: Sus scrofa solute carrier family 5 (sodium/glucose cotransporter), member 1 (SLC5A1), mRNA
EMPV1_15991	XM_003123655	HK3	PREDICTED: Sus scrofa hexokinase 3 (white cell) (HK3), mRNA
EMPV1_15995	XM_003130449	SRGAP2	PREDICTED: Sus scrofa SLIT-ROBO Rho GTPase activating protein 2 (SRGAP2), partial mRNA
EMPV1_16001	XM_003355279	COLL11A1	PREDICTED: Sus scrofa collagen type XI alpha 1, transcript variant 3 (COLL11A1), mRNA
EMPV1_16004	XM_003360314	GRIPAP1	PREDICTED: Sus scrofa GRIP1 associated protein 1 (GRIPAP1), mRNA
EMPV1_16005	XM_003128967	SLC10A4	PREDICTED: Sus scrofa solute carrier family 10 (sodium/bile acid cotransporter family), member 4 (SLC10A4), mRNA
EMPV1_16015	XM_001927496	TMEM70	PREDICTED: Sus scrofa transmembrane protein 70 (TMEM70), mRNA
EMPV1_16022	NM_001123042	SLC3A1	Sus scrofa solute carrier family 3 (cystine, dibasic and neutral amino acid transporters, activator of cystine, dibasic and neutral amino acid transport), member 1 (SLC3A1), mRNA
EMPV1_16024	XM_003123377	ZNF333	PREDICTED: Sus scrofa zinc finger protein 333 (ZNF333), mRNA
EMPV1_16030	NM_001101814	NR1H3	Sus scrofa nuclear receptor subfamily 1, group H, member 3 (NR1H3), mRNA
EMPV1_16035	XM_003130596	PTPRC	PREDICTED: Sus scrofa protein tyrosine phosphatase, receptor type, C (PTPRC), mRNA
EMPV1_16054	XM_003121842	DAAM1	PREDICTED: Sus scrofa dishevelled associated activator of morphogenesis 1, transcript variant 1 (DAAM1), mRNA
EMPV1_16087	XM_003356942	CEP135	PREDICTED: Sus scrofa centrosomal protein 135kDa (CEP135), partial mRNA
EMPV1_16102	XM_003354089	MUC16	PREDICTED: Sus scrofa mucin 16, cell surface associated (MUC16), mRNA
EMPV1_16110	XM_001927592	BNIP3L	PREDICTED: Sus scrofa BCL2/adenovirus E1B 19kDa interacting protein 3-like (BNIP3L), mRNA
EMPV1_16115	NM_001105298	TOR1A	Sus scrofa torsin family 1, member A (torsin A) (TOR1A), mRNA
EMPV1_16135	XM_001929243	CNNM2	PREDICTED: Sus scrofa cyclin M2, transcript variant 2 (CNNM2), mRNA
EMPV1_16138	NM_001001261	POAT1-1	Sus scrofa organic anion transporter-like (POAT1-1), mRNA
EMPV1_16139	XM_001928114	ANXA13	PREDICTED: Sus scrofa annexin A13, transcript variant 1 (ANXA13), mRNA
EMPV1_16143	NM_214312	GNAS	Sus scrofa GNAS complex locus (GNAS), transcript variant 1, mRNA
EMPV1_16146	XM_003356738	MPP5	PREDICTED: Sus scrofa membrane protein, palmitoylated 5 (MAGUK p55 subfamily member 5) (MPP5), mRNA
EMPV1_16147	NM_001185068	CNPY2	Sus scrofa canopy 2 homolog (zebrafish) (CNPY2), mRNA
EMPV1_16157	XM_001925291	SUSERK3	PREDICTED: Sus scrofa extracellular related kinase 3 (SUSERK3), mRNA
EMPV1_16166	XM_003355634	TMEM106C	PREDICTED: Sus scrofa transmembrane protein 106C, transcript variant 2 (TMEM106C), mRNA
EMPV1_16194	XM_003131890	PITPNM3	PREDICTED: Sus scrofa PITPNM family member 3 (PITPNM3), mRNA
EMPV1_16207	XM_001929165	BTBD1	PREDICTED: Sus scrofa BTB (POZ) domain containing 1 (BTBD1), mRNA
EMPV1_16208	XM_001928164	NUP133	PREDICTED: Sus scrofa nucleoporin 133kDa (NUP133), mRNA
EMPV1_16210	XM_001926055	TGM7	PREDICTED: Sus scrofa transglutaminase 7 (TGM7), mRNA
EMPV1_16217	XM_003131174	PRPSAP1	PREDICTED: Sus scrofa phosphoribosyl pyrophosphate synthetase-associated protein 1 (PRPSAP1), mRNA
EMPV1_16236	XM_003355598	COPS7A	PREDICTED: Sus scrofa COP9 constitutive photomorphogenic homolog subunit 7A (Arabidopsis) (COPS7A), mRNA
EMPV1_16249	XM_001928060	ARHGAP30	PREDICTED: Sus scrofa Rho GTPase activating protein 30, transcript variant 1 (ARHGAP30), mRNA
EMPV1_16259	XM_003358627	TIPARP	PREDICTED: Sus scrofa TCDD-inducible poly(ADP-ribose) polymerase (TIPARP), mRNA
EMPV1_16264	XM_001925613	USP40	PREDICTED: Sus scrofa ubiquitin specific peptidase 40 (USP40), partial mRNA
EMPV1_16267	XM_003357947	SEC14L1	PREDICTED: Sus scrofa SEC14-like 1 (Scerevisiae) (SEC14L1), mRNA
EMPV1_16271	XM_003356443	DOCK7	PREDICTED: Sus scrofa dedicator of cytokinesis 7 (DOCK7), mRNA
EMPV1_16274	XM_003123977	MATR3	PREDICTED: Sus scrofa matrin 3, transcript variant 1 (MATR3), mRNA
EMPV1_16288	XM_003131278	PRKCA	PREDICTED: Sus scrofa protein kinase C, alpha (PRKCA), mRNA
EMPV1_16308	XM_003127167.2	CIC	PREDICTED: Sus scrofa capicua homolog (Drosophila) (CIC), mRNA
EMPV1_16312	XM_003135409	ZNF75D	PREDICTED: Sus scrofa zinc finger protein 75D (ZNF75D), mRNA
EMPV1_16315	XM_001929132	CHD8	PREDICTED: Sus scrofa chromodomain helicase DNA binding protein 8 (CHD8), mRNA
EMPV1_16330	XM_001927549	COPZ1	PREDICTED: Sus scrofa coatomer protein complex, subunit zeta 1, transcript variant 1 (COPZ1), mRNA
EMPV1_16339	XM_003129702	NARS2	PREDICTED: Sus scrofa asparaginyl-tRNA synthetase 2, mitochondrial (putative) (NARS2), mRNA
EMPV1_16348	XM_003131293	MAP3K3	PREDICTED: Sus scrofa mitogen-activated protein kinase kinase kinase 3 (MAP3K3), mRNA
EMPV1_16393	NM_001044530	BECN1	Sus scrofa beclin 1, autophagy related (BECN1), mRNA
EMPV1_16408	XM_003357867	MYCBP2	PREDICTED: Sus scrofa MYC binding protein 2 (MYCBP2), mRNA
EMPV1_16412	XM_001927081	TTC8	PREDICTED: Sus scrofa tetratricopeptide repeat domain 8, transcript variant 3 (TTC8), mRNA
EMPV1_16414	NM_001145379	ICAM3	Sus scrofa intercellular adhesion molecule 3 (ICAM3), mRNA
EMPV1_16424	XM_003353453	MALT1	PREDICTED: Sus scrofa mucosa associated lymphoid tissue lymphoma translocation gene 1 (MALT1), mRNA
EMPV1_16456	NM_001201385	STARD3NL	Sus scrofa STARD3 N-terminal like (STARD3NL), mRNA
EMPV1_16462	XM_003356756	VIPAR	PREDICTED: Sus scrofa VPS33B interacting protein, apical-basolateral polarity regulator, transcript variant 2 (VIPAR), mRNA
EMPV1_16468	NM_001199890	VLDLR	Sus scrofa very low density lipoprotein receptor (VLDLR), mRNA
EMPV1_16491	XM_003361055	PRDM6	PREDICTED: Sus scrofa PR domain containing 6 (PRDM6), mRNA
EMPV1_16503	NM_214068	FUT1	Sus scrofa fucosyltransferase 1 (galactoside 2-alpha-L-fucosyltransferase, H blood group) (FUT1), mRNA
EMPV1_16521	XM_001928110	N4BP2L2	PREDICTED: Sus scrofa NEDD4 binding protein 2-like 2 (N4BP2L2), mRNA
EMPV1_16525	XM_003359239	AP3M1	PREDICTED: Sus scrofa adaptor-related protein complex 3, mu 1 subunit, transcript variant 2 (AP3M1), mRNA
EMPV1_16526	NM_001039750	MTX1	Sus scrofa metaxin 1 (MTX1), nuclear gene encoding mitochondrial protein, mRNA
EMPV1_16539	XM_003124516	SH2B1	PREDICTED: Sus scrofa SH2B adaptor protein 1 (SH2B1), mRNA
EMPV1_16543	NM_214372	APP	Sus scrofa amyloid beta [A4] precursor protein (APP), mRNA
EMPV1_16573	XM_003128880	GPR125	PREDICTED: Sus scrofa G protein-coupled receptor 125 (GPR125), mRNA
EMPV1_16576	XM_003127801	RRAGC	PREDICTED: Sus scrofa Ras-related GTP binding C (RRAGC), mRNA
EMPV1_16577	XM_003125097	EHBP1	PREDICTED: Sus scrofa EH domain binding protein 1 (EHBP1), partial mRNA
EMPV1_16636	XM_003359196	ARID4B	PREDICTED: Sus scrofa AT rich interactive domain 4B (RBP1-like) (ARID4B), partial mRNA
EMPV1_16653	XM_001927254	YWHAB	PREDICTED: Sus scrofa tyrosine 3-monooxygenase/tryptophan 5-monooxygenase activation protein, beta polypeptide, transcript variant 1 (YWHAB), mRNA
EMPV1_16673	XM_003127092	ZNF568	PREDICTED: Sus scrofa zinc finger protein 568 (ZNF568), mRNA
EMPV1_16698	NM_214067	CAST	Sus scrofa calpastatin (CAST), mRNA
EMPV1_16703	XM_003356608	CUTA	PREDICTED: Sus scrofa cutA divalent cation tolerance homolog (E. coli) (CUTA), mRNA
EMPV1_16723	XM_003356483	MUTYH	PREDICTED: Sus scrofa mutY homolog (Ecoli), transcript variant 2 (MUTYH), mRNA
EMPV1_16724	XM_003355069	BRP44	PREDICTED: Sus scrofa brain protein 44 (BRP44), mRNA
EMPV1_16750	XM_003128461	PDE8A	PREDICTED: Sus scrofa phosphodiesterase 8A (PDE8A), mRNA
EMPV1_16751	NM_001185178	NDUFA6	Sus scrofa NADH dehydrogenase [ubiquinone] 1 alpha subcomplex, 6, 14kDa (NDUFA6), nuclear gene encoding mitochondrial protein, mRNA
EMPV1_16752	XM_003123497	FCHO1	PREDICTED: Sus scrofa FCH domain only 1, transcript variant 1 (FCHO1), mRNA
EMPV1_16770	NM_001190183	PRMT6	Sus scrofa protein arginine methyltransferase 6 (PRMT6), mRNA
EMPV1_16777	XM_001926345	ENO4	PREDICTED: Sus scrofa enolase family member 4 (ENO4), mRNA
EMPV1_16778	XM_001928949	MYST4	PREDICTED: Sus scrofa MYST histone acetyltransferase (monocytic leukemia) 4 (MYST4), mRNA
EMPV1_16779	XM_003358624	GMPS	PREDICTED: Sus scrofa guanine monphosphate synthetase, transcript variant 2 (GMPS), mRNA
EMPV1_16791	NM_001080206	FYN	Sus scrofa FYN oncogene related to SRC, FGR, YES (FYN), mRNA
EMPV1_16818	XM_003133553	MYO1B	PREDICTED: Sus scrofa myosin IB (MYO1B), partial mRNA
EMPV1_16822	NM_001143699	AGK	Sus scrofa acylglycerol kinase (AGK), nuclear gene encoding mitochondrial protein, mRNA
EMPV1_16826	NM_001123219	BCKDHB	Sus scrofa branched chain keto acid dehydrogenase E1, beta polypeptide (BCKDHB), nuclear gene encoding mitochondrial protein, mRNA
EMPV1_16829	NM_001012408	DMD	Sus scrofa dystrophin (DMD), mRNA
EMPV1_16835	XM_003122624	INCENP	PREDICTED: Sus scrofa inner centromere protein antigens 135/155kDa (INCENP), mRNA
EMPV1_16923	NM_001204383	ARHGAP8	Sus scrofa Rho GTPase activating protein 8 (ARHGAP8), mRNA
EMPV1_16940	XM_003129616.1	RNF121	PREDICTED: Sus scrofa ring finger protein 121 (RNF121), mRNA
EMPV1_16942	XM_003127958	INADL	PREDICTED: Sus scrofa InaD-like (Drosophila) (INADL), partial mRNA
EMPV1_16954	XM_003358733	EPHB3	PREDICTED: Sus scrofa EPH receptor B3, transcript variant 2 (EPHB3), mRNA
EMPV1_16956	NM_001097516	SDHD	Sus scrofa succinate dehydrogenase complex, subunit D, integral membrane protein (SDHD), nuclear gene encoding mitochondrial protein, mRNA
EMPV1_16957	XM_003133536	WDR75	PREDICTED: Sus scrofa WD repeat domain 75 (WDR75), mRNA
EMPV1_16989	XM_003133549	GLS	PREDICTED: Sus scrofa glutaminase (GLS), mRNA
EMPV1_16990	NM_001164113	SELS	Sus scrofa selenoprotein S (SELS), mRNA
EMPV1_16994	XM_003121275	SMAP1	PREDICTED: Sus scrofa small ArfGAP 1 (SMAP1), mRNA
EMPV1_17005	XM_001928931	KIF20B	PREDICTED: Sus scrofa kinesin family member 20B (KIF20B), mRNA
EMPV1_17032	XM_003360141	TNPO3	PREDICTED: Sus scrofa transportin 3, transcript variant 2 (TNPO3), mRNA
EMPV1_17034	NM_213932	LGALS9	Sus scrofa lectin, galactoside-binding, soluble, 9 (LGALS9), mRNA
EMPV1_17048	XM_003131509	RPL19	PREDICTED: Sus scrofa ribosomal protein L19 (RPL19), mRNA
EMPV1_17052	NM_001105300	COPS5	Sus scrofa COP9 constitutive photomorphogenic homolog subunit 5 (Arabidopsis) (COPS5), mRNA
EMPV1_17053	XM_003354007	PIAS4	PREDICTED: Sus scrofa protein inhibitor of activated STAT, 4 (PIAS4), mRNA
EMPV1_17055	XM_003127645.1	ATP13A2	PREDICTED: Sus scrofa ATPase type 13A2 (ATP13A2), mRNA
EMPV1_17057	NM_001185139	NANS	Sus scrofa N-acetylneuraminic acid synthase (NANS), mRNA
EMPV1_17060	XM_003359508	UGGT1	PREDICTED: Sus scrofa UDP-glucose glycoprotein glucosyltransferase 1 (UGGT1), mRNA
EMPV1_17064	NM_001206449	ANKRD28	Sus scrofa ankyrin repeat domain 28 (ANKRD28), mRNA
EMPV1_17066	NM_001206429	VCAN	Sus scrofa versican (VCAN), mRNA
EMPV1_17072	XM_003355607	KDM5A	PREDICTED: Sus scrofa lysine (K)-specific demethylase 5A (KDM5A), partial mRNA
EMPV1_17076	NM_001185178	NDUFA6	Sus scrofa NADH dehydrogenase (ubiquinone) 1 alpha subcomplex, 6, 14kDa (NDUFA6), nuclear gene encoding mitochondrial protein, mRNA
EMPV1_17102	XM_003358937	SLC5A3	PREDICTED: Sus scrofa solute carrier family 5 (sodium/myo-inositol cotransporter), member 3 (SLC5A3), mRNA
EMPV1_17104	XM_003132558	CCDC39	PREDICTED: Sus scrofa coiled-coil domain containing 39 (CCDC39), mRNA
EMPV1_17116	XM_003360471	FMR1	PREDICTED: Sus scrofa fragile X mental retardation 1 (FMR1), mRNA
EMPV1_17125	NM_213932	LGALS9	Sus scrofa lectin, galactoside-binding, soluble, 9 (LGALS9), mRNA
EMPV1_17131	NM_001097412	HMBS	Sus scrofa hydroxymethylbilane synthase (HMBS), mRNA
EMPV1_17141	NM_001048072	ARF4	Sus scrofa ADP-ribosylation factor 4 (ARF4), mRNA
EMPV1_17162	XM_003355536	PPFIBP1	PREDICTED: Sus scrofa PTPRF interacting protein, binding protein 1 (liprin beta 1), transcript variant 2 (PPFIBP1), mRNA
EMPV1_17175	XM_001927870	TUFT1	PREDICTED: Sus scrofa tuftelin 1 (TUFT1), mRNA
EMPV1_17181	XM_001929311	PHF20L1	PREDICTED: Sus scrofa PHD finger protein 20-like 1, transcript variant 1 (PHF20L1), mRNA
EMPV1_17182	NM_001190284	ATG4C	Sus scrofa ATG4 autophagy related 4 homolog C (S. cerevisiae) (ATG4C), mRNA
EMPV1_17186	NM_001044617	SLC22A7	Sus scrofa solute carrier family 22 (organic anion transporter), member 7 (SLC22A7), mRNA
EMPV1_17198	NM_001243060	RAB10	Sus scrofa RAB10, member RAS oncogene family (RAB10), mRNA
EMPV1_17203	NM_001134348	KLF14	Sus scrofa Kruppel-like factor 14 (KLF14), mRNA
EMPV1_17207	NM_214381	CAMK2D	Sus scrofa calcium/calmodulin-dependent protein kinase II delta (CAMK2D), mRNA
EMPV1_17208	XM_001929403	SLC2A11	PREDICTED: Sus scrofa solute carrier family 2 (facilitated glucose transporter), member 11, transcript variant 1 (SLC2A11), mRNA
EMPV1_17209	XM_003133370	ZNF703	PREDICTED: Sus scrofa zinc finger protein 703 (ZNF703), mRNA
EMPV1_17214	XM_003127976	CLIC1	PREDICTED: Sus scrofa chloride intracellular channel 1 (CLIC1), mRNA
EMPV1_17219	XM_001927720	SAV1	PREDICTED: Sus scrofa salvador homolog 1 (Drosophila) (SAV1), mRNA
EMPV1_17253	XM_001927672	MINPP1	PREDICTED: Sus scrofa multiple inositol-polyphosphate phosphatase 1 (MINPP1), mRNA
EMPV1_17263	NM_001113697	SLMO2	Sus scrofa slowmo homolog 2 (Drosophila) (SLMO2), mRNA
EMPV1_17270	NM_214044	DPYD	Sus scrofa dihydropyrimidine dehydrogenase (DPYD), mRNA
EMPV1_17275	XM_003122542	TM7SF2	PREDICTED: Sus scrofa transmembrane 7 superfamily member 2 (TM7SF2), mRNA
EMPV1_17280	NM_214005	OSTF1	Sus scrofa osteoclast stimulating factor 1 (OSTF1), mRNA
EMPV1_17309	XM_003357989	KIF19	PREDICTED: Sus scrofa kinesin family member 19 (KIF19), mRNA
EMPV1_17349	XM_003353197	REPS1	PREDICTED: Sus scrofa RALBP1 associated Eps domain containing 1, transcript variant 2 (REPS1), mRNA
EMPV1_17353	NM_001032357	RAB27A	Sus scrofa RAB27A, member RAS oncogene family (RAB27A), mRNA
EMPV1_17356	XM_003121242	GOPC	PREDICTED: Sus scrofa golgi-associated PDZ and coiled-coil motif containing, transcript variant 2 (GOPC), mRNA
EMPV1_17363	XM_001925895	BCR	PREDICTED: Sus scrofa breakpoint cluster region (BCR), mRNA
EMPV1_17378	XM_001924333	ME1	PREDICTED: Sus scrofa malic enzyme 1, NADP(+)-dependent, cytosolic (ME1), mRNA
EMPV1_17390	XR_131186	SAMHD1	PREDICTED: Sus scrofa SAM domain and HD domain 1 (SAMHD1), miscRNA
EMPV1_17395	NM_214374	MYL1	Sus scrofa myosin, light chain 1, alkali; skeletal, fast (MYL1), mRNA
EMPV1_17415	NM_001099926	ADAM17	Sus scrofa ADAM metallopeptidase domain 17 (ADAM17), mRNA
EMPV1_17426	XM_003355072	DUSP27	PREDICTED: Sus scrofa dual specificity phosphatase 27 (putative) (DUSP27), mRNA
EMPV1_17429	NM_001206341	SECISBP2L	Sus scrofa SECIS binding protein 2-like (SECISBP2L), mRNA
EMPV1_17439	NM_001032379	MOBKL3	Sus scrofa MOB1, Mps One Binder kinase activator-like 3 (yeast) (MOBKL3), mRNA
EMPV1_17441	XM_001927817	C10orf125	PREDICTED: Sus scrofa Protein fucU homolog, transcript variant 1 (C10orf125), mRNA
EMPV1_17454	XM_003129104	ADAMTS3	PREDICTED: Sus scrofa ADAM metallopeptidase with thrombospondin type 1 motif, 3 (ADAMTS3), mRNA
EMPV1_17464	NM_001197305	STAT4	Sus scrofa signal transducer and activator of transcription 4 (STAT4), mRNA
EMPV1_17465	NM_001137607	GPX6	Sus scrofa glutathione peroxidase 6 (olfactory) (GPX6), mRNA
EMPV1_17466	NM_001137619	RPS3A	Sus scrofa ribosomal protein S3A (RPS3A), mRNA
EMPV1_17485	NM_213873	PGA	Sus scrofa pepsinogen A (PGA), mRNA
EMPV1_17488	XM_001925074	CDK5RAP2	PREDICTED: Sus scrofa CDK5 regulatory subunit associated protein 2 (CDK5RAP2), partial mRNA
EMPV1_17492	XM_001928435	PLEK2	PREDICTED: Sus scrofa pleckstrin 2 (PLEK2), mRNA
EMPV1_17493	XM_003357641	PARP1	PREDICTED: Sus scrofa poly (ADP-ribose) polymerase 1 (PARP1), mRNA
EMPV1_17502	XM_003131799	ANKRD13B	PREDICTED: Sus scrofa ankyrin repeat domain 13B (ANKRD13B), mRNA
EMPV1_17516	XM_003132134	NKTR	PREDICTED: Sus scrofa natural killer-tumor recognition sequence (NKTR), mRNA
EMPV1_17534	XM_003357277	NPAT	PREDICTED: Sus scrofa nuclear protein, ataxia-telangiectasia locus (NPAT), mRNA
EMPV1_17539	XM_003359085	TCTN2	PREDICTED: Sus scrofa tectonic family member 2 (TCTN2), mRNA
EMPV1_17542	NM_001037146	RPSA	Sus scrofa ribosomal protein SA (RPSA), mRNA
EMPV1_17549	NM_001038001	MITF	Sus scrofa microphthalmia-associated transcription factor (MITF), mRNA
EMPV1_17551	NM_213804	DDX58	Sus scrofa DEAD (Asp-Glu-Ala-Asp) box polypeptide 58 (DDX58), mRNA
EMPV1_17552	XM_003356263	MATN1	PREDICTED: Sus scrofa matrilin 1, cartilage matrix protein (MATN1), mRNA
EMPV1_17594	XM_001929591	SLC27A3	PREDICTED: Sus scrofa solute carrier family 27 (fatty acid transporter), member 3 (SLC27A3), mRNA
EMPV1_17607	XM_003126275	RBMS2	PREDICTED: Sus scrofa RNA binding motif, single stranded interacting protein 2, transcript variant 1 (RBMS2), mRNA
EMPV1_17613	XM_001924271	TMF1	PREDICTED: Sus scrofa TATA element modulatory factor 1 (TMF1), mRNA
EMPV1_17620	XM_003130132	MTERF	PREDICTED: Sus scrofa mitochondrial transcription termination factor (MTERF), mRNA
EMPV1_17630	XM_003122018	MELK	PREDICTED: Sus scrofa maternal embryonic leucine zipper kinase (MELK), mRNA
EMPV1_17643	NM_001164648	CILP	Sus scrofa cartilage intermediate layer protein, nucleotide pyrophosphohydrolase (CILP), mRNA
EMPV1_17656	NM_214389.1	GSTA1	Sus scrofa glutathione S-transferase alpha 1 (GSTA1), mRNA
EMPV1_17661	NM_001004029	CSN1S1	Sus scrofa casein alpha s1 (CSN1S1), mRNA
EMPV1_17664	XM_003130712	ARHGAP12	PREDICTED: Sus scrofa Rho GTPase activating protein 12 (ARHGAP12), mRNA
EMPV1_17675	XM_003358226	PELP1	PREDICTED: Sus scrofa proline, glutamate and leucine rich protein 1 (PELP1), mRNA
EMPV1_17692	XM_001924481	SEC61A1	PREDICTED: Sus scrofa Sec61 alpha 1 subunit (Scerevisiae) (SEC61A1), partial mRNA
EMPV1_17694	XM_003357637	ZNF596	PREDICTED: Sus scrofa zinc finger protein 596 (ZNF596), mRNA
EMPV1_17697	XM_003355532	CAPRIN2	PREDICTED: Sus scrofa caprin family member 2 (CAPRIN2), mRNA
EMPV1_17709	XM_001927781	PITPNB	PREDICTED: Sus scrofa phosphatidylinositol transfer protein, beta (PITPNB), mRNA
EMPV1_17733	XM_003130281	ZNF398	PREDICTED: Sus scrofa zinc finger protein 398 (ZNF398), mRNA
EMPV1_17752	XM_003126891	HYDIN	PREDICTED: Sus scrofa hydrocephalus inducing homolog (mouse) (HYDIN), mRNA
EMPV1_17763	XM_001925000	ISM1	PREDICTED: Sus scrofa isthmin 1 homolog (zebrafish) (ISM1), mRNA
EMPV1_17783	XM_001929569	PI4KA	PREDICTED: Sus scrofa phosphatidylinositol 4-kinase, catalytic, alpha (PI4KA), mRNA
EMPV1_17789	NM_214405.1	MUT	Sus scrofa methylmalonyl CoA mutase (MUT), nuclear gene encoding mitochondrial protein, mRNA
EMPV1_17812	XM_003122050	SMC2	PREDICTED: Sus scrofa structural maintenance of chromosomes 2 (SMC2), mRNA
EMPV1_17823	XM_003126826	ATP2C2	PREDICTED: Sus scrofa ATPase, Ca++ transporting, type 2C, member 2 (ATP2C2), mRNA
EMPV1_17825	XM_001928599	HSPD1	PREDICTED: Sus scrofa heat shock 60kDa protein 1 (chaperonin), transcript variant 1 (HSPD1), mRNA
EMPV1_17829	XM_003359464	WWC2	PREDICTED: Sus scrofa WW and C2 domain containing 2 (WWC2), partial mRNA
EMPV1_17838	NM_214386	FSHR	Sus scrofa follicle stimulating hormone receptor (FSHR), mRNA
EMPV1_17840	XM_003355266	PSRC1	PREDICTED: Sus scrofa proline/serine-rich coiled-coil 1, transcript variant 2 (PSRC1), mRNA
EMPV1_17848	XM_003134703	CCDC136	PREDICTED: Sus scrofa coiled-coil domain containing 136 (CCDC136), mRNA
EMPV1_17854	XM_003357116	ST5	PREDICTED: Sus scrofa suppression of tumorigenicity 5, transcript variant 2 (ST5), mRNA
EMPV1_17857	XM_001927452	SORD	PREDICTED: Sus scrofa sorbitol dehydrogenase (SORD), mRNA
EMPV1_17914	NM_001123080	ATM	Sus scrofa ataxia telangiectasia mutated (ATM), mRNA
EMPV1_17946	NM_214030	GGT1	Sus scrofa gamma-glutamyltransferase 1 (GGT1), mRNA
EMPV1_17965	NM_001141987	LPIN2	Sus scrofa lipin 2 (LPIN2), mRNA
EMPV1_17983	XM_003123136	EMR1	PREDICTED: Sus scrofa egf-like module containing, mucin-like, hormone receptor-like 1 (EMR1), mRNA
EMPV1_18011	XM_003131147	B3GNTL1	PREDICTED: Sus scrofa UDP-GlcNAc:betaGal beta-1,3-N-acetylglucosaminyltransferase-like 1 (B3GNTL1), mRNA
EMPV1_18016	XM_001928175	SERINC4	PREDICTED: Sus scrofa serine incorporator 4 (SERINC4), mRNA
EMPV1_18026	NM_001123178	RAB34	Sus scrofa RAB34, member RAS oncogene family (RAB34), mRNA
EMPV1_18038	NM_214231	PTBP1	Sus scrofa polypyrimidine tract binding protein 1 (PTBP1), mRNA
EMPV1_18043	XM_001924671	BTBD9	PREDICTED: Sus scrofa BTB (POZ) domain containing 9 (BTBD9), partial mRNA
EMPV1_18044	NM_001205405	G3BP1	Sus scrofa GTPase activating protein (SH3 domain) binding protein 1 (G3BP1), mRNA
EMPV1_18053	NM_001205405	G3BP1	Sus scrofa GTPase activating protein (SH3 domain) binding protein 1 (G3BP1), mRNA
EMPV1_18075	NM_001142834	RSF1	Sus scrofa remodeling and spacing factor 1 (RSF1), mRNA
EMPV1_18077	NM_214019	DHRS4	Sus scrofa dehydrogenase/reductase (SDR family) member 4 (DHRS4), mRNA
EMPV1_18079	XM_003130908	CDX2	PREDICTED: Sus scrofa caudal type homeobox 2 (CDX2), mRNA
EMPV1_18086	XM_003121554	PATL2	PREDICTED: Sus scrofa protein associated with topoisomerase II homolog 2 (yeast) (PATL2), partial mRNA
EMPV1_18100	XM_003359344	MGEA5	PREDICTED: Sus scrofa meningioma expressed antigen 5 (hyaluronidase), transcript variant 1 (MGEA5), mRNA
EMPV1_18108	NM_001007194	MBL1	Sus scrofa mannan-binding lectin (A) (MBL1), mRNA
EMPV1_18109	XM_001927364	DEDD	PREDICTED: Sus scrofa death effector domain containing, transcript variant 1 (DEDD), mRNA
EMPV1_18117	XM_003358578	FAIM	PREDICTED: Sus scrofa Fas apoptotic inhibitory molecule, transcript variant 4 (FAIM), mRNA
EMPV1_18129	XM_003359850	NSUN2	PREDICTED: Sus scrofa NOP2/Sun domain family, member 2, transcript variant 2 (NSUN2), mRNA
EMPV1_18131	XM_001928175	SERINC4	PREDICTED: Sus scrofa serine incorporator 4 (SERINC4), mRNA
EMPV1_18136	XM_003359308.1	ALDH18A1	PREDICTED: Sus scrofa aldehyde dehydrogenase 18 family, member A1, transcript variant 2 (ALDH18A1), mRNA
EMPV1_18144	XM_003356509	PRPF4B	PREDICTED: Sus scrofa PRP4 pre-mRNA processing factor 4 homolog B (yeast) (PRPF4B), mRNA
EMPV1_18161	NM_001190284	ATG4C	Sus scrofa ATG4 autophagy related 4 homolog C (Scerevisiae) (ATG4C), mRNA
EMPV1_18162	NM_001134358	RTL1	Sus scrofa retrotransposon-like 1 (RTL1), mRNA
EMPV1_18170	XM_003123075	MAP2K2	PREDICTED: Sus scrofa mitogen-activated protein kinase kinase 2 (MAP2K2), mRNA
EMPV1_18195	XM_003125696	IQGAP3	PREDICTED: Sus scrofa IQ motif containing GTPase activating protein 3 (IQGAP3), mRNA
EMPV1_18211	NM_213809	PPAG3	Sus scrofa pregnancy-associated glycoprotein 3 (PPAG3), mRNA
EMPV1_18224	XM_003355133	DAP3	PREDICTED: Sus scrofa death associated protein 3, transcript variant 2 (DAP3), mRNA
EMPV1_18233	XM_003122903	KIF18A	PREDICTED: Sus scrofa kinesin family member 18A (KIF18A), mRNA
EMPV1_18253	XM_001925338	A2ML1	PREDICTED: Sus scrofa alpha-2-macroglobulin-like 1 (A2ML1), mRNA
EMPV1_18254	Ssc.47848	LCN2	Lipocalin 2
EMPV1_18265	XM_001926068	ESF1	PREDICTED: Sus scrofa ESF1, nucleolar pre-rRNA processing protein, homolog (S. cerevisiae) (ESF1), mRNA
EMPV1_18267	XM_003124070	RBM27	PREDICTED: Sus scrofa RNA binding motif protein 27 (RBM27), mRNA
EMPV1_18279	XM_003127255	CCDC9	PREDICTED: Sus scrofa coiled-coil domain containing 9 (CCDC9), mRNA
EMPV1_18283	XM_003133740	DGKD	PREDICTED: Sus scrofa diacylglycerol kinase, delta 130kDa (DGKD), partial mRNA
EMPV1_18291	XM_003132363	TATDN2	PREDICTED: Sus scrofa TatD DNase domain containing 2 (TATDN2), mRNA
EMPV1_18298	XM_003355679	ELK3	PREDICTED: Sus scrofa ELK3, ETS-domain protein (SRF accessory protein 2) (ELK3), mRNA
EMPV1_18315	XM_001925342	HDC	PREDICTED: Sus scrofa histidine decarboxylase (HDC), mRNA
EMPV1_18325	NM_001177913	SPATA5	Sus scrofa spermatogenesis associated 5 (SPATA5), mRNA
EMPV1_18341	NM_001161755	BST2	Sus scrofa bone marrow stromal cell antigen 2 (BST2), mRNA
EMPV1_18354	NM_001243056.1	GPR56	Sus scrofa G protein-coupled receptor 56 (GPR56), mRNA
EMPV1_18373	XM_003134148	MTRR	PREDICTED: Sus scrofa 5-methyltetrahydrofolate-homocysteine methyltransferase reductase (MTRR), mRNA
EMPV1_18399	NM_213975.1	FTH1	Sus scrofa ferritin, heavy polypeptide 1 (FTH1), mRNA
EMPV1_18412	NM_214113	JAK2	Sus scrofa Janus kinase 2 (JAK2), mRNA
EMPV1_18414	XM_001924678	PTPRD	PREDICTED: Sus scrofa protein tyrosine phosphatase, receptor type, D (PTPRD), mRNA
EMPV1_18423	NM_001001643	GDI2	Sus scrofa GDP dissociation inhibitor 2 (GDI2), mRNA
EMPV1_18425	NM_001144124	SGCE	Sus scrofa sarcoglycan, epsilon (SGCE), mRNA
EMPV1_18426	XM_003358932	DBP-5	PREDICTED: Sus scrofa son3 protein, transcript variant 1 (DBP-5), mRNA
EMPV1_18436	XM_001926417	CSGALNACT2	PREDICTED: Sus scrofa chondroitin sulfate N-acetylgalactosaminyltransferase 2 (CSGALNACT2), mRNA
EMPV1_18454	XM_003128815	ZFYVE28	PREDICTED: Sus scrofa zinc finger, FYVE domain containing 28 (ZFYVE28), mRNA
EMPV1_18464	XM_003356216	CNKSR1	PREDICTED: Sus scrofa connector enhancer of kinase suppressor of Ras 1 (CNKSR1), mRNA
EMPV1_18472	XM_001927065	SGK269	PREDICTED: Sus scrofa NKF3 kinase family member (SGK269), mRNA
EMPV1_18480	NM_001167629	ACSL1	Sus scrofa acyl-CoA synthetase long-chain family member 1 (ACSL1), mRNA
EMPV1_18495	XM_001927370	IGBP1	PREDICTED: Sus scrofa immunoglobulin (CD79A) binding protein 1, transcript variant 1 (IGBP1), mRNA
EMPV1_18499	XM_003354970	PHF20L1	PREDICTED: Sus scrofa PHD finger protein 20-like 1, transcript variant 2 (PHF20L1), mRNA
EMPV1_18500	XM_003132249	WDR82P1	PREDICTED: Sus scrofa WD repeat domain 82 pseudogene 1 (WDR82P1), mRNA
EMPV1_18517	NM_213869	GH1	Sus scrofa growth hormone 1 (GH1), mRNA
EMPV1_18538	XM_003358800	B4GALT4	PREDICTED: Sus scrofa UDP-Gal:betaGlcNAc beta 1,4- galactosyltransferase, polypeptide 4 (B4GALT4), mRNA
EMPV1_18542	XM_003355728	FOXF1	PREDICTED: Sus scrofa forkhead box F1 (FOXF1), mRNA
EMPV1_18547	NM_001129948	GULO	Sus scrofa gulonolactone (L-) oxidase (GULO), mRNA
EMPV1_18550	NM_001177917	SPATA6	Sus scrofa spermatogenesis associated 6 (SPATA6), mRNA
EMPV1_18571	XM_003123154	INSR	PREDICTED: Sus scrofa insulin receptor (INSR), mRNA
EMPV1_18576	XM_003127305	RPL13A	PREDICTED: Sus scrofa ribosomal protein L13a (RPL13A), mRNA
EMPV1_18583	NM_001077219	UBE2J1	Sus scrofa ubiquitin-conjugating enzyme E2, J1, U (UBE2J1), mRNA
EMPV1_18584	XM_003358036	PLEKHH3	PREDICTED: Sus scrofa pleckstrin homology domain containing, family H (with MyTH4 domain) member 3, transcript variant 2 (PLEKHH3), mRNA
EMPV1_18587	XM_001928867	DCAF8	PREDICTED: Sus scrofa DDB1 and CUL4 associated factor 8, transcript variant 2 (DCAF8), mRNA
EMPV1_18596	XM_003130592	NEK7	PREDICTED: Sus scrofa NIMA (never in mitosis gene a)-related kinase 7, transcript variant 1 (NEK7), mRNA
EMPV1_18607	NM_001097518	GNA14	Sus scrofa guanine nucleotide binding protein (G protein), alpha 14 (GNA14), mRNA
EMPV1_18628	XM_003361059	PI4K2B	PREDICTED: Sus scrofa phosphatidylinositol 4-kinase type 2 beta (PI4K2B), mRNA
EMPV1_18631	NM_001144113	SRPK1	Sus scrofa SRSF protein kinase 1 (SRPK1), mRNA
EMPV1_18644	XM_003127195	PHLDB3	PREDICTED: Sus scrofa pleckstrin homology-like domain, family B, member 3 (PHLDB3), mRNA
EMPV1_18646	XM_003127332	CPT1C	PREDICTED: Sus scrofa carnitine palmitoyltransferase 1C (CPT1C), mRNA
EMPV1_18656	XM_003121357	ZBTB24	PREDICTED: Sus scrofa zinc finger and BTB domain containing 24 (ZBTB24), mRNA
EMPV1_18657	XM_003132268	SLMAP	PREDICTED: Sus scrofa sarcolemma associated protein (SLMAP), mRNA
EMPV1_18667	XM_001927602	EIF2B1	PREDICTED: Sus scrofa eukaryotic translation initiation factor 2B, subunit 1 alpha, 26kDa (EIF2B1), mRNA
EMPV1_18682	XM_003122462	RPS6KB2	PREDICTED: Sus scrofa ribosomal protein S6 kinase, 70kDa, polypeptide 2 (RPS6KB2), mRNA
EMPV1_18684	XM_003123791	ANKRD32	PREDICTED: Sus scrofa ankyrin repeat domain 32 (ANKRD32), partial mRNA
EMPV1_18686	XM_003357311	RNF214	PREDICTED: Sus scrofa ring finger protein 214, transcript variant 2 (RNF214), mRNA
EMPV1_18689	XM_003353652	ZBTB26	PREDICTED: Sus scrofa zinc finger and BTB domain containing 26 (ZBTB26), mRNA
EMPV1_18714	NM_001163411	KPNA7	Sus scrofa karyopherin alpha 7 (importin alpha 8) (KPNA7), mRNA
EMPV1_18717	NM_214342	OXSR1	Sus scrofa oxidative-stress responsive 1 (OXSR1), mRNA
EMPV1_18723	XM_003356662.1	AP3S2	PREDICTED: Sus scrofa adaptor-related protein complex 3, sigma 2 subunit, transcript variant 2 (AP3S2), mRNA
EMPV1_18763	XM_003132815	KCTD9	PREDICTED: Sus scrofa potassium channel tetramerisation domain containing 9 (KCTD9), mRNA
EMPV1_18779	XM_003354293	MATR3	PREDICTED: Sus scrofa matrin 3 (MATR3), mRNA
EMPV1_18789	NM_001123116	GNAI2	Sus scrofa guanine nucleotide binding protein (G protein), alpha inhibiting activity polypeptide 2 (GNAI2), mRNA
EMPV1_18806	XM_003133180	XPNPEP1	PREDICTED: Sus scrofa X-prolyl aminopeptidase (aminopeptidase P) 1, soluble, transcript variant 2 (XPNPEP1), mRNA
EMPV1_18819	NM_214197	FCGRT	Sus scrofa Fc fragment of IgG, receptor, transporter, alpha (FCGRT), mRNA
EMPV1_18828	XM_001926065	LIMK2	PREDICTED: Sus scrofa LIM domain kinase 2, transcript variant 1 (LIMK2), mRNA
EMPV1_18837	NM_001166314	CDK7	Sus scrofa cyclin-dependent kinase 7 (CDK7), mRNA
EMPV1_18849	XM_001925251	DPYS	PREDICTED: Sus scrofa dihydropyrimidinase (DPYS), mRNA
EMPV1_18857	XM_001928367.2	SECISBP2	PREDICTED: Sus scrofa SECIS binding protein 2 (SECISBP2), mRNA
EMPV1_18860	XM_001925824	RNF185	PREDICTED: Sus scrofa ring finger protein 185, transcript variant 1 (RNF185), mRNA
EMPV1_18864	XM_001929589	SMPD4	PREDICTED: Sus scrofa sphingomyelin phosphodiesterase 4, neutral membrane (neutral sphingomyelinase-3), transcript variant 2 (SMPD4), mRNA
EMPV1_18892	NM_001164021.1	SLC5A1	Sus scrofa solute carrier family 5 (sodium/glucose cotransporter), member 1 (SLC5A1), mRNA
EMPV1_18901	XM_003359387	PAF1	PREDICTED: Sus scrofa Paf1, RNA polymerase II associated factor, homolog (Scerevisiae) (PAF1), mRNA
EMPV1_18915	XM_003133454	STK39	PREDICTED: Sus scrofa serine threonine kinase 39 (STK39), mRNA
EMPV1_18919	XM_003355259	DENND2D	PREDICTED: Sus scrofa DENN/MADD domain containing 2D (DENND2D), mRNA
EMPV1_18921	NM_001177927	APC10	Sus scrofa anaphase promoting complex subunit 10 protein (APC10), mRNA
EMPV1_18938	XM_003129278	TET2	PREDICTED: Sus scrofa tet oncogene family member 2 (TET2), mRNA
EMPV1_18959	XM_001928544	DDX20	PREDICTED: Sus scrofa DEAD (Asp-Glu-Ala-Asp) box polypeptide 20 (DDX20), mRNA
EMPV1_18977	NR_038601.1	MIR129B	Sus scrofa microRNA mir-129b (MIR129B), microRNA
EMPV1_18984	XM_003130712	ARHGAP12	PREDICTED: Sus scrofa Rho GTPase activating protein 12 (ARHGAP12), mRNA
EMPV1_19003	XM_003354233	PPIP5K2	PREDICTED: Sus scrofa diphosphoinositol pentakisphosphate kinase 2 (PPIP5K2), mRNA
EMPV1_19008	NM_001123159	PDE4A	Sus scrofa phosphodiesterase 4A, cAMP-specific (PDE4A), mRNA
EMPV1_19012	XM_001927934	URB2	PREDICTED: Sus scrofa URB2 ribosome biogenesis 2 homolog (Scerevisiae) (URB2), mRNA
EMPV1_19013	XM_001924389	COMMD4	PREDICTED: Sus scrofa COMM domain containing 4 (COMMD4), mRNA
EMPV1_19021	NM_001190250	KLF8	Sus scrofa Kruppel-like factor 8 (KLF8), mRNA
EMPV1_19029	XM_003125749	S100A7	PREDICTED: Sus scrofa S100 calcium binding protein A7 (S100A7), mRNA
EMPV1_19039	NM_001128445	SLC16A1	Sus scrofa solute carrier family 16, member 1 (monocarboxylic acid transporter 1) (SLC16A1), mRNA
EMPV1_19040	XM_003122586.2	MAP4K2	PREDICTED: Sus scrofa mitogen-activated protein kinase kinase kinase kinase 2 (MAP4K2), mRNA
EMPV1_19062	NM_213984	SUMO2	Sus scrofa SMT3 suppressor of mif two 3 homolog 2 (Scerevisiae) (SUMO2), mRNA
EMPV1_19067	XM_003121580	TYRO3	PREDICTED: Sus scrofa TYRO3 protein tyrosine kinase (TYRO3), mRNA
EMPV1_19072	XM_003133121	FRMPD2	PREDICTED: Sus scrofa FERM and PDZ domain containing 2 (FRMPD2), mRNA
EMPV1_19073	XM_003121362	REV3L	PREDICTED: Sus scrofa REV3-like, catalytic subunit of DNA polymerase zeta (yeast) (REV3L), mRNA
EMPV1_19081	XM_003124364	STAG3	PREDICTED: Sus scrofa stromal antigen 3 (STAG3), mRNA
EMPV1_19087	NM_001139476	DAZAP2	Sus scrofa DAZ associated protein 2 (DAZAP2), mRNA
EMPV1_19088	XM_003125339	NT5C1B	PREDICTED: Sus scrofa 5'-nucleotidase, cytosolic IB, transcript variant 1 (NT5C1B), mRNA
EMPV1_19098	XM_001927002	WDR61	PREDICTED: Sus scrofa WD repeat domain 61 (WDR61), mRNA
EMPV1_19110	XM_003127645	ATP13A2	PREDICTED: Sus scrofa ATPase type 13A2 (ATP13A2), mRNA
EMPV1_19140	NM_001190194	ATP6V1G1	Sus scrofa ATPase, H+ transporting, lysosomal 13kDa, V1 subunit G1 (ATP6V1G1), mRNA
EMPV1_19150	XM_003127906	MCOLN2	PREDICTED: Sus scrofa mucolipin 2 (MCOLN2), mRNA
EMPV1_19158	NM_001123154.1	OLF42-2	Sus scrofa olfactory receptor-like protein 42-2 (OLF42-2), mRNA	or
EMPV1_19173	XM_003122827	HARBI1	PREDICTED: Sus scrofa harbinger transposase derived 1 (HARBI1), mRNA
EMPV1_19203	XM_003123962	BRD8	PREDICTED: Sus scrofa bromodomain containing 8 (BRD8), mRNA
EMPV1_19232	XM_003358955	TTC3	PREDICTED: Sus scrofa tetratricopeptide repeat domain 3 (TTC3), mRNA
EMPV1_19254	XM_003127659	UBR4	PREDICTED: Sus scrofa ubiquitin protein ligase E3 component n-recognin 4 (UBR4), mRNA
EMPV1_19257	NR_035379.1	MIR133B	Sus scrofa microRNA mir-133b (MIR133B), microRNA
EMPV1_19291	XM_001927929	GBP4	PREDICTED: Sus scrofa guanylate binding protein 4 (GBP4), mRNA
EMPV1_19298	XM_003131328	KIF18B	PREDICTED: Sus scrofa kinesin family member 18B (KIF18B), mRNA
EMPV1_19305	XM_003357504.1	MLL5	PREDICTED: Sus scrofa myeloid/lymphoid or mixed-lineage leukemia 5 (trithorax homolog, Drosophila) (MLL5), mRNA
EMPV1_19313	NM_214365	PEMT	Sus scrofa phosphatidylethanolamine N-methyltransferase (PEMT), nuclear gene encoding mitochondrial protein, mRNA
EMPV1_19317	NM_001190217	C1H9orf46	Sus scrofa chromosome 9 open reading frame 46 (C1H9orf46), mRNA
EMPV1_19321	XM_001924814	SCFD1	PREDICTED: Sus scrofa sec1 family domain containing 1 (SCFD1), mRNA
EMPV1_19328	XM_003124459	PHGK	PREDICTED: Sus scrofa phosphorylase kinase gamma subunit (PHGK), mRNA
EMPV1_19367	NM_214036	VPAC1	Sus scrofa vasoactive intestinal peptide receptor 1 (VPAC1), mRNA
EMPV1_19371	XM_003355606	FOXM1	PREDICTED: Sus scrofa forkhead box M1 (FOXM1), mRNA
EMPV1_19377	XM_001924460	CNOT7	PREDICTED: Sus scrofa CCR4-NOT transcription complex, subunit 7 (CNOT7), mRNA
EMPV1_19388	NM_001001587	RPS28	Sus scrofa ribosomal protein S28 (RPS28), mRNA
EMPV1_19401	XM_003130615	SYT2	PREDICTED: Sus scrofa synaptotagmin II (SYT2), mRNA
EMPV1_19414	Ssc.22011	TLR6	Toll-like receptor 6
EMPV1_19423	NM_001011647	ASIP	Sus scrofa agouti signaling protein (ASIP), transcript variant 1A1A', mRNA
EMPV1_19433	XM_003359328	HIF1AN	PREDICTED: Sus scrofa hypoxia inducible factor 1, alpha subunit inhibitor (HIF1AN), mRNA
EMPV1_19434	NR_035383	MIR10B	Sus scrofa microRNA mir-10b (MIR10B), microRNA
EMPV1_19440	NM_213957	ADAM2	Sus scrofa ADAM metallopeptidase domain 2 (ADAM2), mRNA
EMPV1_19449	XM_003128817	ADRA2C	PREDICTED: Sus scrofa adrenergic, alpha-2C-, receptor (ADRA2C), mRNA
EMPV1_19450	NM_001206919	DGCR8	Sus scrofa DiGeorge syndrome critical region gene 8 (DGCR8), mRNA
EMPV1_19475	NM_001130730	HSD17B8	Sus scrofa hydroxysteroid (17-beta) dehydrogenase 8 (HSD17B8), mRNA
EMPV1_19480	XM_003359282	ERCC6	PREDICTED: Sus scrofa excision repair cross-complementing rodent repair deficiency, complementation group 6 (ERCC6), mRNA
EMPV1_19482	XM_001926017	RBM26	PREDICTED: Sus scrofa RNA binding motif protein 26, transcript variant 2 (RBM26), mRNA
EMPV1_19503	XM_003132452	ACPL2	PREDICTED: Sus scrofa acid phosphatase-like 2 (ACPL2), mRNA
EMPV1_19519	XM_001926704	RAB2A	PREDICTED: Sus scrofa RAB2A, member RAS oncogene family (RAB2A), mRNA
EMPV1_19525	NM_001204852	FPGT	Sus scrofa fucose-1-phosphate guanylyltransferase (FPGT), mRNA
EMPV1_19534	XM_003126117	PRPF40B	PREDICTED: Sus scrofa PRP40 pre-mRNA processing factor 40 homolog B (Scerevisiae), transcript variant 1 (PRPF40B), mRNA
EMPV1_19548	XM_003358627	TIPARP	PREDICTED: Sus scrofa TCDD-inducible poly(ADP-ribose) polymerase (TIPARP), mRNA
EMPV1_19555	XM_003128518	BAZ1A	PREDICTED: Sus scrofa bromodomain adjacent to zinc finger domain, 1A (BAZ1A), mRNA
EMPV1_19561	NM_214222	CD86	Sus scrofa CD86 molecule (CD86), mRNA
EMPV1_19576	NM_214266.1	PRKAA2	Sus scrofa protein kinase, AMP-activated, alpha 2 catalytic subunit (PRKAA2), mRNA
EMPV1_19577	XM_001924438	NBN	PREDICTED: Sus scrofa nibrin (NBN), mRNA
EMPV1_19588	NM_001098580.1	TP23	Sus scrofa basic proline-rich protein (TP23), mRNA
EMPV1_19629	NR_038558.1	MIR497	Sus scrofa microRNA mir-497 (MIR497), microRNA
EMPV1_19637	XM_003355007	UBR5	PREDICTED: Sus scrofa ubiquitin protein ligase E3 component n-recognin 5 (UBR5), mRNA
EMPV1_19652	XM_003128679	CEP128	PREDICTED: Sus scrofa centrosomal protein 128kDa (CEP128), partial mRNA
EMPV1_19668	NM_001044535.1	PSMD4	Sus scrofa proteasome (prosome, macropain) 26S subunit, non-ATPase, 4 (PSMD4), mRNA
EMPV1_19670	XM_003133906	DAB2	PREDICTED: Sus scrofa disabled homolog 2, mitogen-responsive phosphoprotein (Drosophila) (DAB2), mRNA
EMPV1_19675	XM_001929425	ZXDC	PREDICTED: Sus scrofa ZXD family zinc finger C (ZXDC), mRNA
EMPV1_19683	XM_003360239	CDKL5	PREDICTED: Sus scrofa cyclin-dependent kinase-like 5 (CDKL5), mRNA
EMPV1_19690	XM_003135036	CASK	PREDICTED: Sus scrofa calcium/calmodulin-dependent serine protein kinase (MAGUK family), transcript variant 1 (CASK), mRNA
EMPV1_19691	NM_001097484	COX7A2	Sus scrofa COX7A2 protein (COX7A2), mRNA
EMPV1_19715	XM_003123545	SUGP2	PREDICTED: Sus scrofa SURP and G patch domain containing 2 (SUGP2), mRNA
EMPV1_19738	XM_003124420	POM121C	PREDICTED: Sus scrofa POM121 membrane glycoprotein C (POM121C), mRNA
EMPV1_19741	NM_001097500	COX8H	Sus scrofa COX8H protein (COX8H), mRNA
EMPV1_19742	XM_001925613	USP40	PREDICTED: Sus scrofa ubiquitin specific peptidase 40 (USP40), partial mRNA
EMPV1_19767	NM_213994	DLAT	Sus scrofa dihydrolipoamide S-acetyltransferase (DLAT), nuclear gene encoding mitochondrial protein, mRNA
EMPV1_19771	NM_001037150	SULT2A1	Sus scrofa sulfotransferase family, cytosolic, 2A, dehydroepiandrosterone (DHEA)-preferring, member 1 (SULT2A1), mRNA
EMPV1_19808	NM_213988	ST5AR2	Sus scrofa steroid 5-alpha-reductase 2 (ST5AR2), mRNA
EMPV1_19826	NM_001128483.1	FLOT1	Sus scrofa flotillin 1 (FLOT1), mRNA
EMPV1_19827	XM_003359975.1	DLGAP4	PREDICTED: Sus scrofa discs, large (Drosophila) homolog-associated protein 4 (DLGAP4), mRNA
EMPV1_19832	XM_001924702	MORC2	PREDICTED: Sus scrofa MORC family CW-type zinc finger 2 (MORC2), mRNA
EMPV1_19834	XM_003357355	SRPR	PREDICTED: Sus scrofa signal recognition particle receptor (docking protein) (SRPR), mRNA
EMPV1_19859	XM_003134959	PHKA2	PREDICTED: Sus scrofa phosphorylase kinase, alpha 2 (liver), transcript variant 1 (PHKA2), mRNA
EMPV1_19864	NM_001142838	TMEM173	Sus scrofa transmembrane protein 173 (TMEM173), nuclear gene encoding mitochondrial protein, mRNA
EMPV1_19868	XM_003354013	PTPRS	PREDICTED: Sus scrofa protein tyrosine phosphatase, receptor type, S (PTPRS), mRNA
EMPV1_19870	XM_003130413	NEK2	PREDICTED: Sus scrofa NIMA (never in mitosis gene a)-related kinase 2 (NEK2), mRNA
EMPV1_19873	XM_003122809	PSMC3	PREDICTED: Sus scrofa proteasome (prosome, macropain) 26S subunit, ATPase, 3 (PSMC3), mRNA
EMPV1_19887	XM_001928413.1	SLAMF9	PREDICTED: Sus scrofa SLAM family member 9, transcript variant 2 (SLAMF9), mRNA
EMPV1_19901	NM_001097419	PPPDE1	Sus scrofa PPPDE peptidase domain containing 1 (PPPDE1), mRNA
EMPV1_19902	XM_003123572	GATAD2A	PREDICTED: Sus scrofa GATA zinc finger domain containing 2A (GATAD2A), mRNA
EMPV1_19928	XM_003133011	C22orf25	PREDICTED: Sus scrofa Uncharacterized protein C22orf25, transcript variant 2 (C22orf25), mRNA
EMPV1_19929	NM_001048070	HN1L	Sus scrofa hematological and neurological expressed 1-like (HN1L), mRNA
EMPV1_19956	NM_001097494	PRR2	Sus scrofa poliovirus receptor related 2 (PRR2), mRNA
EMPV1_19983	XM_001926491	MPI	PREDICTED: Sus scrofa mannose phosphate isomerase (MPI), mRNA
EMPV1_19989	NM_214171	CAPN3	Sus scrofa calpain 3 (CAPN3), mRNA
EMPV1_20005	XM_001929165	BTBD1	PREDICTED: Sus scrofa BTB (POZ) domain containing 1 (BTBD1), mRNA
EMPV1_20043	Ssc.73659	ZNF282	Zinc finger protein 282
EMPV1_20053	XM_003354297	PURA	PREDICTED: Sus scrofa purine-rich element binding protein A, transcript variant 2 (PURA), mRNA
EMPV1_20055	XM_001926355.3	EEA1	PREDICTED: Sus scrofa early endosome antigen 1 (EEA1), mRNA
EMPV1_20062	XM_003121515	TRPM7	PREDICTED: Sus scrofa transient receptor potential cation channel, subfamily M, member 7 (TRPM7), mRNA
EMPV1_20085	NM_001039745	BMPR1B	Sus scrofa bone morphogenetic protein receptor, type IB (BMPR1B), mRNA
EMPV1_20096	NM_001113704	SLA-6	Sus scrofa MHC class I antigen 6 (SLA-6), mRNA
EMPV1_20100	XM_003355603	PRMT8	PREDICTED: Sus scrofa protein arginine methyltransferase 8 (PRMT8), mRNA
EMPV1_20160	XM_003357020	MAML3	PREDICTED: Sus scrofa mastermind-like 3 (Drosophila) (MAML3), partial mRNA
EMPV1_20171	XM_003357394	MFSD4	PREDICTED: Sus scrofa major facilitator superfamily domain containing 4, transcript variant 1 (MFSD4), mRNA
EMPV1_20174	XM_003127687	C1QC	PREDICTED: Sus scrofa complement component 1, q subcomponent, C chain, transcript variant 1 (C1QC), mRNA
EMPV1_20178	XM_003128526	HEATR5A	PREDICTED: Sus scrofa HEAT repeat containing 5A, transcript variant 3 (HEATR5A), mRNA
EMPV1_20185	XM_001924292	KANK1	PREDICTED: Sus scrofa KN motif and ankyrin repeat domains 1 (KANK1), mRNA
EMPV1_20200	XM_001924292	KANK1	PREDICTED: Sus scrofa KN motif and ankyrin repeat domains 1 (KANK1), mRNA
EMPV1_20222	NM_001171985	GNAS	Sus scrofa GNAS complex locus (GNAS), transcript variant 7, mRNA
EMPV1_20229	XM_003122000	CLTA	PREDICTED: Sus scrofa clathrin, light chain A, transcript variant 1 (CLTA), mRNA
EMPV1_20234	XM_003128818	ADD1	PREDICTED: Sus scrofa adducin 1 (alpha) (ADD1), mRNA
EMPV1_20249	XM_003132249	WDR82P1	PREDICTED: Sus scrofa WD repeat domain 82 pseudogene 1 (WDR82P1), mRNA
EMPV1_20257	NM_001195364	PAGE2B	Sus scrofa P antigen family, member 2B (PAGE2B), mRNA
EMPV1_20269	XM_001924679	AK3L1	PREDICTED: Sus scrofa adenylate kinase 3-like 1, transcript variant 1 (AK3L1), mRNA
EMPV1_20276	XM_003125021	DCTN1	PREDICTED: Sus scrofa dynactin 1, transcript variant 1 (DCTN1), mRNA
EMPV1_20298	XM_003133373	ADAM32	PREDICTED: Sus scrofa ADAM metallopeptidase domain 32 (ADAM32), mRNA
EMPV1_20305	XM_001927177	MMRN2	PREDICTED: Sus scrofa multimerin 2 (MMRN2), mRNA
EMPV1_20323	XM_003124972	DNAH6	PREDICTED: Sus scrofa dynein, axonemal, heavy chain 6 (DNAH6), partial mRNA
EMPV1_20326	XM_003132218	IP6K1	PREDICTED: Sus scrofa inositol hexakisphosphate kinase 1, transcript variant 1 (IP6K1), mRNA
EMPV1_20346	XM_003130135	LRRD1	PREDICTED: Sus scrofa leucine-rich repeats and death domain containing 1 (LRRD1), mRNA
EMPV1_20356	XM_003358836	ABI3BP	PREDICTED: Sus scrofa ABI family, member 3 (NESH) binding protein (ABI3BP), partial mRNA
EMPV1_20359	XM_003133450	TTC21B	PREDICTED: Sus scrofa tetratricopeptide repeat domain 21B (TTC21B), partial mRNA
EMPV1_20364	XM_003121984	TESK1	PREDICTED: Sus scrofa testis-specific kinase 1 (TESK1), mRNA
EMPV1_20365	NM_001142831	CWF19L2	Sus scrofa CWF19-like 2, cell cycle control (Spombe) (CWF19L2), mRNA
EMPV1_20366	XM_003356175	TMCO4	PREDICTED: Sus scrofa transmembrane and coiled-coil domains 4 (TMCO4), partial mRNA
EMPV1_20376	NM_001077227	UCHL3	Sus scrofa ubiquitin carboxyl-terminal esterase L3 (ubiquitin thiolesterase) (UCHL3), mRNA
EMPV1_20378	XM_001928922	SH3GLB2	PREDICTED: Sus scrofa SH3-domain GRB2-like endophilin B2, transcript variant 1 (SH3GLB2), mRNA
EMPV1_20393	XM_003129995	VWA5A	PREDICTED: Sus scrofa von Willebrand factor A domain containing 5A (VWA5A), mRNA
EMPV1_20406	NM_001097513	ADAM3A	Sus scrofa ADAM metallopeptidase domain 3A (cyritestin 1) (ADAM3A), mRNA
EMPV1_20409	XM_003132558	CCDC39	PREDICTED: Sus scrofa coiled-coil domain containing 39 (CCDC39), mRNA
EMPV1_20413	NM_001128479	TRIM39	Sus scrofa tripartite motif containing 39 (TRIM39), mRNA
EMPV1_20429	XM_001926755	XPO7	PREDICTED: Sus scrofa exportin 7 (XPO7), mRNA
EMPV1_20448	XM_001924394	IKBKAP	PREDICTED: Sus scrofa inhibitor of kappa light polypeptide gene enhancer in B-cells, kinase complex-associated protein (IKBKAP), mRNA
EMPV1_20459	XM_001929005	ZKSCAN4	PREDICTED: Sus scrofa zinc finger with KRAB and SCAN domains 4 (ZKSCAN4), mRNA
EMPV1_20476	XM_003121285	SLC35A1	PREDICTED: Sus scrofa solute carrier family 35 (CMP-sialic acid transporter), member A1, transcript variant 1 (SLC35A1), mRNA
EMPV1_20478	NM_001114276	NCOA3	Sus scrofa nuclear receptor coactivator 3 (NCOA3), mRNA
EMPV1_20479	XM_003131281	TEX2	PREDICTED: Sus scrofa testis expressed 2 (TEX2), mRNA
EMPV1_20512	XM_003361275	ERCC5	PREDICTED: Sus scrofa excision repair cross-complementing rodent repair deficiency, complementation group 5 (ERCC5), mRNA
EMPV1_20521	XM_001929531	CWF19L1	PREDICTED: Sus scrofa CWF19-like 1, cell cycle control (Spombe) (CWF19L1), partial mRNA
EMPV1_20544	XM_003127719	GPATCH3	PREDICTED: Sus scrofa G patch domain containing 3 (GPATCH3), mRNA
EMPV1_20546	XM_003134649	NUP205	PREDICTED: Sus scrofa nucleoporin 205kDa (NUP205), mRNA
EMPV1_20547	XM_003357361	APLP2	PREDICTED: Sus scrofa amyloid beta (A4) precursor-like protein 2 (APLP2), partial mRNA
EMPV1_20553	XM_001924828	BTRC	PREDICTED: Sus scrofa beta-transducin repeat containing (BTRC), partial mRNA
EMPV1_20571	XM_003133642	FN1	PREDICTED: Sus scrofa fibronectin 1, transcript variant 2 (FN1), mRNA
EMPV1_20578	NM_214383.1	ZAN	Sus scrofa zonadhesin (ZAN), mRNA
EMPV1_20590	NM_001177930	SPACA5	Sus scrofa sperm acrosome associated 5 (SPACA5), mRNA
EMPV1_20601	XM_001925208	KLHDC2	PREDICTED: Sus scrofa kelch domain containing 2 (KLHDC2), mRNA
EMPV1_20603	XM_003354271	ACSL6	PREDICTED: Sus scrofa acyl-CoA synthetase long-chain family member 6, transcript variant 3 (ACSL6), mRNA
EMPV1_20604	NM_214036	VPAC1	Sus scrofa vasoactive intestinal peptide receptor 1 (VPAC1), mRNA
EMPV1_20631	XM_003124529	GTF3C1	PREDICTED: Sus scrofa general transcription factor IIIC, polypeptide 1, alpha 220kDa (GTF3C1), mRNA
EMPV1_20667	NM_214147	PMAIP1	Sus scrofa phorbol-12-myristate-13-acetate-induced protein 1 (PMAIP1), mRNA
EMPV1_20668	XM_003121359	CD164	PREDICTED: Sus scrofa CD164 molecule, sialomucin (CD164), mRNA
EMPV1_20684	NM_001143698	ACSL3	Sus scrofa acyl-CoA synthetase long-chain family member 3 (ACSL3), mRNA
EMPV1_20690	XM_001929169	RANGAP1	PREDICTED: Sus scrofa Ran GTPase activating protein 1 (RANGAP1), mRNA
EMPV1_20698	XM_003124849	RANBP2	PREDICTED: Sus scrofa RAN binding protein 2 (RANBP2), mRNA
EMPV1_20715	XM_001925456	VNN3	PREDICTED: Sus scrofa vanin 3 (VNN3), mRNA
EMPV1_20724	XM_003357118	IPO7	PREDICTED: Sus scrofa importin 7 (IPO7), mRNA
EMPV1_20726	XM_001928980	LATS1	PREDICTED: Sus scrofa LATS, large tumor suppressor, homolog 1 (Drosophila) (LATS1), mRNA
EMPV1_20731	NM_001143727	MST4	Sus scrofa serine/threonine protein kinase MST4 (MST4), mRNA
EMPV1_20744	XM_001924836	MTBP	PREDICTED: Sus scrofa Mdm2, transformed 3T3 cell double minute 2, p53 binding protein (mouse) binding protein, 104kDa (MTBP), mRNA
EMPV1_20754	NM_001185175	PYGO2	Sus scrofa pygopus homolog 2 (Drosophila) (PYGO2), mRNA
EMPV1_20762	XM_003133772	ILKAP	PREDICTED: Sus scrofa integrin-linked kinase-associated serine/threonine phosphatase, transcript variant 1 (ILKAP), mRNA
EMPV1_20777	XM_003355187	PRUNE	PREDICTED: Sus scrofa prune homolog (Drosophila), transcript variant 3 (PRUNE), mRNA
EMPV1_20779	XM_003359416	KIF5C	PREDICTED: Sus scrofa kinesin family member 5C (KIF5C), mRNA
EMPV1_20789	XM_001925124	SLC30A8	PREDICTED: Sus scrofa solute carrier family 30 (zinc transporter), member 8 (SLC30A8), mRNA
EMPV1_20791	XM_003130756	MASTL	PREDICTED: Sus scrofa microtubule associated serine/threonine kinase-like, transcript variant 2 (MASTL), mRNA
EMPV1_20808	XM_003122491	PELI3	PREDICTED: Sus scrofa pellino homolog 3 (Drosophila), transcript variant 2 (PELI3), mRNA
EMPV1_20834	NM_001164003.1	F9	Sus scrofa coagulation factor IX (F9), mRNA
EMPV1_20851	NM_001134358	RTL1	Sus scrofa retrotransposon-like 1 (RTL1), mRNA
EMPV1_20855	XM_003124301	ZNF3	PREDICTED: Sus scrofa zinc finger protein 3, transcript variant 1 (ZNF3), mRNA
EMPV1_20859	XM_003130947	VPS36	PREDICTED: Sus scrofa vacuolar protein sorting 36 homolog (Scerevisiae) (VPS36), mRNA
EMPV1_20874	XM_003126606	KIF21A	PREDICTED: Sus scrofa kinesin family member 21A (KIF21A), partial mRNA
EMPV1_20890	NM_001123106	DHX16	Sus scrofa DEAH (Asp-Glu-Ala-His) box polypeptide 16 (DHX16), mRNA
EMPV1_20928	XM_003129880	SIDT2	PREDICTED: Sus scrofa SID1 transmembrane family, member 2 (SIDT2), mRNA
EMPV1_20929	NM_001142836	XBP1P1	Sus scrofa X-box binding protein 1 pseudogene 1 (XBP1P1), mRNA
EMPV1_20932	XM_001927986	DEPDC5	PREDICTED: Sus scrofa DEP domain containing 5, transcript variant 1 (DEPDC5), mRNA
EMPV1_20944	XM_003359515	MGPD	PREDICTED: Sus scrofa glycerol-3-phosphate dehydrogenase (MGPD), partial mRNA
EMPV1_20959	NM_214372	APP	Sus scrofa amyloid beta (A4) precursor protein (APP), mRNA
EMPV1_20965	XM_001929644	C22orf25	PREDICTED: Sus scrofa Uncharacterized protein C22orf25, transcript variant 1 (C22orf25), mRNA
EMPV1_20975	XM_001925847	UBOX5	PREDICTED: Sus scrofa U-box domain containing 5 (UBOX5), mRNA
EMPV1_20986	XM_003123182	LRRC8E	PREDICTED: Sus scrofa leucine rich repeat containing 8 family, member E (LRRC8E), mRNA
EMPV1_20988	XM_003122495	CTSF	PREDICTED: Sus scrofa cathepsin F (CTSF), mRNA
EMPV1_20989	NM_213770	IRF3	Sus scrofa interferon regulatory factor 3 (IRF3), mRNA
EMPV1_20993	NM_001123076	AMPD1	Sus scrofa adenosine monophosphate deaminase 1 (AMPD1), mRNA
EMPV1_21012	NM_001177908	SPATA7	Sus scrofa spermatogenesis associated 7 (SPATA7), mRNA
EMPV1_21028	NM_214131.1	CASP3	Sus scrofa caspase 3, apoptosis-related cysteine peptidase (CASP3), mRNA
EMPV1_21034	XM_003355679	ELK3	PREDICTED: Sus scrofa ELK3, ETS-domain protein (SRF accessory protein 2) (ELK3), mRNA
EMPV1_21046	XM_003353685	FNBP1	PREDICTED: Sus scrofa formin binding protein 1 (FNBP1), partial mRNA
EMPV1_21049	XM_001924189	MAN2C1	PREDICTED: Sus scrofa mannosidase, alpha, class 2C, member 1, transcript variant 1 (MAN2C1), mRNA
EMPV1_21064	NM_214051	DGAT	Sus scrofa diacylglycerol acyltransferase (DGAT), mRNA
EMPV1_21083	XM_003126404	OVCH1	PREDICTED: Sus scrofa ovochymase 1 (OVCH1), mRNA
EMPV1_21121	NM_001172364	UQCC	Sus scrofa ubiquinol-cytochrome c reductase complex chaperone (UQCC), nuclear gene encoding mitochondrial protein, mRNA
EMPV1_21128	NM_001112687	KDM1A	Sus scrofa lysine (K)-specific demethylase 1A (KDM1A), mRNA
EMPV1_21143	Ssc.16265	RAG-1	Recombinase activating protein
EMPV1_21160	XM_003132192	IP6K2	PREDICTED: Sus scrofa inositol hexakisphosphate kinase 2 (IP6K2), mRNA
EMPV1_21186	NM_214309	NUDT2	Sus scrofa nudix (nucleoside diphosphate linked moiety X)-type motif 2 (NUDT2), mRNA
EMPV1_21211	XM_003124529	GTF3C1	PREDICTED: Sus scrofa general transcription factor IIIC, polypeptide 1, alpha 220kDa (GTF3C1), mRNA
EMPV1_21232	XM_003127906	MCOLN2	PREDICTED: Sus scrofa mucolipin 2 (MCOLN2), mRNA
EMPV1_21254	XM_001928546	FNBP1L	PREDICTED: Sus scrofa formin binding protein 1-like (FNBP1L), mRNA
EMPV1_21286	XM_001929408	CEP250	PREDICTED: Sus scrofa centrosomal protein 250kDa, transcript variant 1 (CEP250), mRNA
EMPV1_21313	NM_001205063	H1FOO	Sus scrofa oocyte-specific H1 histone (H1FOO), mRNA
EMPV1_21314	XM_001926978	CLCA4	PREDICTED: Sus scrofa chloride channel accessory 4 (CLCA4), mRNA
EMPV1_21315	XM_003123527	COMP	PREDICTED: Sus scrofa cartilage oligomeric matrix protein (COMP), mRNA
EMPV1_21316	NM_001129948	GPX5	Sus scrofa gulonolactone (L-) oxidase (GULO), mRNA
EMPV1_21323	XM_003131062	DOCK9	PREDICTED: Sus scrofa dedicator of cytokinesis 9 (DOCK9), mRNA
EMPV1_21332	XM_001929423	ERGIC3	PREDICTED: Sus scrofa ERGIC and golgi 3, transcript variant 2 (ERGIC3), mRNA
EMPV1_21333	NM_214330	GPI	Sus scrofa glucose-6-phosphate isomerase (GPI), mRNA
EMPV1_21348	XM_003129646	RELT	PREDICTED: Sus scrofa RELT tumor necrosis factor receptor (RELT), mRNA
EMPV1_21366	XM_003132580	SENP2	PREDICTED: Sus scrofa SUMO1/sentrin/SMT3 specific peptidase 2 (SENP2), mRNA
EMPV1_21378	XM_003132268	SLMAP	PREDICTED: Sus scrofa sarcolemma associated protein (SLMAP), mRNA
EMPV1_21379	XM_001929250	OSGEP	PREDICTED: Sus scrofa O-sialoglycoprotein endopeptidase (OSGEP), mRNA
EMPV1_21384	XM_003128417	SLC35B2	PREDICTED: Sus scrofa solute carrier family 35, member B2, transcript variant 2 (SLC35B2), mRNA
EMPV1_21386	NM_214220.1	ESR1	Sus scrofa estrogen receptor 1 (ESR1), mRNA
EMPV1_21393	NM_001097475	NUDFV2	Sus scrofa NDUFV2 (NUDFV2), nuclear gene encoding mitochondrial protein, mRNA
EMPV1_21414	XM_001926800	CCDC13	PREDICTED: Sus scrofa coiled-coil domain containing 13 (CCDC13), mRNA
EMPV1_21462	XM_003134795	DPY19L2	PREDICTED: Sus scrofa dpy-19-like 2 (Celegans) (DPY19L2), mRNA
EMPV1_21470	XM_001926449.3	FLRT3	PREDICTED: Sus scrofa fibronectin leucine rich transmembrane protein 3, transcript variant 2 (FLRT3), mRNA
EMPV1_21476	XM_001924508	IFT52	PREDICTED: Sus scrofa intraflagellar transport 52 homolog (Chlamydomonas) (IFT52), mRNA
EMPV1_21485	NM_001097487	KLF7	Sus scrofa Kruppel-like factor 7 (ubiquitous) (KLF7), mRNA
EMPV1_21488	XM_003126807	CDT1	PREDICTED: Sus scrofa chromatin licensing and DNA replication factor 1 (CDT1), mRNA
EMPV1_21514	NM_213853	FOLR2	Sus scrofa folate receptor 2 (fetal) (FOLR2), mRNA
EMPV1_21522	Ssc.48414	ATAT1	Alpha tubulin acetyltransferase 1
EMPV1_21535	XM_001929436	TCTN1	PREDICTED: Sus scrofa tectonic family member 1 (TCTN1), mRNA
EMPV1_21539	XM_001928616	NOC4L	PREDICTED: Sus scrofa nucleolar complex associated 4 homolog (S. cerevisiae) (NOC4L), mRNA
EMPV1_21550	XM_001927890	TLK1	PREDICTED: Sus scrofa tousled-like kinase 1, transcript variant 1 (TLK1), mRNA
EMPV1_21551	NM_214417	CYP2A19	Sus scrofa cytochrome P450 2A19 (CYP2A19), mRNA
EMPV1_21554	XM_003131699	USP32	PREDICTED: Sus scrofa ubiquitin specific peptidase 32 (USP32), mRNA
EMPV1_21569	XM_003126194	TARBP2	PREDICTED: Sus scrofa TAR (HIV-1) RNA binding protein 2, transcript variant 1 (TARBP2), mRNA
EMPV1_21570	NM_001164512	SLC25A3	Sus scrofa solute carrier family 25 (mitochondrial carrier; phosphate carrier), member 3 (SLC25A3), nuclear gene encoding mitochondrial protein, mRNA
EMPV1_21573	XM_001929265	SRF	PREDICTED: Sus scrofa serum response factor (c-fos serum response element-binding transcription factor) (SRF), mRNA
EMPV1_21576	XM_003127918	NEXN	PREDICTED: Sus scrofa nexilin (F actin binding protein) (NEXN), mRNA
EMPV1_21588	NM_001185133	UBE2L3	Sus scrofa ubiquitin-conjugating enzyme E2L 3 (UBE2L3), mRNA
EMPV1_21589	XM_003123601	ZNF692	PREDICTED: Sus scrofa zinc finger protein 692 (ZNF692), mRNA
EMPV1_21601	XM_001927957	GLO1	PREDICTED: Sus scrofa glyoxalase I, transcript variant 1 (GLO1), mRNA
EMPV1_21604	XM_003357396	ELK4	PREDICTED: Sus scrofa ELK4, ETS-domain protein (SRF accessory protein 1) (ELK4), mRNA
EMPV1_21605	XM_001928870	NFIL3	PREDICTED: Sus scrofa nuclear factor, interleukin 3 regulated, transcript variant 1 (NFIL3), mRNA
EMPV1_21626	XM_003355412	CALCOCO1	PREDICTED: Sus scrofa calcium binding and coiled-coil domain 1, transcript variant 2 (CALCOCO1), mRNA
EMPV1_21634	XM_001925581	GOLGA4	PREDICTED: Sus scrofa golgin A4 (GOLGA4), mRNA
EMPV1_21641	NM_214412	CYP1A1	Sus scrofa cytochrome P450 1A1 (CYP1A1), mRNA
EMPV1_21657	XM_003125442	GPAA1	PREDICTED: Sus scrofa glycosylphosphatidylinositol anchor attachment protein 1 homolog (yeast) (GPAA1), mRNA
EMPV1_21659	NM_001144119	SRPK3	Sus scrofa SRSF protein kinase 3 (SRPK3), mRNA
EMPV1_21691	XM_003121847	SLC38A6	PREDICTED: Sus scrofa solute carrier family 38, member 6 (SLC38A6), partial mRNA
EMPV1_21715	NM_001113446	CHORDC1	Sus scrofa cysteine and histidine-rich domain (CHORD) containing 1 (CHORDC1), mRNA
EMPV1_21722	XM_003353276	SCML4	PREDICTED: Sus scrofa sex comb on midleg-like 4 (Drosophila) (SCML4), mRNA
EMPV1_21735	XM_001928732	ETFA	PREDICTED: Sus scrofa electron-transfer-flavoprotein, alpha polypeptide, transcript variant 1 (ETFA), mRNA
EMPV1_21740	NM_001001646	C5	Sus scrofa complement component 5 (C5), mRNA
EMPV1_21744	NM_001123042	SLC3A1	Sus scrofa solute carrier family 3 (cystine, dibasic and neutral amino acid transporters, activator of cystine, dibasic and neutral amino acid transport), member 1 (SLC3A1), mRNA
EMPV1_21748	NM_001164009	KLF16	Sus scrofa Kruppel-like factor 16 (KLF16), mRNA
EMPV1_21756	XM_003359635	IKZF2	PREDICTED: Sus scrofa IKAROS family zinc finger 2 (Helios), transcript variant 2 (IKZF2), mRNA
EMPV1_21767	XM_003131388	NAGLU	PREDICTED: Sus scrofa N-acetylglucosaminidase, alpha (NAGLU), mRNA
EMPV1_21771	XM_003358552	PLXNA1	PREDICTED: Sus scrofa plexin A1 (PLXNA1), partial mRNA
EMPV1_21785	XM_001928454	GNL3	PREDICTED: Sus scrofa guanine nucleotide binding protein-like 3 (nucleolar) (GNL3), mRNA
EMPV1_21786	XM_003124580	ABCC1	PREDICTED: Sus scrofa ATP-binding cassette, sub-family C (CFTR/MRP), member 1 (ABCC1), mRNA
EMPV1_21800	NM_001134358	RTL1	Sus scrofa retrotransposon-like 1 (RTL1), mRNA
EMPV1_21812	NM_001099924	FGFR2	Sus scrofa fibroblast growth factor receptor 2 (FGFR2), mRNA
EMPV1_21825	NM_001099926	ADAM17	Sus scrofa ADAM metallopeptidase domain 17 (ADAM17), mRNA
EMPV1_21834	NM_001142827	LGALS8	Sus scrofa lectin, galactoside-binding, soluble, 8 (LGALS8), mRNA
EMPV1_21845	XM_001924377	UBA3	PREDICTED: Sus scrofa ubiquitin-like modifier activating enzyme 3, transcript variant 1 (UBA3), mRNA
EMPV1_21854	NM_214210	OPALIN	Sus scrofa oligodendrocytic myelin paranodal and inner loop protein (OPALIN), mRNA
EMPV1_21857	XM_001929370	GSTT1	PREDICTED: Sus scrofa glutathione S-transferase theta 1 (GSTT1), mRNA
EMPV1_21862	NM_001205063.1	H1FOO	Sus scrofa oocyte-specific H1 histone (H1FOO), mRNA
EMPV1_21889	XM_001928747	PSMC6	PREDICTED: Sus scrofa proteasome (prosome, macropain) 26S subunit, ATPase, 6 (PSMC6), mRNA
[truncated: 2,045 more rows]

## Sheet: LOC
ProbeID	GB ID (porcine RefSeq)	Gene Symbol (porcine)	Description
EMPV1_00006	XM_003356332	LOC100621714	PREDICTED: Sus scrofa uncharacterized protein C18orf19 homolog (LOC100621714), mRNA
EMPV1_00013	XM_001926963	LOC100153412	PREDICTED: Sus scrofa transcriptional enhancer factor TEF-5-like (LOC100153412), mRNA
EMPV1_00014	XM_003131865	LOC100519563	PREDICTED: Sus scrofa p2X purinoceptor 5-like (LOC100519563), mRNA
EMPV1_00020	XM_003125607	LOC100524619	PREDICTED: Sus scrofa hypothetical protein LOC100524619 (LOC100524619), mRNA
EMPV1_00022	XM_003126140	LOC100520133	PREDICTED: Sus scrofa small cell adhesion glycoprotein-like (LOC100520133), mRNA
EMPV1_00030	XR_131212	LOC100520704	PREDICTED: Sus scrofa kielin/chordin-like protein-like (LOC100520704), miscRNA
EMPV1_00036	XM_003125379	LOC100525395	PREDICTED: Sus scrofa protein GREB1-like (LOC100525395), mRNA
EMPV1_00038	XM_003130706	LOC100518508	PREDICTED: Sus scrofa uncharacterized protein KIAA1462 homolog (LOC100518508), mRNA
EMPV1_00045	XM_003129179	LOC100511765	PREDICTED: Sus scrofa zinc finger protein 330-like (LOC100511765), mRNA
EMPV1_00048	XR_130356	LOC100152721	PREDICTED: Sus scrofa golgin subfamily A member 2-like (LOC100152721), miscRNA
EMPV1_00058	XM_003135506	LOC100514622	PREDICTED: Sus scrofa prefoldin subunit 3-like (LOC100514622), mRNA
EMPV1_00065	XM_003126586	LOC100515028	PREDICTED: Sus scrofa putative ATP-dependent RNA helicase DDX11-like protein 8-like (LOC100515028), mRNA
EMPV1_00073	XM_003353827	LOC100621476	PREDICTED: Sus scrofa UPF0723 protein C11orf83 homolog (LOC100621476), mRNA
EMPV1_00080	XM_003353733	LOC100627707	PREDICTED: Sus scrofa 7-dehydrocholesterol reductase-like (LOC100627707), mRNA
EMPV1_00086	XM_003124396	LOC100523057	PREDICTED: Sus scrofa 14-3-3 protein gamma-like (LOC100523057), mRNA
EMPV1_00087	XM_003128113	LOC100511572	PREDICTED: Sus scrofa hypothetical protein LOC100511572 (LOC100511572), partial mRNA
EMPV1_00089	XR_115675	LOC100518284	PREDICTED: Sus scrofa hypothetical LOC100518284 (LOC100518284), miscRNA
EMPV1_00093	XM_003356219	LOC100523972	PREDICTED: Sus scrofa ribosomal protein S6 kinase alpha-1-like, transcript variant 2 (LOC100523972), mRNA
EMPV1_00101	XM_003131065	LOC100523016	PREDICTED: Sus scrofa G-protein coupled receptor 183-like (LOC100523016), mRNA
EMPV1_00109	XM_003126714	LOC100517825	PREDICTED: Sus scrofa FYVE, RhoGEF and PH domain-containing protein 6-like (LOC100517825), mRNA
EMPV1_00110	XM_001928570	LOC100152150	PREDICTED: Sus scrofa amine sulfotransferase-like (LOC100152150), mRNA
EMPV1_00119	XM_003129495	LOC100526123	PREDICTED: Sus scrofa olfactory receptor 51I2-like (LOC100526123), mRNA
EMPV1_00124	XM_003360207	LOC100620420	PREDICTED: Sus scrofa proteasome subunit alpha type-2-like (LOC100620420), mRNA
EMPV1_00127	XR_130253	LOC100625026	PREDICTED: Sus scrofa peptidyl-prolyl cis-trans isomerase-like 4-like (LOC100625026), miscRNA
EMPV1_00159	XM_003128531	LOC100513213	PREDICTED: Sus scrofa neuroguidin-like (LOC100513213), mRNA
EMPV1_00160	XM_001928346	LOC100156584	PREDICTED: Sus scrofa ACP6 protein, transcript variant 1 (LOC100156584), mRNA
EMPV1_00165	XM_003355664	LOC100626437	PREDICTED: Sus scrofa cholinephosphotransferase 1-like (LOC100626437), mRNA
EMPV1_00170	XM_003126893	LOC100513797	PREDICTED: Sus scrofa transducin-like enhancer protein 2-like (LOC100513797), mRNA
EMPV1_00178	XM_003131650	LOC100515575	PREDICTED: Sus scrofa septin-4-like, transcript variant 2 (LOC100515575), mRNA
EMPV1_00179	XM_003125644	LOC100514228	PREDICTED: Sus scrofa DDB1- and CUL4-associated factor 6-like (LOC100514228), mRNA
EMPV1_00180	XM_003355801.1	LOC100620737	PREDICTED: Sus scrofa DNA-directed RNA polymerase II subunit RPB3-like (LOC100620737), mRNA
EMPV1_00187	XM_003133875	LOC100512375	PREDICTED: Sus scrofa hypothetical protein LOC100512375 (LOC100512375), mRNA
EMPV1_00189	XM_003129714	LOC100517485	PREDICTED: Sus scrofa calcineurin-binding protein cabin-1-like (LOC100517485), mRNA
EMPV1_00191	XM_001929530	LOC100153265	PREDICTED: Sus scrofa SH2 domain-containing protein 2A-like (LOC100153265), mRNA
EMPV1_00193	XM_003354862	LOC100624693	PREDICTED: Sus scrofa hypothetical protein LOC100624693 (LOC100624693), mRNA
EMPV1_00194	XM_003125302	LOC100523241	PREDICTED: Sus scrofa ketohexokinase-like, transcript variant 3 (LOC100523241), mRNA
EMPV1_00198	XM_003356018	LOC100622684	PREDICTED: Sus scrofa myeloid cell surface antigen CD33-like (LOC100622684), mRNA
EMPV1_00200	XM_003353430	LOC100522589	PREDICTED: Sus scrofa ubiquitin-protein ligase E3A-like (LOC100522589), mRNA
EMPV1_00202	XM_001926013	LOC100158105	PREDICTED: Sus scrofa insulin-like peptide INSL6-like (LOC100158105), mRNA
EMPV1_00205	XM_003127767	LOC100520618	PREDICTED: Sus scrofa ornithine decarboxylase-like (LOC100520618), mRNA
EMPV1_00216	XR_131189.1	LOC100627949	PREDICTED: Sus scrofa hypothetical LOC100627949 (LOC100627949), miscRNA
EMPV1_00241	XM_001925281	LOC100155040	PREDICTED: Sus scrofa tetratricopeptide repeat protein 35-like (LOC100155040), mRNA
EMPV1_00247	XM_003122224	LOC100519816	PREDICTED: Sus scrofa probable palmitoyltransferase ZDHHC12-like (LOC100519816), mRNA
EMPV1_00249	XM_001928070	LOC100155023	PREDICTED: Sus scrofa rCG36369 (LOC100155023), mRNA
EMPV1_00251	XM_003123387	LOC100520363	PREDICTED: Sus scrofa olfactory receptor 7A17-like (LOC100520363), mRNA
EMPV1_00254	XM_003126018	LOC100520958	PREDICTED: Sus scrofa josephin-1-like, transcript variant 2 (LOC100520958), mRNA
EMPV1_00261	XM_001926912	LOC100152404	PREDICTED: Sus scrofa hairy/enhancer-of-split related with YRPW motif protein 2-like (LOC100152404), mRNA
EMPV1_00267	XM_003127477	LOC100519960	PREDICTED: Sus scrofa NACHT, LRR and PYD domains-containing protein 9-like (LOC100519960), mRNA
EMPV1_00274	XM_003355617	LOC100521555	PREDICTED: Sus scrofa contactin-1-like, transcript variant 2 (LOC100521555), mRNA
EMPV1_00279	XM_001928242	LOC100158057	PREDICTED: Sus scrofa ankyrin repeat and SOCS box protein 9-like, transcript variant 1 (LOC100158057), mRNA
EMPV1_00287	XM_003361764	LOC100154715	PREDICTED: Sus scrofa cyclin-dependent kinase-2 alpha (LOC100154715), mRNA
EMPV1_00294	XM_003124798	LOC100516489	PREDICTED: Sus scrofa cytoskeleton-associated protein 2-like (LOC100516489), mRNA
EMPV1_00302	XR_131007	LOC100626150	PREDICTED: Sus scrofa probable G-protein coupled receptor 160-like (LOC100626150), miscRNA
EMPV1_00310	XM_003131700	LOC100512308	PREDICTED: Sus scrofa zinc finger HIT domain-containing protein 3-like (LOC100512308), mRNA
EMPV1_00311	XM_003356145	LOC100621849	PREDICTED: Sus scrofa zinc finger protein castor homolog 1-like (LOC100621849), mRNA
EMPV1_00314	XM_003124976	LOC100525692	PREDICTED: Sus scrofa 60S ribosomal protein L7a-like, transcript variant 1 (LOC100525692), mRNA
EMPV1_00336	XM_003360301	LOC100628142	PREDICTED: Sus scrofa putative ribosomal RNA methyltransferase 1-like (LOC100628142), mRNA
EMPV1_00342	XM_003135349	LOC100517990	PREDICTED: Sus scrofa zinc finger CCHC domain-containing protein 12-like (LOC100517990), mRNA
EMPV1_00347	XM_003130278	LOC100522203	PREDICTED: Sus scrofa protein disulfide-isomerase A4-like (LOC100522203), mRNA
EMPV1_00355	XM_003353882	LOC100515599	PREDICTED: Sus scrofa prothrombin-like (LOC100515599), mRNA
EMPV1_00364	XM_003356725	LOC100625636	PREDICTED: Sus scrofa olfactory receptor 4K15-like (LOC100625636), mRNA
EMPV1_00368	XM_003360661	LOC100627363	PREDICTED: Sus scrofa survival of motor neuron protein-interacting protein 1-like (LOC100627363), mRNA
EMPV1_00377	XM_003357837	LOC100620643	PREDICTED: Sus scrofa cytidine and dCMP deaminase domain-containing protein 1-like (LOC100620643), mRNA
EMPV1_00378	XR_131234.1	LOC100521307	PREDICTED: Sus scrofa hypothetical LOC100521307 (LOC100521307), miscRNA
EMPV1_00392	XM_003135074	LOC100511298	PREDICTED: Sus scrofa transcription factor E3-like, transcript variant 1 (LOC100511298), mRNA
EMPV1_00396	XM_003123470	LOC100511743	PREDICTED: Sus scrofa protein FAM32A-like (LOC100511743), mRNA
EMPV1_00397	XM_003122889	LOC100514152	PREDICTED: Sus scrofa paired box protein Pax-6-like, transcript variant 2 (LOC100514152), mRNA
EMPV1_00418	XM_001928085	LOC100157985	PREDICTED: Sus scrofa Ribonuclease T2, transcript variant 1 (LOC100157985), mRNA
EMPV1_00432	XM_001928014.2	LOC100154068	PREDICTED: Sus scrofa Guanosine monophosphate reductase 2 (LOC100154068), mRNA
EMPV1_00437	XM_003361113	LOC100624523	PREDICTED: Sus scrofa serine/threonine-protein kinase MARK1-like (LOC100624523), mRNA
EMPV1_00440	XM_003127985	LOC100516273	PREDICTED: Sus scrofa UPF0587 protein C1orf123 homolog (LOC100516273), mRNA
EMPV1_00446	XM_001926843	LOC100154852	PREDICTED: Sus scrofa olfactory receptor 10C1-like (LOC100154852), mRNA
EMPV1_00456	XM_003135283	LOC100514086	PREDICTED: Sus scrofa transcription elongation factor A protein-like 4-like (LOC100514086), mRNA
EMPV1_00482	XM_003357166	LOC100518085	PREDICTED: Sus scrofa olfactory receptor 52M1-like (LOC100518085), mRNA
EMPV1_00485	XM_003128937	LOC100513215	PREDICTED: Sus scrofa rho-related GTP-binding protein RhoH-like (LOC100513215), mRNA
EMPV1_00490	XM_003355998	LOC100516558	PREDICTED: Sus scrofa ras-related protein R-Ras-like (LOC100516558), mRNA
EMPV1_00496	XM_003359606	LOC100624904	PREDICTED: Sus scrofa caspase-8-like (LOC100624904), mRNA
EMPV1_00502	XM_003358446	LOC100626759	PREDICTED: Sus scrofa RNA-binding protein 5-like (LOC100626759), mRNA
EMPV1_00520	XM_001925080	LOC100155201	PREDICTED: Sus scrofa pyrophosphatase 1 (LOC100155201), mRNA
EMPV1_00521	XM_003123204	LOC100521840	PREDICTED: Sus scrofa protein YIPF2-like (LOC100521840), mRNA
EMPV1_00522	XM_003123561	LOC100515529	PREDICTED: Sus scrofa putative olfactory receptor 2W6-like (LOC100515529), mRNA
EMPV1_00534	XM_001927664	LOC100153408	PREDICTED: Sus scrofa Ring finger protein 8 (LOC100153408), mRNA
EMPV1_00540	XM_003127493	LOC100523908	PREDICTED: Sus scrofa integrator complex subunit 11-like (LOC100523908), mRNA
EMPV1_00545	XM_003128594	LOC100512292	PREDICTED: Sus scrofa olfactory receptor 4F3/4F16/4F29-like (LOC100512292), mRNA
EMPV1_00550	XM_003354854	LOC100622117	PREDICTED: Sus scrofa THUMP domain-containing protein 2-like (LOC100622117), mRNA
EMPV1_00551	XR_130630	LOC100621541	PREDICTED: Sus scrofa breast cancer anti-estrogen resistance protein 1-like (LOC100621541), miscRNA
EMPV1_00567	XM_003356650	LOC100623877	PREDICTED: Sus scrofa A disintegrin and metalloproteinase with thrombospondin motifs 7-like (LOC100623877), mRNA
EMPV1_00578	XM_003360398	LOC100513514	PREDICTED: Sus scrofa protein BEX3-like, transcript variant 2 (LOC100513514), mRNA
EMPV1_00582	XM_003357767	LOC100512363	PREDICTED: Sus scrofa cAMP-responsive element modulator-like (LOC100512363), mRNA
EMPV1_00585	Ssc.16571	LOC100514013	Hypothetical protein LOC100514013
EMPV1_00592	XM_003358876	LOC100625167	PREDICTED: Sus scrofa putative methyltransferase NSUN3-like (LOC100625167), mRNA
EMPV1_00593	XM_003354432	LOC100524978	PREDICTED: Sus scrofa beta-1,3-N-acetylglucosaminyltransferase lunatic fringe-like, transcript variant 2 (LOC100524978), mRNA
EMPV1_00605	XM_003134853	LOC100521762	PREDICTED: Sus scrofa heterogeneous nuclear ribonucleoproteins A2/B1-like (LOC100521762), mRNA
EMPV1_00609	XR_131395	LOC100621871	PREDICTED: Sus scrofa hypothetical LOC100621871, transcript variant 2 (LOC100621871), miscRNA
EMPV1_00613	XM_003124743	LOC100518775	PREDICTED: Sus scrofa putative N-acetylglucosamine-6-phosphate deacetylase-like (LOC100518775), mRNA
EMPV1_00616	XM_003126984	LOC100519366	PREDICTED: Sus scrofa cytochrome c oxidase subunit 6B1-like (LOC100519366), mRNA
EMPV1_00632	XR_130774	LOC100157577	PREDICTED: Sus scrofa modulator of apoptosis 1-like (LOC100157577), miscRNA
EMPV1_00633	XM_003131688	LOC100524644	PREDICTED: Sus scrofa vacuole membrane protein 1-like (LOC100524644), mRNA
EMPV1_00635	XM_003356833	LOC100626728	PREDICTED: Sus scrofa major facilitator superfamily domain-containing protein 10-like (LOC100626728), mRNA
EMPV1_00660	XM_003353918	LOC100514893	PREDICTED: Sus scrofa mitochondrial inner membrane protease subunit 1-like (LOC100514893), mRNA
EMPV1_00693	XM_003135385	LOC100511975	PREDICTED: Sus scrofa ras-related protein Rap-2c-like (LOC100511975), mRNA
EMPV1_00697	XM_003124109	LOC100518722	PREDICTED: Sus scrofa olfactory receptor 4P4-like (LOC100518722), mRNA
EMPV1_00701	XM_003357476	LOC100621032	PREDICTED: Sus scrofa kelch-like protein 7-like (LOC100621032), mRNA
EMPV1_00709	XM_003356818	LOC100624919	PREDICTED: Sus scrofa olfactory receptor 4F21-like (LOC100624919), mRNA
EMPV1_00716	XM_003123165	LOC100514153	PREDICTED: Sus scrofa heterogeneous nuclear ribonucleoprotein M-like (LOC100514153), mRNA
EMPV1_00720	XM_003125562	LOC100512408	PREDICTED: Sus scrofa protein virilizer homolog (LOC100512408), mRNA
EMPV1_00722	XM_003356290	LOC100620677	PREDICTED: Sus scrofa histone-binding protein RBBP4-like (LOC100620677), mRNA
EMPV1_00723	XM_003353607	LOC100515992	PREDICTED: Sus scrofa guanine nucleotide-binding protein G(I)/G(S)/G(O) subunit gamma-10-like (LOC100515992), mRNA
EMPV1_00733	XM_003123026	LOC100515818	PREDICTED: Sus scrofa zinc transporter ZIP3-like (LOC100515818), mRNA
EMPV1_00734	XM_001926629	LOC100156879	PREDICTED: Sus scrofa ubiquinol--cytochrome c reductase (LOC100156879), mRNA
EMPV1_00735	XM_001928336.2	LOC100152530	PREDICTED: Sus scrofa olfactory receptor 2M2-like (LOC100152530), mRNA
EMPV1_00737	XM_003133613	LOC100518872	PREDICTED: Sus scrofa cyclin-Y-like protein 1-like (LOC100518872), mRNA
EMPV1_00742	XM_003353585	LOC100524065	PREDICTED: Sus scrofa aldehyde dehydrogenase X, mitochondrial-like (LOC100524065), mRNA
EMPV1_00744	XM_003126776	LOC100518786	PREDICTED: Sus scrofa histone deacetylase 10-like (LOC100518786), mRNA
EMPV1_00753	XM_003361654	LOC100626279	PREDICTED: Sus scrofa zinc finger protein GLIS3-like (LOC100626279), partial mRNA
EMPV1_00756	XR_131083	LOC100154675	PREDICTED: Sus scrofa peptidyl-prolyl cis-trans isomerase A-like (LOC100154675), miscRNA
EMPV1_00759	XM_003359404	LOC100624868	PREDICTED: Sus scrofa BCL2/adenovirus E1B 19 kDa protein-interacting protein 3-like (LOC100624868), mRNA
EMPV1_00764	NM_001101033	LOC100113428	Sus scrofa long palate lung and nasal epithelium protein 5 (LOC100113428), mRNA
EMPV1_00765	XM_003354849	LOC100512894	PREDICTED: Sus scrofa pleckstrin homology domain-containing family H member 2-like (LOC100512894), mRNA
EMPV1_00767	XM_003126313	LOC100517400	PREDICTED: Sus scrofa rho guanine nucleotide exchange factor 25-like, transcript variant 1 (LOC100517400), mRNA
EMPV1_00772	XM_003123993	LOC100524673	PREDICTED: Sus scrofa dnaJ homolog subfamily C member 18-like (LOC100524673), mRNA
EMPV1_00775	XM_003132321	LOC100525891	PREDICTED: Sus scrofa eukaryotic translation initiation factor 4E type 3-like (LOC100525891), mRNA
EMPV1_00776	XM_003361786	LOC100513290	PREDICTED: Sus scrofa proline-rich protein 3-like (LOC100513290), partial mRNA
EMPV1_00783	XR_130335.1	LOC100154652	PREDICTED: Sus scrofa uncharacterized protein C9orf174-like (LOC100154652), miscRNA
EMPV1_00794	XM_003127432	LOC100525582	PREDICTED: Sus scrofa leukocyte-associated immunoglobulin-like receptor 1-like (LOC100525582), mRNA
EMPV1_00802	XM_001927207	LOC100152287	PREDICTED: Sus scrofa telomerase protein component 1-like (LOC100152287), mRNA
EMPV1_00804	XM_003361703	LOC100625120	PREDICTED: Sus scrofa uncharacterized protein C2orf47 homolog, mitochondrial-like (LOC100625120), mRNA
EMPV1_00813	XM_003359013	LOC100624867	PREDICTED: Sus scrofa hypothetical protein LOC100624867 (LOC100624867), mRNA
EMPV1_00827	XM_001929633	LOC100153889	PREDICTED: Sus scrofa guanine nucleotide-binding protein subunit beta-like protein 1-like, transcript variant 2 (LOC100153889), mRNA
EMPV1_00833	XM_003130823	LOC100516289	PREDICTED: Sus scrofa 6-phosphofructo-2-kinase/fructose-2,6-biphosphatase 3-like (LOC100516289), mRNA
EMPV1_00839	XM_003123288	LOC100511983	PREDICTED: Sus scrofa olfactory receptor 7E24-like (LOC100511983), mRNA
EMPV1_00844	XM_001927098	LOC100155899	PREDICTED: Sus scrofa uncharacterized protein C1orf198 homolog (LOC100155899), mRNA
EMPV1_00850	XM_003122659	LOC100524300	PREDICTED: Sus scrofa pregnancy-associated glycoprotein 2-like (LOC100524300), mRNA
EMPV1_00859	XM_003134753	LOC100515066	PREDICTED: Sus scrofa n-alpha-acetyltransferase 38, NatC auxiliary subunit-like (LOC100515066), mRNA
EMPV1_00867	XM_003355432	LOC100521495	PREDICTED: Sus scrofa gametocyte-specific factor 1-like, transcript variant 2 (LOC100521495), mRNA
EMPV1_00869	XM_003125075	LOC100515478	PREDICTED: Sus scrofa WD repeat-containing protein 92-like (LOC100515478), mRNA
EMPV1_00876	XM_003135308	LOC100519458	PREDICTED: Sus scrofa testis-expressed sequence 13A protein-like (LOC100519458), mRNA
EMPV1_00892	XM_003124216	LOC100514452	PREDICTED: Sus scrofa olfactory receptor 2M3-like (LOC100514452), mRNA
EMPV1_00898	XR_131194	LOC100623366	PREDICTED: Sus scrofa WAP four-disulfide core domain protein 2-like (LOC100623366), miscRNA
EMPV1_00901	XM_003121473	LOC100522112	PREDICTED: Sus scrofa beta-1,3-galactosyl-O-glycosyl-glycoprotein beta-1,6-N-acetylglucosaminyltransferase 3-like, transcript variant 1 (LOC100522112), mRNA
EMPV1_00902	XM_003356925	LOC100620089	PREDICTED: Sus scrofa zinc finger protein 43-like (LOC100620089), mRNA
EMPV1_00904	XM_003131383	LOC100518929	PREDICTED: Sus scrofa tubulin gamma-1 chain-like (LOC100518929), mRNA
EMPV1_00917	XM_003359378	LOC100622355	PREDICTED: Sus scrofa actin-binding LIM protein 1-like (LOC100622355), mRNA
EMPV1_00921	Ssc.3560	LOC100525089	UPF0687 protein C20orf27-like
EMPV1_00922	XR_130335	LOC100154652	PREDICTED: Sus scrofa uncharacterized protein C9orf174-like (LOC100154652), miscRNA
EMPV1_00929	XM_003353649	LOC100622108	PREDICTED: Sus scrofa olfactory receptor 1J4-like (LOC100622108), mRNA
EMPV1_00930	XM_003355508	LOC100623817	PREDICTED: Sus scrofa TBC1 domain family member 30-like (LOC100623817), mRNA
EMPV1_00942	XM_003359178	LOC100621758	PREDICTED: Sus scrofa DNA topoisomerase 3-beta-1-like (LOC100621758), mRNA
EMPV1_00962	XM_003356110	LOC100620738	PREDICTED: Sus scrofa nucleolar complex protein 2 homolog (LOC100620738), mRNA
EMPV1_00963	XM_003125285	LOC100520487	PREDICTED: Sus scrofa 39S ribosomal protein L33, mitochondrial-like, transcript variant 2 (LOC100520487), mRNA
EMPV1_00967	XM_001924636	LOC100157031	PREDICTED: Sus scrofa n-alpha-acetyltransferase 25, NatB auxiliary subunit-like (LOC100157031), mRNA
EMPV1_00974	XM_003129637	LOC100514721	PREDICTED: Sus scrofa c2 domain-containing protein 3-like (LOC100514721), mRNA
EMPV1_00983	XM_003128598	LOC100513603	PREDICTED: Sus scrofa olfactory receptor 4K14-like (LOC100513603), mRNA
EMPV1_00986	XM_003126901	LOC100516270	PREDICTED: Sus scrofa RNA-binding protein NOB1-like (LOC100516270), mRNA
EMPV1_00992	XM_003354685	LOC100627208	PREDICTED: Sus scrofa mitotic checkpoint serine/threonine-protein kinase BUB1-like (LOC100627208), partial mRNA
EMPV1_00994	XM_003126573	LOC100512536	PREDICTED: Sus scrofa WAS protein family homolog 1-like (LOC100512536), mRNA
EMPV1_01002	XM_003127070	LOC100521795	PREDICTED: Sus scrofa nesprin-4-like (LOC100521795), mRNA
EMPV1_01003	XM_003122730	LOC100523422	PREDICTED: Sus scrofa olfactory receptor 5AN1-like (LOC100523422), mRNA
EMPV1_01009	XM_003129528	LOC100519723	PREDICTED: Sus scrofa olfactory receptor 52A1-like (LOC100519723), mRNA
EMPV1_01011	XM_003128336	LOC100522554	PREDICTED: Sus scrofa BAG family molecular chaperone regulator 2-like (LOC100522554), mRNA
EMPV1_01016	XM_001926240	LOC100154774	PREDICTED: Sus scrofa AT-hook-containing transcription factor-like (LOC100154774), mRNA
EMPV1_01021	XM_003128132	LOC100516980	PREDICTED: Sus scrofa alpha-1B-glycoprotein-like (LOC100516980), mRNA
EMPV1_01029	XM_003128597.1	LOC100513411	PREDICTED: Sus scrofa olfactory receptor 4L1-like (LOC100513411), mRNA
EMPV1_01030	XM_003127856	LOC100525406	PREDICTED: Sus scrofa non-histone chromosomal protein HMG-14-like (LOC100525406), mRNA
EMPV1_01033	XM_003129268	LOC100519324	PREDICTED: Sus scrofa alanine--glyoxylate aminotransferase 2-like 1-like (LOC100519324), partial mRNA
EMPV1_01044	XM_001929228	LOC100151831	PREDICTED: Sus scrofa u3 small nucleolar ribonucleoprotein protein IMP3-like (LOC100151831), mRNA
EMPV1_01046	XM_003355933	LOC100622274	PREDICTED: Sus scrofa heterogeneous nuclear ribonucleoprotein U-like protein 1-like (LOC100622274), mRNA
EMPV1_01049	XM_003357612	LOC100627695	PREDICTED: Sus scrofa hypothetical protein LOC100627695 (LOC100627695), mRNA
EMPV1_01053	XM_003128849	LOC100523911	PREDICTED: Sus scrofa cytokine-like protein 1-like (LOC100523911), mRNA
EMPV1_01069	XR_131253	LOC100517991	PREDICTED: Sus scrofa protein FAM122B-like (LOC100517991), miscRNA
EMPV1_01072	XM_003132043	LOC100512312	PREDICTED: Sus scrofa COP9 signalosome complex subunit 3-like (LOC100512312), mRNA
EMPV1_01081	XM_001928205	LOC100153485	PREDICTED: Sus scrofa t-complex protein 1 subunit alpha-like (LOC100153485), mRNA
EMPV1_01098	XM_001926533	LOC100152812	PREDICTED: Sus scrofa Protein FAM116A (LOC100152812), mRNA
EMPV1_01102	XM_003357652	LOC100624792	PREDICTED: Sus scrofa dimethyladenosine transferase 2, mitochondrial-like (LOC100624792), mRNA
EMPV1_01122	Ssc.2310	LOC780435	Glutathione S-transferase mu 2
EMPV1_01135	XM_003131231	LOC100514248	PREDICTED: Sus scrofa CMRF35-like molecule 6-like (LOC100514248), mRNA
EMPV1_01138	XM_003355924	LOC100626002	PREDICTED: Sus scrofa rRNA 2'-O-methyltransferase fibrillarin-like (LOC100626002), mRNA
EMPV1_01140	XM_003356928	LOC100511574	PREDICTED: Sus scrofa zinc finger protein 208-like (LOC100511574), partial mRNA
EMPV1_01143	XR_130657	LOC100627785	PREDICTED: Sus scrofa latent-transforming growth factor beta-binding protein 4-like (LOC100627785), miscRNA
EMPV1_01146	XM_003131852	LOC100516511	PREDICTED: Sus scrofa olfactory receptor 1A1-like (LOC100516511), mRNA
EMPV1_01154	XM_003122679	LOC100513336	PREDICTED: Sus scrofa t-cell surface glycoprotein CD5-like (LOC100513336), mRNA
EMPV1_01163	XM_003355118	LOC100625691	PREDICTED: Sus scrofa olfactory receptor 6P1-like (LOC100625691), mRNA
EMPV1_01172	XM_003122530	LOC100511736	PREDICTED: Sus scrofa uncharacterized protein DKFZp761E198-like (LOC100511736), mRNA
EMPV1_01194	XM_001928525	LOC100154341	PREDICTED: Sus scrofa ubiquitin-related modifier 1 homolog (LOC100154341), mRNA
EMPV1_01196	XM_003357722	LOC100513225	PREDICTED: Sus scrofa BAG family molecular chaperone regulator 1-like, transcript variant 2 (LOC100513225), mRNA
EMPV1_01199	XM_001926229	LOC100153736	PREDICTED: Sus scrofa transmembrane protein 85-like (LOC100153736), mRNA
EMPV1_01208	XM_003123621	LOC100514950	PREDICTED: Sus scrofa protein Wnt-3a-like (LOC100514950), mRNA
EMPV1_01218	XM_001927896	LOC100156339	PREDICTED: Sus scrofa olfactory receptor 4F3/4F16/4F29-like (LOC100156339), mRNA
EMPV1_01226	XM_003125214	LOC100518833	PREDICTED: Sus scrofa gem-associated protein 6-like, transcript variant 1 (LOC100518833), mRNA
EMPV1_01243	XM_003123386	LOC100520009	PREDICTED: Sus scrofa olfactory receptor 7A17-like (LOC100520009), mRNA
EMPV1_01248	XM_003134565	LOC100519808	PREDICTED: Sus scrofa protein FAM115A-like (LOC100519808), mRNA
EMPV1_01254	Ssc.57524	LOC100525919	Keratin, type II cytoskeletal 6C-like
EMPV1_01255	XM_003128195	LOC100524942	PREDICTED: Sus scrofa hypothetical protein LOC100524942 (LOC100524942), mRNA
EMPV1_01256	XM_003355508	LOC100623817	PREDICTED: Sus scrofa TBC1 domain family member 30-like (LOC100623817), mRNA
EMPV1_01260	XM_003359382	LOC100152559	PREDICTED: Sus scrofa Regulator of G-protein signaling 10, transcript variant 2 (LOC100152559), mRNA
EMPV1_01264	XM_003360606	LOC100627457	PREDICTED: Sus scrofa glutamyl-tRNA(Gln) amidotransferase subunit A homolog, transcript variant 1 (LOC100627457), mRNA
EMPV1_01267	XM_003356822	LOC100518080	PREDICTED: Sus scrofa olfactory receptor 4K2-like (LOC100518080), mRNA
EMPV1_01270	XM_003354538	LOC100515077	PREDICTED: Sus scrofa e3 ubiquitin-protein ligase BRE1B-like (LOC100515077), mRNA
EMPV1_01271	XM_003134021	LOC100515933	PREDICTED: Sus scrofa transcription initiation factor TFIID subunit 9-like, transcript variant 1 (LOC100515933), mRNA
EMPV1_01273	XM_003127271	LOC100521273	PREDICTED: Sus scrofa glutamate-rich WD repeat-containing protein 1-like (LOC100521273), mRNA
EMPV1_01277	XM_003134331	LOC100511791	PREDICTED: Sus scrofa hypothetical protein LOC100511791 (LOC100511791), mRNA
EMPV1_01282	XM_003121567	LOC100511852	PREDICTED: Sus scrofa HAUS augmin-like complex subunit 2-like, transcript variant 1 (LOC100511852), mRNA
EMPV1_01284	XM_003130878	LOC100521146	PREDICTED: Sus scrofa tumor necrosis factor receptor superfamily member 19-like (LOC100521146), partial mRNA
EMPV1_01290	XM_003126620	LOC100523553	PREDICTED: Sus scrofa pseudouridylate synthase 7 homolog-like protein-like (LOC100523553), mRNA
EMPV1_01302	XM_003356183	LOC100626506	PREDICTED: Sus scrofa ubiquitin carboxyl-terminal hydrolase 48-like (LOC100626506), partial mRNA
EMPV1_01304	XM_003355804.1	LOC100621027	PREDICTED: Sus scrofa fractalkine-like (LOC100621027), mRNA
EMPV1_01306	XM_003135410	LOC100519756	PREDICTED: Sus scrofa uncharacterized protein MGC39606 homolog (LOC100519756), mRNA
EMPV1_01320	XM_003359479	LOC100624903	PREDICTED: Sus scrofa transforming acidic coiled-coil-containing protein 1-like (LOC100624903), mRNA
EMPV1_01322	XM_001925178	LOC100152146	PREDICTED: Sus scrofa olfactory receptor 4F3/4F16/4F29-like (LOC100152146), mRNA
EMPV1_01323	XM_003130878	LOC100521146	PREDICTED: Sus scrofa tumor necrosis factor receptor superfamily member 19-like (LOC100521146), partial mRNA
EMPV1_01330	XM_003125936	LOC100513351	PREDICTED: Sus scrofa collagen alpha-1(XXIV) chain-like (LOC100513351), mRNA
EMPV1_01340	XM_003125152	LOC100518367	PREDICTED: Sus scrofa hypothetical protein LOC100518367 (LOC100518367), mRNA
EMPV1_01347	XM_003359310	LOC100158005	PREDICTED: Sus scrofa coiled-coil and C2 domain-containing protein 2A-like (LOC100158005), mRNA
EMPV1_01351	XM_003355729	LOC100623970	PREDICTED: Sus scrofa hypothetical protein LOC100623970 (LOC100623970), mRNA
EMPV1_01353	XM_003121872	LOC100511361	PREDICTED: Sus scrofa acrosome formation-associated factor-like (LOC100511361), mRNA
EMPV1_01359	XM_003122222	LOC100519463	PREDICTED: Sus scrofa nucleoporin GLE1-like (LOC100519463), mRNA
EMPV1_01361	XM_003133010	LOC100156312	PREDICTED: Sus scrofa septin-5-like, transcript variant 2 (LOC100156312), mRNA
EMPV1_01369	XM_003359479	LOC100624903	PREDICTED: Sus scrofa transforming acidic coiled-coil-containing protein 1-like (LOC100624903), mRNA
EMPV1_01376	XM_003133305.1	LOC100522166	PREDICTED: Sus scrofa voltage-dependent calcium channel gamma-like subunit-like (LOC100522166), mRNA
EMPV1_01378	XM_003122692	LOC100516059	PREDICTED: Sus scrofa olfactory receptor 5AN1-like (LOC100516059), mRNA
EMPV1_01381	XM_003361921	LOC100622082	PREDICTED: Sus scrofa olfactory receptor 52H1-like (LOC100622082), partial mRNA
EMPV1_01383	XM_003357996	LOC100626953	PREDICTED: Sus scrofa archaemetzincin-2-like (LOC100626953), mRNA
EMPV1_01385	XM_003134233	LOC100526192	PREDICTED: Sus scrofa hypothetical protein LOC100526192 (LOC100526192), mRNA
EMPV1_01398	XM_001926200	LOC100156606	PREDICTED: Sus scrofa PAK1IP1 protein (LOC100156606), mRNA
EMPV1_01402	XM_003130543	LOC100524888	PREDICTED: Sus scrofa UPF0667 protein C1orf55-like (LOC100524888), mRNA
EMPV1_01408	XM_001927098	LOC100155899	PREDICTED: Sus scrofa uncharacterized protein C1orf198 homolog (LOC100155899), mRNA
EMPV1_01426	XM_001924815	LOC100151899	PREDICTED: Sus scrofa olfactory receptor 6J1-like (LOC100151899), mRNA
EMPV1_01430	XM_003129407	LOC100523196	PREDICTED: Sus scrofa olfactory receptor 491-like (LOC100523196), mRNA
EMPV1_01431	XM_003361311	LOC100620956	PREDICTED: Sus scrofa G-protein coupled receptor family C group 5 member C-like (LOC100620956), partial mRNA
EMPV1_01437	XM_003356740	LOC100624819	PREDICTED: Sus scrofa hypothetical protein LOC100624819 (LOC100624819), mRNA
EMPV1_01438	XM_003359894	LOC100627135	PREDICTED: Sus scrofa ankyrin repeat domain-containing protein 26-like (LOC100627135), mRNA
EMPV1_01458	XM_003359530	LOC100621728	PREDICTED: Sus scrofa bromodomain adjacent to zinc finger domain protein 2B-like (LOC100621728), partial mRNA
EMPV1_01463	XM_001929080	LOC100152773	PREDICTED: Sus scrofa serine beta-lactamase-like protein LACTB, mitochondrial-like (LOC100152773), mRNA
EMPV1_01467	XM_003134426.2	LOC100511164	PREDICTED: Sus scrofa protein NDRG3-like (LOC100511164), partial mRNA
EMPV1_01472	XM_003124744	LOC100518959	PREDICTED: Sus scrofa v-type proton ATPase 16 kDa proteolipid subunit-like (LOC100518959), mRNA
EMPV1_01476	XM_003359121	LOC100157055	PREDICTED: Sus scrofa coenzyme Q5 homolog, methyltransferase (LOC100157055), mRNA
EMPV1_01491	XM_003128025	LOC100525230	PREDICTED: Sus scrofa NF-kappa-B activator C1orf190-like (LOC100525230), mRNA
EMPV1_01502	XM_003354434.1	LOC100623177	PREDICTED: Sus scrofa BRCA1-associated ATM activator 1-like (LOC100623177), mRNA
EMPV1_01511	XM_003358512	LOC100622720	PREDICTED: Sus scrofa tubulin monoglycylase TTLL3-like (LOC100622720), mRNA
EMPV1_01513	XM_003124117	LOC100520482	PREDICTED: Sus scrofa olfactory receptor-like protein OLF2-like (LOC100520482), mRNA
EMPV1_01531	XM_003356278	LOC100627011	PREDICTED: Sus scrofa KH domain-containing, RNA-binding, signal transduction-associated protein 1-like (LOC100627011), partial mRNA
EMPV1_01536	XM_003121298	LOC100522843	PREDICTED: Sus scrofa ubiquitin-conjugating enzyme E2 J1-like (LOC100522843), mRNA
EMPV1_01539	XM_003132694	LOC100520981	PREDICTED: Sus scrofa NF-kappa-B inhibitor zeta-like (LOC100520981), mRNA
EMPV1_01551	XM_003129295	LOC100524695	PREDICTED: Sus scrofa zinc transporter ZIP8-like (LOC100524695), mRNA
EMPV1_01558	XM_003128183	LOC100520967	PREDICTED: Sus scrofa coiled-coil domain-containing protein 90A, mitochondrial-like (LOC100520967), mRNA
EMPV1_01561	XM_003360186	LOC100621435	PREDICTED: Sus scrofa heterogeneous nuclear ribonucleoproteins A2/B1-like, transcript variant 1 (LOC100621435), mRNA
EMPV1_01565	XM_003128328	LOC100520439	PREDICTED: Sus scrofa HLA class II histocompatibility antigen, DO beta chain-like (LOC100520439), mRNA
EMPV1_01569	XM_003133505	LOC100517977	PREDICTED: Sus scrofa tetratricopeptide repeat protein 30A-like (LOC100517977), mRNA
EMPV1_01584	XM_003134104	LOC100521164	PREDICTED: Sus scrofa probable tRNA(His) guanylyltransferase-like (LOC100521164), mRNA
EMPV1_01593	XM_001928376	LOC100154087	PREDICTED: Sus scrofa transcription factor SOX-17-like (LOC100154087), mRNA
EMPV1_01597	XM_003132247	LOC100521473	PREDICTED: Sus scrofa dual specificity protein phosphatase 7-like (LOC100521473), mRNA
EMPV1_01600	XM_001928462	LOC100155728	PREDICTED: Sus scrofa bladder cancer-associated protein-like, transcript variant 1 (LOC100155728), mRNA
EMPV1_01613	XM_003127370	LOC100511638	PREDICTED: Sus scrofa putative L-aspartate dehydrogenase-like (LOC100511638), mRNA
EMPV1_01635	XM_003361297	LOC100627044	PREDICTED: Sus scrofa WNT1-inducible-signaling pathway protein 1-like (LOC100627044), mRNA
EMPV1_01638	NM_001130533	LOC100154098	Sus scrofa interferon omega 7 (LOC100154098), mRNA
EMPV1_01644	XM_003356148	LOC100524812	PREDICTED: Sus scrofa type-1 angiotensin II receptor-associated protein-like (LOC100524812), mRNA
EMPV1_01649	XM_003126839	LOC100518127	PREDICTED: Sus scrofa m-phase phosphoprotein 6-like (LOC100518127), mRNA
EMPV1_01650	XM_001926996	LOC100151902	PREDICTED: Sus scrofa pre-B-cell leukemia transcription factor-interacting protein 1-like (LOC100151902), mRNA
EMPV1_01654	XR_130312	LOC100622535	PREDICTED: Sus scrofa leucine-rich repeat-containing protein 9-like (LOC100622535), partial miscRNA
EMPV1_01666	XM_003358528	LOC100627199	PREDICTED: Sus scrofa tRNA-splicing endonuclease subunit Sen2-like (LOC100627199), partial mRNA
EMPV1_01675	XM_003127788	LOC100525405	PREDICTED: Sus scrofa poly(ADP-ribose) glycohydrolase ARH3-like (LOC100525405), mRNA
EMPV1_01689	XM_001925430	LOC100157121	PREDICTED: Sus scrofa uncharacterized protein C6orf118-like (LOC100157121), miscRNA
EMPV1_01696	Ssc.19681	LOC100523235	Solute carrier family 23 member 1-like
EMPV1_01713	XM_003134261	LOC100520522	PREDICTED: Sus scrofa probable methyltransferase C20orf7 homolog, mitochondrial-like (LOC100520522), mRNA
EMPV1_01716	XM_003134892	LOC100515808	PREDICTED: Sus scrofa transmembrane emp24 domain-containing protein 4-like (LOC100515808), mRNA
EMPV1_01722	XM_003127916	LOC100525703	PREDICTED: Sus scrofa dnaJ homolog subfamily B member 4-like (LOC100525703), mRNA
EMPV1_01724	XM_003130483	LOC100511580	PREDICTED: Sus scrofa regulator of G-protein signaling 21-like (LOC100511580), mRNA
EMPV1_01729	XR_130758	LOC100622949	PREDICTED: Sus scrofa 40S ribosomal protein S3a-like (LOC100622949), miscRNA
EMPV1_01733	XM_003126643	LOC100514578	PREDICTED: Sus scrofa nuclear transcription factor Y subunit beta-like (LOC100514578), mRNA
EMPV1_01735	XM_003130679	LOC100511467	PREDICTED: Sus scrofa transcriptional repressor NF-X1-like (LOC100511467), mRNA
EMPV1_01740	XR_130466	LOC100524736	PREDICTED: Sus scrofa hypothetical LOC100524736 (LOC100524736), miscRNA
EMPV1_01751	XM_003356898.1	LOC100627627	PREDICTED: Sus scrofa lipoyl synthase, mitochondrial-like (LOC100627627), mRNA
EMPV1_01753	XR_116249.1	LOC100519113	PREDICTED: Sus scrofa hypothetical LOC100519113 (LOC100519113), miscRNA
EMPV1_01774	XM_003360426	LOC100152537	PREDICTED: Sus scrofa protein FAM70A-like, transcript variant 2 (LOC100152537), mRNA
EMPV1_01790	XM_003353794	LOC100623923	PREDICTED: Sus scrofa stress-induced-phosphoprotein 1-like (LOC100623923), mRNA
EMPV1_01801	XM_003126476	LOC100518306	PREDICTED: Sus scrofa protein mago nashi homolog 2-like (LOC100518306), mRNA
EMPV1_01803	XM_003126734	LOC100524088	PREDICTED: Sus scrofa uncharacterized protein C12orf50 homolog, transcript variant 1 (LOC100524088), mRNA
EMPV1_01805	XM_003135438	LOC100511430	PREDICTED: Sus scrofa spermatid nuclear transition protein 4-like (LOC100511430), mRNA
EMPV1_01814	XM_003125992	LOC100511754	PREDICTED: Sus scrofa transcription factor 20-like (LOC100511754), mRNA
EMPV1_01818	XM_003353606	LOC100512581	PREDICTED: Sus scrofa lysophosphatidic acid receptor 1-like (LOC100512581), mRNA
EMPV1_01829	XM_003360364	LOC100622071	PREDICTED: Sus scrofa DNA excision repair protein ERCC-6-like (LOC100622071), mRNA
EMPV1_01834	XM_003128089	LOC100521802	PREDICTED: Sus scrofa putative olfactory receptor 2B3-like (LOC100521802), mRNA
EMPV1_01838	XM_003354883	LOC100623777	PREDICTED: Sus scrofa fos-related antigen 2-like (LOC100623777), mRNA
EMPV1_01841	XM_003122792	LOC100523887	PREDICTED: Sus scrofa olfactory receptor 4B1-like (LOC100523887), mRNA
EMPV1_01846	XM_003133067	LOC100153821	PREDICTED: Sus scrofa DNA damage-inducible transcript 4 protein-like, transcript variant 2 (LOC100153821), mRNA
EMPV1_01853	XM_003359154	LOC100510987	PREDICTED: Sus scrofa phosphatidylinositol 4,5-bisphosphate 5-phosphatase A-like, transcript variant 2 (LOC100510987), mRNA
EMPV1_01864	XM_003357722	LOC100513225	PREDICTED: Sus scrofa BAG family molecular chaperone regulator 1-like, transcript variant 2 (LOC100513225), mRNA
EMPV1_01866	XM_003126067	LOC100517940	PREDICTED: Sus scrofa apolipoprotein L3-like (LOC100517940), partial mRNA
EMPV1_01867	XR_116250	LOC100520104	PREDICTED: Sus scrofa hypothetical LOC100520104 (LOC100520104), miscRNA
EMPV1_01874	XM_003123681	LOC100512523	PREDICTED: Sus scrofa zinc finger protein 346-like (LOC100512523), mRNA
EMPV1_01877	XR_131267	LOC100517322	PREDICTED: Sus scrofa structural maintenance of chromosomes protein 2-like (LOC100517322), miscRNA
EMPV1_01889	XM_001929486	LOC100156948	PREDICTED: Sus scrofa olfactory receptor 12D3-like (LOC100156948), mRNA
EMPV1_01892	XM_003127024	LOC100511455	PREDICTED: Sus scrofa protein LSM14 homolog A-like (LOC100511455), mRNA
EMPV1_01907	XM_003126515	LOC100511510	PREDICTED: Sus scrofa NANOG neighbor homeobox-like (LOC100511510), mRNA
EMPV1_01909	XR_131073	LOC100523285	PREDICTED: Sus scrofa disks large homolog 5-like (LOC100523285), miscRNA
EMPV1_01910	XM_003133522	LOC100152419	PREDICTED: Sus scrofa secreted frizzled-related protein 3-like (LOC100152419), mRNA
EMPV1_01914	XM_003359812	LOC100520520	PREDICTED: Sus scrofa neuron-specific protein family member 2-like (LOC100520520), mRNA
EMPV1_01922	XM_003357584	LOC100626992	PREDICTED: Sus scrofa nucleoprotein TPR-like (LOC100626992), mRNA
EMPV1_01927	XM_003122789.1	LOC100523356	PREDICTED: Sus scrofa olfactory receptor 4X2-like (LOC100523356), mRNA
EMPV1_01930	XM_003130566	LOC100515403	PREDICTED: Sus scrofa EF-hand calcium-binding domain-containing protein 2-like (LOC100515403), mRNA
EMPV1_01940	XM_003355594	LOC100627746	PREDICTED: Sus scrofa protein C10-like (LOC100627746), mRNA
EMPV1_01947	XM_003129887	LOC100524756	PREDICTED: Sus scrofa cell adhesion molecule 1-like (LOC100524756), mRNA
EMPV1_01950	XM_003358127	LOC100628101	PREDICTED: Sus scrofa hypothetical protein LOC100628101 (LOC100628101), mRNA
EMPV1_01952	XM_001925566.2	LOC100156393	PREDICTED: Sus scrofa chromosome 2 open reading frame 17 (LOC100156393), mRNA
EMPV1_01955	XM_003126947	LOC100525400	PREDICTED: Sus scrofa probable palmitoyltransferase ZDHHC1-like (LOC100525400), mRNA
EMPV1_01960	XM_003133288	LOC100517918	PREDICTED: Sus scrofa TFIIH basal transcription factor complex helicase XPB subunit-like (LOC100517918), mRNA
EMPV1_01969	XM_003356417	LOC100622006	PREDICTED: Sus scrofa FH1/FH2 domain-containing protein 3-like (LOC100622006), mRNA
EMPV1_01970	XM_003354290	LOC100515714	PREDICTED: Sus scrofa protein FAM53C-like, transcript variant 2 (LOC100515714), mRNA
EMPV1_01978	XM_003357899	LOC100626477	PREDICTED: Sus scrofa collagen alpha-1(IV) chain-like (LOC100626477), mRNA
EMPV1_01979	XM_003354734	LOC100522249	PREDICTED: Sus scrofa charged multivesicular body protein 3-like, transcript variant 2 (LOC100522249), mRNA
EMPV1_01982	XM_003128430	LOC100513161	PREDICTED: Sus scrofa tumor necrosis factor receptor superfamily member 21-like (LOC100513161), mRNA
EMPV1_01983	XM_003126402	LOC100512051	PREDICTED: Sus scrofa endoplasmic reticulum-Golgi intermediate compartment protein 2-like (LOC100512051), mRNA
EMPV1_01991	XM_003129510	LOC100514783	PREDICTED: Sus scrofa olfactory receptor 51V1-like (LOC100514783), mRNA
EMPV1_01999	XR_130550	LOC100525162	PREDICTED: Sus scrofa protein misato homolog 1-like (LOC100525162), miscRNA
EMPV1_02012	XM_001928262	LOC100153411	PREDICTED: Sus scrofa b-cell lymphoma/leukemia 10-like (LOC100153411), mRNA
EMPV1_02023	XM_001928197	LOC100157876	PREDICTED: Sus scrofa protein FAM196A-like (LOC100157876), mRNA
EMPV1_02026	XM_003359856	LOC100621084	PREDICTED: Sus scrofa hypothetical protein LOC100621084 (LOC100621084), partial mRNA
EMPV1_02034	XM_003353948.1	LOC100525805	PREDICTED: Sus scrofa zinc finger BED domain-containing protein 5-like, transcript variant 3 (LOC100525805), mRNA
EMPV1_02041	NM_001128455	LOC100144621	Sus scrofa mighty (LOC100144621), mRNA
EMPV1_02042	XM_003130054	LOC100512980	PREDICTED: Sus scrofa ATP-dependent RNA helicase DDX25-like (LOC100512980), mRNA
EMPV1_02049	XM_003128783	LOC100523262	PREDICTED: Sus scrofa olfactory receptor 11H6-like (LOC100523262), mRNA
EMPV1_02052	XM_003360979	LOC100516650	PREDICTED: Sus scrofa leucine-rich repeat flightless-interacting protein 2-like (LOC100516650), mRNA
EMPV1_02053	XM_003128988	LOC100525350	PREDICTED: Sus scrofa probable polyprenol reductase-like (LOC100525350), mRNA
EMPV1_02058	XM_003354574	LOC100628086	PREDICTED: Sus scrofa methyltransferase-like protein 9-like (LOC100628086), partial mRNA
EMPV1_02061	XM_003357164	LOC100623632	PREDICTED: Sus scrofa olfactory receptor 51F2-like (LOC100623632), mRNA
EMPV1_02064	XM_003124705	LOC100526101	PREDICTED: Sus scrofa protein FAM173A-like (LOC100526101), mRNA
EMPV1_02067	XM_003121269	LOC100511846	PREDICTED: Sus scrofa hypothetical protein LOC100511846 (LOC100511846), mRNA
EMPV1_02074	XM_003129584	LOC100517905	PREDICTED: Sus scrofa olfactory receptor 52B4-like (LOC100517905), mRNA
EMPV1_02080	XM_001929575	LOC100156537	PREDICTED: Sus scrofa 5'-AMP-activated protein kinase subunit beta-1-like (LOC100156537), mRNA
EMPV1_02084	XM_003357909	LOC100620837	PREDICTED: Sus scrofa Protein ADP-ribosylarginine hydrolase-like (LOC100620837), mRNA
EMPV1_02097	XM_003129809	LOC100522200	PREDICTED: Sus scrofa DCN1-like protein 5-like (LOC100522200), mRNA
EMPV1_02098	XM_003125059	LOC100511872	PREDICTED: Sus scrofa germ cell-less protein-like 1-like (LOC100511872), mRNA
EMPV1_02099	XM_003131552.1	LOC100523089	PREDICTED: Sus scrofa calcium-binding and coiled-coil domain-containing protein 2-like (LOC100523089), mRNA
EMPV1_02118	XM_003133220	LOC100521159	PREDICTED: Sus scrofa methyltransferase-like protein 10-like (LOC100521159), mRNA
EMPV1_02123	XM_003134727	LOC100525371	PREDICTED: Sus scrofa NADH dehydrogenase [ubiquinone] 1 alpha subcomplex subunit 5-like (LOC100525371), mRNA
EMPV1_02135	XM_003356089	LOC100623035	PREDICTED: Sus scrofa zinc finger protein 850-like (LOC100623035), mRNA
EMPV1_02142	XM_003122299	LOC100523885	PREDICTED: Sus scrofa TM2 domain-containing protein 3-like, transcript variant 1 (LOC100523885), mRNA
EMPV1_02144	XM_003131855	LOC100517239	PREDICTED: Sus scrofa olfactory receptor 139-like (LOC100517239), mRNA
EMPV1_02145	XM_003122727	LOC100522475	PREDICTED: Sus scrofa olfactory receptor 4D9-like (LOC100522475), mRNA
EMPV1_02150	XM_003127156	LOC100511757	PREDICTED: Sus scrofa UDP-GlcNAc:betaGal beta-1,3-N-acetylglucosaminyltransferase 8-like (LOC100511757), mRNA
EMPV1_02154	XM_003359211	LOC100157738	PREDICTED: Sus scrofa nuclear receptor-binding factor 2-like, transcript variant 2 (LOC100157738), mRNA
EMPV1_02163	XR_130388	LOC100522598	PREDICTED: Sus scrofa 40S ribosomal protein S15a-like (LOC100522598), miscRNA
EMPV1_02170	XM_003354984	LOC100626802	PREDICTED: Sus scrofa derlin-1-like (LOC100626802), mRNA
EMPV1_02171	XM_003128245	LOC100514715	PREDICTED: Sus scrofa zinc finger protein 57 homolog (LOC100514715), mRNA
EMPV1_02182	XM_001925622	LOC100157078	PREDICTED: Sus scrofa hyaluronan and proteoglycan link protein 3-like (LOC100157078), mRNA
EMPV1_02193	XM_003130363	LOC100514066	PREDICTED: Sus scrofa ATP-dependent RNA helicase A-like (LOC100514066), mRNA
EMPV1_02202	XM_003355589.1	LOC100627089	PREDICTED: Sus scrofa antigen WC1.1-like (LOC100627089), mRNA
EMPV1_02205	XM_003122891	LOC100514152	PREDICTED: Sus scrofa paired box protein Pax-6-like, transcript variant 4 (LOC100514152), mRNA
EMPV1_02206	XM_001924392	LOC100156293	PREDICTED: Sus scrofa COBW domain containing protein, transcript variant 1 (LOC100156293), mRNA
EMPV1_02223	XM_003131950	LOC100523138	PREDICTED: Sus scrofa transmembrane protein 88-like (LOC100523138), mRNA
EMPV1_02224	XM_001927118	LOC100155563	PREDICTED: Sus scrofa x-linked retinitis pigmentosa GTPase regulator-interacting protein 1-like (LOC100155563), partial mRNA
EMPV1_02230	XM_001925876	LOC100154179	PREDICTED: Sus scrofa putative Golgi pH regulator C-like (LOC100154179), partial mRNA
EMPV1_02236	XR_131266	LOC100622731	PREDICTED: Sus scrofa origin recognition complex subunit 1-like (LOC100622731), miscRNA
EMPV1_02245	XM_003131348	LOC100526134	PREDICTED: Sus scrofa coiled-coil domain-containing protein 43-like (LOC100526134), mRNA
EMPV1_02248	XM_003356231	LOC100627750	PREDICTED: Sus scrofa syntaxin-12-like (LOC100627750), mRNA
EMPV1_02254	XM_003122818	LOC100514151	PREDICTED: Sus scrofa hypothetical protein LOC100514151 (LOC100514151), mRNA
EMPV1_02261	XM_003131814	LOC100523510	PREDICTED: Sus scrofa nucleoredoxin-like (LOC100523510), mRNA
EMPV1_02262	XM_003356570	LOC100622387	PREDICTED: Sus scrofa histone H2A type 1-like (LOC100622387), mRNA
EMPV1_02265	XM_003123174	LOC100515771	PREDICTED: Sus scrofa transmembrane protein 205-like, transcript variant 1 (LOC100515771), mRNA
EMPV1_02266	XM_003353526	LOC100623955	PREDICTED: Sus scrofa presqualene diphosphate phosphatase-like (LOC100623955), mRNA
EMPV1_02268	XR_130909	LOC100518213	PREDICTED: Sus scrofa multidrug resistance-associated protein 4-like (LOC100518213), miscRNA
EMPV1_02271	XM_003122221	LOC100519124	PREDICTED: Sus scrofa torsin-1A-like (LOC100519124), mRNA
EMPV1_02278	XM_003355305	LOC100625790	PREDICTED: Sus scrofa hypothetical protein LOC100625790 (LOC100625790), partial mRNA
EMPV1_02279	XM_003354654	LOC100521441	PREDICTED: Sus scrofa nitrogen permease regulator 3-like protein-like (LOC100521441), mRNA
EMPV1_02280	XM_003130302	LOC100513809	PREDICTED: Sus scrofa alpha-1,3-mannosyl-glycoprotein 4-beta-N-acetylglucosaminyltransferase C-like (LOC100513809), mRNA
EMPV1_02290	XM_001928384	LOC100156381	PREDICTED: Sus scrofa ubiquitin-conjugating enzyme E2 B-like, transcript variant 1 (LOC100156381), mRNA
EMPV1_02292	XM_003354698	LOC100623085	PREDICTED: Sus scrofa GRIP and coiled-coil domain-containing protein 2-like (LOC100623085), mRNA
EMPV1_02294	XM_003355730	LOC100624067	PREDICTED: Sus scrofa hypothetical protein LOC100624067 (LOC100624067), mRNA
EMPV1_02301	XM_003133636	LOC100525789	PREDICTED: Sus scrofa receptor tyrosine-protein kinase erbB-4-like (LOC100525789), mRNA
EMPV1_02304	XR_130746	LOC100517169	PREDICTED: Sus scrofa fibrocystin-like (LOC100517169), miscRNA
EMPV1_02325	XR_130318	LOC100620721	PREDICTED: Sus scrofa hypothetical LOC100620721, transcript variant 1 (LOC100620721), miscRNA
EMPV1_02338	XM_003132577	LOC100517609	PREDICTED: Sus scrofa fetuin-B-like (LOC100517609), mRNA
EMPV1_02349	XM_003128370	LOC100152609	PREDICTED: Sus scrofa mitochondrial carrier homolog 1, transcript variant 2 (LOC100152609), mRNA
EMPV1_02354	XM_003128384	LOC100518202	PREDICTED: Sus scrofa probable C->U-editing enzyme APOBEC-2-like, transcript variant 1 (LOC100518202), mRNA
EMPV1_02358	XM_003134418	LOC100523033	PREDICTED: Sus scrofa sperm-associated antigen 4 protein-like (LOC100523033), mRNA
EMPV1_02369	XM_003122114	LOC100514270	PREDICTED: Sus scrofa MORN repeat-containing protein 5-like, transcript variant 2 (LOC100514270), mRNA
EMPV1_02377	XM_003357710	LOC100622191	PREDICTED: Sus scrofa heterogeneous nuclear ribonucleoprotein K-like (LOC100622191), mRNA
EMPV1_02384	XM_003354417	LOC100627275	PREDICTED: Sus scrofa acid trehalase-like protein 1-like (LOC100627275), mRNA
EMPV1_02393	XM_003354314	LOC100620889	PREDICTED: Sus scrofa transmembrane and coiled-coil domain-containing protein 6-like (LOC100620889), mRNA
EMPV1_02394	XM_003123324	LOC100520362	PREDICTED: Sus scrofa ATPase ASNA1-like (LOC100520362), mRNA
EMPV1_02399	XR_130621	LOC100622883	PREDICTED: Sus scrofa neuron navigator 3-like (LOC100622883), miscRNA
EMPV1_02400	XM_003353982	LOC100626424	PREDICTED: Sus scrofa PWWP domain-containing protein MUM1-like (LOC100626424), mRNA
EMPV1_02401	XR_130910	LOC100620547	PREDICTED: Sus scrofa heparan-sulfate 6-O-sulfotransferase 3-like (LOC100620547), miscRNA
EMPV1_02405	XM_003128105	LOC100525292	PREDICTED: Sus scrofa CTP synthase 1-like (LOC100525292), mRNA
EMPV1_02416	XM_003361264	LOC100621415	PREDICTED: Sus scrofa angio-associated migratory cell protein-like (LOC100621415), mRNA
EMPV1_02424	XR_131279	LOC100153796	PREDICTED: Sus scrofa vacuolar protein sorting-associated protein 13C-like (LOC100153796), miscRNA
EMPV1_02425	XM_003359714	LOC100627765	PREDICTED: Sus scrofa bcl-2-related ovarian killer protein-like (LOC100627765), partial mRNA
EMPV1_02427	XM_003127247	LOC100515953	PREDICTED: Sus scrofa alpha-soluble NSF attachment protein-like (LOC100515953), mRNA
EMPV1_02444	XM_003355292	LOC100627375	PREDICTED: Sus scrofa hypothetical protein LOC100627375 (LOC100627375), mRNA
EMPV1_02448	XM_003128209	LOC100157327	PREDICTED: Sus scrofa histone H2B type 1-M-like, transcript variant 2 (LOC100157327), mRNA
EMPV1_02450	XM_003355390	LOC100628193	PREDICTED: Sus scrofa sodium channel protein type 8 subunit alpha-like (LOC100628193), mRNA
EMPV1_02459	XM_001927296	LOC100156419	PREDICTED: Sus scrofa homer 2 (LOC100156419), mRNA
EMPV1_02460	XM_003124128	LOC100522603	PREDICTED: Sus scrofa olfactory receptor 8K3-like (LOC100522603), mRNA
EMPV1_02466	XM_003131793	LOC100518752	PREDICTED: Sus scrofa flotillin-2-like (LOC100518752), mRNA
EMPV1_02477	XM_003128386	LOC100518497	PREDICTED: Sus scrofa uncharacterized protein C6orf130 homolog, transcript variant 1 (LOC100518497), mRNA
EMPV1_02494	XM_001927615	LOC100156728	PREDICTED: Sus scrofa olfactory receptor 4K2-like (LOC100156728), mRNA
EMPV1_02500	XM_001927770	LOC100154489	PREDICTED: Sus scrofa WD repeat-containing protein 38-like (LOC100154489), mRNA
EMPV1_02508	XM_003353684	LOC100622321	PREDICTED: Sus scrofa ubiquitin carboxyl-terminal hydrolase 20-like (LOC100622321), mRNA
EMPV1_02513	XR_130868	LOC100514786	PREDICTED: Sus scrofa ATP-binding cassette sub-family A member 13-like (LOC100514786), partial miscRNA
EMPV1_02516	XR_130562	LOC100514229	PREDICTED: Sus scrofa hypothetical LOC100514229 (LOC100514229), miscRNA
EMPV1_02524	Ssc.28202	LOC100155507	Hypothetical protein LOC100155507
EMPV1_02526	XR_131071	LOC100622353	PREDICTED: Sus scrofa heterogeneous nuclear ribonucleoprotein K-like (LOC100622353), miscRNA
EMPV1_02531	XM_003122214	LOC100516660	PREDICTED: Sus scrofa dolichyldiphosphatase 1-like, transcript variant 2 (LOC100516660), mRNA
EMPV1_02537	XM_003359063	LOC100520153	PREDICTED: Sus scrofa H(+)/Cl(-) exchange transporter 3-like (LOC100520153), mRNA
EMPV1_02540	XM_003354692	LOC100620627	PREDICTED: Sus scrofa two pore calcium channel protein 1-like (LOC100620627), mRNA
EMPV1_02559	XM_003131181	LOC100519210	PREDICTED: Sus scrofa hypothetical protein LOC100519210 (LOC100519210), mRNA
EMPV1_02569	XM_003128035	LOC100511571	PREDICTED: Sus scrofa tetraspanin-1-like, transcript variant 1 (LOC100511571), mRNA
EMPV1_02570	XM_003129400	LOC100521207	PREDICTED: Sus scrofa olfactory receptor 491-like (LOC100521207), mRNA
EMPV1_02577	XM_003129233	LOC100511093	PREDICTED: Sus scrofa translocating chain-associated membrane protein 1-like 1-like (LOC100511093), mRNA
EMPV1_02578	XM_003124795	LOC100515432	PREDICTED: Sus scrofa zinc finger protein 169-like (LOC100515432), mRNA
EMPV1_02585	XM_003126959	LOC100513409	PREDICTED: Sus scrofa UPF0406 protein C16orf57 homolog, transcript variant 1 (LOC100513409), mRNA
EMPV1_02588	XM_003353202	LOC100622356	PREDICTED: Sus scrofa tumor necrosis factor alpha-induced protein 3-like (LOC100622356), mRNA
EMPV1_02600	XM_003128282	LOC100521562	PREDICTED: Sus scrofa olfactory receptor 2J3-like (LOC100521562), mRNA
EMPV1_02623	XM_003128407	LOC100512723	PREDICTED: Sus scrofa GTP-binding protein 2-like (LOC100512723), mRNA
EMPV1_02630	XM_001927243	LOC100152491	PREDICTED: Sus scrofa Lysophospholipase I (LOC100152491), mRNA
EMPV1_02635	XM_001927390	LOC100153406	PREDICTED: Sus scrofa olfactory receptor 5K3-like (LOC100153406), mRNA
EMPV1_02638	XM_003129157	LOC100521282	PREDICTED: Sus scrofa rho GTPase-activating protein 10-like (LOC100521282), mRNA
EMPV1_02651	XM_003125775	LOC100153347	PREDICTED: Sus scrofa Golgi phosphoprotein 3-like (LOC100153347), mRNA
EMPV1_02653	XM_001924475	LOC100153672	PREDICTED: Sus scrofa olfactory receptor 13F1-like (LOC100153672), mRNA
EMPV1_02655	XM_003134367	LOC100518995	PREDICTED: Sus scrofa beta-defensin 129-like (LOC100518995), mRNA
EMPV1_02658	XM_003122123	LOC100517451	PREDICTED: Sus scrofa olfactory receptor 1J4-like (LOC100517451), mRNA
EMPV1_02676	XM_001929579	LOC100154273	PREDICTED: Sus scrofa SNARE-associated protein Snapin-like, transcript variant 1 (LOC100154273), mRNA
EMPV1_02684	XM_003353997	LOC100622728	PREDICTED: Sus scrofa transducin-like enhancer protein 2-like (LOC100622728), mRNA
EMPV1_02685	XM_003125578.1	LOC100519709	PREDICTED: Sus scrofa nibrin-like (LOC100519709), mRNA
EMPV1_02696	XM_003121305	LOC100525018	PREDICTED: Sus scrofa ankyrin repeat domain-containing protein 6-like (LOC100525018), mRNA
EMPV1_02708	XM_003125991	LOC100510960	PREDICTED: Sus scrofa UPF0466 protein C22orf32, mitochondrial-like (LOC100510960), mRNA
EMPV1_02715	XR_130254	LOC100156182	PREDICTED: Sus scrofa TGF-beta-activated kinase 1 and MAP3K7-binding protein 2-like (LOC100156182), miscRNA
EMPV1_02726	XM_003122684	LOC100514625	PREDICTED: Sus scrofa olfactory receptor 10V1-like (LOC100514625), mRNA
EMPV1_02731	XM_001929665.3	LOC100153890	PREDICTED: Sus scrofa Y55F3AM.9 (LOC100153890), mRNA
EMPV1_02738	XM_003358266	LOC100626581	PREDICTED: Sus scrofa lysine-specific demethylase 6B-like (LOC100626581), mRNA
EMPV1_02739	XM_003123670	LOC100525860	PREDICTED: Sus scrofa clathrin light chain B-like, transcript variant 1 (LOC100525860), mRNA
EMPV1_02745	XM_003134889	LOC100515289	PREDICTED: Sus scrofa biliverdin reductase A-like (LOC100515289), mRNA
EMPV1_02754	XM_003360220	LOC100623925	PREDICTED: Sus scrofa odorant-binding protein-like (LOC100623925), mRNA
EMPV1_02759	XM_001928262	LOC100153411	PREDICTED: Sus scrofa b-cell lymphoma/leukemia 10-like (LOC100153411), mRNA
EMPV1_02763	XM_003124366	LOC100515824	PREDICTED: Sus scrofa hypothetical protein LOC100515824 (LOC100515824), mRNA
EMPV1_02783	XM_003125041	LOC100523368	PREDICTED: Sus scrofa v-type proton ATPase subunit B, kidney isoform-like (LOC100523368), mRNA
EMPV1_02793	XR_131391	LOC100523384	PREDICTED: Sus scrofa kinesin-like protein KIF7-like (LOC100523384), miscRNA
EMPV1_02803	XM_001924677	LOC100152170	PREDICTED: Sus scrofa sulfide:quinone oxidoreductase, mitochondrial-like (LOC100152170), mRNA
EMPV1_02807	XM_003127221	LOC100525346	PREDICTED: Sus scrofa poliovirus receptor-related protein 2-like (LOC100525346), mRNA
EMPV1_02808	XM_003127327	LOC100518311	PREDICTED: Sus scrofa nitric oxide synthase-interacting protein-like (LOC100518311), mRNA
EMPV1_02817	XM_001926056	LOC100154192	PREDICTED: Sus scrofa e3 ubiquitin-protein ligase NEDD4-like (LOC100154192), mRNA
EMPV1_02824	XM_003127161	LOC100512661	PREDICTED: Sus scrofa cornifelin-like, transcript variant 2 (LOC100512661), mRNA
EMPV1_02826	XM_001927498	LOC100156003	PREDICTED: Sus scrofa ankyrin repeat and sterile alpha motif domain-containing protein 1B-like (LOC100156003), mRNA
EMPV1_02833	XM_003126546	LOC100520023	PREDICTED: Sus scrofa CD27 antigen-like (LOC100520023), mRNA
EMPV1_02834	XM_003355204	LOC100621389	PREDICTED: Sus scrofa histone H4-like (LOC100621389), mRNA
EMPV1_02838	XM_003126370	LOC100516909	PREDICTED: Sus scrofa nuclear pore complex protein Nup107-like (LOC100516909), mRNA
EMPV1_02842	XM_003357847	LOC100622528	PREDICTED: Sus scrofa hypothetical protein LOC100622528 (LOC100622528), partial mRNA
EMPV1_02848	XM_003130749	LOC100513617	PREDICTED: Sus scrofa FERM domain-containing protein 4A-like (LOC100513617), mRNA
EMPV1_02849	XM_003131884	LOC100522828	PREDICTED: Sus scrofa ubiquitin-conjugating enzyme E2 G1-like (LOC100522828), mRNA
EMPV1_02852	XM_003356602	LOC100623549	PREDICTED: Sus scrofa hypothetical protein LOC100623549 (LOC100623549), mRNA
EMPV1_02853	XM_003360589	LOC100625270	PREDICTED: Sus scrofa alpha-N-acetylneuraminide alpha-2,8-sialyltransferase-like (LOC100625270), partial mRNA
EMPV1_02857	XM_003131574	LOC100513042	PREDICTED: Sus scrofa radical S-adenosyl methionine domain-containing protein 1, mitochondrial-like (LOC100513042), mRNA
EMPV1_02862	XM_003360186	LOC100621435	PREDICTED: Sus scrofa heterogeneous nuclear ribonucleoproteins A2/B1-like, transcript variant 1 (LOC100621435), mRNA
EMPV1_02871	XR_130310	LOC100152397	PREDICTED: Sus scrofa kinectin-like (LOC100152397), miscRNA
EMPV1_02873	XM_003355192	LOC100626724	PREDICTED: Sus scrofa protein prune homolog (LOC100626724), mRNA
EMPV1_02880	XM_001926988	LOC100152160	PREDICTED: Sus scrofa hypothetical protein LOC100152160, transcript variant 1 (LOC100152160), mRNA
EMPV1_02886	XM_003123068	LOC100524302	PREDICTED: Sus scrofa chromatin assembly factor 1 subunit A-like (LOC100524302), mRNA
EMPV1_02889	XM_003127430	LOC100525227	PREDICTED: Sus scrofa leukocyte immunoglobulin-like receptor subfamily B member 3-like (LOC100525227), partial mRNA
EMPV1_02899	XM_003129906	LOC100513488	PREDICTED: Sus scrofa myelin protein zero-like protein 2-like (LOC100513488), mRNA
EMPV1_02900	XR_130968	LOC100520978	PREDICTED: Sus scrofa complement component 1 Q subcomponent-binding protein, mitochondrial-like (LOC100520978), miscRNA
EMPV1_02906	XM_003353274	LOC100625367	PREDICTED: Sus scrofa autophagy protein 5-like (LOC100625367), mRNA
EMPV1_02908	XM_003354066	LOC100622538	PREDICTED: Sus scrofa dynamin-2-like (LOC100622538), mRNA
EMPV1_02917	XM_003128486	LOC100516621	PREDICTED: Sus scrofa pro-neuregulin-4, membrane-bound isoform-like (LOC100516621), mRNA
EMPV1_02925	XM_003128022	LOC100524686	PREDICTED: Sus scrofa putative methyltransferase NSUN4-like (LOC100524686), mRNA
EMPV1_02926	XM_003127476	LOC100519780	PREDICTED: Sus scrofa peroxisomal proliferator-activated receptor A-interacting complex 285 kDa protein-like (LOC100519780), mRNA
EMPV1_02934	XM_003353609	LOC100628178	PREDICTED: Sus scrofa proteasome-associated protein ECM29 homolog (LOC100628178), mRNA
EMPV1_02935	XR_131441	LOC100517480	PREDICTED: Sus scrofa olfactory receptor 2J1-like (LOC100517480), miscRNA
EMPV1_02941	XM_003129136	LOC100516920	PREDICTED: Sus scrofa transmembrane protein 131-like (LOC100516920), mRNA
EMPV1_02948	XM_003122844	LOC100519700	PREDICTED: Sus scrofa activating molecule in BECN1-regulated autophagy protein 1-like (LOC100519700), mRNA
EMPV1_02955	XM_001925513	LOC100153801	PREDICTED: Sus scrofa ephexin-1-like (LOC100153801), mRNA
EMPV1_02962	XM_003358077	LOC100620438	PREDICTED: Sus scrofa signal transducer and activator of transcription 5A-like (LOC100620438), mRNA
EMPV1_02965	XM_003126755	LOC100513796	PREDICTED: Sus scrofa otogelin-like (LOC100513796), mRNA
EMPV1_02968	XM_003129387	LOC100518741	PREDICTED: Sus scrofa nuclear receptor-interacting protein 3-like (LOC100518741), mRNA
EMPV1_02969	XM_003133805	LOC100511107	PREDICTED: Sus scrofa serine/threonine-protein kinase 25-like (LOC100511107), mRNA
EMPV1_02986	XM_003123868	LOC100525452	PREDICTED: Sus scrofa zinc finger protein 474-like (LOC100525452), mRNA
EMPV1_02990	XM_003353167	LOC100523935	PREDICTED: Sus scrofa protein SERAC1-like (LOC100523935), mRNA
EMPV1_02991	XM_003125289	LOC100521316	PREDICTED: Sus scrofa GPN-loop GTPase 1-like (LOC100521316), mRNA
EMPV1_02993	XM_003121945	LOC100514445	PREDICTED: Sus scrofa uncharacterized protein C9orf135 homolog (LOC100514445), mRNA
EMPV1_02995	XM_003360788	LOC100622990	PREDICTED: Sus scrofa ewing's tumor-associated antigen 1 homolog (LOC100622990), mRNA
EMPV1_03016	XM_003123640	LOC100518897	PREDICTED: Sus scrofa UPF0544 protein C5orf45 homolog (LOC100518897), mRNA
EMPV1_03017	XM_003128412	LOC100514413	PREDICTED: Sus scrofa GTP-binding protein 2-like (LOC100514413), mRNA
EMPV1_03043	NM_001044582	LOC733651	Sus scrofa zinc finger protein 265 (LOC733651), mRNA
EMPV1_03052	XM_003354600	LOC100626042	PREDICTED: Sus scrofa MKL/myocardin-like protein 2-like (LOC100626042), mRNA
EMPV1_03053	XM_003124882	LOC100518724	PREDICTED: Sus scrofa mitogen-activated protein kinase kinase kinase kinase 4-like (LOC100518724), mRNA
EMPV1_03054	XM_003126018	LOC100520958	PREDICTED: Sus scrofa josephin-1-like, transcript variant 2 (LOC100520958), mRNA
EMPV1_03062	XM_003134761	LOC100517869	PREDICTED: Sus scrofa f-actin-capping protein subunit alpha-2-like (LOC100517869), mRNA
EMPV1_03075	XR_131235	LOC100628143	PREDICTED: Sus scrofa HERV-R_7q21.2 provirus ancestral Env polyprotein-like (LOC100628143), miscRNA
EMPV1_03078	XM_001926981	LOC100156957	PREDICTED: Sus scrofa histone H2B type 1-like, transcript variant 1 (LOC100156957), mRNA
EMPV1_03080	XM_003126021	LOC100521622	PREDICTED: Sus scrofa SUN domain-containing protein 2-like (LOC100521622), mRNA
EMPV1_03085	XM_003360430	LOC100515520	PREDICTED: Sus scrofa 60S ribosomal protein L39-like (LOC100515520), mRNA
EMPV1_03086	XM_003358106	LOC100626580	PREDICTED: Sus scrofa ankyrin repeat domain-containing protein 40-like (LOC100626580), mRNA
EMPV1_03087	XM_003129661	LOC100520443	PREDICTED: Sus scrofa glycerophosphodiester phosphodiesterase domain-containing protein 5-like (LOC100520443), mRNA
EMPV1_03091	XR_131021	LOC100517427	PREDICTED: Sus scrofa hypothetical LOC100517427 (LOC100517427), miscRNA
EMPV1_03094	XM_003123510	LOC100520722	PREDICTED: Sus scrofa myosin-IXb-like (LOC100520722), mRNA
EMPV1_03097	XM_003124171	LOC100515773	PREDICTED: Sus scrofa olfactory receptor 4C46-like (LOC100515773), mRNA
EMPV1_03113	XM_003129484.1	LOC100523456	PREDICTED: Sus scrofa olfactory receptor 52N4-like (LOC100523456), mRNA
EMPV1_03117	XM_003133881	LOC100513890	PREDICTED: Sus scrofa alanine--glyoxylate aminotransferase 2, mitochondrial-like (LOC100513890), mRNA
EMPV1_03124	XM_003132570	LOC100515448	PREDICTED: Sus scrofa mitogen-activated protein kinase kinase kinase 13-like (LOC100515448), mRNA
EMPV1_03132	XR_130653	LOC100518309	PREDICTED: Sus scrofa serine/threonine-protein kinase PAK 4-like (LOC100518309), miscRNA
EMPV1_03133	XM_003355362	LOC100626503	PREDICTED: Sus scrofa apolipoprotein L3-like (LOC100626503), mRNA
EMPV1_03142	XR_130266	LOC100627571	PREDICTED: Sus scrofa hypothetical LOC100627571 (LOC100627571), miscRNA
EMPV1_03145	XM_003123233	LOC100513718	PREDICTED: Sus scrofa olfactory receptor 7D4-like (LOC100513718), mRNA
EMPV1_03149	XM_003124579	LOC100515197	PREDICTED: Sus scrofa multidrug resistance-associated protein 6-like (LOC100515197), partial mRNA
EMPV1_03151	XM_003355117	LOC100625595	PREDICTED: Sus scrofa olfactory receptor 6Y1-like (LOC100625595), mRNA
EMPV1_03158	XM_001925927	LOC100157701	PREDICTED: Sus scrofa oxidative stress-induced growth inhibitor 2-like (LOC100157701), mRNA
EMPV1_03159	XM_003129551	LOC100525474	PREDICTED: Sus scrofa olfactory receptor 51G2-like (LOC100525474), mRNA
EMPV1_03161	XM_003354653	LOC100525039	PREDICTED: Sus scrofa protein FAM195A-like (LOC100525039), mRNA
EMPV1_03168	XM_003134778	LOC100521761	PREDICTED: Sus scrofa THAP domain-containing protein 5-like (LOC100521761), mRNA
EMPV1_03170	XM_003125564	LOC100512961	PREDICTED: Sus scrofa epithelial splicing regulatory protein 1-like, transcript variant 1 (LOC100512961), mRNA
EMPV1_03182	XM_003121456	LOC100513511	PREDICTED: Sus scrofa methionyl-tRNA formyltransferase, mitochondrial-like (LOC100513511), mRNA
EMPV1_03189	XM_003133541	LOC100513955	PREDICTED: Sus scrofa asparagine synthetase domain-containing protein 1-like (LOC100513955), mRNA
EMPV1_03193	XM_003357920	LOC100522272	PREDICTED: Sus scrofa forkhead box protein K2-like (LOC100522272), mRNA
EMPV1_03201	XM_003357529	LOC100627158	PREDICTED: Sus scrofa rho guanine nucleotide exchange factor 5-like (LOC100627158), mRNA
EMPV1_03202	XM_003361538	LOC100623062	PREDICTED: Sus scrofa serine/threonine-protein phosphatase 2B catalytic subunit gamma isoform-like, transcript variant 1 (LOC100623062), mRNA
EMPV1_03210	XM_003359688	LOC100620812	PREDICTED: Sus scrofa arf-GAP with GTPase, ANK repeat and PH domain-containing protein 1-like (LOC100620812), mRNA
EMPV1_03217	XM_003358494	LOC100624317	PREDICTED: Sus scrofa s-adenosylmethionine mitochondrial carrier protein-like (LOC100624317), mRNA
EMPV1_03258	XM_003122686	LOC100515007	PREDICTED: Sus scrofa oxysterol-binding protein 1-like (LOC100515007), mRNA
EMPV1_03268	XR_130935	LOC100513430	PREDICTED: Sus scrofa neurogenic differentiation factor 2-like (LOC100513430), miscRNA
EMPV1_03272	XM_001928331	LOC100152377	PREDICTED: Sus scrofa TP53-target gene 5 protein-like (LOC100152377), mRNA
EMPV1_03273	XM_003126021	LOC100521622	PREDICTED: Sus scrofa SUN domain-containing protein 2-like (LOC100521622), mRNA
EMPV1_03281	XM_003135142	LOC100512938	PREDICTED: Sus scrofa hephaestin-like (LOC100512938), mRNA
EMPV1_03284	XM_003130292	LOC100511466	PREDICTED: Sus scrofa olfactory receptor 13-like (LOC100511466), mRNA
EMPV1_03285	XM_001926385	LOC100157646	PREDICTED: Sus scrofa protein SIX6OS1-like (LOC100157646), mRNA
EMPV1_03292	XM_003122870	LOC100525733	PREDICTED: Sus scrofa probable methylthioribulose-1-phosphate dehydratase-like (LOC100525733), mRNA
EMPV1_03296	XM_003124281	LOC100513979	PREDICTED: Sus scrofa vacuolar fusion protein CCZ1 homolog (LOC100513979), mRNA
EMPV1_03298	XM_003135176	LOC100151779	PREDICTED: Sus scrofa NHS-like protein 2-like (LOC100151779), mRNA
EMPV1_03306	XM_003126468	LOC100514901	PREDICTED: Sus scrofa apoptosis facilitator Bcl-2-like protein 14-like (LOC100514901), mRNA
EMPV1_03307	XM_003355620.1	LOC100624696	PREDICTED: Sus scrofa twinfilin-1-like (LOC100624696), mRNA
EMPV1_03311	XM_003129033	LOC100523453	PREDICTED: Sus scrofa phosducin-like protein 2-like (LOC100523453), mRNA
EMPV1_03315	XM_003127186	LOC100519153	PREDICTED: Sus scrofa CD177 antigen-like, transcript variant 1 (LOC100519153), mRNA
EMPV1_03318	XR_130286	LOC100157849	PREDICTED: Sus scrofa forkhead box protein B1-like (LOC100157849), miscRNA
EMPV1_03335	XM_003124243	LOC100520727	PREDICTED: Sus scrofa Golgi to ER traffic protein 4 homolog (LOC100520727), mRNA
EMPV1_03348	XM_003356670.1	LOC100157865	PREDICTED: Sus scrofa transmembrane 4 superfamily member 8 (LOC100157865), mRNA
EMPV1_03353	XM_003358797	LOC100620515	PREDICTED: Sus scrofa golgin subfamily B member 1-like (LOC100620515), mRNA
EMPV1_03358	XM_003357477	LOC100621146	PREDICTED: Sus scrofa nucleoporin-like protein 2-like (LOC100621146), mRNA
EMPV1_03361	XM_003134232	LOC100526021	PREDICTED: Sus scrofa DNA polymerase beta-like (LOC100526021), mRNA
EMPV1_03364	XM_003121896	LOC100512206	PREDICTED: Sus scrofa protein FAM154A-like (LOC100512206), mRNA
EMPV1_03365	XM_003357633	LOC100516871	PREDICTED: Sus scrofa MOSC domain-containing protein 1, mitochondrial-like (LOC100516871), mRNA
EMPV1_03368	XM_003134280	LOC100524915	PREDICTED: Sus scrofa hypothetical protein LOC100524915 (LOC100524915), mRNA
EMPV1_03370	XM_003132932	LOC100522833	PREDICTED: Sus scrofa glycolipid transfer protein-like (LOC100522833), mRNA
EMPV1_03373	XM_003361709	LOC100626499	PREDICTED: Sus scrofa 26S proteasome non-ATPase regulatory subunit 10-like, transcript variant 1 (LOC100626499), mRNA
EMPV1_03374	XM_003134977	LOC100525438	PREDICTED: Sus scrofa apolipoprotein O-like (LOC100525438), mRNA
EMPV1_03388	XM_003126880	LOC100511082	PREDICTED: Sus scrofa splicing factor 3B subunit 3-like (LOC100511082), mRNA
EMPV1_03393	XM_003125015	LOC100518187	PREDICTED: Sus scrofa ancient ubiquitous protein 1-like (LOC100518187), mRNA
EMPV1_03397	XM_003124107	LOC100518363	PREDICTED: Sus scrofa olfactory receptor 4P4-like (LOC100518363), mRNA
EMPV1_03407	XM_003132758	LOC100511159	PREDICTED: Sus scrofa protein FAM165B-like (LOC100511159), mRNA
EMPV1_03413	XM_003133975	LOC100521344	PREDICTED: Sus scrofa vasculin-like (LOC100521344), mRNA
EMPV1_03416	XM_003126476	LOC100518306	PREDICTED: Sus scrofa protein mago nashi homolog 2-like (LOC100518306), mRNA
EMPV1_03420	XM_001926049	LOC100152152	PREDICTED: Sus scrofa olfactory receptor 5V1-like (LOC100152152), mRNA
EMPV1_03425	XM_003355068	LOC100152763	PREDICTED: Sus scrofa nucleoside-diphosphate kinase 7 (LOC100152763), partial mRNA
EMPV1_03432	XM_003132675	LOC100515449	PREDICTED: Sus scrofa uncharacterized protein C3orf17-like, transcript variant 2 (LOC100515449), mRNA
EMPV1_03434	XM_003134816	LOC100514551	PREDICTED: Sus scrofa peptidyl-prolyl cis-trans isomerase FKBP14-like (LOC100514551), mRNA
EMPV1_03442	XM_003359409	LOC100627357	PREDICTED: Sus scrofa olfactory receptor 13A1-like (LOC100627357), mRNA
EMPV1_03443	XM_003133234.2	LOC100511352	PREDICTED: Sus scrofa hypothetical protein LOC100511352 (LOC100511352), mRNA
EMPV1_03445	XM_003135495	LOC100525500	PREDICTED: Sus scrofa serine/threonine-protein kinase SRPK3-like (LOC100525500), mRNA
EMPV1_03465	XM_003124882	LOC100518724	PREDICTED: Sus scrofa mitogen-activated protein kinase kinase kinase kinase 4-like (LOC100518724), mRNA
EMPV1_03469	XM_003353870	LOC100624489	PREDICTED: Sus scrofa olfactory receptor 4S1-like (LOC100624489), mRNA
EMPV1_03478	XM_001927133	LOC100153541	PREDICTED: Sus scrofa apoptosis-inducing factor 2-like (LOC100153541), mRNA
EMPV1_03487	XM_003353945	LOC100625775	PREDICTED: Sus scrofa aryl hydrocarbon receptor nuclear translocator-like protein 1-like (LOC100625775), mRNA
EMPV1_03492	XM_003358694	LOC100525539	PREDICTED: Sus scrofa fragile X mental retardation syndrome-related protein 1-like (LOC100525539), mRNA
EMPV1_03505	XM_003124885	LOC100519766	PREDICTED: Sus scrofa e3 ubiquitin-protein ligase RNF149-like (LOC100519766), mRNA
EMPV1_03510	XR_130612	LOC100623156	PREDICTED: Sus scrofa uncharacterized protein C12orf45 homolog (LOC100623156), miscRNA
EMPV1_03511	XM_003134013	LOC100513958	PREDICTED: Sus scrofa e3 ubiquitin-protein ligase TRIM23-like, transcript variant 1 (LOC100513958), mRNA
EMPV1_03513	XM_003354639	LOC100626782	PREDICTED: Sus scrofa zinc finger protein 205-like (LOC100626782), mRNA
EMPV1_03516	XM_003121336	LOC100523341	PREDICTED: Sus scrofa armadillo repeat-containing protein 2-like (LOC100523341), mRNA
EMPV1_03526	XM_003357458	LOC100624728	PREDICTED: Sus scrofa tetraspanin-13-like (LOC100624728), mRNA
EMPV1_03527	XM_003355721	LOC100620928	PREDICTED: Sus scrofa tubulin beta-3 chain-like (LOC100620928), mRNA
EMPV1_03529	XM_003358341	LOC100621188	PREDICTED: Sus scrofa ubiquitin-conjugating enzyme E2 E1-like (LOC100621188), mRNA
EMPV1_03534	XM_003356232	LOC100627843	PREDICTED: Sus scrofa nuclear inhibitor of protein phosphatase 1-like (LOC100627843), mRNA
EMPV1_03538	XM_003361417	LOC100622116	PREDICTED: Sus scrofa programmed cell death protein 2-like (LOC100622116), partial mRNA
EMPV1_03539	XR_130460.1	LOC100620729	PREDICTED: Sus scrofa hypothetical LOC100620729 (LOC100620729), miscRNA
EMPV1_03556	XM_003359429	LOC100625807	PREDICTED: Sus scrofa lactase-phlorizin hydrolase-like (LOC100625807), partial mRNA
EMPV1_03559	XM_003356465	LOC100623161	PREDICTED: Sus scrofa non-specific lipid-transfer protein-like (LOC100623161), partial mRNA
EMPV1_03567	XM_003353162	LOC100518455	PREDICTED: Sus scrofa mitogen-activated protein kinase kinase kinase 4-like (LOC100518455), mRNA
EMPV1_03569	XR_115733	LOC100512762	PREDICTED: Sus scrofa hypothetical LOC100512762, transcript variant 1 (LOC100512762), miscRNA
EMPV1_03570	XM_003358990	LOC100621757	PREDICTED: Sus scrofa 6-phosphofructokinase, liver type-like (LOC100621757), mRNA
EMPV1_03574	XM_003360535	LOC100625415	PREDICTED: Sus scrofa eukaryotic translation initiation factor 1A, X-chromosomal-like (LOC100625415), mRNA
EMPV1_03584	XM_003133666	LOC100519396	PREDICTED: Sus scrofa serine/threonine-protein kinase 36-like (LOC100519396), mRNA
EMPV1_03589	XM_003127108	LOC100515207	PREDICTED: Sus scrofa kunitz-type protease inhibitor 2-like, transcript variant 1 (LOC100515207), mRNA
EMPV1_03590	XM_003129813.2	LOC100523081	PREDICTED: Sus scrofa hypothetical protein LOC100523081 (LOC100523081), mRNA
EMPV1_03604	XM_003361400	LOC100627834	PREDICTED: Sus scrofa tetraspanin-9-like (LOC100627834), mRNA
EMPV1_03609	XM_003134232	LOC100526021	PREDICTED: Sus scrofa DNA polymerase beta-like (LOC100526021), mRNA
EMPV1_03613	XM_003131326	LOC100521290	PREDICTED: Sus scrofa dephospho-CoA kinase domain-containing protein-like, transcript variant 1 (LOC100521290), mRNA
EMPV1_03616	XM_003123872	LOC100526158	PREDICTED: Sus scrofa hypothetical protein LOC100526158 (LOC100526158), mRNA
EMPV1_03619	XM_003356379	LOC100622385	PREDICTED: Sus scrofa niemann-Pick C1 protein-like (LOC100622385), mRNA
EMPV1_03622	XM_003132008	LOC100520804	PREDICTED: Sus scrofa zinc phosphodiesterase ELAC protein 2-like, transcript variant 1 (LOC100520804), mRNA
EMPV1_03624	XR_131198	LOC100626353	PREDICTED: Sus scrofa NFX1-type zinc finger-containing protein 1-like (LOC100626353), miscRNA
EMPV1_03638	XM_003131656	LOC100517493	PREDICTED: Sus scrofa myotubularin-related protein 4-like (LOC100517493), mRNA
EMPV1_03646	XM_003353362	LOC100627134	PREDICTED: Sus scrofa DTW domain-containing protein 1-like (LOC100627134), mRNA
EMPV1_03654	XM_001924409	LOC100152857	PREDICTED: Sus scrofa transmembrane and coiled-coil domain-containing protein C6orf129-like (LOC100152857), mRNA
EMPV1_03655	XM_003124588	LOC100517087	PREDICTED: Sus scrofa tumor necrosis factor receptor superfamily member 17-like, transcript variant 2 (LOC100517087), mRNA
EMPV1_03657	XM_003134841	LOC100519635	PREDICTED: Sus scrofa homeobox protein Hox-A4-like (LOC100519635), mRNA
EMPV1_03662	XM_003123172	LOC100515428	PREDICTED: Sus scrofa lipid phosphate phosphatase-related protein type 2-like (LOC100515428), mRNA
EMPV1_03669	XM_003129284	LOC100522506	PREDICTED: Sus scrofa sodium/hydrogen exchanger-like domain-containing protein 1-like (LOC100522506), mRNA
EMPV1_03671	XM_003125003	LOC100515889	PREDICTED: Sus scrofa deoxyguanosine kinase, mitochondrial-like, transcript variant 1 (LOC100515889), mRNA
EMPV1_03688	XM_001929170	LOC100157272	PREDICTED: Sus scrofa opposite strand transcription unit to Stag3 (LOC100157272), mRNA
EMPV1_03691	XM_001927660	LOC100156286	PREDICTED: Sus scrofa uncharacterized protein C10orf90-like (LOC100156286), mRNA
EMPV1_03702	XM_003129029	LOC100522154	PREDICTED: Sus scrofa uncharacterized protein KIAA1211-like (LOC100522154), mRNA
EMPV1_03711	XM_003122399	LOC100514210	PREDICTED: Sus scrofa transaldolase-like (LOC100514210), mRNA
EMPV1_03715	XM_003127147	LOC100524024	PREDICTED: Sus scrofa UPF0692 protein C19orf54 homolog (LOC100524024), mRNA
EMPV1_03721	XM_003127798	LOC100512841	PREDICTED: Sus scrofa four and a half LIM domains protein 3-like (LOC100512841), mRNA
EMPV1_03723	XM_003355862	LOC100628159	PREDICTED: Sus scrofa splicing factor U2AF 26 kDa subunit-like, transcript variant 1 (LOC100628159), mRNA
EMPV1_03726	XM_003130941	LOC100526131	PREDICTED: Sus scrofa conserved oligomeric Golgi complex subunit 6-like (LOC100526131), mRNA
EMPV1_03728	XM_003133671	LOC100522649	PREDICTED: Sus scrofa regulated endocrine-specific protein 18-like (LOC100522649), mRNA
EMPV1_03729	XM_001925281	LOC100155040	PREDICTED: Sus scrofa tetratricopeptide repeat protein 35-like (LOC100155040), mRNA
EMPV1_03733	XR_130464	LOC100520609	PREDICTED: Sus scrofa hypothetical LOC100520609 (LOC100520609), miscRNA
EMPV1_03736	XM_003124705	LOC100526101	PREDICTED: Sus scrofa protein FAM173A-like (LOC100526101), mRNA
EMPV1_03738	XM_003353600	LOC100625952	PREDICTED: Sus scrofa transmembrane protein C9orf5-like (LOC100625952), mRNA
EMPV1_03741	XM_003132564	LOC100514010	PREDICTED: Sus scrofa peroxisomal bifunctional enzyme-like (LOC100514010), mRNA
EMPV1_03755	XM_003355585	LOC100626468	PREDICTED: Sus scrofa solute carrier family 2, facilitated glucose transporter member 3-like (LOC100626468), mRNA
EMPV1_03756	XM_003133102	LOC100518337	PREDICTED: Sus scrofa anthrax toxin receptor-like (LOC100518337), mRNA
EMPV1_03774	XM_003358301	LOC100627098	PREDICTED: Sus scrofa hypothetical protein LOC100627098 (LOC100627098), mRNA
EMPV1_03775	XR_131244	LOC100523940	PREDICTED: Sus scrofa transcription elongation factor A protein-like 5-like (LOC100523940), miscRNA
EMPV1_03781	XM_003356436.1	LOC100518613	PREDICTED: Sus scrofa plasminogen activator inhibitor 1 RNA-binding protein-like (LOC100518613), mRNA
EMPV1_03783	XM_003127292	LOC100511085	PREDICTED: Sus scrofa neurotrophin-4-like (LOC100511085), mRNA
EMPV1_03786	XM_003124472	LOC100522730	PREDICTED: Sus scrofa prostasin-like (LOC100522730), mRNA
EMPV1_03794	XM_003357860	LOC100622283	PREDICTED: Sus scrofa exosome complex exonuclease RRP44-like (LOC100622283), mRNA
EMPV1_03803	XR_130317	LOC100514146	PREDICTED: Sus scrofa uncharacterized protein C9orf93-like (LOC100514146), miscRNA
EMPV1_03805	XM_003358362.1	LOC100627099	PREDICTED: Sus scrofa 1-phosphatidylinositol-4,5-bisphosphate phosphodiesterase delta-1-like, transcript variant 2 (LOC100627099), mRNA
EMPV1_03819	XM_001927939	LOC100156127	PREDICTED: Sus scrofa histone H2B type 1-M-like (LOC100156127), mRNA
EMPV1_03824	XM_003123250	LOC100517700	PREDICTED: Sus scrofa olfactory receptor 7D4-like (LOC100517700), mRNA
EMPV1_03832	XM_003354190	LOC100513398	PREDICTED: Sus scrofa uncharacterized protein C5orf25-like (LOC100513398), mRNA
EMPV1_03834	XM_001928377	LOC100156854	PREDICTED: Sus scrofa monocarboxylate transporter 1-like (LOC100156854), mRNA
EMPV1_03876	XM_003124941	LOC100518605	PREDICTED: Sus scrofa e3 ubiquitin-protein ligase RNF181-like (LOC100518605), mRNA
EMPV1_03887	XM_003133800.2	LOC100525618	PREDICTED: Sus scrofa olfactory receptor 12-like (LOC100525618), mRNA
EMPV1_03890	XM_003358343	LOC100621653	PREDICTED: Sus scrofa 3-oxoacyl-[acyl-carrier-protein] synthase, mitochondrial-like (LOC100621653), mRNA
EMPV1_03899	XM_001927358	LOC100157036	PREDICTED: Sus scrofa UPF0364 protein C6orf211 homolog (LOC100157036), mRNA
EMPV1_03900	XM_003126714	LOC100517825	PREDICTED: Sus scrofa FYVE, RhoGEF and PH domain-containing protein 6-like (LOC100517825), mRNA
EMPV1_03904	XM_003121778	LOC100525849	PREDICTED: Sus scrofa trafficking protein particle complex subunit 6B-like, transcript variant 1 (LOC100525849), mRNA
EMPV1_03907	Ssc.7610	LOC100519425	DAZ-associated protein 2-like
EMPV1_03908	XM_003354253	LOC100625010	PREDICTED: Sus scrofa zinc finger protein 474-like, transcript variant 2 (LOC100625010), mRNA
EMPV1_03910	XM_003127475	LOC100519606	PREDICTED: Sus scrofa ret finger protein-like 4A-like (LOC100519606), mRNA
EMPV1_03914	XM_001924393	LOC100157310	PREDICTED: Sus scrofa olfactory receptor 13C2-like (LOC100157310), mRNA
EMPV1_03920	XM_003128256.1	LOC100519492	PREDICTED: Sus scrofa olfactory receptor 12D2-like (LOC100519492), mRNA
EMPV1_03927	XM_001924597	LOC100157490	PREDICTED: Sus scrofa FGFR1 oncogene partner 2 homolog (LOC100157490), mRNA
EMPV1_03930	XM_003132335	LOC100514009	PREDICTED: Sus scrofa histone-lysine N-methyltransferase SETMAR-like (LOC100514009), mRNA
EMPV1_03932	XM_001924825	LOC100156225	PREDICTED: Sus scrofa olfactory receptor 5K3-like (LOC100156225), mRNA
EMPV1_03940	XM_003353186	LOC100624929	PREDICTED: Sus scrofa uncharacterized protein C6orf72 homolog (LOC100624929), mRNA
EMPV1_03941	XM_003125711	LOC100524986	PREDICTED: Sus scrofa protein misato homolog 1-like (LOC100524986), mRNA
EMPV1_03943	XM_003122663	LOC100524972	PREDICTED: Sus scrofa membrane-spanning 4-domains subfamily A member 6E-like, transcript variant 1 (LOC100524972), mRNA
EMPV1_03959	XM_001927140	LOC100155405	PREDICTED: Sus scrofa olfactory receptor 4K1-like (LOC100155405), mRNA
EMPV1_03972	XM_003358520	LOC100625136	PREDICTED: Sus scrofa sodium- and chloride-dependent GABA transporter 3-like (LOC100625136), mRNA
EMPV1_03977	XM_003355421	LOC100518969	PREDICTED: Sus scrofa homeobox protein Hox-C13-like (LOC100518969), mRNA
EMPV1_03984	XM_001928238	LOC100152655	PREDICTED: Sus scrofa lysM and putative peptidoglycan-binding domain-containing protein 4-like (LOC100152655), mRNA
EMPV1_03988	XM_003354255	LOC100625780	PREDICTED: Sus scrofa sorting nexin-22-like (LOC100625780), mRNA
EMPV1_03990	XM_003127477.1	LOC100519960	PREDICTED: Sus scrofa NACHT, LRR and PYD domains-containing protein 9-like (LOC100519960), mRNA
EMPV1_03998	XM_003128668	LOC100515216	PREDICTED: Sus scrofa translation initiation factor eIF-2B subunit beta-like (LOC100515216), mRNA
EMPV1_03999	XM_003122241	LOC100523836	PREDICTED: Sus scrofa neuronal calcium sensor 1-like (LOC100523836), mRNA
EMPV1_04001	XM_001928761	LOC100155122	PREDICTED: Sus scrofa EP300-interacting inhibitor of differentiation 1-like (LOC100155122), mRNA
EMPV1_04002	XM_003354651	LOC100524368	PREDICTED: Sus scrofa peroxisomal 2,4-dienoyl-CoA reductase-like, transcript variant 2 (LOC100524368), mRNA
EMPV1_04007	XM_003357275	LOC100525708	PREDICTED: Sus scrofa cullin-5-like (LOC100525708), mRNA
EMPV1_04010	XM_003132277	LOC100516042	PREDICTED: Sus scrofa pyruvate dehydrogenase E1 component subunit beta, mitochondrial-like (LOC100516042), mRNA
EMPV1_04015	XM_003356710	LOC100157270	PREDICTED: Sus scrofa DDB1- and CUL4-associated factor 11-like (LOC100157270), mRNA
EMPV1_04017	XM_003125562	LOC100512408	PREDICTED: Sus scrofa protein virilizer homolog (LOC100512408), mRNA
EMPV1_04019	XM_003123295	LOC100513459	PREDICTED: Sus scrofa olfactory receptor 7D2-like (LOC100513459), mRNA
EMPV1_04022	XM_003122123.1	LOC100517451	PREDICTED: Sus scrofa olfactory receptor 1J4-like (LOC100517451), mRNA
EMPV1_04025	XM_003133951	LOC100515451	PREDICTED: Sus scrofa lipid phosphate phosphohydrolase 1-like (LOC100515451), mRNA
EMPV1_04029	XM_003354219	LOC100521436	PREDICTED: Sus scrofa protein FAM172A-like, transcript variant 2 (LOC100521436), mRNA
EMPV1_04035	XM_003123078	LOC100526035	PREDICTED: Sus scrofa hepatoma-derived growth factor-related protein 2-like (LOC100526035), mRNA
EMPV1_04041	XM_003354106	LOC100623957	PREDICTED: Sus scrofa NADH dehydrogenase [ubiquinone] 1 beta subcomplex subunit 7-like (LOC100623957), mRNA
EMPV1_04046	XM_003126514.1	LOC100511328	PREDICTED: Sus scrofa hypothetical protein LOC100511328 (LOC100511328), mRNA
EMPV1_04049	XM_003121991	LOC100513390	PREDICTED: Sus scrofa putative olfactory receptor ENSP00000348552-like (LOC100513390), mRNA
EMPV1_04057	XM_003358404	LOC100621687	PREDICTED: Sus scrofa sodium- and chloride-dependent transporter XTRP3-like (LOC100621687), mRNA
EMPV1_04062	XM_003122803	LOC100511244	PREDICTED: Sus scrofa kelch repeat and BTB domain-containing protein 4-like (LOC100511244), mRNA
EMPV1_04074	XM_003129392	LOC100519788	PREDICTED: Sus scrofa nuclear receptor-interacting protein 3-like (LOC100519788), mRNA
EMPV1_04076	XM_003355995	LOC100623314	PREDICTED: Sus scrofa potassium voltage-gated channel subfamily A member 7-like (LOC100623314), mRNA
EMPV1_04082	XM_003357502	LOC100627848	PREDICTED: Sus scrofa serine/threonine-protein kinase SRPK2-like (LOC100627848), mRNA
EMPV1_04085	Ssc.51771	LOC100037971	Phosphodiesterase 11A
EMPV1_04090	XM_003128760	LOC100524383	PREDICTED: Sus scrofa olfactory receptor 4F21-like (LOC100524383), mRNA
EMPV1_04096	XM_003131233	LOC100514979	PREDICTED: Sus scrofa tripartite motif-containing protein 47-like (LOC100514979), mRNA
EMPV1_04098	XM_003359503	LOC100622960	PREDICTED: Sus scrofa leptin receptor overlapping transcript-like 1-like (LOC100622960), mRNA
EMPV1_04111	XM_003134145	LOC100515934	PREDICTED: Sus scrofa annexin A6-like (LOC100515934), mRNA
EMPV1_04116	XM_001928226	LOC100157816	PREDICTED: Sus scrofa microtubule-associated tumor suppressor candidate 2-like (LOC100157816), mRNA
EMPV1_04120	XM_003135498	LOC100525850	PREDICTED: Sus scrofa isocitrate dehydrogenase [NAD] subunit gamma, mitochondrial-like, transcript variant 2 (LOC100525850), mRNA
EMPV1_04126	XM_003124379	LOC100518655	PREDICTED: Sus scrofa olfactory receptor 14C36-like (LOC100518655), mRNA
EMPV1_04129	XR_115818	LOC100522731	PREDICTED: Sus scrofa hypothetical LOC100522731 (LOC100522731), miscRNA
EMPV1_04139	XM_003131055	LOC100519915	PREDICTED: Sus scrofa muscleblind-like protein 2-like (LOC100519915), mRNA
EMPV1_04142	XM_003126819	LOC100513354	PREDICTED: Sus scrofa hypothetical protein LOC100513354 (LOC100513354), mRNA
EMPV1_04146	XM_003126560	LOC100524622	PREDICTED: Sus scrofa NADH dehydrogenase [ubiquinone] 1 alpha subcomplex subunit 9, mitochondrial-like (LOC100524622), mRNA
EMPV1_04147	Ssc.49056	LOC100523959	Protein orai-3-like
EMPV1_04152	XM_003130060	LOC100514174	PREDICTED: Sus scrofa toll/interleukin-1 receptor domain-containing adapter protein-like (LOC100514174), mRNA
EMPV1_04157	XM_003361221	LOC100623338	PREDICTED: Sus scrofa general transcription factor II-I-like (LOC100623338), partial mRNA
EMPV1_04161	XM_003355520	LOC100620115	PREDICTED: Sus scrofa zinc finger C3H1 domain-containing protein-like (LOC100620115), mRNA
EMPV1_04162	XM_003122382	LOC100525381	PREDICTED: Sus scrofa olfactory receptor 1L6-like (LOC100525381), mRNA
EMPV1_04163	XM_003121779	LOC100525849	PREDICTED: Sus scrofa trafficking protein particle complex subunit 6B-like, transcript variant 2 (LOC100525849), mRNA
EMPV1_04168	XM_003353820	LOC100620756	PREDICTED: Sus scrofa LRRN4 C-terminal-like protein-like (LOC100620756), mRNA
EMPV1_04171	XM_003358009	LOC100523274	PREDICTED: Sus scrofa leucine-rich repeat-containing protein 37A-like (LOC100523274), mRNA
EMPV1_04173	XM_003129029	LOC100522154	PREDICTED: Sus scrofa uncharacterized protein KIAA1211-like (LOC100522154), mRNA
EMPV1_04174	XM_003360263	LOC100626587	PREDICTED: Sus scrofa DET1- and DDB1-associated protein 1-like (LOC100626587), mRNA
EMPV1_04181	XM_003360050	LOC100626452	PREDICTED: Sus scrofa transcription initiation factor TFIID subunit 4-like (LOC100626452), mRNA
EMPV1_04188	XM_003134908	LOC100519579	PREDICTED: Sus scrofa POU domain, class 6, transcription factor 2-like (LOC100519579), mRNA
EMPV1_04192	XM_003125603	LOC100521620	PREDICTED: Sus scrofa hydroxyacid-oxoacid transhydrogenase, mitochondrial-like (LOC100521620), mRNA
EMPV1_04206	XM_003361802	LOC100625039	PREDICTED: Sus scrofa bcl-2-like protein 11-like, transcript variant 2 (LOC100625039), mRNA
EMPV1_04207	XR_130932	LOC100515753	PREDICTED: Sus scrofa zona pellucida-binding protein 2-like (LOC100515753), miscRNA
EMPV1_04212	XM_003121116	LOC100522841	PREDICTED: Sus scrofa 40S ribosomal protein S15a-like (LOC100522841), mRNA
EMPV1_04228	XM_003359398	LOC100156267	PREDICTED: Sus scrofa CLRN3 protein (LOC100156267), mRNA
EMPV1_04236	XM_003356722	LOC100624131	PREDICTED: Sus scrofa olfactory receptor 4Q2-like (LOC100624131), mRNA
EMPV1_04243	XM_003360819	LOC100626969	PREDICTED: Sus scrofa lipoma-preferred partner-like (LOC100626969), partial mRNA
EMPV1_04248	XM_001928514	LOC100154143	PREDICTED: Sus scrofa antioxidant protein, transcript variant 1 (LOC100154143), mRNA
EMPV1_04257	XR_131245	LOC100526028	PREDICTED: Sus scrofa putative zinc finger CCHC domain-containing protein 18-like (LOC100526028), miscRNA
EMPV1_04264	XM_003129790.1	LOC100516989	PREDICTED: Sus scrofa ankyrin repeat domain-containing protein 49-like (LOC100516989), mRNA
EMPV1_04269	XM_003132317	LOC100524647	PREDICTED: Sus scrofa TATA element modulatory factor-like (LOC100524647), mRNA
EMPV1_04270	XM_003132955	LOC100519626	PREDICTED: Sus scrofa cytochrome b-c1 complex subunit 9-like (LOC100519626), mRNA
EMPV1_04276	XM_003356528	LOC100622340	PREDICTED: Sus scrofa nucleolar protein 7-like (LOC100622340), mRNA
EMPV1_04300	XM_003125939	LOC100515435	PREDICTED: Sus scrofa hypothetical protein LOC100515435 (LOC100515435), partial mRNA
EMPV1_04314	XM_003122200	LOC100512699	PREDICTED: Sus scrofa probable tRNA pseudouridine synthase 2-like (LOC100512699), partial mRNA
EMPV1_04319	XM_003359764	LOC100627105	PREDICTED: Sus scrofa succinyl-CoA:3-ketoacid-coenzyme A transferase 1, mitochondrial-like (LOC100627105), mRNA
EMPV1_04326	XR_131026	LOC100152428	PREDICTED: Sus scrofa multidrug resistance-associated protein 1-like (LOC100152428), miscRNA
EMPV1_04332	XM_003123069	LOC100524481	PREDICTED: Sus scrofa UBX domain-containing protein 6-like (LOC100524481), mRNA
EMPV1_04334	XM_003129224	LOC100523981	PREDICTED: Sus scrofa cGMP-specific 3',5'-cyclic phosphodiesterase-like (LOC100523981), mRNA
EMPV1_04338	XM_003360962	LOC100624976	PREDICTED: Sus scrofa centrosomal protein of 41 kDa-like (LOC100624976), mRNA
EMPV1_04342	XM_001927449	LOC100156143	PREDICTED: Sus scrofa putative olfactory receptor 2B8-like (LOC100156143), mRNA
EMPV1_04350	XM_003126257	LOC100157122	PREDICTED: Sus scrofa Ormdl2 protein, transcript variant 2 (LOC100157122), mRNA
EMPV1_04358	XM_003356193	LOC100620312	PREDICTED: Sus scrofa hypothetical protein LOC100620312 (LOC100620312), mRNA
EMPV1_04362	XM_003133959	LOC100517618	PREDICTED: Sus scrofa ATP-dependent RNA helicase DHX29-like (LOC100517618), mRNA
EMPV1_04370	XM_003124084	LOC100513650	PREDICTED: Sus scrofa grpE protein homolog 2, mitochondrial-like, transcript variant 2 (LOC100513650), mRNA
EMPV1_04384	XM_003357291	LOC100622527	PREDICTED: Sus scrofa alpha-crystallin B chain-like (LOC100622527), mRNA
EMPV1_04391	XM_003127657	LOC100511331	PREDICTED: Sus scrofa aflatoxin B1 aldehyde reductase member 2-like (LOC100511331), mRNA
EMPV1_04399	XM_003123992	LOC100524488	PREDICTED: Sus scrofa nucleotide exchange factor SIL1-like (LOC100524488), mRNA
EMPV1_04408	XM_003133501	LOC100516520	PREDICTED: Sus scrofa heterogeneous nuclear ribonucleoprotein A3-like, transcript variant 1 (LOC100516520), mRNA
EMPV1_04412	XM_003360397	LOC100513130	PREDICTED: Sus scrofa protein BEX1-like, transcript variant 2 (LOC100513130), mRNA
EMPV1_04413	XR_130775	LOC100626917	PREDICTED: Sus scrofa thyroid receptor-interacting protein 11-like (LOC100626917), miscRNA
EMPV1_04421	XM_003134709	LOC100520525	PREDICTED: Sus scrofa interferon regulatory factor 5-like (LOC100520525), partial mRNA
EMPV1_04422	XR_130384	LOC100621302	PREDICTED: Sus scrofa hypothetical LOC100621302 (LOC100621302), miscRNA
EMPV1_04424	XM_003355458	LOC100155956	PREDICTED: Sus scrofa unactive progesterone receptor, 23 kD, transcript variant 4 (LOC100155956), mRNA
EMPV1_04425	XM_001928221	LOC100154648	PREDICTED: Sus scrofa lipid phosphate phosphatase-related protein type 1-like, transcript variant 1 (LOC100154648), mRNA
EMPV1_04426	XR_116424	LOC100521598	PREDICTED: Sus scrofa hypothetical LOC100521598 (LOC100521598), miscRNA
EMPV1_04433	XM_003359087	LOC100625917	PREDICTED: Sus scrofa transmembrane emp24 domain-containing protein 2-like, transcript variant 1 (LOC100625917), mRNA
EMPV1_04434	XM_001925049	LOC100157704	PREDICTED: Sus scrofa olfactory receptor 1L8-like (LOC100157704), mRNA
EMPV1_04445	XM_003126021	LOC100521622	PREDICTED: Sus scrofa SUN domain-containing protein 2-like (LOC100521622), mRNA
EMPV1_04447	XM_003134269	LOC100523150	PREDICTED: Sus scrofa protein PET117, mitochondrial-like (LOC100523150), mRNA
EMPV1_04448	XM_003121765	LOC100522970	PREDICTED: Sus scrofa transducin-like enhancer protein 3-like (LOC100522970), mRNA
EMPV1_04455	XM_003359349	LOC100037948	PREDICTED: Sus scrofa Kv channel interacting protein 2 (LOC100037948), mRNA
EMPV1_04456	XM_003121299	LOC100523036	PREDICTED: Sus scrofa LYR motif-containing protein 2-like (LOC100523036), mRNA
EMPV1_04472	XM_003128132	LOC100516980	PREDICTED: Sus scrofa alpha-1B-glycoprotein-like (LOC100516980), mRNA
EMPV1_04473	XM_003132149	LOC100511658	PREDICTED: Sus scrofa palmitoyltransferase ZDHHC3-like (LOC100511658), mRNA
EMPV1_04479	Ssc.22892	LOC100523435	Gametocyte-specific factor 1-like
EMPV1_04480	XM_003357365	LOC100627051	PREDICTED: Sus scrofa condensin-2 complex subunit D3-like (LOC100627051), mRNA
EMPV1_04481	XM_003122147.1	LOC100524011	PREDICTED: Sus scrofa olfactory receptor 1J4-like (LOC100524011), mRNA
EMPV1_04482	XM_003360495	LOC100525850	PREDICTED: Sus scrofa isocitrate dehydrogenase [NAD] subunit gamma, mitochondrial-like (LOC100525850), mRNA
EMPV1_04487	XM_003134684	LOC100515633	PREDICTED: Sus scrofa interferon regulatory factor 5-like, transcript variant 2 (LOC100515633), mRNA
EMPV1_04503	XM_003357932	LOC100625565	PREDICTED: Sus scrofa nuclear protein localization protein 4 homolog (LOC100625565), mRNA
EMPV1_04518	XM_003357812	LOC100154155	PREDICTED: Sus scrofa solute carrier family 46 member 3-like (LOC100154155), mRNA
EMPV1_04523	XM_003122844	LOC100519700	PREDICTED: Sus scrofa activating molecule in BECN1-regulated autophagy protein 1-like (LOC100519700), mRNA
EMPV1_04528	XM_003123691.2	LOC100514824	PREDICTED: Sus scrofa transcription factor BTF3-like, transcript variant 2 (LOC100514824), mRNA
EMPV1_04529	XM_001924535	LOC100153066	PREDICTED: Sus scrofa differentiation enhancing factor 1(LOC100153066), partial mRNA
EMPV1_04533	XM_003121728	LOC100512642	PREDICTED: Sus scrofa poly [ADP-ribose] polymerase 16-like (LOC100512642), partial mRNA
EMPV1_04537	XM_003356376	LOC100621824	PREDICTED: Sus scrofa hypothetical protein LOC100621824 (LOC100621824), mRNA
EMPV1_04548	XM_003358356	LOC100625707	PREDICTED: Sus scrofa EPM2A-interacting protein 1-like (LOC100625707), mRNA
EMPV1_04554	XM_003129329	LOC100518440	PREDICTED: Sus scrofa probable E3 ubiquitin-protein ligase HERC3-like (LOC100518440), mRNA
EMPV1_04559	XM_003134199	LOC100516837	PREDICTED: Sus scrofa pericentriolar material 1 protein-like (LOC100516837), mRNA
EMPV1_04574	XM_003356269	LOC100625391	PREDICTED: Sus scrofa protein tyrosine phosphatase type IVA 2-like, transcript variant 1 (LOC100625391), mRNA
EMPV1_04585	XR_131168	LOC100627886	PREDICTED: Sus scrofa hypothetical LOC100627886 (LOC100627886), miscRNA
EMPV1_04591	XM_003358059	LOC100511588	PREDICTED: Sus scrofa ORM1-like protein 3-like, transcript variant 2 (LOC100511588), mRNA
EMPV1_04600	XM_003122663	LOC100524972	PREDICTED: Sus scrofa membrane-spanning 4-domains subfamily A member 6E-like, transcript variant 1 (LOC100524972), mRNA
EMPV1_04608	XM_003121447	LOC100154353	PREDICTED: Sus scrofa uncharacterized protein C18orf54-like (LOC100154353), mRNA
EMPV1_04610	XM_003133283	LOC100516298	PREDICTED: Sus scrofa macrophage receptor MARCO-like (LOC100516298), mRNA
EMPV1_04613	XM_003128321	LOC100513868	PREDICTED: Sus scrofa butyrophilin subfamily 1 member A1-like (LOC100513868), mRNA
EMPV1_04614	XM_003129309	LOC100512243	PREDICTED: Sus scrofa RNA (guanine-9-)-methyltransferase domain-containing protein 2-like (LOC100512243), mRNA
EMPV1_04615	XM_003129473	LOC100521466	PREDICTED: Sus scrofa olfactory receptor 52L1-like (LOC100521466), mRNA
EMPV1_04619	XM_001928892	LOC100152256	PREDICTED: Sus scrofa cysteine-rich with EGF-like domain protein 1-like (LOC100152256), mRNA
EMPV1_04624	XM_003358148	LOC100624283	PREDICTED: Sus scrofa HEAT repeat-containing protein 6-like (LOC100624283), mRNA
EMPV1_04634	XM_003126254	LOC100517586	PREDICTED: Sus scrofa 11-cis retinol dehydrogenase-like (LOC100517586), mRNA
EMPV1_04638	XM_003361082	LOC100626869	PREDICTED: Sus scrofa general transcription factor IIF subunit 2-like (LOC100626869), mRNA
EMPV1_04642	XM_003359743	LOC100620294	PREDICTED: Sus scrofa zinc finger RNA-binding protein-like (LOC100620294), partial mRNA
EMPV1_04646	XM_003357738	LOC100521743	PREDICTED: Sus scrofa cubilin-like (LOC100521743), mRNA
EMPV1_04650	XR_131224	LOC100516166	PREDICTED: Sus scrofa calcium/calmodulin-dependent protein kinase type II subunit beta-like (LOC100516166), miscRNA
EMPV1_04660	XM_003358424	LOC100627346	PREDICTED: Sus scrofa three prime repair exonuclease 1-like (LOC100627346), mRNA
EMPV1_04672	XM_003124912.1	LOC100525103	PREDICTED: Sus scrofa hypothetical protein LOC100525103 (LOC100525103), mRNA
EMPV1_04690	XM_003355106	LOC100620368	PREDICTED: Sus scrofa dual specificity protein phosphatase 23-like (LOC100620368), mRNA
EMPV1_04702	XM_003122310	LOC100517140	PREDICTED: Sus scrofa olfactory receptor 8K3-like (LOC100517140), mRNA
EMPV1_04703	XM_003123444	LOC100521715	PREDICTED: Sus scrofa olfactory receptor 7A17-like (LOC100521715), mRNA
EMPV1_04711	XM_003129529	LOC100519910	PREDICTED: Sus scrofa olfactory receptor 52A5-like (LOC100519910), mRNA
EMPV1_04724	XM_003360826	LOC100620761	PREDICTED: Sus scrofa wee1-like protein kinase 2-like (LOC100620761), partial mRNA
EMPV1_04742	XM_003354589	LOC100624000	PREDICTED: Sus scrofa glycerophosphodiester phosphodiesterase 1-like (LOC100624000), mRNA
EMPV1_04745	XM_003354102	LOC100622896	PREDICTED: Sus scrofa MHC class II regulatory factor RFX1-like (LOC100622896), mRNA
EMPV1_04762	XM_001926937	LOC100156678	PREDICTED: Sus scrofa zinc finger protein 341-like (LOC100156678), mRNA
EMPV1_04764	XM_003122773	LOC100517632	PREDICTED: Sus scrofa olfactory receptor 1002-like (LOC100517632), mRNA
EMPV1_04765	XM_003124135	LOC100523893	PREDICTED: Sus scrofa olfactory receptor 8J3-like (LOC100523893), mRNA
EMPV1_04767	XM_003355657	LOC100625320	PREDICTED: Sus scrofa 5'-nucleotidase domain-containing protein DDB_G0275467-like (LOC100625320), mRNA
EMPV1_04774	XM_001929280	LOC100157304	PREDICTED: Sus scrofa keratin, type II cytoskeletal 71-like (LOC100157304), mRNA
EMPV1_04780	XM_003355708	LOC100523845	PREDICTED: Sus scrofa differentially expressed in FDCP 8 homolog (LOC100523845), mRNA
EMPV1_04781	XM_003129453	LOC100517723	PREDICTED: Sus scrofa olfactory receptor 51I2-like (LOC100517723), mRNA
EMPV1_04785	XM_001926059	LOC100154406	PREDICTED: Sus scrofa trace amine-associated receptor 7a-like (LOC100154406), mRNA
EMPV1_04790	XM_003356602	LOC100623549	PREDICTED: Sus scrofa hypothetical protein LOC100623549 (LOC100623549), mRNA
EMPV1_04791	XM_003123183	LOC100517264	PREDICTED: Sus scrofa hypothetical protein LOC100517264 (LOC100517264), mRNA
EMPV1_04823	XM_003355023	LOC100513148	PREDICTED: Sus scrofa DNA repair and recombination protein RAD54B-like (LOC100513148), mRNA
EMPV1_04833	XM_003135005	LOC100524060	PREDICTED: Sus scrofa protein FAM47A-like (LOC100524060), mRNA
EMPV1_04834	XM_003130456	LOC100520761	PREDICTED: Sus scrofa c4b-binding protein alpha chain-like (LOC100520761), mRNA
EMPV1_04842	XM_003128763.1	LOC100524943	PREDICTED: Sus scrofa olfactory receptor 4F21-like (LOC100524943), mRNA
EMPV1_04844	XM_003357604	LOC100624161	PREDICTED: Sus scrofa g0/G1 switch regulatory protein 2-like (LOC100624161), mRNA
EMPV1_04861	XM_003355936	LOC100523003	PREDICTED: Sus scrofa protein ETHE1, mitochondrial-like, transcript variant 2 (LOC100523003), mRNA
EMPV1_04865	XM_003135382	LOC100511236	PREDICTED: Sus scrofa olfactory receptor 10A5-like (LOC100511236), mRNA
EMPV1_04881	XM_003360962	LOC100624976	PREDICTED: Sus scrofa centrosomal protein of 41 kDa-like (LOC100624976), mRNA
EMPV1_04883	XM_003360120.1	LOC100627515	PREDICTED: Sus scrofa homeodomain-interacting protein kinase 2-like (LOC100627515), mRNA
EMPV1_04891	XM_003360732	LOC100621598	PREDICTED: Sus scrofa UPF0258 protein KIAA1024-like homolog (LOC100621598), mRNA
EMPV1_04906	XM_001927075	LOC100156184	PREDICTED: Sus scrofa nuclear receptor coactivator 4-like, transcript variant 1 (LOC100156184), mRNA
EMPV1_04908	XM_003357702	LOC100516824	PREDICTED: Sus scrofa iron-sulfur cluster assembly 1 homolog, mitochondrial-like (LOC100516824), mRNA
EMPV1_04921	XM_003357791	LOC100625330	PREDICTED: Sus scrofa WD repeat-containing protein 37-like (LOC100625330), mRNA
EMPV1_04927	XM_003133786	LOC100521825	PREDICTED: Sus scrofa olfactory receptor 6B2-like (LOC100521825), mRNA
EMPV1_04932	XM_003361912	LOC100155807	PREDICTED: Sus scrofa n-acetylgalactosaminyltransferase 7-like (LOC100155807), mRNA
EMPV1_04935	XM_003134004	LOC100511965	PREDICTED: Sus scrofa peptidyl-prolyl cis-trans isomerase CWC27 homolog (LOC100511965), mRNA
EMPV1_04937	XM_003131523	LOC100517553	PREDICTED: Sus scrofa f-box/LRR-repeat protein 20-like (LOC100517553), mRNA
EMPV1_04940	XM_003122058	LOC100520168	PREDICTED: Sus scrofa olfactory receptor 13C3-like (LOC100520168), mRNA
EMPV1_04942	XM_003122323	LOC100511240	PREDICTED: Sus scrofa 14 kDa phosphohistidine phosphatase-like (LOC100511240), mRNA
EMPV1_04951	XM_003354571	LOC100627718	PREDICTED: Sus scrofa ubiquitin carboxyl-terminal hydrolase 31-like (LOC100627718), mRNA
EMPV1_04954	XM_003130535	LOC100523134	PREDICTED: Sus scrofa protein cornichon homolog 4-like (LOC100523134), mRNA
EMPV1_04955	XM_003355627	LOC100525644	PREDICTED: Sus scrofa sodium-coupled neutral amino acid transporter 2-like, transcript variant 2 (LOC100525644), mRNA
EMPV1_04957	XM_003127398	LOC100517896	PREDICTED: Sus scrofa voltage-dependent calcium channel gamma-8 subunit-like (LOC100517896), mRNA
EMPV1_04962	XM_003125906	LOC100517893	PREDICTED: Sus scrofa putative RNA polymerase II subunit B1 CTD phosphatase RPAP2-like (LOC100517893), mRNA
EMPV1_04964	XM_003131724	LOC100518862	PREDICTED: Sus scrofa protein unc-45 homolog B-like (LOC100518862), mRNA
EMPV1_04980	XM_003122728	LOC100522662	PREDICTED: Sus scrofa olfactory receptor 4D9-like (LOC100522662), mRNA
EMPV1_04981	XM_003359489	LOC100628078	PREDICTED: Sus scrofa dual specificity protein phosphatase 26-like (LOC100628078), mRNA
EMPV1_04983	XM_003129297	LOC100525061	PREDICTED: Sus scrofa b-cell scaffold protein with ankyrin repeats-like (LOC100525061), partial mRNA
EMPV1_04984	XM_003128107	LOC100525647	PREDICTED: Sus scrofa nuclear transcription factor Y subunit gamma-like (LOC100525647), mRNA
EMPV1_04989	XM_003130046	LOC100511525	PREDICTED: Sus scrofa dolichyl-diphosphooligosaccharide--protein glycosyltransferase subunit STT3A-like (LOC100511525), mRNA
EMPV1_04996	XM_003125300	LOC100523241	PREDICTED: Sus scrofa ketohexokinase-like, transcript variant 1 (LOC100523241), mRNA
EMPV1_04997	XM_003126032	LOC100525518	PREDICTED: Sus scrofa ankyrin repeat domain-containing protein 54-like (LOC100525518), mRNA
EMPV1_04999	XM_001924186	LOC100156436	PREDICTED: Sus scrofa suppressor of IKK epsilon, transcript variant 1 (LOC100156436), mRNA
EMPV1_05001	XM_003358679	LOC100626958	PREDICTED: Sus scrofa TRAF2 and NCK-interacting protein kinase-like (LOC100626958), mRNA
EMPV1_05002	XM_003353205	LOC100622870	PREDICTED: Sus scrofa ensconsin-like (LOC100622870), mRNA
EMPV1_05013	XM_003126398	LOC100511327	PREDICTED: Sus scrofa uncharacterized protein C12orf35-like (LOC100511327), mRNA
EMPV1_05017	XM_003356766	LOC100157426	PREDICTED: Sus scrofa stonin-2-like (LOC100157426), mRNA
EMPV1_05019	XM_003356243	LOC100621543	PREDICTED: Sus scrofa regulator of chromosome condensation-like (LOC100621543), mRNA
EMPV1_05030	XM_003130550	LOC100511399	PREDICTED: Sus scrofa chaperone activity of bc1 complex-like, mitochondrial-like (LOC100511399), mRNA
EMPV1_05038	XM_003361567	LOC100627650	PREDICTED: Sus scrofa protocadherin-9-like (LOC100627650), mRNA
EMPV1_05047	XM_003361102.1	LOC100622576	PREDICTED: Sus scrofa probable exonuclease V-like (LOC100622576), mRNA
EMPV1_05053	XM_003358507	LOC100620714	PREDICTED: Sus scrofa ER degradation-enhancing alpha-mannosidase-like 1-like (LOC100620714), mRNA
EMPV1_05054	XM_001924193	LOC100155483	PREDICTED: Sus scrofa Uncharacterized protein KIAA1704 (LOC100155483), mRNA
EMPV1_05056	XM_003354143	LOC100627671	PREDICTED: Sus scrofa uncharacterized protein C19orf60 homolog (LOC100627671), mRNA
EMPV1_05062	XM_003353998	LOC100622835	PREDICTED: Sus scrofa nicalin-like (LOC100622835), mRNA
EMPV1_05064	XM_003133217	LOC100519221	PREDICTED: Sus scrofa hypothetical protein LOC100519221 (LOC100519221), mRNA
EMPV1_05067	XM_001924881	LOC100153371	PREDICTED: Sus scrofa carbonic anhydrase 14-like (LOC100153371), mRNA
EMPV1_05073	XM_003128638	LOC100514528	PREDICTED: Sus scrofa disintegrin and metalloproteinase domain-containing protein 20-like (LOC100514528), mRNA
EMPV1_05079	XM_003133173	LOC100520866	PREDICTED: Sus scrofa up-regulated during skeletal muscle growth protein 5-like (LOC100520866), mRNA
EMPV1_05081	XM_003124462	LOC100520953	PREDICTED: Sus scrofa hypothetical protein LOC100520953 (LOC100520953), mRNA
EMPV1_05093	XM_003353163	LOC100625575	PREDICTED: Sus scrofa pre-mRNA-splicing regulator WTAP-like (LOC100625575), mRNA
EMPV1_05104	XM_003123318	LOC100519413	PREDICTED: Sus scrofa deoxyhypusine synthase-like, transcript variant 1 (LOC100519413), mRNA
EMPV1_05122	XM_003134182	LOC100524773	PREDICTED: Sus scrofa prolow-density lipoprotein receptor-related protein 1-like (LOC100524773), mRNA
EMPV1_05123	XM_003132446	LOC100512499	PREDICTED: Sus scrofa proline-rich protein 23B-like (LOC100512499), mRNA
EMPV1_05127	XM_003127787	LOC100525228	PREDICTED: Sus scrofa tektin-2-like (LOC100525228), mRNA
EMPV1_05140	XM_003125187	LOC100513078	PREDICTED: Sus scrofa cytoplasmic dynein 2 light intermediate chain 1-like, transcript variant 1 (LOC100513078), mRNA
EMPV1_05145	XM_003356052	LOC100515837	PREDICTED: Sus scrofa leukocyte-associated immunoglobulin-like receptor 1-like, transcript variant 2 (LOC100515837), mRNA
EMPV1_05146	XM_003131579	LOC100514317	PREDICTED: Sus scrofa leucine-rich repeat-containing protein 59-like (LOC100514317), mRNA
EMPV1_05151	XM_003124074	LOC100511626	PREDICTED: Sus scrofa RNA-binding protein 27-like (LOC100511626), mRNA
EMPV1_05154	XM_003128215	LOC100511884	PREDICTED: Sus scrofa histone H2A type 1-like (LOC100511884), mRNA
EMPV1_05155	XM_001928284	LOC100156544	PREDICTED: Sus scrofa olfactory receptor 2B2-like (LOC100156544), mRNA
EMPV1_05159	XM_001924201	LOC100158208	PREDICTED: Sus scrofa serine protease 52-like (LOC100158208), mRNA
EMPV1_05160	XM_003356158.1	LOC100626408	PREDICTED: Sus scrofa transmembrane protein 51-like (LOC100626408), mRNA
EMPV1_05165	XM_003124375	LOC100517756	PREDICTED: Sus scrofa ribonuclease P protein subunit p20-like (LOC100517756), mRNA
EMPV1_05174	XM_003127358	LOC100524748	PREDICTED: Sus scrofa myosin-14-like (LOC100524748), mRNA
EMPV1_05176	XM_003126406	LOC100513472	PREDICTED: Sus scrofa coiled-coil domain-containing protein 91-like (LOC100513472), mRNA
EMPV1_05180	XR_130343	LOC100517801	PREDICTED: Sus scrofa regulator of G-protein signaling 3-like (LOC100517801), miscRNA
EMPV1_05193	XM_003359504	LOC100623232	PREDICTED: Sus scrofa dynactin subunit 6-like (LOC100623232), mRNA
EMPV1_05194	XM_003132248	LOC100522516	PREDICTED: Sus scrofa glycerate kinase-like (LOC100522516), mRNA
EMPV1_05196	XM_003354917	LOC100627404	PREDICTED: Sus scrofa ATP-dependent RNA helicase DDX1-like (LOC100627404), mRNA
EMPV1_05203	XR_130873	LOC100513223	PREDICTED: Sus scrofa centrosomal protein of 170 kDa-like (LOC100513223), miscRNA
EMPV1_05205	XM_003124556	LOC100524794	PREDICTED: Sus scrofa ATP-binding cassette sub-family A member 3-like (LOC100524794), mRNA
EMPV1_05208	XM_003357920	LOC100522272	PREDICTED: Sus scrofa forkhead box protein K2-like (LOC100522272), mRNA
EMPV1_05210	XR_130689	LOC100521499	PREDICTED: Sus scrofa eukaryotic translation initiation factor 3 subunit I-like (LOC100521499), miscRNA
EMPV1_05211	XM_003126518	LOC100512231	PREDICTED: Sus scrofa microfibrillar-associated protein 5-like (LOC100512231), mRNA
EMPV1_05216	XM_003358947.1	LOC100622563	PREDICTED: Sus scrofa intersectin-1-like (LOC100622563), mRNA
EMPV1_05219	XM_003123518	LOC100522304	PREDICTED: Sus scrofa UPF0459 protein C19orf50 homolog, transcript variant 1 (LOC100522304), mRNA
EMPV1_05222	XM_003356596	LOC100626885	PREDICTED: Sus scrofa olfactory receptor 2H1-like (LOC100626885), mRNA
EMPV1_05225	XM_003354625	LOC100511443	PREDICTED: Sus scrofa protein syndesmos-like, transcript variant 2 (LOC100511443), mRNA
EMPV1_05231	XM_003355252	LOC100037944	PREDICTED: Sus scrofa chitinase 3-like 2 isoform A (LOC100037944), mRNA
EMPV1_05239	XM_003128326	LOC100520085	PREDICTED: Sus scrofa proteasome subunit beta type-9-like (LOC100520085), mRNA
EMPV1_05240	XM_003130909	LOC100514002	PREDICTED: Sus scrofa FL cytokine receptor-like (LOC100514002), mRNA
EMPV1_05247	XM_003359993	LOC100622320	PREDICTED: Sus scrofa ral GTPase-activating protein subunit beta-like (LOC100622320), mRNA
EMPV1_05253	XM_003133153	LOC100156823	PREDICTED: Sus scrofa cytochrome P450 2C26-like (LOC100156823), mRNA
EMPV1_05260	XR_130948	LOC100623524	PREDICTED: Sus scrofa dual specificity protein phosphatase 14-like (LOC100623524), miscRNA
EMPV1_05261	XM_003360216	LOC100622254	PREDICTED: Sus scrofa ras-related protein Ral-A-like (LOC100622254), mRNA
EMPV1_05265	XM_003123465	LOC100525859	PREDICTED: Sus scrofa olfactory receptor 10H4-like (LOC100525859), mRNA
EMPV1_05283	XM_003359405	LOC100624964	PREDICTED: Sus scrofa janus kinase and microtubule-interacting protein 3-like (LOC100624964), mRNA
EMPV1_05291	XM_003135519	LOC100516948	PREDICTED: Sus scrofa lys-63-specific deubiquitinase BRCC36-like, transcript variant 2 (LOC100516948), mRNA
EMPV1_05292	XM_003353876.1	LOC100526033	PREDICTED: Sus scrofa formin-binding protein 4-like (LOC100526033), mRNA
EMPV1_05302	XM_003354280	LOC100513343	PREDICTED: Sus scrofa CDKN2AIP N-terminal-like protein-like, transcript variant 2 (LOC100513343), mRNA
EMPV1_05306	XR_130651	LOC100512965	PREDICTED: Sus scrofa WD repeat-containing protein 87-like (LOC100512965), miscRNA
EMPV1_05313	XM_003132759	LOC100511902	PREDICTED: Sus scrofa calcipressin-1-like (LOC100511902), mRNA
EMPV1_05316	XM_003126435.2	LOC100154676	PREDICTED: Sus scrofa vesicle transport protein GOT1B-like (LOC100154676), mRNA
EMPV1_05319	XM_003131151	LOC100512677	PREDICTED: Sus scrofa regulatory-associated protein of mTOR-like (LOC100512677), mRNA
EMPV1_05325	XM_003359178	LOC100621758	PREDICTED: Sus scrofa DNA topoisomerase 3-beta-1-like (LOC100621758), mRNA
EMPV1_05331	XM_003124619	LOC100523895	PREDICTED: Sus scrofa protein FAM86A-like, transcript variant 1 (LOC100523895), mRNA
EMPV1_05335	XM_003135286	LOC100514618	PREDICTED: Sus scrofa p-selectin glycoprotein ligand 1-like (LOC100514618), mRNA
EMPV1_05337	XM_003121812	LOC100524008	PREDICTED: Sus scrofa guanine nucleotide-binding protein G(I)/G(S)/G(O) subunit gamma-2-like, transcript variant 3 (LOC100524008), mRNA
EMPV1_05347	XM_003127140	LOC100522870	PREDICTED: Sus scrofa cytochrome P450 2G1-like, transcript variant 1 (LOC100522870), mRNA
EMPV1_05349	XM_003357479	LOC100621546	PREDICTED: Sus scrofa solute carrier family 25 member 40-like (LOC100621546), mRNA
EMPV1_05356	XM_001927926	LOC100156766	PREDICTED: Sus scrofa olfactory receptor 4F3/4F16/4F29-like (LOC100156766), mRNA
EMPV1_05361	XM_003125324.1	LOC100513079	PREDICTED: Sus scrofa histone H3-like centromeric protein A-like, transcript variant 1 (LOC100513079), mRNA
EMPV1_05362	XR_130314	LOC100525377	PREDICTED: Sus scrofa serine/threonine-protein phosphatase 2A 56 kDa regulatory subunit epsilon isoform-like (LOC100525377), miscRNA
EMPV1_05363	XM_003354114	LOC100620488	PREDICTED: Sus scrofa olfactory receptor 7A17-like (LOC100620488), mRNA
EMPV1_05364	XM_003359120	LOC100625541	PREDICTED: Sus scrofa dynein light chain 1, cytoplasmic-like (LOC100625541), mRNA
EMPV1_05374	XM_003358149	LOC100624374	PREDICTED: Sus scrofa HEAT repeat-containing protein 6-like (LOC100624374), mRNA
EMPV1_05376	XM_003358451	LOC100620322	PREDICTED: Sus scrofa helicase ARIP4-like (LOC100620322), mRNA
EMPV1_05377	XM_003122153	LOC100511061	PREDICTED: Sus scrofa zinc finger and BTB domain-containing protein 26-like (LOC100511061), mRNA
EMPV1_05381	XM_001925071	LOC100157418	PREDICTED: Sus scrofa SH2 domain-containing adapter protein F-like (LOC100157418), mRNA
EMPV1_05383	XM_003354868	LOC100049694	PREDICTED: Sus scrofa ubiquitin-conjugating BIR-domain enzyme (LOC100049694), partial mRNA
EMPV1_05385	XM_003124281	LOC100513979	PREDICTED: Sus scrofa vacuolar fusion protein CCZ1 homolog (LOC100513979), mRNA
EMPV1_05391	XM_003126540	LOC100153709	PREDICTED: Sus scrofa atrophin-1-like (LOC100153709), mRNA
EMPV1_05394	XM_003357713	LOC100622488	PREDICTED: Sus scrofa G kinase-anchoring protein 1-like (LOC100622488), partial mRNA
EMPV1_05415	XM_001928753	LOC100152159	PREDICTED: Sus scrofa protein FAM83A-like (LOC100152159), mRNA
EMPV1_05417	XM_003126004	LOC100517713	PREDICTED: Sus scrofa peroxisomal membrane protein PMP34-like, transcript variant 1 (LOC100517713), mRNA
EMPV1_05420	XM_003357591	LOC100523687	PREDICTED: Sus scrofa putative deoxyribonuclease TATDN3-like (LOC100523687), mRNA
EMPV1_05423	XM_003135456	LOC100515642	PREDICTED: Sus scrofa transmembrane gamma-carboxyglutamic acid protein 3-like (LOC100515642), mRNA
EMPV1_05427	XM_003122041	LOC100155489	PREDICTED: Sus scrofa inversin-like (LOC100155489), mRNA
EMPV1_05431	XR_130644.1	LOC100620571	PREDICTED: Sus scrofa transmembrane protein 149-like (LOC100620571), miscRNA
EMPV1_05434	XR_131171	LOC100525842	PREDICTED: Sus scrofa inhibitor of nuclear factor kappa-B kinase subunit beta-like (LOC100525842), miscRNA
EMPV1_05446	XM_003358553	LOC100624760	PREDICTED: Sus scrofa hypothetical protein LOC100624760 (LOC100624760), partial mRNA
EMPV1_05447	XM_003359090	LOC100626152	PREDICTED: Sus scrofa u11/U12 small nuclear ribonucleoprotein 35 kDa protein-like, transcript variant 2 (LOC100626152), mRNA
EMPV1_05451	XM_003131858	LOC100517779	PREDICTED: Sus scrofa olfactory receptor-like protein DTMT-like (LOC100517779), mRNA
EMPV1_05460	XM_003134390	LOC100525546	PREDICTED: Sus scrofa dual specificity protein phosphatase 15-like (LOC100525546), mRNA
EMPV1_05462	XR_130267	LOC100523413	PREDICTED: Sus scrofa transcription factor BTF3-like (LOC100523413), miscRNA
EMPV1_05464	XM_001924715	LOC100157017	PREDICTED: Sus scrofa probable 2-ketogluconate reductase-like, transcript variant 1 (LOC100157017), mRNA
EMPV1_05467	XM_003135329	LOC100512513	PREDICTED: Sus scrofa a-kinase anchor protein 14-like (LOC100512513), mRNA
EMPV1_05475	XM_003133039	LOC100525364	PREDICTED: Sus scrofa protein FAM13C-like, transcript variant 2 (LOC100525364), mRNA
EMPV1_05477	XM_003133853	LOC100521757	PREDICTED: Sus scrofa zinc finger protein 622-like (LOC100521757), mRNA
EMPV1_05480	XR_130341	LOC100515643	PREDICTED: Sus scrofa dnaJ homolog subfamily C member 25-like (LOC100515643), miscRNA
EMPV1_05487	XM_003134685	LOC100515937	PREDICTED: Sus scrofa coatomer subunit gamma-2-like (LOC100515937), mRNA
EMPV1_05496	XM_003129647	LOC100516686	PREDICTED: Sus scrofa 39S ribosomal protein L48, mitochondrial-like (LOC100516686), mRNA
EMPV1_05512	XM_001928799	LOC100158197	PREDICTED: Sus scrofa myomegalin-like, transcript variant 1 (LOC100158197), mRNA
EMPV1_05515	XM_003133701	LOC100514990	PREDICTED: Sus scrofa arf-GAP domain and FG repeats-containing protein 1-like (LOC100514990), mRNA
EMPV1_05516	XM_003357948	LOC100621037	PREDICTED: Sus scrofa septin-9-like (LOC100621037), mRNA
EMPV1_05531	XM_003123400	LOC100524135	PREDICTED: Sus scrofa olfactory receptor 7A10-like (LOC100524135), partial mRNA
EMPV1_05536	XM_001928262	LOC100153411	PREDICTED: Sus scrofa b-cell lymphoma/leukemia 10-like (LOC100153411), mRNA
EMPV1_05538	XM_003358147	LOC100624197	PREDICTED: Sus scrofa synergin gamma-like (LOC100624197), partial mRNA
EMPV1_05545	XM_003123238	LOC100514628	PREDICTED: Sus scrofa olfactory receptor 7D4-like (LOC100514628), mRNA
EMPV1_05547	XM_003354323	LOC100622367	PREDICTED: Sus scrofa protocadherin alpha-10-like (LOC100622367), partial mRNA
EMPV1_05552	XR_130666	LOC100522494	PREDICTED: Sus scrofa cationic amino acid transporter 3-like (LOC100522494), miscRNA
EMPV1_05561	XM_003358395	LOC100511347	PREDICTED: Sus scrofa exosome complex component RRP42-like (LOC100511347), mRNA
EMPV1_05588	XM_003121503	LOC100517922	PREDICTED: Sus scrofa myosin-Va-like (LOC100517922), mRNA
EMPV1_05589	XM_003134313	LOC100520054	PREDICTED: Sus scrofa pantothenate kinase 2, mitochondrial-like (LOC100520054), mRNA
EMPV1_05590	XM_003131802.2	LOC100521221	PREDICTED: Sus scrofa bleomycin hydrolase-like (LOC100521221), mRNA
EMPV1_05591	XM_003123165	LOC100514153	PREDICTED: Sus scrofa heterogeneous nuclear ribonucleoprotein M-like (LOC100514153), mRNA
EMPV1_05601	XM_003361068	LOC100624332	PREDICTED: Sus scrofa DNA endonuclease RBBP8-like (LOC100624332), mRNA
EMPV1_05606	XM_003360050	LOC100626452	PREDICTED: Sus scrofa transcription initiation factor TFIID subunit 4-like (LOC100626452), mRNA
EMPV1_05612	XM_003123510	LOC100520722	PREDICTED: Sus scrofa myosin-IXb-like (LOC100520722), mRNA
EMPV1_05614	XM_003126362	LOC100514460	PREDICTED: Sus scrofa cullin-associated NEDD8-dissociated protein 1-like (LOC100514460), mRNA
EMPV1_05615	XM_001928504	LOC100153423	PREDICTED: Sus scrofa gatC-like protein-like (LOC100153423), mRNA
EMPV1_05626	XM_003360953	LOC100525492	PREDICTED: Sus scrofa voltage-dependent anion-selective channel protein 3-like, transcript variant 2 (LOC100525492), mRNA
EMPV1_05641	XM_003129477	LOC100522157	PREDICTED: Sus scrofa olfactory receptor 52N2-like (LOC100522157), mRNA
EMPV1_05643	XM_003131559	LOC100524522	PREDICTED: Sus scrofa speckle-type POZ protein-like (LOC100524522), mRNA
EMPV1_05646	XM_003130190	LOC100515567	PREDICTED: Sus scrofa ribose-phosphate pyrophosphokinase 1-like (LOC100515567), mRNA
EMPV1_05662	XM_003131439	LOC100515685	PREDICTED: Sus scrofa hypothetical protein LOC100515685 (LOC100515685), mRNA
EMPV1_05670	XM_003121559	LOC100523346	PREDICTED: Sus scrofa protein CASC4-like (LOC100523346), mRNA
EMPV1_05674	XM_001928702	LOC100153309	PREDICTED: Sus scrofa uncharacterized protein C12orf4 homolog (LOC100153309), mRNA
EMPV1_05678	XM_003132450.2	LOC100514493	PREDICTED: Sus scrofa sodium/potassium-transporting ATPase subunit beta-3-like (LOC100514493), mRNA
EMPV1_05681	XM_003131267	LOC100522273	PREDICTED: Sus scrofa protein FAM20A-like (LOC100522273), mRNA
EMPV1_05686	XM_003133258	LOC100521690	PREDICTED: Sus scrofa methylmalonic aciduria and homocystinuria type D homolog, mitochondrial-like (LOC100521690), mRNA
EMPV1_05706	XM_003357782	LOC100517184	PREDICTED: Sus scrofa uncharacterized protein C10orf18-like (LOC100517184), mRNA
EMPV1_05707	XM_003130144	LOC100519264	PREDICTED: Sus scrofa EF-hand calcium-binding domain-containing protein 1-like (LOC100519264), mRNA
EMPV1_05708	XM_003131536	LOC100520095	PREDICTED: Sus scrofa sorting nexin-11-like, transcript variant 1 (LOC100520095), mRNA
EMPV1_05722	XM_003125979	LOC100523786	PREDICTED: Sus scrofa protein kinase C and casein kinase substrate in neurons protein 2-like (LOC100523786), mRNA
EMPV1_05737	XM_001927467	LOC100154054	PREDICTED: Sus scrofa poliovirus receptor-related protein 4-like (LOC100154054), mRNA
EMPV1_05741	XM_003125954	LOC100518968	PREDICTED: Sus scrofa RIB43A-like with coiled-coils protein 2-like (LOC100518968), mRNA
EMPV1_05744	XM_003133501	LOC100516520	PREDICTED: Sus scrofa heterogeneous nuclear ribonucleoprotein A3-like, transcript variant 1 (LOC100516520), mRNA
EMPV1_05746	XM_003129580	LOC100516988	PREDICTED: Sus scrofa olfactory receptor 52K1-like (LOC100516988), mRNA
EMPV1_05759	XR_130960	LOC100623227	PREDICTED: Sus scrofa DNA-directed RNA polymerase II subunit RPB1-like (LOC100623227), miscRNA
EMPV1_05764	XR_130297	LOC100156980	PREDICTED: Sus scrofa MAX gene-associated protein-like (LOC100156980), miscRNA
EMPV1_05766	XM_003355570	LOC100626372	PREDICTED: Sus scrofa WW domain-binding protein 11-like (LOC100626372), mRNA
EMPV1_05777	XM_003131875	LOC100521293	PREDICTED: Sus scrofa f-box only protein 39-like (LOC100521293), mRNA
EMPV1_05782	XM_003358401	LOC100621189	PREDICTED: Sus scrofa palmitoyltransferase ZDHHC3-like (LOC100621189), mRNA
EMPV1_05788	XM_003353340	LOC100627831	PREDICTED: Sus scrofa protein GRINL1A-like, transcript variant 2 (LOC100627831), mRNA
EMPV1_05793	XM_003122715	LOC100520359	PREDICTED: Sus scrofa mediator of RNA polymerase II transcription subunit 19-like (LOC100520359), mRNA
EMPV1_05800	XM_003126812	LOC100511815	PREDICTED: Sus scrofa methenyltetrahydrofolate synthase domain-containing protein-like, transcript variant 1 (LOC100511815), mRNA
EMPV1_05801	XM_003355847.1	LOC100622003	PREDICTED: Sus scrofa rhophilin-2-like (LOC100622003), mRNA
EMPV1_05803	XM_003124812	LOC100519652	PREDICTED: Sus scrofa tyrosine-protein kinase Mer-like (LOC100519652), mRNA
EMPV1_05807	XM_003354435	LOC100623272	PREDICTED: Sus scrofa IQ domain-containing protein E-like (LOC100623272), mRNA
EMPV1_05816	XM_003123896	LOC100516424	PREDICTED: Sus scrofa hypothetical protein LOC100516424 (LOC100516424), mRNA
EMPV1_05820	XM_003126776	LOC100518786	PREDICTED: Sus scrofa histone deacetylase 10-like (LOC100518786), mRNA
EMPV1_05839	XM_001927790	LOC100153473	PREDICTED: Sus scrofa hypothetical protein LOC100153473 (LOC100153473), mRNA
EMPV1_05840	XM_001925563	LOC100155267	PREDICTED: Sus scrofa histone H2B type 2-B-like (LOC100155267), mRNA
EMPV1_05841	XM_003361408	LOC100620957	PREDICTED: Sus scrofa calcium-binding protein p22-like (LOC100620957), mRNA
EMPV1_05844	XM_003124921	LOC100511809	PREDICTED: Sus scrofa VIP36-like protein-like (LOC100511809), mRNA
EMPV1_05855	XM_003133074	LOC100516466	PREDICTED: Sus scrofa 28S ribosomal protein S16, mitochondrial-like (LOC100516466), mRNA
EMPV1_05857	XM_003127967.1	LOC100510966	PREDICTED: Sus scrofa tumor-associated calcium signal transducer 2-like (LOC100510966), mRNA
EMPV1_05861	XM_003358553	LOC100624760	PREDICTED: Sus scrofa hypothetical protein LOC100624760 (LOC100624760), partial mRNA
EMPV1_05862	XM_003360198	LOC100625033	PREDICTED: Sus scrofa hypothetical protein LOC100625033 (LOC100625033), mRNA
EMPV1_05865	XM_003355294	LOC100620114	PREDICTED: Sus scrofa epoxide hydrolase 4-like (LOC100620114), partial mRNA
EMPV1_05867	XR_130784	LOC100625047	PREDICTED: Sus scrofa cyclin-G-associated kinase-like (LOC100625047), partial miscRNA
EMPV1_05870	XM_003355709	LOC100627469	PREDICTED: Sus scrofa paraplegin-like (LOC100627469), mRNA
EMPV1_05873	XM_003123956	LOC100516068	PREDICTED: Sus scrofa receptor expression-enhancing protein 2-like (LOC100516068), mRNA
EMPV1_05882	XM_003131211	LOC100526070	PREDICTED: Sus scrofa nuclear pore complex protein Nup85-like (LOC100526070), mRNA
EMPV1_05883	XM_003353486	LOC100625233	PREDICTED: Sus scrofa cyclin-dependent kinase inhibitor 3-like (LOC100625233), mRNA
EMPV1_05885	XM_003121240	LOC100520342	PREDICTED: Sus scrofa insulin-like growth factor-binding protein complex acid labile subunit-like (LOC100520342), mRNA
EMPV1_05886	XM_003361897	LOC100626367	PREDICTED: Sus scrofa liprin-beta-1-like (LOC100626367), partial mRNA
EMPV1_05898	XM_003127702	LOC100521456	PREDICTED: Sus scrofa hypothetical protein LOC100521456 (LOC100521456), mRNA
EMPV1_05901	XM_003123435	LOC100519414	PREDICTED: Sus scrofa olfactory receptor 7A17-like (LOC100519414), mRNA
EMPV1_05902	XM_003130707	LOC100518681	PREDICTED: Sus scrofa supervillin-like (LOC100518681), mRNA
EMPV1_05909	XM_003360040	LOC100626451	PREDICTED: Sus scrofa exportin-2-like (LOC100626451), mRNA
EMPV1_05911	XM_003129509	LOC100514592	PREDICTED: Sus scrofa olfactory receptor 51G2-like (LOC100514592), mRNA
EMPV1_05918	XM_003356026	LOC100516615	PREDICTED: Sus scrofa zinc finger protein 850-like, transcript variant 1 (LOC100516615), mRNA
EMPV1_05939	NM_001078671	LOC780416	Sus scrofa UBC1 (LOC780416), mRNA
EMPV1_05940	XM_003130868	LOC100518926	PREDICTED: Sus scrofa intraflagellar transport protein 88 homolog (LOC100518926), mRNA
EMPV1_05949	XM_001928587	LOC100156557	PREDICTED: Sus scrofa histone H3.1-like (LOC100156557), mRNA
EMPV1_05953	XM_003126822	LOC100513926	PREDICTED: Sus scrofa hypothetical protein LOC100513926 (LOC100513926), mRNA
EMPV1_05965	XM_003356335	LOC100622095	PREDICTED: Sus scrofa uncharacterized protein C18orf19 homolog (LOC100622095), mRNA
EMPV1_05980	XM_003353757	LOC100627390	PREDICTED: Sus scrofa Bardet-Biedl syndrome 1 protein-like (LOC100627390), mRNA
EMPV1_05988	XM_003356080	LOC100621286	PREDICTED: Sus scrofa flt3-interacting zinc finger protein 1-like (LOC100621286), mRNA
EMPV1_05992	XR_130415	LOC100622110	PREDICTED: Sus scrofa NADH dehydrogenase [ubiquinone] 1 alpha subcomplex subunit 13-like (LOC100622110), miscRNA
EMPV1_05998	XM_003128655	LOC100524688	PREDICTED: Sus scrofa rRNA-processing protein FCF1 homolog, transcript variant 1 (LOC100524688), mRNA
EMPV1_06015	XM_001928381	LOC100155553	PREDICTED: Sus scrofa olfactory receptor 6C2-like (LOC100155553), mRNA
EMPV1_06022	XM_003354849	LOC100512894	PREDICTED: Sus scrofa pleckstrin homology domain-containing family H member 2-like (LOC100512894), mRNA
EMPV1_06023	XM_003127295.2	LOC100511637	PREDICTED: Sus scrofa ruvB-like 2-like (LOC100511637), mRNA
EMPV1_06031	XM_003125940	LOC100515607	PREDICTED: Sus scrofa gasdermin-D-like (LOC100515607), mRNA
EMPV1_06040	XM_003131876.2	LOC100521472	PREDICTED: Sus scrofa uncharacterized protein KIAA0753-like (LOC100521472), mRNA
EMPV1_06053	XM_003357782	LOC100517184	PREDICTED: Sus scrofa uncharacterized protein C10orf18-like (LOC100517184), mRNA
EMPV1_06055	XM_003133708	LOC100517129	PREDICTED: Sus scrofa nuclear body protein SP140-like (LOC100517129), mRNA
EMPV1_06066	XM_003360295	LOC100627516	PREDICTED: Sus scrofa sodium-coupled neutral amino acid transporter 5-like (LOC100627516), mRNA
EMPV1_06074	XM_003124102	LOC100517463	PREDICTED: Sus scrofa arylsulfatase I-like (LOC100517463), mRNA
EMPV1_06082	XM_003354170	LOC100625417	PREDICTED: Sus scrofa butyrophilin subfamily 1 member A1-like (LOC100625417), mRNA
EMPV1_06086	XM_003134939	LOC100513635	PREDICTED: Sus scrofa gem-associated protein 8-like, transcript variant 2 (LOC100513635), mRNA
EMPV1_06090	XM_003132175	LOC100519172	PREDICTED: Sus scrofa microtubule-associated protein 4-like (LOC100519172), mRNA
EMPV1_06097	XM_003358221	LOC100624043	PREDICTED: Sus scrofa kinesin-like protein KIF1C-like (LOC100624043), mRNA
EMPV1_06104	XM_003132998	LOC100526013	PREDICTED: Sus scrofa THAP domain-containing protein 7-like, transcript variant 1 (LOC100526013), mRNA
EMPV1_06105	XR_130382	LOC100519182	PREDICTED: Sus scrofa cytoskeleton-associated protein 5-like (LOC100519182), miscRNA
EMPV1_06112	XM_003357350	LOC100523010	PREDICTED: Sus scrofa uncharacterized protein C11orf61-like, transcript variant 2 (LOC100523010), mRNA
EMPV1_06114	XM_003360783	LOC100622016	PREDICTED: Sus scrofa calcium-dependent secretion activator 1-like (LOC100622016), mRNA
EMPV1_06115	XM_003128629	LOC100511762	PREDICTED: Sus scrofa zinc finger FYVE domain-containing protein 1-like (LOC100511762), mRNA
EMPV1_06116	XM_003355480	LOC100626199	PREDICTED: Sus scrofa retinol dehydrogenase 16-like, transcript variant 2 (LOC100626199), mRNA
EMPV1_06120	XM_003357756	LOC100621919	PREDICTED: Sus scrofa abl interactor 1-like (LOC100621919), mRNA
EMPV1_06124	XM_003356069	LOC100518558	PREDICTED: Sus scrofa isochorismatase domain-containing protein 2, mitochondrial-like, transcript variant 2 (LOC100518558), mRNA
EMPV1_06125	XM_003135429	LOC100524359	PREDICTED: Sus scrofa UPF0472 protein C16orf72 homolog (LOC100524359), mRNA
EMPV1_06127	XR_131196	LOC100625142	PREDICTED: Sus scrofa protein kinase C-binding protein 1-like (LOC100625142), miscRNA
EMPV1_06131	XM_003131860	LOC100518333	PREDICTED: Sus scrofa olfactory receptor 1E5-like (LOC100518333), mRNA
EMPV1_06133	XM_001928436	LOC100620181	PREDICTED: Sus scrofa UPF0444 transmembrane protein C12orf23 homolog (LOC100620181), mRNA
EMPV1_06138	XM_003122696	LOC100516778	PREDICTED: Sus scrofa olfactory receptor 5AN1-like (LOC100516778), mRNA
EMPV1_06148	XM_003361277	LOC100623118	PREDICTED: Sus scrofa hypothetical protein LOC100623118 (LOC100623118), mRNA
EMPV1_06162	XM_003121915	LOC100520352	PREDICTED: Sus scrofa uncharacterized protein KIAA2026-like (LOC100520352), mRNA
EMPV1_06174	XM_003133197	LOC100526018	PREDICTED: Sus scrofa hypothetical protein LOC100526018 (LOC100526018), mRNA
EMPV1_06178	XM_003129022	LOC100520920	PREDICTED: Sus scrofa signal recognition particle 72 kDa protein-like (LOC100520920), mRNA
EMPV1_06183	XM_003122217	LOC100153919	PREDICTED: Sus scrofa alpha N-terminal protein methyltransferase 1A-like, transcript variant 1 (LOC100153919), mRNA
EMPV1_06184	XM_003357132	LOC100623352	PREDICTED: Sus scrofa tripeptidyl-peptidase 1-like (LOC100623352), mRNA
EMPV1_06197	XM_001928453	LOC100154118	PREDICTED: Sus scrofa olfactory receptor 10C1-like (LOC100154118), mRNA
EMPV1_06201	XM_001929504	LOC100152122	PREDICTED: Sus scrofa olfactory receptor 14J1-like (LOC100152122), mRNA
EMPV1_06202	XM_001928074	LOC100153205	PREDICTED: Sus scrofa hypothetical protein LOC100153205 (LOC100153205), mRNA
EMPV1_06205	XM_003132175	LOC100519172	PREDICTED: Sus scrofa microtubule-associated protein 4-like (LOC100519172), mRNA
EMPV1_06209	XM_001929628	LOC100156312	PREDICTED: Sus scrofa septin-5-like, transcript variant 1 (LOC100156312), mRNA
EMPV1_06221	XM_001924281	LOC100153417	PREDICTED: Sus scrofa uncharacterized protein C8orf37 homolog (LOC100153417), mRNA
EMPV1_06224	XM_003125075	LOC100515478	PREDICTED: Sus scrofa WD repeat-containing protein 92-like (LOC100515478), mRNA
EMPV1_06231	XM_001928207	LOC100155832	PREDICTED: Sus scrofa centrosomal protein of 290 kDa-like (LOC100155832), mRNA
EMPV1_06236	XM_003131527	LOC414413	PREDICTED: Sus scrofa puromycin sensitive aminopeptidase, transcript variant 1 (LOC414413), mRNA
EMPV1_06239	XM_003128384	LOC100518202	PREDICTED: Sus scrofa probable C->U-editing enzyme APOBEC-2-like, transcript variant 1 (LOC100518202), mRNA
EMPV1_06240	XM_003359920	LOC100621593	PREDICTED: Sus scrofa m-phase inducer phosphatase 2-like, transcript variant 1 (LOC100621593), mRNA
EMPV1_06256	XM_001928437	LOC100157751	PREDICTED: Sus scrofa olfactory receptor 2H2-like (LOC100157751), mRNA
EMPV1_06262	XM_001924256	LOC100156962	PREDICTED: Sus scrofa melanoma-associated antigen B10-like (LOC100156962), mRNA
EMPV1_06263	XM_003122834	LOC100517574	PREDICTED: Sus scrofa c-Jun-amino-terminal kinase-interacting protein 1-like (LOC100517574), mRNA
EMPV1_06265	XM_003130617	LOC100511951	PREDICTED: Sus scrofa NADH-cytochrome b5 reductase 1-like (LOC100511951), mRNA
EMPV1_06267	XM_003121291	LOC100519991	PREDICTED: Sus scrofa akirin-2-like (LOC100519991), mRNA
EMPV1_06274	Ssc.46875	LOC100525498	Probable histone H2A.2-like
EMPV1_06283	XM_001927899	LOC100152005	PREDICTED: Sus scrofa transmembrane and coiled-coil domain-containing protein 5A-like (LOC100152005), mRNA
EMPV1_06284	XM_003355766	LOC100628035	PREDICTED: Sus scrofa 60S ribosome subunit biogenesis protein NIP7 homolog, transcript variant 1 (LOC100628035), mRNA
EMPV1_06285	XM_003133463	LOC100519223	PREDICTED: Sus scrofa dehydrogenase/reductase SDR family member 9-like, transcript variant 1 (LOC100519223), mRNA
EMPV1_06291	XM_003122515	LOC100523587	PREDICTED: Sus scrofa endosialin-like (LOC100523587), mRNA
EMPV1_06299	XM_003354521	LOC100624266	PREDICTED: Sus scrofa 28S ribosomal protein S17, mitochondrial-like (LOC100624266), mRNA
EMPV1_06302	XM_003134650	LOC100523705	PREDICTED: Sus scrofa transmembrane protein 140-like (LOC100523705), mRNA
EMPV1_06308	XM_003128988	LOC100525350	PREDICTED: Sus scrofa probable polyprenol reductase-like (LOC100525350), mRNA
EMPV1_06310	XM_001924980	LOC100157655	PREDICTED: Sus scrofa putative tumour suppressor/hereditary multiple exostoses candidate gene (LOC100157655), mRNA
EMPV1_06321	XM_003129284	LOC100522506	PREDICTED: Sus scrofa sodium/hydrogen exchanger-like domain-containing protein 1-like (LOC100522506), mRNA
EMPV1_06330	XM_001929019	LOC100155280	PREDICTED: Sus scrofa rho-related BTB domain-containing protein 2-like (LOC100155280), mRNA
EMPV1_06332	XR_130967	LOC100627129	PREDICTED: Sus scrofa 60S ribosomal protein L10a-like (LOC100627129), miscRNA
EMPV1_06346	XM_003130303	LOC100157197	PREDICTED: Sus scrofa putative vascular inducible G protein-coupled receptor (LOC100157197), mRNA
EMPV1_06363	XM_003359995	LOC100622632	PREDICTED: Sus scrofa transcription factor MafB-like (LOC100622632), mRNA
EMPV1_06364	XM_003121313	LOC100514380	PREDICTED: Sus scrofa thiosulfate sulfurtransferase/rhodanese-like domain-containing protein 1-like (LOC100514380), mRNA
EMPV1_06367	XM_003355324	LOC100622269	PREDICTED: Sus scrofa vitamin D(3) 25-hydroxylase-like, transcript variant 1 (LOC100622269), mRNA
EMPV1_06371	XM_001928295	LOC100157999	PREDICTED: Sus scrofa transmembrane emp24 domain-containing protein 5-like (LOC100157999), mRNA
EMPV1_06382	XM_003361353	LOC100627956	PREDICTED: Sus scrofa acyl-CoA dehydrogenase family member 10-like (LOC100627956), partial mRNA
EMPV1_06383	XR_130318	LOC100620721	PREDICTED: Sus scrofa hypothetical LOC100620721, transcript variant 1 (LOC100620721), miscRNA
EMPV1_06390	XR_131152	LOC100516404	PREDICTED: Sus scrofa MARVEL domain-containing protein 2-like (LOC100516404), miscRNA
EMPV1_06403	XM_003127056	LOC100518735	PREDICTED: Sus scrofa gamma-secretase subunit PEN-2-like, transcript variant 1 (LOC100518735), mRNA
EMPV1_06411	XM_003128242	LOC100513601	PREDICTED: Sus scrofa patr class I histocompatibility antigen, A-126 alpha chain-like (LOC100513601), mRNA
EMPV1_06413	XM_003127833	LOC100519663	PREDICTED: Sus scrofa protein PIEZO2-like (LOC100519663), mRNA
EMPV1_06416	XM_003360309	LOC100621125	PREDICTED: Sus scrofa UDP-galactose translocator-like (LOC100621125), mRNA
EMPV1_06422	XM_003128006	LOC100520571	PREDICTED: Sus scrofa pre-mRNA-splicing factor 38A-like (LOC100520571), mRNA
EMPV1_06425	XM_003135045	LOC100520819	PREDICTED: Sus scrofa cyclin-dependent kinase 16-like, transcript variant 3 (LOC100520819), mRNA
EMPV1_06426	XM_003134811	LOC100513191	PREDICTED: Sus scrofa UPF0452 protein C7orf41 homolog (LOC100513191), mRNA
EMPV1_06432	XM_003134174.2	LOC100521696	PREDICTED: Sus scrofa leukocyte immunoglobulin-like receptor subfamily B member 5-like (LOC100521696), mRNA
EMPV1_06433	XM_003125716	LOC100526049	PREDICTED: Sus scrofa potassium/sodium hyperpolarization-activated cyclic nucleotide-gated channel 3-like (LOC100526049), mRNA
EMPV1_06443	XM_003122349	LOC100515815	PREDICTED: Sus scrofa transmembrane protein 203-like (LOC100515815), mRNA
EMPV1_06454	XM_003127479	LOC100520313	PREDICTED: Sus scrofa vomeronasal type-1 receptor 1-like (LOC100520313), mRNA
EMPV1_06460	XM_003357859.1	LOC100622008	PREDICTED: Sus scrofa protein aurora borealis-like (LOC100622008), mRNA
EMPV1_06463	XM_003354088	LOC100624296	PREDICTED: Sus scrofa zinc finger protein 709-like (LOC100624296), mRNA
EMPV1_06471	XM_003123100	LOC100514564	PREDICTED: Sus scrofa calcyphosin-like, transcript variant 3 (LOC100514564), mRNA
EMPV1_06479	XM_003123694	LOC100515474	PREDICTED: Sus scrofa u3 small nucleolar RNA-associated protein 15 homolog (LOC100515474), mRNA
EMPV1_06494	XR_130482	LOC100521785	PREDICTED: Sus scrofa zinc finger protein 2-like (LOC100521785), miscRNA
EMPV1_06495	XR_130928	LOC100523018	PREDICTED: Sus scrofa v-type proton ATPase 116 kDa subunit a isoform 1-like (LOC100523018), miscRNA
EMPV1_06501	XM_003130164	LOC100525179	PREDICTED: Sus scrofa protachykinin-1-like, transcript variant 2 (LOC100525179), mRNA
EMPV1_06502	XM_003356670	LOC100157865	PREDICTED: Sus scrofa transmembrane 4 superfamily member 8 (LOC100157865), mRNA
EMPV1_06511	XM_003124183	LOC100518299	PREDICTED: Sus scrofa olfactory receptor 4C11-like (LOC100518299), mRNA
EMPV1_06516	XM_001925110	LOC100155439	PREDICTED: Sus scrofa SPT3-associated factor 42 (LOC100155439), mRNA
EMPV1_06532	XM_003357310	LOC100627878	PREDICTED: Sus scrofa proprotein convertase subtilisin/kexin type 7-like (LOC100627878), mRNA
EMPV1_06540	XM_003133328	LOC100512138	PREDICTED: Sus scrofa ankyrin repeat and SOCS box protein 7-like (LOC100512138), mRNA
EMPV1_06542	XM_003126471	LOC100515609	PREDICTED: Sus scrofa low-density lipoprotein receptor-related protein 6-like (LOC100515609), mRNA
EMPV1_06543	XM_003134432	LOC100514259	PREDICTED: Sus scrofa protein MANBAL-like (LOC100514259), mRNA
EMPV1_06548	XM_003127435	LOC100511639	PREDICTED: Sus scrofa leukocyte immunoglobulin-like receptor subfamily B member 3-like, transcript variant 2 (LOC100511639), mRNA
EMPV1_06553	XM_003361066	LOC100624058	PREDICTED: Sus scrofa mitochondrial-processing peptidase subunit beta-like (LOC100624058), mRNA
EMPV1_06554	XM_003124606	LOC100521260	PREDICTED: Sus scrofa transmembrane protein 186-like, transcript variant 2 (LOC100521260), mRNA
EMPV1_06555	XM_003353555	LOC100156044	PREDICTED: Sus scrofa transducin-like enhancer protein 4 (LOC100156044), mRNA
EMPV1_06557	XM_003123218	LOC100526209	PREDICTED: Sus scrofa adrenodoxin-like protein, mitochondrial-like (LOC100526209), mRNA
EMPV1_06558	XM_003356047	LOC100522872	PREDICTED: Sus scrofa cationic amino acid transporter 3-like (LOC100522872), mRNA
EMPV1_06562	XM_003361389	LOC100626220	PREDICTED: Sus scrofa acylamino-acid-releasing enzyme-like (LOC100626220), mRNA
EMPV1_06576	XM_003130539	LOC100523988	PREDICTED: Sus scrofa transmembrane protein 63A-like, transcript variant 2 (LOC100523988), mRNA
EMPV1_06579	XM_003124995	LOC100514453	PREDICTED: Sus scrofa t-cell leukemia homeobox protein 2-like (LOC100514453), mRNA
EMPV1_06580	XR_130594.1	LOC100153354	PREDICTED: Sus scrofa CCR4-NOT transcription complex subunit 2-like (LOC100153354), miscRNA
EMPV1_06581	XR_130461	LOC100621384	PREDICTED: Sus scrofa zinc finger protein 226-like (LOC100621384), partial miscRNA
EMPV1_06590	XM_003354322	LOC100622257	PREDICTED: Sus scrofa protocadherin alpha-12-like (LOC100622257), mRNA
EMPV1_06591	XM_003128121	LOC100514656	PREDICTED: Sus scrofa zinc finger protein 551-like (LOC100514656), mRNA
EMPV1_06592	NM_213785	LOC396677	Sus scrofa tissue factor (LOC396677), mRNA
EMPV1_06598	XR_130729.1	LOC100525648	PREDICTED: Sus scrofa histone H3.1-like (LOC100525648), miscRNA
EMPV1_06608	XM_003133934	LOC100511417	PREDICTED: Sus scrofa insulin gene enhancer protein ISL-1-like (LOC100511417), mRNA
EMPV1_06613	XM_003130008	LOC100518799	PREDICTED: Sus scrofa olfactory receptor 10G7-like (LOC100518799), mRNA
EMPV1_06617	XM_003125293	LOC100522014	PREDICTED: Sus scrofa sodium-dependent multivitamin transporter-like (LOC100522014), mRNA
EMPV1_06642	XM_003123345	LOC100525683	PREDICTED: Sus scrofa coiled-coil domain-containing protein 130-like (LOC100525683), mRNA
EMPV1_06646	XM_003131316	LOC100519332	PREDICTED: Sus scrofa Golgi SNAP receptor complex member 2-like, transcript variant 1 (LOC100519332), mRNA
EMPV1_06652	XR_130344	LOC100522418	PREDICTED: Sus scrofa ubiquitin-40S ribosomal protein S27a-like (LOC100522418), miscRNA
EMPV1_06667	XM_003360242	LOC100624439	PREDICTED: Sus scrofa uncharacterized protein CXorf23-like (LOC100624439), mRNA
EMPV1_06680	XM_003127155	LOC100511568	PREDICTED: Sus scrofa ATP synthase subunit s-like protein-like (LOC100511568), mRNA
EMPV1_06698	XM_003360454	LOC100520118	PREDICTED: Sus scrofa membrane magnesium transporter 1-like (LOC100520118), mRNA
EMPV1_06701	XM_003122132	LOC100524234	PREDICTED: Sus scrofa olfactory receptor 1J4-like (LOC100524234), mRNA
EMPV1_06703	XR_130924	LOC100512920	PREDICTED: Sus scrofa intercellular adhesion molecule 5-like (LOC100512920), miscRNA
EMPV1_06704	XM_003132551	LOC100524828	PREDICTED: Sus scrofa PEX5-related protein-like (LOC100524828), mRNA
EMPV1_06708	XM_003359560	LOC100622130	PREDICTED: Sus scrofa histone acetyltransferase type B catalytic subunit-like (LOC100622130), mRNA
EMPV1_06715	XM_001929315	LOC100152594	PREDICTED: Sus scrofa Fanconi anemia group E protein-like (LOC100152594), mRNA
EMPV1_06729	XM_003129517	LOC100517046	PREDICTED: Sus scrofa olfactory receptor 51L1-like (LOC100517046), mRNA
EMPV1_06730	XM_001928449	LOC100152120	PREDICTED: Sus scrofa SPRY domain-containing SOCS box protein 2-like (LOC100152120), mRNA
EMPV1_06733	XR_131131	LOC100514254	PREDICTED: Sus scrofa neurobeachin-like protein 1-like (LOC100514254), miscRNA
EMPV1_06739	NR_002170	LOC448984	Sus scrofa 18S ribosomal RNA (LOC448984), ribosomal RNA
EMPV1_06745	XM_003123698	LOC100516902	PREDICTED: Sus scrofa 40S ribosomal protein S17-like (LOC100516902), mRNA
EMPV1_06751	XM_003354039	LOC100520418	PREDICTED: Sus scrofa dual specificity mitogen-activated protein kinase kinase 7-like, transcript variant 2 (LOC100520418), mRNA
EMPV1_06753	XM_003359676	LOC100625770	PREDICTED: Sus scrofa UDP-glucuronosyltransferase 1-6-like, transcript variant 1 (LOC100625770), mRNA
EMPV1_06762	XR_130918	LOC100624862	PREDICTED: Sus scrofa coiled-coil domain-containing protein 57-like (LOC100624862), miscRNA
EMPV1_06764	XM_003356550	LOC100624722	PREDICTED: Sus scrofa histone H2A type 1-like (LOC100624722), mRNA
EMPV1_06777	XM_003126021.2	LOC100521622	PREDICTED: Sus scrofa SUN domain-containing protein 2-like (LOC100521622), mRNA
EMPV1_06781	XM_001924894	LOC100153998	PREDICTED: Sus scrofa trace amine-associated receptor 4-like (LOC100153998), mRNA
EMPV1_06783	XM_003355655	LOC100624952	PREDICTED: Sus scrofa hypothetical protein LOC100624952 (LOC100624952), mRNA
EMPV1_06796	XR_130637	LOC100513734	PREDICTED: Sus scrofa zinc finger protein 319-like (LOC100513734), miscRNA
EMPV1_06806	XM_003360924	LOC100627237	PREDICTED: Sus scrofa tetratricopeptide repeat protein 29-like (LOC100627237), mRNA
EMPV1_06820	XR_130484	LOC100521442	PREDICTED: Sus scrofa zinc finger protein 514-like (LOC100521442), miscRNA
EMPV1_06835	XM_003359931	LOC100625861	PREDICTED: Sus scrofa proSAP-interacting protein 1-like (LOC100625861), mRNA
EMPV1_06843	XM_001926880	LOC100153846	PREDICTED: Sus scrofa transcription factor E2F1-like (LOC100153846), partial mRNA
EMPV1_06855	XM_003124308	LOC100519827	PREDICTED: Sus scrofa zinc finger protein 789-like, transcript variant 1 (LOC100519827), mRNA
EMPV1_06861	XM_003127218	LOC100524810	PREDICTED: Sus scrofa carcinoembryonic antigen-related cell adhesion molecule 7-like (LOC100524810), mRNA
EMPV1_06868	XM_003128777	LOC100519495	PREDICTED: Sus scrofa olfactory receptor 4K3-like (LOC100519495), mRNA
EMPV1_06869	XM_003135180	LOC100524473	PREDICTED: Sus scrofa peptidyl-prolyl cis-trans isomerase NIMA-interacting 4-like (LOC100524473), mRNA
EMPV1_06871	XM_003356599	LOC100157316	PREDICTED: Sus scrofa olfactory receptor 2G3-like (LOC100157316), mRNA
EMPV1_06885	XM_003132371	LOC100524902	PREDICTED: Sus scrofa MMP37-like protein, mitochondrial-like, transcript variant 2 (LOC100524902), mRNA
EMPV1_06890	XM_003355449	LOC100622050	PREDICTED: Sus scrofa olfactory receptor 6C2-like (LOC100622050), mRNA
EMPV1_06899	XM_003360825	LOC100620457	PREDICTED: Sus scrofa AP-1 complex subunit beta-1-like (LOC100620457), partial mRNA
EMPV1_06909	XM_003124892	LOC100520954	PREDICTED: Sus scrofa thioredoxin domain-containing protein 9-like (LOC100520954), mRNA
EMPV1_06935	XM_003355711	LOC100627654	PREDICTED: Sus scrofa hypothetical protein LOC100627654 (LOC100627654), mRNA
EMPV1_06942	XM_003135038	LOC100518350	PREDICTED: Sus scrofa FUN14 domain-containing protein 1-like (LOC100518350), mRNA
EMPV1_06953	XM_001926348	LOC100156983	PREDICTED: Sus scrofa Bardet-Biedl syndrome 5 protein homolog (LOC100156983), mRNA
EMPV1_06959	XM_003125134	LOC100514282	PREDICTED: Sus scrofa prolyl-tRNA synthetase associated domain-containing protein 1-like (LOC100514282), mRNA
EMPV1_06963	XM_003123564	LOC100516783	PREDICTED: Sus scrofa olfactory receptor 1044-like (LOC100516783), mRNA
EMPV1_06978	XM_003125507	LOC100153348	PREDICTED: Sus scrofa 39S ribosomal protein L13, mitochondrial-like (LOC100153348), mRNA
EMPV1_06985	NM_001078670	LOC780415	Sus scrofa interferon regulatory factor 9 (LOC780415), mRNA
EMPV1_06986	XM_003123692	LOC100515129	PREDICTED: Sus scrofa ankyrin repeat family A protein 2-like (LOC100515129), mRNA
EMPV1_06990	XM_003130910	LOC100514180	PREDICTED: Sus scrofa PAB-dependent poly(A)-specific ribonuclease subunit 3-like (LOC100514180), mRNA
EMPV1_06992	XM_003358306	LOC100511226	PREDICTED: Sus scrofa phosphoribosyl pyrophosphate synthase-associated protein 2-like, transcript variant 2 (LOC100511226), mRNA
EMPV1_06993	XM_003359413	LOC100621010	PREDICTED: Sus scrofa olfactory receptor 6B1-like (LOC100621010), mRNA
EMPV1_06996	XM_003123253	LOC100518238	PREDICTED: Sus scrofa olfactory receptor 7A10-like (LOC100518238), mRNA
EMPV1_07013	XM_003354396	LOC100622541	PREDICTED: Sus scrofa olfactory receptor 2L3-like (LOC100622541), mRNA
EMPV1_07021	XM_003356484	LOC100622917	PREDICTED: Sus scrofa translation initiation factor eIF-2B subunit gamma-like (LOC100622917), mRNA
EMPV1_07026	XM_003132723	LOC100514252	PREDICTED: Sus scrofa olfactory receptor 5AC1-like (LOC100514252), mRNA
EMPV1_07035	XM_003125051	LOC100525693	PREDICTED: Sus scrofa protein FAM136A-like (LOC100525693), mRNA
EMPV1_07040	XM_003354006.1	LOC100624769	PREDICTED: Sus scrofa elongation factor 2-like (LOC100624769), mRNA
EMPV1_07041	XM_003357913	LOC100622423	PREDICTED: Sus scrofa RING finger protein 17-like (LOC100622423), mRNA
EMPV1_07043	XM_003121806	LOC100521651	PREDICTED: Sus scrofa DNA polymerase epsilon subunit 2-like (LOC100521651), mRNA
EMPV1_07050	XM_003355727	LOC100623312	PREDICTED: Sus scrofa hypothetical protein LOC100623312 (LOC100623312), mRNA
EMPV1_07051	XM_003357502	LOC100627848	PREDICTED: Sus scrofa serine/threonine-protein kinase SRPK2-like (LOC100627848), mRNA
EMPV1_07054	XM_003358350	LOC100623700	PREDICTED: Sus scrofa glutamate decarboxylase-like protein 1-like (LOC100623700), mRNA
EMPV1_07059	XM_003123641	LOC100519184	PREDICTED: Sus scrofa calnexin-like (LOC100519184), mRNA
EMPV1_07061	XM_003354021	LOC100622466	PREDICTED: Sus scrofa tumor necrosis factor ligand superfamily member 9-like (LOC100622466), mRNA
EMPV1_07078	XM_003128302	LOC100153952	PREDICTED: Sus scrofa uncharacterized protein C6orf136 homolog, transcript variant 2 (LOC100153952), mRNA
EMPV1_07094	XR_130664	LOC100624128	PREDICTED: Sus scrofa zinc finger protein 577-like (LOC100624128), miscRNA
EMPV1_07104	XM_003357877	LOC100620159	PREDICTED: Sus scrofa multidrug resistance-associated protein 4-like (LOC100620159), mRNA
EMPV1_07114	XM_003121472	LOC100521701	PREDICTED: Sus scrofa transcription initiation factor IIA subunit 2-like, transcript variant 3 (LOC100521701), mRNA
EMPV1_07118	XM_001929514	LOC100157153	PREDICTED: Sus scrofa radial spoke head protein 9 homolog (LOC100157153), mRNA
EMPV1_07123	XM_003131865	LOC100519563	PREDICTED: Sus scrofa p2X purinoceptor 5-like (LOC100519563), mRNA
EMPV1_07127	XM_003354146	LOC100622401	PREDICTED: Sus scrofa pre-B-cell leukemia transcription factor 4-like (LOC100622401), mRNA
EMPV1_07128	XM_003129246	LOC100514478	PREDICTED: Sus scrofa AP-1 complex-associated regulatory protein-like (LOC100514478), mRNA
EMPV1_07129	XM_003353202	LOC100622356	PREDICTED: Sus scrofa tumor necrosis factor alpha-induced protein 3-like (LOC100622356), mRNA
EMPV1_07132	XM_003359447	LOC100624229	PREDICTED: Sus scrofa ras-related protein Ral-B-like (LOC100624229), mRNA
EMPV1_07137	XM_003132480	LOC100522400	PREDICTED: Sus scrofa transmembrane 4 L6 family member 4-like (LOC100522400), mRNA
EMPV1_07143	XM_003354193	LOC100514094	PREDICTED: Sus scrofa FCH domain only protein 2-like (LOC100514094), mRNA
EMPV1_07145	XM_001926309	LOC100155770	PREDICTED: Sus scrofa uncharacterized protein C15orf17-like (LOC100155770), mRNA
EMPV1_07149	XM_003122241	LOC100523836	PREDICTED: Sus scrofa neuronal calcium sensor 1-like (LOC100523836), mRNA
EMPV1_07159	XM_001928226	LOC100157816	PREDICTED: Sus scrofa microtubule-associated tumor suppressor candidate 2-like (LOC100157816), mRNA
EMPV1_07162	XM_003130528	LOC100521510	PREDICTED: Sus scrofa f-box only protein 27-like (LOC100521510), mRNA
EMPV1_07163	XM_003128917	LOC100524447	PREDICTED: Sus scrofa TBC1 domain family member 1-like (LOC100524447), mRNA
EMPV1_07165	XM_003360635	LOC100622899	PREDICTED: Sus scrofa hydrolethalus syndrome protein 1-like (LOC100622899), mRNA
EMPV1_07166	XM_003358421	LOC100518989	PREDICTED: Sus scrofa putative ATP-dependent RNA helicase DHX30-like, transcript variant 2 (LOC100518989), mRNA
EMPV1_07187	XM_003357986	LOC100622557	PREDICTED: Sus scrofa CMRF35-like molecule 1-like (LOC100622557), mRNA
EMPV1_07196	XM_003353489	LOC100127164	PREDICTED: Sus scrofa prostaglandin E receptor 2 subtype EP2, transcript variant 2 (LOC100127164), mRNA
EMPV1_07203	XM_003133809	LOC100511842	PREDICTED: Sus scrofa protein phosphatase 1 regulatory subunit 7-like (LOC100511842), mRNA
EMPV1_07208	XM_003358834	LOC100623734	PREDICTED: Sus scrofa sentrin-specific protease 7-like (LOC100623734), mRNA
EMPV1_07213	XM_003130672	LOC100524518	PREDICTED: Sus scrofa ciliary neurotrophic factor receptor subunit alpha-like (LOC100524518), mRNA
EMPV1_07223	XM_003357058	LOC100522692	PREDICTED: Sus scrofa 3-hydroxybutyrate dehydrogenase type 2-like, transcript variant 2 (LOC100522692), mRNA
EMPV1_07229	XM_003353613	LOC100621961	PREDICTED: Sus scrofa anaphase-promoting complex subunit CDC26-like (LOC100621961), mRNA
EMPV1_07233	XM_003135423	LOC100522722	PREDICTED: Sus scrofa putative MAGE domain-containing protein MAGEA13P-like (LOC100522722), mRNA
EMPV1_07235	XR_130310	LOC100152397	PREDICTED: Sus scrofa kinectin-like (LOC100152397), miscRNA
EMPV1_07245	XM_003132564	LOC100514010	PREDICTED: Sus scrofa peroxisomal bifunctional enzyme-like (LOC100514010), mRNA
EMPV1_07247	XM_003356621	LOC100622886	PREDICTED: Sus scrofa hypothetical protein LOC100622886 (LOC100622886), mRNA
EMPV1_07250	XM_001927417	LOC100154533	PREDICTED: Sus scrofa putative olfactory receptor 2B8-like (LOC100154533), mRNA
EMPV1_07262	XM_003361916	LOC100621130	PREDICTED: Sus scrofa maltase-glucoamylase, intestinal-like (LOC100621130), partial mRNA
EMPV1_07276	XM_003129429	LOC100511945	PREDICTED: Sus scrofa olfactory receptor 2D3-like (LOC100511945), mRNA
EMPV1_07296	XM_003121547	LOC100519994	PREDICTED: Sus scrofa creatine kinase U-type, mitochondrial-like, transcript variant 1 (LOC100519994), mRNA
EMPV1_07306	XM_003133037	LOC100525186	PREDICTED: Sus scrofa phytanoyl-CoA hydroxylase-interacting protein-like (LOC100525186), mRNA
EMPV1_07316	XM_001925430	LOC100157121	PREDICTED: Sus scrofa uncharacterized protein C6orf118-like (LOC100157121), miscRNA
EMPV1_07318	XM_003361640	LOC100623901	PREDICTED: Sus scrofa hypothetical protein LOC100623901 (LOC100623901), mRNA
EMPV1_07321	XM_003121366	LOC100514885	PREDICTED: Sus scrofa coiled-coil domain-containing protein 162-like (LOC100514885), mRNA
EMPV1_07324	XR_130373	LOC100627892	PREDICTED: Sus scrofa hypothetical LOC100627892 (LOC100627892), miscRNA
EMPV1_07342	XM_003127164	LOC100513285	PREDICTED: Sus scrofa proline-rich protein 19-like (LOC100513285), mRNA
EMPV1_07343	XM_003129513	LOC100515441	PREDICTED: Sus scrofa olfactory receptor 52A5-like (LOC100515441), mRNA
EMPV1_07349	XM_003353931	LOC100524607	PREDICTED: Sus scrofa protein SPT2 homolog (LOC100524607), mRNA
EMPV1_07357	XM_003133792	LOC100523289	PREDICTED: Sus scrofa olfactory receptor 12-like (LOC100523289), mRNA
EMPV1_07362	XM_003129885	LOC100524387	PREDICTED: Sus scrofa protein FAM55B-like (LOC100524387), mRNA
EMPV1_07369	XM_003126935	LOC100522868	PREDICTED: Sus scrofa exocyst complex component 3-like protein-like, transcript variant 2 (LOC100522868), mRNA
EMPV1_07372	XM_003355046	LOC100622377	PREDICTED: Sus scrofa hypothetical protein LOC100622377 (LOC100622377), mRNA
EMPV1_07396	XM_001925579	LOC100157139	PREDICTED: Sus scrofa glycosyltransferase 25 family member 3-like, transcript variant 1 (LOC100157139), mRNA
EMPV1_07398	XM_003129487	LOC100523983	PREDICTED: Sus scrofa putative olfactory receptor 52P1-like (LOC100523983), mRNA
EMPV1_07401	XM_003123438	LOC100519945	PREDICTED: Sus scrofa olfactory receptor 7A10-like (LOC100519945), partial mRNA
EMPV1_07412	XM_001928253	LOC100157353	PREDICTED: Sus scrofa high mobility group nucleosome-binding domain-containing protein 4-like (LOC100157353), mRNA
EMPV1_07415	XM_003359899	LOC100620385	PREDICTED: Sus scrofa LAMP family protein C20orf103 homolog (LOC100620385), mRNA
EMPV1_07423	XM_003129481	LOC100522886	PREDICTED: Sus scrofa putative olfactory receptor 56B2-like (LOC100522886), mRNA
EMPV1_07439	XM_003133795	LOC100524176	PREDICTED: Sus scrofa olfactory receptor 12-like (LOC100524176), mRNA
EMPV1_07442	XM_003128550	LOC100522330	PREDICTED: Sus scrofa large neutral amino acids transporter small subunit 2-like (LOC100522330), mRNA
EMPV1_07445	XM_003354815	LOC100512959	PREDICTED: Sus scrofa serine/threonine-protein phosphatase 4 regulatory subunit 3B-like (LOC100512959), mRNA
EMPV1_07446	XM_003125683	LOC100520241	PREDICTED: Sus scrofa olfactory receptor 10J1-like (LOC100520241), mRNA
EMPV1_07451	XM_003358010	LOC100626147	PREDICTED: Sus scrofa leucine-rich repeat-containing protein 37A-like (LOC100626147), mRNA
EMPV1_07453	XM_003126911	LOC100518308	PREDICTED: Sus scrofa IST1 homolog (LOC100518308), mRNA
EMPV1_07459	XM_003130088	LOC100520212	PREDICTED: Sus scrofa condensin-2 complex subunit D3-like (LOC100520212), mRNA
EMPV1_07467	XM_003357681	LOC100623590	PREDICTED: Sus scrofa plakophilin-1-like (LOC100623590), partial mRNA
EMPV1_07468	XM_003358565	LOC100620514	PREDICTED: Sus scrofa hypothetical protein LOC100620514 (LOC100620514), mRNA
EMPV1_07475	XM_003128370	LOC100152609	PREDICTED: Sus scrofa mitochondrial carrier homolog 1, transcript variant 2 (LOC100152609), mRNA
EMPV1_07488	Ssc.38999	LOC100513779	Solute carrier family 22 member 9-like
EMPV1_07490	XR_131239	LOC100620527	PREDICTED: Sus scrofa nucleobindin-2-like (LOC100620527), miscRNA
EMPV1_07491	XM_003121934	LOC100512151	PREDICTED: Sus scrofa hypothetical protein LOC100512151 (LOC100512151), mRNA
EMPV1_07494	XM_003361089	LOC100627861	PREDICTED: Sus scrofa cell division cycle protein 123 homolog (LOC100627861), mRNA
EMPV1_07495	XM_003121967	LOC100520822	PREDICTED: Sus scrofa riboflavin kinase-like (LOC100520822), mRNA
EMPV1_07498	XM_003131354	LOC100512070	PREDICTED: Sus scrofa glucose-6-phosphatase 3-like (LOC100512070), mRNA
EMPV1_07500	XM_003134668	LOC100512024	PREDICTED: Sus scrofa testis-specific gene 13 protein-like (LOC100512024), mRNA
EMPV1_07510	XM_003125841	LOC100517760	PREDICTED: Sus scrofa tyrosine-protein phosphatase non-receptor type 22-like (LOC100517760), mRNA
EMPV1_07519	XM_003132269	LOC100514491	PREDICTED: Sus scrofa filamin-B-like (LOC100514491), mRNA
EMPV1_07524	XM_003128237	LOC100524503	PREDICTED: Sus scrofa SCAN domain-containing protein 3-like (LOC100524503), mRNA
EMPV1_07526	XM_003134178	LOC100523520	PREDICTED: Sus scrofa death-associated protein 1-like (LOC100523520), mRNA
EMPV1_07536	XR_131338.1	LOC100522999	PREDICTED: Sus scrofa prickle-like protein 1-like (LOC100522999), miscRNA
EMPV1_07537	XM_003132905	LOC100523867	PREDICTED: Sus scrofa RBPJ-interacting and tubulin-associated protein-like (LOC100523867), mRNA
EMPV1_07538	XM_001924601	LOC100156315	PREDICTED: Sus scrofa cadherin-24-like (LOC100156315), mRNA
EMPV1_07539	NM_001113286	LOC396897	Sus scrofa apomucin (LOC396897), mRNA
EMPV1_07560	XM_003123218	LOC100526209	PREDICTED: Sus scrofa adrenodoxin-like protein, mitochondrial-like (LOC100526209), mRNA
EMPV1_07561	XM_003358497	LOC100625666	PREDICTED: Sus scrofa microphthalmia-associated transcription factor-like (LOC100625666), mRNA
EMPV1_07566	XM_003130515	LOC100518679	PREDICTED: Sus scrofa BRO1 domain-containing protein BROX-like (LOC100518679), mRNA
EMPV1_07571	XM_003354514	LOC100621568	PREDICTED: Sus scrofa autism susceptibility gene 2 protein-like (LOC100621568), mRNA
EMPV1_07576	XM_001927262	LOC100153886	PREDICTED: Sus scrofa olfactory receptor 11H6-like (LOC100153886), mRNA
EMPV1_07577	XM_003360091	LOC100621559	PREDICTED: Sus scrofa t-cell receptor beta chain T17T-22-like (LOC100621559), mRNA
EMPV1_07578	XM_003126994	LOC100521133	PREDICTED: Sus scrofa dnaJ homolog subfamily A member 2-like (LOC100521133), mRNA
EMPV1_07588	XR_115797	LOC100516787	PREDICTED: Sus scrofa hypothetical LOC100516787, transcript variant 2 (LOC100516787), miscRNA
EMPV1_07593	XM_003353790	LOC100522180	PREDICTED: Sus scrofa peptidyl-prolyl cis-trans isomerase FKBP2-like, transcript variant 3 (LOC100522180), mRNA
EMPV1_07601	XM_003362071	LOC100627779	PREDICTED: Sus scrofa VIP36-like protein-like (LOC100627779), mRNA
EMPV1_07604	XM_003355857	LOC100624601	PREDICTED: Sus scrofa lipolysis-stimulated lipoprotein receptor-like (LOC100624601), mRNA
EMPV1_07612	XR_130976	LOC100513756	PREDICTED: Sus scrofa TPR and ankyrin repeat-containing protein 1-like (LOC100513756), miscRNA
EMPV1_07625	XR_131268.1	LOC100513794	PREDICTED: Sus scrofa transmembrane BAX inhibitor motif-containing protein 4-like (LOC100513794), partial miscRNA
EMPV1_07626	XM_003359076	LOC100623262	PREDICTED: Sus scrofa solute carrier family 15 member 4-like (LOC100623262), mRNA
EMPV1_07632	XM_003359809	LOC100626331	PREDICTED: Sus scrofa cyclin-dependent kinase 7-like (LOC100626331), mRNA
EMPV1_07633	XM_003357059	LOC100524158	PREDICTED: Sus scrofa CDGSH iron-sulfur domain-containing protein 2-like (LOC100524158), mRNA
EMPV1_07639	XM_003129201	LOC100517044	PREDICTED: Sus scrofa serine/threonine-protein kinase PLK4-like, transcript variant 2 (LOC100517044), mRNA
EMPV1_07642	XM_003128767	LOC100511142	PREDICTED: Sus scrofa olfactory receptor 4F21-like (LOC100511142), mRNA
EMPV1_07666	XM_001925999	LOC100155086	PREDICTED: Sus scrofa vacuolar protein sorting 26, transcript variant 1 (LOC100155086), mRNA
EMPV1_07670	XM_003132644	LOC100521296	PREDICTED: Sus scrofa ELL-associated factor 2-like (LOC100521296), mRNA
EMPV1_07672	XM_003359324	LOC100623460	PREDICTED: Sus scrofa cytochrome P450 2C23-like (LOC100623460), mRNA
EMPV1_07676	XM_003131243	LOC100517117	PREDICTED: Sus scrofa cdc42 effector protein 4-like, transcript variant 1 (LOC100517117), mRNA
EMPV1_07681	XM_003356230	LOC100627656	PREDICTED: Sus scrofa protein FAM76A-like (LOC100627656), mRNA
EMPV1_07682	XM_003129109	LOC100525882	PREDICTED: Sus scrofa amphiregulin-like (LOC100525882), mRNA
EMPV1_07689	XM_001926198	LOC100151927	PREDICTED: Sus scrofa prefoldin subunit 5-like, transcript variant 1 (LOC100151927), mRNA
EMPV1_07695	XM_001924445	LOC100155139	PREDICTED: Sus scrofa proteasome beta 5 subunit (LOC100155139), mRNA
EMPV1_07701	XM_003124567	LOC100512042	PREDICTED: Sus scrofa putative RNA exonuclease NEF-sp-like (LOC100512042), mRNA
EMPV1_07705	XM_003126257	LOC100157122	PREDICTED: Sus scrofa Ormdl2 protein, transcript variant 2 (LOC100157122), mRNA
EMPV1_07708	XM_001925672	LOC100154536	PREDICTED: Sus scrofa pecanex-like protein 1 (LOC100154536), partial mRNA
EMPV1_07720	XM_003356518	LOC100156354	PREDICTED: Sus scrofa thioredoxin domain-containing protein 5-like (LOC100156354), mRNA
EMPV1_07721	XM_001927816	LOC100155237	PREDICTED: Sus scrofa glycoprotein m6b, transcript variant 1 (LOC100155237), mRNA
EMPV1_07722	XM_003353584	LOC100624905	PREDICTED: Sus scrofa SH2 domain-containing adapter protein B-like (LOC100624905), mRNA
EMPV1_07735	XR_130467	LOC100513786	PREDICTED: Sus scrofa coiled-coil domain-containing protein C16orf93-like (LOC100513786), miscRNA
EMPV1_07738	XM_003131457	LOC100519443	PREDICTED: Sus scrofa keratin-associated protein 3-2-like (LOC100519443), mRNA
EMPV1_07755	XM_003360228	LOC100513057	PREDICTED: Sus scrofa ras-related protein Rab-9A-like, transcript variant 2 (LOC100513057), mRNA
EMPV1_07763	XM_003133255	LOC100520985	PREDICTED: Sus scrofa kynureninase-like (LOC100520985), partial mRNA
EMPV1_07767	XM_003124246	LOC100521185	PREDICTED: Sus scrofa AN1-type zinc finger protein 2A-like, transcript variant 2 (LOC100521185), mRNA
EMPV1_07771	XM_003123582	LOC100520892	PREDICTED: Sus scrofa olfactory receptor 2T33-like (LOC100520892), mRNA
EMPV1_07773	XM_003354017	LOC100620815	PREDICTED: Sus scrofa scaffold attachment factor B1-like (LOC100620815), mRNA
EMPV1_07774	XM_003134303	LOC100516119	PREDICTED: Sus scrofa cystatin-13-like (LOC100516119), mRNA
EMPV1_07783	XM_003130396	LOC100521211	PREDICTED: Sus scrofa tyrosine-protein phosphatase non-receptor type 14-like (LOC100521211), mRNA
EMPV1_07788	XM_003361918	LOC100621345	PREDICTED: Sus scrofa disks large homolog 1-like (LOC100621345), partial mRNA
EMPV1_07801	XM_003135468	LOC100517745	PREDICTED: Sus scrofa high mobility group protein B3-like (LOC100517745), mRNA
EMPV1_07802	XM_001924636	LOC100157031	PREDICTED: Sus scrofa n-alpha-acetyltransferase 25, NatB auxiliary subunit-like (LOC100157031), mRNA
EMPV1_07803	XM_003124292	LOC100516001	PREDICTED: Sus scrofa oncomodulin-like (LOC100516001), mRNA
EMPV1_07806	XM_003131206	LOC100525357	PREDICTED: Sus scrofa 28S ribosomal protein S7, mitochondrial-like, transcript variant 1 (LOC100525357), mRNA
EMPV1_07832	XM_001928296	LOC100154120	PREDICTED: Sus scrofa olfactory receptor 2G6-like (LOC100154120), mRNA
EMPV1_07837	XM_003130096	LOC100523914	PREDICTED: Sus scrofa zinc finger BED domain-containing protein 6-like (LOC100523914), mRNA
EMPV1_07839	XM_003131076	LOC100526069	PREDICTED: Sus scrofa uncharacterized protein C13orf27-like, transcript variant 1 (LOC100526069), mRNA
EMPV1_07845	XM_003129256	LOC100517293	PREDICTED: Sus scrofa caspase-6-like (LOC100517293), mRNA
EMPV1_07847	XM_003122566	LOC100519128	PREDICTED: Sus scrofa sororin-like (LOC100519128), mRNA
EMPV1_07855	XM_003128453	LOC100524876	PREDICTED: Sus scrofa protein FAM103A1-like, transcript variant 2 (LOC100524876), mRNA
EMPV1_07858	XM_001925635	LOC100156189	PREDICTED: Sus scrofa shootin-1-like, transcript variant 1 (LOC100156189), mRNA
EMPV1_07879	XM_003133235	LOC100511783	PREDICTED: Sus scrofa glutaredoxin-3-like (LOC100511783), mRNA
EMPV1_07887	XM_003130530	LOC100522029	PREDICTED: Sus scrofa gremlin-2-like (LOC100522029), mRNA
EMPV1_07898	XM_003356699	LOC100153402	PREDICTED: Sus scrofa KIAA1333 protein, transcript variant 2 (LOC100153402), mRNA
EMPV1_07907	XM_003361441	LOC100625749	PREDICTED: Sus scrofa phosphoribosyl pyrophosphate synthase-associated protein 2-like (LOC100625749), mRNA
EMPV1_07910	XM_003126924	LOC100520788	PREDICTED: Sus scrofa centromere protein T-like (LOC100520788), mRNA
EMPV1_07914	XM_003123041	LOC100519240	PREDICTED: Sus scrofa uncharacterized MFS-type transporter C19orf28-like (LOC100519240), mRNA
EMPV1_07931	XM_003129878	LOC100522629	PREDICTED: Sus scrofa oligoribonuclease, mitochondrial-like (LOC100522629), mRNA
EMPV1_07937	XM_003134060	LOC100525792	PREDICTED: Sus scrofa gamma-aminobutyric acid receptor subunit pi-like (LOC100525792), mRNA
EMPV1_07950	XM_003131376	LOC100516574	PREDICTED: Sus scrofa homeobox protein MOX-1-like (LOC100516574), mRNA
EMPV1_07958	NM_001078669	LOC780413	Sus scrofa N-acetylglucosaminyltransferase I.2 (LOC780413), mRNA
EMPV1_07964	XM_001925514	LOC100156275	PREDICTED: Sus scrofa receptor-binding cancer antigen expressed on SiSo cells-like, transcript variant 2 (LOC100156275), mRNA
EMPV1_07966	XM_003123292	LOC100512888	PREDICTED: Sus scrofa olfactory receptor 7C1-like (LOC100512888), mRNA
EMPV1_07967	XM_003357487	LOC100623586	PREDICTED: Sus scrofa multidrug resistance protein 2-like (LOC100623586), mRNA
EMPV1_07983	XM_003359972	LOC100624616	PREDICTED: Sus scrofa endoplasmic reticulum-Golgi intermediate compartment protein 3-like (LOC100624616), mRNA
EMPV1_07985	XM_003359420	LOC100623074	PREDICTED: Sus scrofa zinc finger E-box-binding homeobox 2-like (LOC100623074), mRNA
EMPV1_07987	XM_001928774	LOC100152647	PREDICTED: Sus scrofa coenzyme Q10 homolog B, transcript variant 1 (LOC100152647), mRNA
EMPV1_08013	XM_003125210	LOC100518189	PREDICTED: Sus scrofa serine/arginine-rich splicing factor 7-like, transcript variant 1 (LOC100518189), mRNA
EMPV1_08014	XM_003359771	LOC100621888	PREDICTED: Sus scrofa potassium/sodium hyperpolarization-activated cyclic nucleotide-gated channel 1-like (LOC100621888), mRNA
EMPV1_08027	XM_003122299	LOC100523885	PREDICTED: Sus scrofa TM2 domain-containing protein 3-like, transcript variant 1 (LOC100523885), mRNA
EMPV1_08028	NM_001044569	LOC733634	Sus scrofa aldo-keto reductase family 1 member C1-like (LOC733634), mRNA
EMPV1_08033	XM_003133989	LOC100524405	PREDICTED: Sus scrofa DNA excision repair protein ERCC-8-like (LOC100524405), mRNA
EMPV1_08037	XM_003129157	LOC100521282	PREDICTED: Sus scrofa rho GTPase-activating protein 10-like (LOC100521282), mRNA
EMPV1_08039	XM_003355433	LOC100622478	PREDICTED: Sus scrofa nck-associated protein 1-like (LOC100622478), partial mRNA
EMPV1_08043	XM_003354651	LOC100524368	PREDICTED: Sus scrofa peroxisomal 2,4-dienoyl-CoA reductase-like, transcript variant 2 (LOC100524368), mRNA
EMPV1_08068	XM_003126679	LOC100523738	PREDICTED: Sus scrofa cholinephosphotransferase 1-like (LOC100523738), mRNA
EMPV1_08076	XM_003125468	LOC100516365	PREDICTED: Sus scrofa hypothetical protein LOC100516365 (LOC100516365), mRNA
EMPV1_08086	XM_003125474	LOC100517649	PREDICTED: Sus scrofa HEAT repeat-containing protein 7A-like (LOC100517649), mRNA
EMPV1_08091	XM_003129441	LOC100515562	PREDICTED: Sus scrofa olfactory receptor 52N2-like (LOC100515562), mRNA
EMPV1_08098	XM_003125037	LOC100522368	PREDICTED: Sus scrofa exocyst complex component 6B-like (LOC100522368), partial mRNA
EMPV1_08108	XM_003123219	LOC100511005	PREDICTED: Sus scrofa GATA-type zinc finger protein 1-like (LOC100511005), mRNA
EMPV1_08117	XM_003131344	LOC100524519	PREDICTED: Sus scrofa protein HEXIM2-like (LOC100524519), mRNA
EMPV1_08122	XM_003355462	LOC100519313	PREDICTED: Sus scrofa serine/threonine-protein phosphatase 6 regulatory ankyrin repeat subunit C-like (LOC100519313), mRNA
EMPV1_08128	XM_003130916	LOC100516691	PREDICTED: Sus scrofa uncharacterized protein C13orf26-like (LOC100516691), mRNA
EMPV1_08134	XR_130600	LOC100625850	PREDICTED: Sus scrofa histone H2A.J-like (LOC100625850), miscRNA
EMPV1_08144	XM_003357859	LOC100622008	PREDICTED: Sus scrofa protein aurora borealis-like (LOC100622008), mRNA
EMPV1_08145	XM_003358805	LOC100624928	PREDICTED: Sus scrofa spindle and centriole-associated protein 1-like (LOC100624928), partial mRNA
EMPV1_08152	XM_003357669	LOC100622149	PREDICTED: Sus scrofa voltage-dependent L-type calcium channel subunit alpha-1S-like (LOC100622149), partial mRNA
EMPV1_08154	XM_003125433	LOC100522800	PREDICTED: Sus scrofa ATP-dependent DNA helicase Q4-like (LOC100522800), mRNA
EMPV1_08158	XR_116039	LOC100521322	PREDICTED: Sus scrofa hypothetical LOC100521322 (LOC100521322), miscRNA
EMPV1_08167	XM_003359563	LOC100154822	PREDICTED: Sus scrofa WAS/WASL-interacting protein family member 1-like (LOC100154822), mRNA
EMPV1_08171	XM_003356320	LOC100626636	PREDICTED: Sus scrofa gap junction alpha-9 protein-like (LOC100626636), mRNA
EMPV1_08178	XR_130508	LOC100622207	PREDICTED: Sus scrofa histone H3.3-like (LOC100622207), miscRNA
EMPV1_08182	XM_003123951.2	LOC100515014	PREDICTED: Sus scrofa cell division cycle protein 23 homolog (LOC100515014), mRNA
EMPV1_08189	XR_131334	LOC100523451	PREDICTED: Sus scrofa papilin-like (LOC100523451), partial miscRNA
EMPV1_08196	XM_003357422.1	LOC100623095	PREDICTED: Sus scrofa uncharacterized protein C7orf62-like (LOC100623095), mRNA
EMPV1_08257	XM_003123633	LOC100517458	PREDICTED: Sus scrofa mesoderm induction early response protein 2-like (LOC100517458), mRNA
EMPV1_08258	XM_003355396	LOC100621941	PREDICTED: Sus scrofa keratin, type II cytoskeletal 75-like (LOC100621941), mRNA
EMPV1_08260	XM_003122567	LOC100519293	PREDICTED: Sus scrofa SAC3 domain-containing protein 1-like (LOC100519293), mRNA
EMPV1_08279	XM_003128664	LOC100514113	PREDICTED: Sus scrofa capucin-like (LOC100514113), mRNA
EMPV1_08287	Ssc.3472	LOC100516897	Putative uncharacterized protein FLJ22184-like
EMPV1_08300	XM_001928257	LOC100157343	PREDICTED: Sus scrofa olfactory receptor 5V1-like (LOC100157343), mRNA
EMPV1_08302	XM_003124170	LOC100515602	PREDICTED: Sus scrofa olfactory receptor 4C16-like (LOC100515602), mRNA
EMPV1_08311	XM_003128328	LOC100520439	PREDICTED: Sus scrofa HLA class II histocompatibility antigen, DO beta chain-like (LOC100520439), mRNA
EMPV1_08314	XM_003125472	LOC100517090	PREDICTED: Sus scrofa hypothetical protein LOC100517090 (LOC100517090), mRNA
EMPV1_08315	XM_003131777	LOC100515687	PREDICTED: Sus scrofa beta-crystallin A3-like (LOC100515687), mRNA
EMPV1_08332	XM_001924526	LOC100152541	PREDICTED: Sus scrofa PQ-loop repeat-containing protein 1-like (LOC100152541), mRNA
EMPV1_08333	XM_003126724	LOC100519842	PREDICTED: Sus scrofa ubiquitin-conjugating enzyme E2 N-like (LOC100519842), mRNA
EMPV1_08334	XM_003129519	LOC100517595	PREDICTED: Sus scrofa olfactory receptor 52Z1-like (LOC100517595), mRNA
EMPV1_08335	Ssc.44758	LOC100512599	Serine/threonine-protein phosphatase 4 regulatory subunit 3B-like
EMPV1_08346	XM_001928007	LOC100154408	PREDICTED: Sus scrofa multicatalytic proteinase subunit K, transcript variant 2 (LOC100154408), mRNA
EMPV1_08348	XM_003355462	LOC100519313	PREDICTED: Sus scrofa serine/threonine-protein phosphatase 6 regulatory ankyrin repeat subunit C-like (LOC100519313), mRNA
EMPV1_08357	XM_003122893	LOC100514893	PREDICTED: Sus scrofa mitochondrial inner membrane protease subunit 1-like (LOC100514893), mRNA
EMPV1_08361	XM_003124543	LOC100522244	PREDICTED: Sus scrofa amiloride-sensitive sodium channel subunit gamma-like (LOC100522244), mRNA
EMPV1_08364	XM_003353523	LOC100517569	PREDICTED: Sus scrofa lysine-specific demethylase 4C-like (LOC100517569), partial mRNA
EMPV1_08365	XM_003134744	LOC100512820	PREDICTED: Sus scrofa hyaluronidase-4-like (LOC100512820), mRNA
EMPV1_08379	XM_003360038	LOC100626186	PREDICTED: Sus scrofa exportin-2-like (LOC100626186), mRNA
EMPV1_08382	XM_003128765	LOC100525471	PREDICTED: Sus scrofa olfactory receptor 4N2-like (LOC100525471), mRNA
EMPV1_08385	XM_003360217	LOC100622361	PREDICTED: Sus scrofa uncharacterized protein C7orf36-like (LOC100622361), mRNA
EMPV1_08390	XM_003359540	LOC100623766	PREDICTED: Sus scrofa dipeptidyl peptidase 4-like (LOC100623766), mRNA
EMPV1_08392	XM_003134573	LOC100521480	PREDICTED: Sus scrofa glutathione S-transferase kappa 1-like, transcript variant 1 (LOC100521480), mRNA
EMPV1_08396	XM_003360716	LOC100627896	PREDICTED: Sus scrofa ankyrin repeat and MYND domain-containing protein 2-like, transcript variant 1 (LOC100627896), mRNA
EMPV1_08398	XM_003127110	LOC100515483	PREDICTED: Sus scrofa 26S proteasome non-ATPase regulatory subunit 8-like (LOC100515483), mRNA
EMPV1_08404	XM_003134848	LOC100520876	PREDICTED: Sus scrofa sorting nexin-10-like, transcript variant 1 (LOC100520876), mRNA
EMPV1_08407	XM_003124177	LOC100516851	PREDICTED: Sus scrofa olfactory receptor 4C11-like (LOC100516851), mRNA
EMPV1_08409	XM_003125041.2	LOC100523368	PREDICTED: Sus scrofa v-type proton ATPase subunit B, kidney isoform-like (LOC100523368), mRNA
EMPV1_08413	XM_003124127	LOC100522425	PREDICTED: Sus scrofa olfactory receptor 5M3-like (LOC100522425), mRNA
EMPV1_08418	XM_003357032	LOC100517044	PREDICTED: Sus scrofa serine/threonine-protein kinase PLK4-like (LOC100517044), mRNA
EMPV1_08427	XR_130450	LOC100515369	PREDICTED: Sus scrofa f-box/LRR-repeat protein 18-like (LOC100515369), miscRNA
EMPV1_08441	XM_003125224	LOC100521443	PREDICTED: Sus scrofa cdc42 effector protein 3-like, transcript variant 1 (LOC100521443), mRNA
EMPV1_08444	XM_003131048	LOC100517301	PREDICTED: Sus scrofa dTDP-D-glucose 4,6-dehydratase-like (LOC100517301), mRNA
EMPV1_08445	XM_003128075	LOC100519374	PREDICTED: Sus scrofa putative uncharacterized protein C1orf210-like, transcript variant 1 (LOC100519374), mRNA
EMPV1_08458	XM_003355582	LOC100626200	PREDICTED: Sus scrofa homeobox protein NANOG-like (LOC100626200), mRNA
EMPV1_08460	XM_003128806	LOC100514302	PREDICTED: Sus scrofa LETM1 and EF-hand domain-containing protein 1, mitochondrial-like (LOC100514302), mRNA
EMPV1_08473	XM_003133340.2	LOC100515762	PREDICTED: Sus scrofa long-chain-fatty-acid--CoA ligase 1-like (LOC100515762), mRNA
EMPV1_08485	XM_003355324	LOC100622269	PREDICTED: Sus scrofa vitamin D(3) 25-hydroxylase-like, transcript variant 1 (LOC100622269), mRNA
EMPV1_08490	XM_001929124	LOC100154801	PREDICTED: Sus scrofa hepatoma-derived growth factor-related protein 3-like (LOC100154801), mRNA
EMPV1_08507	XM_003359349	LOC100037948	PREDICTED: Sus scrofa Kv channel interacting protein 2 (LOC100037948), mRNA
EMPV1_08509	XM_003124892	LOC100520954	PREDICTED: Sus scrofa thioredoxin domain-containing protein 9-like (LOC100520954), mRNA
EMPV1_08518	XM_003359062	LOC100158040	PREDICTED: Sus scrofa Uncharacterized protein C4orf27 homolog (LOC100158040), mRNA
EMPV1_08527	XR_130348	LOC100524970	PREDICTED: Sus scrofa olfactory receptor 1L6-like (LOC100524970), miscRNA
EMPV1_08532	XM_003357740	LOC100625702	PREDICTED: Sus scrofa phosphotriesterase-related protein-like (LOC100625702), mRNA
EMPV1_08542	XR_131287	LOC100625273	PREDICTED: Sus scrofa activating signal cointegrator 1 complex subunit 3-like (LOC100625273), partial miscRNA
EMPV1_08543	XM_003135059	LOC100523295	PREDICTED: Sus scrofa regucalcin-like, transcript variant 1 (LOC100523295), mRNA
EMPV1_08554	XM_003134657	LOC100525318	PREDICTED: Sus scrofa hypothetical protein LOC100525318 (LOC100525318), mRNA
EMPV1_08559	XM_001927846	LOC100158155	PREDICTED: Sus scrofa cytochrome P450 1A1-like (LOC100158155), mRNA
EMPV1_08562	XM_003129498	LOC100511274	PREDICTED: Sus scrofa olfactory receptor 51I2-like (LOC100511274), mRNA
EMPV1_08578	XM_001924191	LOC100153861	PREDICTED: Sus scrofa SYAP1 protein, transcript variant 1 (LOC100153861), mRNA
EMPV1_08590	XM_003354792	LOC100627903	PREDICTED: Sus scrofa calcineurin subunit B type 1-like (LOC100627903), mRNA
EMPV1_08591	XR_130281	LOC100511671	PREDICTED: Sus scrofa transcription factor 4-like (LOC100511671), miscRNA
EMPV1_08593	XM_003358946	LOC100622454	PREDICTED: Sus scrofa intersectin-1-like (LOC100622454), mRNA
EMPV1_08598	XM_003361219	LOC100623145	PREDICTED: Sus scrofa 40S ribosomal protein S17-like (LOC100623145), partial mRNA
EMPV1_08606	XM_003121955.1	LOC100516173	PREDICTED: Sus scrofa uncharacterized protein C9orf57-like, transcript variant 3 (LOC100516173), mRNA
EMPV1_08621	XM_003361833.1	LOC100623751	PREDICTED: Sus scrofa ribosomal protein S6 kinase alpha-5-like (LOC100623751), partial mRNA
EMPV1_08624	XM_003135185	LOC100525624	PREDICTED: Sus scrofa nucleosome assembly protein 1-like 2-like (LOC100525624), mRNA
EMPV1_08625	XM_003129951	LOC100522389	PREDICTED: Sus scrofa coiled-coil domain-containing protein 153-like (LOC100522389), mRNA
EMPV1_08626	XR_130942	LOC100625766	PREDICTED: Sus scrofa acyl-CoA synthetase family member 2, mitochondrial-like (LOC100625766), miscRNA
EMPV1_08627	XR_131229	LOC100524005	PREDICTED: Sus scrofa zinc finger protein 674-like (LOC100524005), miscRNA
EMPV1_08630	XM_003121567	LOC100511852	PREDICTED: Sus scrofa HAUS augmin-like complex subunit 2-like, transcript variant 1 (LOC100511852), mRNA
EMPV1_08634	XM_001929514	LOC100157153	PREDICTED: Sus scrofa radial spoke head protein 9 homolog (LOC100157153), mRNA
EMPV1_08638	XM_003129979	LOC100512427	PREDICTED: Sus scrofa CXADR-like membrane protein-like (LOC100512427), mRNA
EMPV1_08640	XM_003129612.1	LOC100524945	PREDICTED: Sus scrofa RNA polymerase II subunit A C-terminal domain phosphatase SSU72-like (LOC100524945), mRNA
EMPV1_08646	XM_003132187	LOC100522829	PREDICTED: Sus scrofa ATR-interacting protein-like (LOC100522829), mRNA
EMPV1_08647	XM_003121147	LOC100518635	PREDICTED: Sus scrofa uncharacterized protein C6orf72 homolog (LOC100518635), mRNA
EMPV1_08651	XM_003354964	LOC100627184	PREDICTED: Sus scrofa zinc finger protein 696-like (LOC100627184), mRNA
EMPV1_08652	XM_001925999	LOC100155086	PREDICTED: Sus scrofa vacuolar protein sorting 26, transcript variant 1 (LOC100155086), mRNA
EMPV1_08653	XM_003357963	LOC100623170	PREDICTED: Sus scrofa exocyst complex component 7-like, transcript variant 4 (LOC100623170), mRNA
EMPV1_08654	XM_003360034	LOC100624326	PREDICTED: Sus scrofa thyrotropin-releasing hormone receptor-like (LOC100624326), mRNA
EMPV1_08660	XM_003129977	LOC100512064	PREDICTED: Sus scrofa olfactory receptor 8B3-like (LOC100512064), mRNA
EMPV1_08665	XM_001929029	LOC100153972	PREDICTED: Sus scrofa ras-related protein Rab-8B-like (LOC100153972), mRNA
EMPV1_08676	XM_003360148	LOC100622672	PREDICTED: Sus scrofa zinc finger protein 800-like (LOC100622672), mRNA
EMPV1_08683	XM_003135500	LOC100511675	PREDICTED: Sus scrofa olfactory receptor 6C2-like (LOC100511675), mRNA
EMPV1_08688	XM_003133419	LOC100522709	PREDICTED: Sus scrofa uridine phosphorylase 2-like (LOC100522709), mRNA
EMPV1_08689	XM_003127300	LOC100512538	PREDICTED: Sus scrofa nucleobindin-1-like (LOC100512538), mRNA
EMPV1_08693	XM_003129472	LOC100521285	PREDICTED: Sus scrofa olfactory receptor 52E5-like (LOC100521285), mRNA
EMPV1_08697	Ssc.25068	LOC100522487	Tryptophanyl-tRNA synthetase, mitochondrial-like
EMPV1_08701	XM_003356562	LOC100620153	PREDICTED: Sus scrofa zinc finger protein 184-like, transcript variant 2 (LOC100620153), mRNA
EMPV1_08703	XM_003127858	LOC100525756	PREDICTED: Sus scrofa DNA-directed RNA polymerase II subunit RPB11-like (LOC100525756), mRNA
EMPV1_08708	XM_003124910	LOC100524554	PREDICTED: Sus scrofa uncharacterized protein C2orf64 homolog (LOC100524554), mRNA
EMPV1_08723	XR_130856	LOC100522267	PREDICTED: Sus scrofa multidrug resistance protein 1-like (LOC100522267), miscRNA
EMPV1_08725	XM_003130512	LOC100518142	PREDICTED: Sus scrofa TATA box-binding protein-associated factor RNA polymerase I subunit A-like (LOC100518142), mRNA
EMPV1_08742	XM_003127161	LOC100512661	PREDICTED: Sus scrofa cornifelin-like, transcript variant 2 (LOC100512661), mRNA
EMPV1_08744	XM_003360033	LOC100624052	PREDICTED: Sus scrofa engulfment and cell motility protein 2-like (LOC100624052), mRNA
EMPV1_08760	XM_003133542	LOC100514687	PREDICTED: Sus scrofa 3-hydroxyisobutyryl-CoA hydrolase, mitochondrial-like (LOC100514687), mRNA
EMPV1_08761	XM_003124662	LOC100517703	PREDICTED: Sus scrofa u11/U12 small nuclear ribonucleoprotein 25 kDa protein-like (LOC100517703), partial mRNA
EMPV1_08770	XM_003129621	LOC100511212	PREDICTED: Sus scrofa hypothetical protein LOC100511212 (LOC100511212), mRNA
EMPV1_08771	XM_003357722	LOC100513225	PREDICTED: Sus scrofa BAG family molecular chaperone regulator 1-like, transcript variant 2 (LOC100513225), mRNA
EMPV1_08778	XM_003123613	LOC100513720	PREDICTED: Sus scrofa guanylate kinase-like (LOC100513720), mRNA
EMPV1_08780	XR_131411	LOC100523371	PREDICTED: Sus scrofa apolipoprotein B-100-like (LOC100523371), miscRNA
EMPV1_08784	XM_001924372	LOC100152083	PREDICTED: Sus scrofa putative olfactory receptor ENSP00000348552-like (LOC100152083), mRNA
EMPV1_08808	XM_001927126	LOC100154752	PREDICTED: Sus scrofa olfactory receptor 6C3-like (LOC100154752), mRNA
EMPV1_08810	XM_003123512	LOC100521071	PREDICTED: Sus scrofa hypothetical protein LOC100521071 (LOC100521071), mRNA
EMPV1_08812	XM_003133761	LOC100515865	PREDICTED: Sus scrofa COP9 signalosome complex subunit 8-like, transcript variant 1 (LOC100515865), mRNA
EMPV1_08813	XM_003356725.1	LOC100625636	PREDICTED: Sus scrofa olfactory receptor 4K15-like (LOC100625636), mRNA
EMPV1_08815	XR_131345	LOC100621385	PREDICTED: Sus scrofa grainyhead-like protein 1 homolog (LOC100621385), miscRNA
EMPV1_08820	XM_003121777	LOC100525675	PREDICTED: Sus scrofa survival of motor neuron protein-interacting protein 1-like, transcript variant 1 (LOC100525675), mRNA
EMPV1_08824	XR_130344.1	LOC100522418	PREDICTED: Sus scrofa ubiquitin-40S ribosomal protein S27a-like (LOC100522418), miscRNA
EMPV1_08830	XM_003360606	LOC100627457	PREDICTED: Sus scrofa glutamyl-tRNA(Gln) amidotransferase subunit A homolog, transcript variant 1 (LOC100627457), mRNA
EMPV1_08834	XM_003127894	LOC100518847	PREDICTED: Sus scrofa nucleolar protein 4-like (LOC100518847), mRNA
EMPV1_08837	XM_003353521	LOC100153161	PREDICTED: Sus scrofa multiple PDZ domain protein-like (LOC100153161), mRNA
EMPV1_08849	XM_003354145	LOC100512037	PREDICTED: Sus scrofa armadillo repeat-containing protein 6-like, transcript variant 3 (LOC100512037), mRNA
EMPV1_08852	XM_003361754	LOC100624305	PREDICTED: Sus scrofa hypothetical protein LOC100624305 (LOC100624305), mRNA
EMPV1_08853	XM_003135332	LOC100513257	PREDICTED: Sus scrofa a-kinase anchor protein 17B-like (LOC100513257), mRNA
EMPV1_08854	XM_003356803	LOC100626081	PREDICTED: Sus scrofa tryptophanyl-tRNA synthetase, cytoplasmic-like (LOC100626081), partial mRNA
EMPV1_08855	XR_130689	LOC100521499	PREDICTED: Sus scrofa eukaryotic translation initiation factor 3 subunit I-like (LOC100521499), miscRNA
EMPV1_08878	XM_001926815	LOC100156418	PREDICTED: Sus scrofa carbonic anhydrase 5B, mitochondrial-like (LOC100156418), mRNA
EMPV1_08881	XM_003357190.1	LOC100624455	PREDICTED: Sus scrofa protein phosphatase methylesterase 1-like (LOC100624455), mRNA
EMPV1_08893	XM_003123789	LOC100521777	PREDICTED: Sus scrofa ankyrin repeat domain-containing protein 32-like (LOC100521777), partial mRNA
EMPV1_08896	XM_003121486	LOC100512080	PREDICTED: Sus scrofa transcription factor 12-like, transcript variant 2 (LOC100512080), mRNA
EMPV1_08909	XM_003131152	LOC100512857	PREDICTED: Sus scrofa charged multivesicular body protein 6-like (LOC100512857), mRNA
EMPV1_08928	XR_130691	LOC100624954	PREDICTED: Sus scrofa hypothetical LOC100624954 (LOC100624954), miscRNA
EMPV1_08931	XM_003134009	LOC100512871	PREDICTED: Sus scrofa peptidylprolyl isomerase domain and WD repeat-containing protein 1-like (LOC100512871), mRNA
EMPV1_08939	XM_003134825	LOC100516165	PREDICTED: Sus scrofa tax1-binding protein 1 homolog (LOC100516165), mRNA
EMPV1_08942	XM_003355212	LOC100623622	PREDICTED: Sus scrofa pleckstrin homology domain-containing family O member 1-like (LOC100623622), mRNA
EMPV1_08945	XM_003128694	LOC100151911	PREDICTED: Sus scrofa golgin subfamily A member 5-like (LOC100151911), mRNA
EMPV1_08950	XM_003356159	LOC100627120	PREDICTED: Sus scrofa EF-hand domain-containing protein D2-like (LOC100627120), mRNA
EMPV1_08964	XM_001927389	LOC100152728	PREDICTED: Sus scrofa FK506-binding protein (LOC100152728), mRNA
EMPV1_08965	XM_003354643	LOC100627836	PREDICTED: Sus scrofa putative caspase-14-like protein-like (LOC100627836), mRNA
EMPV1_08967	XR_130577	LOC100523493	PREDICTED: Sus scrofa cytoskeleton-associated protein 4-like (LOC100523493), miscRNA
EMPV1_08976	XM_003353184	LOC100624733	PREDICTED: Sus scrofa hypothetical protein LOC100624733 (LOC100624733), mRNA
EMPV1_08982	XM_003358360	LOC100626707	PREDICTED: Sus scrofa integrin alpha-9-like (LOC100626707), mRNA
EMPV1_08985	XM_003353720	LOC100512761	PREDICTED: Sus scrofa olfactory receptor 10AG1-like (LOC100512761), mRNA
EMPV1_08990	XM_003357458	LOC100624728	PREDICTED: Sus scrofa tetraspanin-13-like (LOC100624728), mRNA
EMPV1_09001	XM_003134829	LOC100517019	PREDICTED: Sus scrofa juxtaposed with another zinc finger protein 1-like (LOC100517019), mRNA
EMPV1_09003	XM_003135523	LOC100517800	PREDICTED: Sus scrofa histone H2A-Bbd type 2/3-like (LOC100517800), mRNA
EMPV1_09016	XM_003353859	LOC100622833	PREDICTED: Sus scrofa macrophage-expressed gene 1 protein-like (LOC100622833), mRNA
EMPV1_09021	XM_003359040	LOC100627354	PREDICTED: Sus scrofa coiled-coil domain-containing protein 25-like (LOC100627354), mRNA
EMPV1_09029	XM_003129361	LOC100511704	PREDICTED: Sus scrofa heterogeneous nuclear ribonucleoprotein D-like (LOC100511704), partial mRNA
EMPV1_09035	XM_003126327	LOC100520134	PREDICTED: Sus scrofa kinesin heavy chain isoform 5A-like (LOC100520134), mRNA
EMPV1_09036	XM_003355956	LOC100515263	PREDICTED: Sus scrofa SUMO-activating enzyme subunit 1-like, transcript variant 2 (LOC100515263), mRNA
EMPV1_09037	XM_001928085	LOC100157985	PREDICTED: Sus scrofa Ribonuclease T2, transcript variant 1 (LOC100157985), mRNA
EMPV1_09038	XM_003129396	LOC100520502	PREDICTED: Sus scrofa olfactory receptor 10A3-like (LOC100520502), mRNA
EMPV1_09044	XM_003124162	LOC100514157	PREDICTED: Sus scrofa olfactory receptor 1013-like (LOC100514157), mRNA
EMPV1_09045	XM_003359554	LOC100154566	PREDICTED: Sus scrofa cytoplasmic dynein 1 intermediate chain 2-like, transcript variant 3 (LOC100154566), mRNA
EMPV1_09057	XM_003125037	LOC100522368	PREDICTED: Sus scrofa exocyst complex component 6B-like (LOC100522368), partial mRNA
EMPV1_09058	XM_003356325	LOC100627873	PREDICTED: Sus scrofa microtubule-actin cross-linking factor 1, isoforms 1/2/3/5-like (LOC100627873), mRNA
EMPV1_09063	XM_003356053	LOC100623347	PREDICTED: Sus scrofa leukocyte immunoglobulin-like receptor subfamily A member 6-like, transcript variant 1 (LOC100623347), mRNA
EMPV1_09069	XM_003124123	LOC100521717	PREDICTED: Sus scrofa olfactory receptor 1038-like (LOC100521717), mRNA
EMPV1_09083	XM_003121584	LOC100516584	PREDICTED: Sus scrofa calcium-binding protein p22-like (LOC100516584), mRNA
EMPV1_09089	XM_001925463	LOC100156275	PREDICTED: Sus scrofa receptor-binding cancer antigen expressed on SiSo cells-like, transcript variant 1 (LOC100156275), mRNA
EMPV1_09095	XM_003361467	LOC100621172	PREDICTED: Sus scrofa zinc finger protein 184-like (LOC100621172), mRNA
EMPV1_09100	XM_003127131	LOC100520248	PREDICTED: Sus scrofa EP300-interacting inhibitor of differentiation 2-like (LOC100520248), mRNA
EMPV1_09111	XM_003358785	LOC100625259	PREDICTED: Sus scrofa coiled-coil domain-containing protein 14-like (LOC100625259), mRNA
EMPV1_09121	XM_003130051	LOC100512428	PREDICTED: Sus scrofa prostate and testis expressed protein 1-like (LOC100512428), mRNA
EMPV1_09122	XM_003133541	LOC100513955	PREDICTED: Sus scrofa asparagine synthetase domain-containing protein 1-like (LOC100513955), mRNA
EMPV1_09123	XM_001928615	LOC100154959	PREDICTED: Sus scrofa olfactory receptor 4K3-like (LOC100154959), mRNA
EMPV1_09130	XM_003123975	LOC100520896	PREDICTED: Sus scrofa eukaryotic peptide chain release factor subunit 1-like (LOC100520896), mRNA
EMPV1_09131	XM_003122457	LOC100511242	PREDICTED: Sus scrofa hypothetical protein LOC100511242, transcript variant 1 (LOC100511242), mRNA
EMPV1_09132	XR_115970	LOC100525925	PREDICTED: Sus scrofa hypothetical LOC100525925 (LOC100525925), miscRNA
EMPV1_09136	XM_003128505.2	LOC100510914	PREDICTED: Sus scrofa neogenin-like (LOC100510914), partial mRNA
EMPV1_09148	XM_003123066	LOC100523947	PREDICTED: Sus scrofa endophilin-A2-like (LOC100523947), mRNA
EMPV1_09150	XM_003357921	LOC100522636	PREDICTED: Sus scrofa ras-related protein Rab-40B-like (LOC100522636), mRNA
EMPV1_09153	XM_003135223	LOC100525551	PREDICTED: Sus scrofa ubiquitin-conjugating enzyme E2 D2-like (LOC100525551), mRNA
EMPV1_09154	XM_003353482	LOC100623266	PREDICTED: Sus scrofa atlastin-1-like (LOC100623266), mRNA
EMPV1_09164	XM_001929263	LOC100153472	PREDICTED: Sus scrofa torsin-1B-like (LOC100153472), mRNA
EMPV1_09165	XM_003125811	LOC100519190	PREDICTED: Sus scrofa neuroblastoma breakpoint family member 6-like (LOC100519190), mRNA
EMPV1_09174	XR_131171	LOC100525842	PREDICTED: Sus scrofa inhibitor of nuclear factor kappa-B kinase subunit beta-like (LOC100525842), miscRNA
EMPV1_09175	XM_003358017	LOC100621582	PREDICTED: Sus scrofa nucleolar transcription factor 1-like (LOC100621582), mRNA
EMPV1_09181	XM_003357443	LOC100627658	PREDICTED: Sus scrofa hypothetical protein LOC100627658 (LOC100627658), mRNA
EMPV1_09187	XM_003130034	LOC100524098	PREDICTED: Sus scrofa hypothetical protein LOC100524098 (LOC100524098), mRNA
EMPV1_09193	XM_003131887	LOC100523398	PREDICTED: Sus scrofa protein spinster homolog 2-like (LOC100523398), mRNA
EMPV1_09194	XM_003128107	LOC100525647	PREDICTED: Sus scrofa nuclear transcription factor Y subunit gamma-like (LOC100525647), mRNA
[truncated: 5,635 more rows]
