# Supplementary material for: Development of a porcine (Sus scofa) embryo-specific microarray: array annotation and validation
Source: BMC Genomics. 2012 Aug 3;13:370. doi: 10.1186/1471-2164-13-370 (PMC3468353; doi:10.1186/1471-2164-13-370)
Supplement: Additional file 6 — BLAST search result from NCBI using porcine sequences. Excel file containing porcine sequences with no GS to blast search with human RefSeq RNA database from NCBI. (XLS 36 kb) [file 1471-2164-13-370-S6.xls]

## Sheet: Blast results
ProbeID	Query ID (porcine)	Query Gene Symbol (porcine)	Query Description	subject ids (Homo)	% identity	alignment length	mismatches	gap opens	query start	query end	subject start	subject end	evalue	bit score	Subject Gene Symbol (Homo)	Subject Description
EMPV1_00006	XM_003356332	LOC100621714	PREDICTED: Sus scrofa uncharacterized protein C18orf19 homolog (LOC100621714), mRNA	NM_001098801.1	84.22	488	53	22	1	477	433	907	3e-126	453	C18orf19	Homo sapiens chromosome 18 open reading frame 19 (C18orf19), transcript variant 1, mRNA
EMPV1_00013	XM_001926963	LOC100153412	PREDICTED: Sus scrofa transcriptional enhancer factor TEF-5-like (LOC100153412), mRNA	NM_003214.3	94.62	409	22	0	813	1221	1136	1544	2e-180	634	TEAD3	Homo sapiens TEA domain family member 3 (TEAD3), mRNA
EMPV1_00020	XM_003125607	LOC100524619	PREDICTED: Sus scrofa hypothetical protein LOC100524619 (LOC100524619), mRNA	NR_002599.1	70.44	362	58	17	548	882	124	463	8e-31	138	SNHG6	Homo sapiens small nucleolar RNA host gene 6 (non-protein coding) (SNHG6), non-coding RNA
EMPV1_00030	XR_131212	LOC100520704	PREDICTED: Sus scrofa kielin/chordin-like protein-like (LOC100520704), miscRNA	NM_001135914.1	87.95	4406	459	69	625	4997	189	4555	0	5129	KCP	Homo sapiens kielin/chordin-like protein (KCP), transcript variant 1, mRNA
EMPV1_00038	XM_003130706	LOC100518508	PREDICTED: Sus scrofa uncharacterized protein KIAA1462 homolog (LOC100518508), mRNA	NM_020848.2	71.76	5517	1222	81	387	5653	569	5999	0	2863	KIAA1462	Homo sapiens KIAA1462 (KIAA1462), mRNA
EMPV1_00045	XM_003129179	LOC100511765	PREDICTED: Sus scrofa zinc finger protein 330-like (LOC100511765), mRNA	NM_014487.4	86.53	1700	182	18	1	1678	216	1890	0	1995	ZNF330	Homo sapiens zinc finger protein 330 (ZNF330), mRNA
EMPV1_00058	XM_003135506	LOC100514622	PREDICTED: Sus scrofa prefoldin subunit 3-like (LOC100514622), mRNA	NM_003372.5	83.99	1680	185	28	68	1716	1	1627	0	1766	VBP1	Homo sapiens von Hippel-Lindau binding protein 1 (VBP1), mRNA
EMPV1_00073	XM_003353827	LOC100621476	PREDICTED: Sus scrofa UPF0723 protein C11orf83 homolog (LOC100621476), mRNA	NM_001085372.2	74.68	778	145	21	69	820	1	752	4e-130	468	C11orf83	Homo sapiens chromosome 11 open reading frame 83 (C11orf83), mRNA
EMPV1_00080	XM_003353733	LOC100627707	PREDICTED: Sus scrofa 7-dehydrocholesterol reductase-like (LOC100627707), mRNA	NM_001163817.1	80.56	540	103	2	5	543	126	664	9e-138	493	DHCR7	Homo sapiens 7-dehydrocholesterol reductase (DHCR7), transcript variant 2, mRNA
EMPV1_00087	XM_003128113	LOC100511572	PREDICTED: Sus scrofa hypothetical protein LOC100511572 (LOC100511572), partial mRNA	NM_198494.2	89.96	1235	103	18	295	1517	643	1868	0	1578	ZNF642	Homo sapiens zinc finger protein 642 (ZNF642), mRNA
EMPV1_00093	XM_003356219	LOC100523972	PREDICTED: Sus scrofa ribosomal protein S6 kinase alpha-1-like, transcript variant 2 (LOC100523972), mRNA	NM_001006665.1	89.94	3120	251	54	4	3094	10	3095	0	3964	RPS6KA1	Homo sapiens ribosomal protein S6 kinase, 90kDa, polypeptide 1 (RPS6KA1), transcript variant 2, mRNA
EMPV1_00101	XM_003131065	LOC100523016	PREDICTED: Sus scrofa G-protein coupled receptor 183-like (LOC100523016), mRNA	NM_001105442.1	81	468	5	0	462	501	625	664	5e-128	689	GPR183	Bos taurus G protein-coupled receptor 183 (GPR183), mRNA
EMPV1_00109	XM_003126714	LOC100517825	PREDICTED: Sus scrofa FYVE, RhoGEF and PH domain-containing protein 6-like (LOC100517825), mRNA	NM_018351.3	90.36	1722	134	22	1	1709	3219	4921	0	2231	FGD6	Homo sapiens FYVE, RhoGEF and PH domain containing 6 (FGD6), mRNA
EMPV1_00110	XM_001928570	LOC100152150	PREDICTED: Sus scrofa amine sulfotransferase-like (LOC100152150), mRNA	NM_001008743.1	76.34	93	18	2	827	917	789	879	7e-09	64.4	SULT1C3	Homo sapiens sulfotransferase family, cytosolic, 1C, member 3 (SULT1C3), mRNA
EMPV1_00119	XM_003129495	LOC100526123	PREDICTED: Sus scrofa olfactory receptor 51I2-like (LOC100526123), mRNA	NM_001005288.2	68.56	741	225	5	170	906	209	945	2e-71	271	OR51I1	Homo sapiens olfactory receptor, family 51, subfamily I, member 1 (OR51I1), mRNA
EMPV1_00124	XM_003360207	LOC100620420	PREDICTED: Sus scrofa proteasome subunit alpha type-2-like (LOC100620420), mRNA	NM_002787.4	88.23	875	72	25	325	1180	297	1159	0	1016	PSMA2	Homo sapiens proteasome (prosome, macropain) subunit, alpha type, 2 (PSMA2), mRNA
EMPV1_00127	XR_130253	LOC100625026	PREDICTED: Sus scrofa peptidyl-prolyl cis-trans isomerase-like 4-like (LOC100625026), miscRNA	NM_139126.3	93.27	817	55	0	28	844	84	900	0	1205	PPIL4	Homo sapiens peptidylprolyl isomerase (cyclophilin)-like 4 (PPIL4), mRNA
EMPV1_00159	XM_003128531	LOC100513213	PREDICTED: Sus scrofa neuroguidin-like (LOC100513213), mRNA	NM_001042635.1	90.81	1142	101	3	1	1141	4	1142	0	1577	NGDN	Homo sapiens neuroguidin, EIF4E binding protein (NGDN), transcript variant 1, mRNA
EMPV1_00160	XM_001928346	LOC100156584	PREDICTED: Sus scrofa ACP6 protein, transcript variant 1 (LOC100156584), mRNA	NM_016361.3	84.96	1636	188	52	205	1814	203	1806	0	1605	ACP6	Homo sapiens acid phosphatase 6, lysophosphatidic (ACP6), mRNA
EMPV1_00165	XM_003355664	LOC100626437	PREDICTED: Sus scrofa cholinephosphotransferase 1-like (LOC100626437), mRNA	NM_020244.2	91.74	581	42	6	11	588	208	785	0	802	CHPT1	Homo sapiens choline phosphotransferase 1 (CHPT1), mRNA
EMPV1_00178	XM_003131650	LOC100515575	PREDICTED: Sus scrofa septin-4-like, transcript variant 2 (LOC100515575), mRNA	NM_001198713.1	93.47	1255	81	1	183	1436	446	1700	0	1891	2004-09-01	Homo sapiens septin 4 (SEPT4), transcript variant 4, mRNA
EMPV1_00180	XM_003355801.1	LOC100620737	PREDICTED: Sus scrofa DNA-directed RNA polymerase II subunit RPB3-like (LOC100620737), mRNA	NM_032940.2	92.11	862	66	2	99	959	81	941	0	1214	POLR2C	Homo sapiens polymerase (RNA) II (DNA directed) polypeptide C, 33kDa (POLR2C), mRNA
EMPV1_00187	XM_003133875	LOC100512375	PREDICTED: Sus scrofa hypothetical protein LOC100512375 (LOC100512375), mRNA	NM_030955.2	85.67	649	91	2	133	780	5	652	0	744	ADAMTS12	Homo sapiens ADAM metallopeptidase with thrombospondin type 1 motif, 12 (ADAMTS12), mRNA
EMPV1_00189	XM_003129714	LOC100517485	PREDICTED: Sus scrofa calcineurin-binding protein cabin-1-like (LOC100517485), mRNA	NM_012295.3	86.48	1132	153	0	487	1618	260	1391	0	1352	CABIN1	Homo sapiens calcineurin binding protein 1 (CABIN1), transcript variant 2, mRNA
EMPV1_00191	XM_001929530	LOC100153265	PREDICTED: Sus scrofa SH2 domain-containing protein 2A-like (LOC100153265), mRNA	NM_001161444.1	84.32	1161	123	43	234	1378	314	1431	0	1081	SH2D2A	Homo sapiens SH2 domain containing 2A (SH2D2A), transcript variant 5, mRNA
EMPV1_00202	XM_001926013	LOC100158105	PREDICTED: Sus scrofa insulin-like peptide INSL6-like (LOC100158105), mRNA	NM_007179.2	79.59	681	96	37	24	683	12	670	2e-124	448	INSL6	Homo sapiens insulin-like 6 (INSL6), mRNA
EMPV1_00249	XM_001928070	LOC100155023	PREDICTED: Sus scrofa rCG36369 (LOC100155023), mRNA	NM_013346.2	95.04	645	27	5	27	669	1	642	0	1009	SNX12	Homo sapiens sorting nexin 12 (SNX12), mRNA
EMPV1_00251	XM_003123387	LOC100520363	PREDICTED: Sus scrofa olfactory receptor 7A17-like (LOC100520363), mRNA	NM_001005190.1	83.54	893	123	23	24	904	24	904	0	813	OR7A10	Homo sapiens olfactory receptor, family 7, subfamily A, member 10 (OR7A10), mRNA
EMPV1_00254	XM_003126018	LOC100520958	PREDICTED: Sus scrofa josephin-1-like, transcript variant 2 (LOC100520958), mRNA	NM_014876.5	89.6	1144	84	25	261	1386	4	1130	0	1421	JOSD1	Homo sapiens Josephin domain containing 1 (JOSD1), mRNA
EMPV1_00274	XM_003355617	LOC100521555	PREDICTED: Sus scrofa contactin-1-like, transcript variant 2 (LOC100521555), mRNA	NM_175038.1	91.75	3369	260	18	1	3360	35	3394	0	4665	CNTN1	Homo sapiens contactin 1 (CNTN1), transcript variant 2, mRNA
EMPV1_00287	XM_003361764	LOC100154715	PREDICTED: Sus scrofa cyclin-dependent kinase-2 alpha (LOC100154715), mRNA	NM_001798.3	83.92	2351	221	104	1	2253	1	2292	0	2102	CDK2	Homo sapiens cyclin-dependent kinase 2 (CDK2), transcript variant 1, mRNA
EMPV1_00302	XR_131007	LOC100626150	PREDICTED: Sus scrofa probable G-protein coupled receptor 160-like (LOC100626150), miscRNA	NM_014373.2	86.41	1126	118	28	1	1113	591	1694	0	1199	GPR160	Homo sapiens G protein-coupled receptor 160 (GPR160), mRNA
EMPV1_00310	XM_003131700	LOC100512308	PREDICTED: Sus scrofa zinc finger HIT domain-containing protein 3-like (LOC100512308), mRNA	NM_004773.2	87.37	491	59	1	37	527	69	556	9e-172	605	ZNHIT3	Homo sapiens zinc finger, HIT-type containing 3 (ZNHIT3), mRNA
EMPV1_00311	XM_003356145	LOC100621849	PREDICTED: Sus scrofa zinc finger protein castor homolog 1-like (LOC100621849), mRNA	NM_001079843.1	89.65	1401	131	14	295	1688	336	1729	0	1772	CASZ1	Homo sapiens castor zinc finger 1 (CASZ1), transcript variant 1, mRNA
EMPV1_00314	XM_003124976	LOC100525692	PREDICTED: Sus scrofa 60S ribosomal protein L7a-like, transcript variant 1 (LOC100525692), mRNA	NM_000972.2	88.13	859	98	4	2	858	6	862	0	1018	RPL7A	Homo sapiens ribosomal protein L7a (RPL7A), mRNA
EMPV1_00336	XM_003360301	LOC100628142	PREDICTED: Sus scrofa putative ribosomal RNA methyltransferase 1-like (LOC100628142), mRNA	NM_177439.1	90.42	449	41	2	1	448	343	790	8e-167	590	FTSJ1	Homo sapiens FtsJ Homolog 1 (E. coli) (FTSJ1), transcript variant 3, mRNA
EMPV1_00342	XM_003135349	LOC100517990	PREDICTED: Sus scrofa zinc finger CCHC domain-containing protein 12-like (LOC100517990), mRNA	NM_173798.2	83.82	1749	226	17	1	1717	474	2197	0	1853	ZCCHC12	Homo sapiens zinc finger, CCHC domain containing 12 (ZCCHC12), mRNA
EMPV1_00347	XM_003130278	LOC100522203	PREDICTED: Sus scrofa protein disulfide-isomerase A4-like (LOC100522203), mRNA	NM_004911.4	81.6	2680	411	28	198	2851	74	2697	0	2558	PDIA4	Homo sapiens protein disulfide isomerase family A, member 4 (PDIA4), mRNA
EMPV1_00355	XM_003353882	LOC100515599	PREDICTED: Sus scrofa prothrombin-like (LOC100515599), mRNA	NM_000506.3	85.53	1984	263	5	1	1983	44	2004	0	2284	F2	Homo sapiens coagulation factor II (thrombin) (F2), mRNA
EMPV1_00364	XM_003356725	LOC100625636	PREDICTED: Sus scrofa olfactory receptor 4K15-like (LOC100625636), mRNA	NM_001005486.1	87.58	604	73	2	140	741	444	1047	0	744	OR4K15	Homo sapiens olfactory receptor, family 4, subfamily K, member 15 (OR4K15), mRNA
EMPV1_00368	XM_003360661	LOC100627363	PREDICTED: Sus scrofa survival of motor neuron protein-interacting protein 1-like (LOC100627363), mRNA	NM_001009183.1	92.47	797	53	5	1	795	23	814	0	1133	SIP1	Homo sapiens survival of motor neuron protein interacting protein 1 (SIP1), transcript variant gamma, mRNA
EMPV1_00377	XM_003357837	LOC100620643	PREDICTED: Sus scrofa cytidine and dCMP deaminase domain-containing protein 1-like (LOC100620643), mRNA	NM_030911.3	81.32	878	122	36	18	872	1348	2206	0	675	CDADC1	Homo sapiens cytidine and dCMP deaminase domain containing 1 (CDADC1), transcript variant 1, mRNA
EMPV1_00378	XR_131234.1	LOC100521307	PREDICTED: Sus scrofa hypothetical LOC100521307 (LOC100521307), miscRNA	NM_015871.4	82.28	570	67	23	437	997	101	645	2e-128	462	ZNF593	Homo sapiens zinc finger protein 593 (ZNF593), mRNA
EMPV1_00392	XM_003135074	LOC100511298	PREDICTED: Sus scrofa transcription factor E3-like, transcript variant 1 (LOC100511298), mRNA	NM_006521.4	86.45	3196	322	43	1	3120	233	3393	0	3718	TFE3	Homo sapiens transcription factor binding to IGHM enhancer 3 (TFE3), mRNA
EMPV1_00396	XM_003123470	LOC100511743	PREDICTED: Sus scrofa protein FAM32A-like (LOC100511743), mRNA	NM_014077.2	81.51	968	116	57	70	1010	19	950	0	737	FAM32A	Homo sapiens family with sequence similarity 32, member A (FAM32A), mRNA
EMPV1_00418	XM_001928085	LOC100157985	PREDICTED: Sus scrofa Ribonuclease T2, transcript variant 1 (LOC100157985), mRNA	NM_003730.4	75.84	745	166	7	206	940	438	1178	4e-144	513	RNASET2	Homo sapiens ribonuclease T2 (RNASET2), mRNA
EMPV1_00437	XM_003361113	LOC100624523	PREDICTED: Sus scrofa serine/threonine-protein kinase MARK1-like (LOC100624523), mRNA	NM_018650.3	90.55	1683	153	6	250	1929	655	2334	0	2222	MARK1	Homo sapiens MAP/microtubule affinity-regulating kinase 1 (MARK1), mRNA
EMPV1_00446	XM_001926843	LOC100154852	PREDICTED: Sus scrofa olfactory receptor 10C1-like (LOC100154852), mRNA	NM_013937.2	73.55	121	29	1	229	349	383	500	1e-11	73.4	OR11A1	Homo sapiens olfactory receptor, family 11, subfamily A, member 1 (OR11A1), mRNA
EMPV1_00482	XM_003357166	LOC100518085	PREDICTED: Sus scrofa olfactory receptor 52M1-like (LOC100518085), mRNA	NM_001004137.1	80.35	926	150	32	14	923	14	923	0	673	OR52M1	Homo sapiens olfactory receptor, family 52, subfamily M, member 1 (OR52M1), mRNA
EMPV1_00485	XM_003128937	LOC100513215	PREDICTED: Sus scrofa rho-related GTP-binding protein RhoH-like (LOC100513215), mRNA	NM_004310.3	80.5	1513	250	13	638	2126	410	1901	0	1380	RHOH	Homo sapiens ras homolog gene family, member H (RHOH), mRNA
EMPV1_00490	XM_003355998	LOC100516558	PREDICTED: Sus scrofa ras-related protein R-Ras-like (LOC100516558), mRNA	NM_006270.3	91.39	697	51	6	1	689	7	702	0	946	RRAS	Homo sapiens related RAS viral (r-ras) oncogene Homolog (RRAS), mRNA
EMPV1_00496	XM_003359606	LOC100624904	PREDICTED: Sus scrofa caspase-8-like (LOC100624904), mRNA	NM_001080125.1	82.06	652	76	37	727	1358	1179	1809	4e-145	518	CASP8	Homo sapiens caspase 8, apoptosis-related cysteine peptidase (CASP8), transcript variant G, mRNA
EMPV1_00502	XM_003358446	LOC100626759	PREDICTED: Sus scrofa RNA-binding protein 5-like (LOC100626759), mRNA	NM_005778.2	91.18	499	37	5	1	496	9	503	0	671	RBM5	Homo sapiens RNA binding motif protein 5 (RBM5), transcript variant 1, mRNA
EMPV1_00520	XM_001925080	LOC100155201	PREDICTED: Sus scrofa pyrophosphatase 1 (LOC100155201), mRNA	NM_021129.3	88.03	1303	112	39	5	1282	14	1297	0	1502	PPA1	Homo sapiens pyrophosphatase (inorganic) 1 (PPA1), mRNA
EMPV1_00521	XM_003123204	LOC100521840	PREDICTED: Sus scrofa protein YIPF2-like (LOC100521840), mRNA	NM_024029.3	85.65	1247	137	32	1	1215	53	1289	0	1273	YIPF2	Homo sapiens Yip1 domain family, member 2 (YIPF2), mRNA
EMPV1_00522	XM_003123561	LOC100515529	PREDICTED: Sus scrofa putative olfactory receptor 2W6-like (LOC100515529), mRNA	NM_001004698.2	85.84	932	112	19	3	924	64	985	0	972	OR2W5	Homo sapiens olfactory receptor, family 2, subfamily W, member 5 (OR2W5), mRNA
EMPV1_00534	XM_001927664	LOC100153408	PREDICTED: Sus scrofa Ring finger protein 8 (LOC100153408), mRNA	NM_003958.3	85.5	2027	222	57	126	2115	156	2147	0	2049	RNF8	Homo sapiens ring finger protein 8 (RNF8), transcript variant 1, mRNA
EMPV1_00540	XM_003127493	LOC100523908	PREDICTED: Sus scrofa integrator complex subunit 11-like (LOC100523908), mRNA	NM_017871.4	91.64	1376	107	8	24	1395	484	1855	0	1897	CPSF3L	Homo sapiens cleavage and polyadenylation specific factor 3-like (CPSF3L), mRNA
EMPV1_00545	XM_003128594	LOC100512292	PREDICTED: Sus scrofa olfactory receptor 4F3/4F16/4F29-like (LOC100512292), mRNA	NM_001005277.1	77.68	932	208	0	1	932	1	932	0	744	OR4F16	Homo sapiens olfactory receptor, family 4, subfamily F, member 16 (OR4F16), mRNA
EMPV1_00550	XM_003354854	LOC100622117	PREDICTED: Sus scrofa THUMP domain-containing protein 2-like (LOC100622117), mRNA	NM_025264.4	87.84	633	65	11	116	742	927	1553	0	732	THUMPD2	Homo sapiens THUMP domain containing 2 (THUMPD2), transcript variant 1, mRNA
EMPV1_00551	XR_130630	LOC100621541	PREDICTED: Sus scrofa breast cancer anti-estrogen resistance protein 1-like (LOC100621541), miscRNA	NM_014567.3	87.49	2829	277	72	1	2779	147	2948	0	3192	BCAR1	Homo sapiens breast cancer anti-estrogen resistance 1 (BCAR1), transcript variant 6, mRNA
EMPV1_00567	XM_003356650	LOC100623877	PREDICTED: Sus scrofa A disintegrin and metalloproteinase with thrombospondin motifs 7-like (LOC100623877), mRNA	NM_014272.3	86.59	716	76	16	32	734	324	1032	0	773	ADAMTS7	Homo sapiens ADAM metallopeptidase with thrombospondin type 1 motif, 7 (ADAMTS7), mRNA
EMPV1_00582	XM_003357767	LOC100512363	PREDICTED: Sus scrofa cAMP-responsive element modulator-like (LOC100512363), mRNA	NM_001881.2	81.9	989	95	47	452	1410	321	1255	0	758	CREM	Homo sapiens cAMP responsive element modulator (CREM), transcript variant 2, mRNA
EMPV1_00592	XM_003358876	LOC100625167	PREDICTED: Sus scrofa putative methyltransferase NSUN3-like (LOC100625167), mRNA	NM_022072.3	90.21	470	42	4	105	572	117	584	1e-172	610	NSUN3	Homo sapiens NOP2/Sun domain family, member 3 (NSUN3), mRNA
EMPV1_00593	XM_003354432	LOC100524978	PREDICTED: Sus scrofa beta-1,3-N-acetylglucosaminyltransferase lunatic fringe-like, transcript variant 2 (LOC100524978), mRNA	NM_001040167.1	89.46	1290	113	19	75	1349	1	1282	0	1607	LFNG	Homo sapiens LFNG O-fucosylpeptide 3-beta-N-acetylglucosaminyltransferase (LFNG), transcript variant 1, mRNA
EMPV1_00616	XM_003126984	LOC100519366	PREDICTED: Sus scrofa cytochrome c oxidase subunit 6B1-like (LOC100519366), mRNA	NM_001863.4	88.21	195	21	2	1	194	193	386	6e-59	231	COX6B1	Homo sapiens cytochrome c oxidase subunit VIb polypeptide 1 (ubiquitous) (COX6B1), nuclear gene encoding mitochondrial protein, mRNA
EMPV1_00632	XR_130774	LOC100157577	PREDICTED: Sus scrofa modulator of apoptosis 1-like (LOC100157577), miscRNA	NM_022151.4	79.76	1309	244	11	11	1313	364	1657	0	1137	MOAP1	Homo sapiens modulator of apoptosis 1 (MOAP1), mRNA
EMPV1_00693	XM_003135385	LOC100511975	PREDICTED: Sus scrofa ras-related protein Rap-2c-like (LOC100511975), mRNA	NM_021183.3	90.08	3861	256	30	163	3958	135	3933	0	5216	RAP2C	Homo sapiens RAP2C, member of RAS oncogene family (RAP2C), mRNA
EMPV1_00697	XM_003124109	LOC100518722	PREDICTED: Sus scrofa olfactory receptor 4P4-like (LOC100518722), mRNA	NM_001004124.1	78.9	891	152	36	28	900	28	900	9e-162	571	OR4P4	Homo sapiens olfactory receptor, family 4, subfamily P, member 4 (OR4P4), mRNA
EMPV1_00701	XM_003357476	LOC100621032	PREDICTED: Sus scrofa kelch-like protein 7-like (LOC100621032), mRNA	NR_033328.1	86.9	1733	162	47	25	1739	1361	3046	0	1882	KLHL7	Homo sapiens kelch-like 7 (Drosophila) (KLHL7), transcript variant 4, non-coding RNA
EMPV1_00709	XM_003356818	LOC100624919	PREDICTED: Sus scrofa olfactory receptor 4F21-like (LOC100624919), mRNA	NM_001005326.1	74.38	972	183	64	1	939	1	939	7e-96	355	OR4F6	Homo sapiens olfactory receptor, family 4, subfamily F, member 6 (OR4F6), mRNA
EMPV1_00722	XM_003356290	LOC100620677	PREDICTED: Sus scrofa histone-binding protein RBBP4-like (LOC100620677), mRNA	NM_005610.2	91.73	2081	131	34	1	2052	7	2075	0	2852	RBBP4	Homo sapiens retinoblastoma binding protein 4 (RBBP4), transcript variant 1, mRNA
EMPV1_00723	XM_003353607	LOC100515992	PREDICTED: Sus scrofa guanine nucleotide-binding protein G(I)/G(S)/G(O) subunit gamma-10-like (LOC100515992), mRNA	NM_001017998.3	78.42	1219	185	24	1	1166	65	1258	0	975	GNG10	Homo sapiens guanine nucleotide binding protein (G protein), gamma 10 (GNG10), transcript variant 1, mRNA
EMPV1_00733	XM_003123026	LOC100515818	PREDICTED: Sus scrofa zinc transporter ZIP3-like (LOC100515818), mRNA	NM_144564.4	87.06	1082	120	16	23	1097	131	1199	0	1205	SLC39A3	Homo sapiens solute carrier family 39 (zinc transporter), member 3 (SLC39A3), transcript variant 1, mRNA
EMPV1_00735	XM_001928336.2	LOC100152530	PREDICTED: Sus scrofa olfactory receptor 2M2-like (LOC100152530), mRNA	NM_001004689.1	78.69	929	158	40	27	935	27	935	4e-165	582	OR2M3	Homo sapiens olfactory receptor, family 2, subfamily M, member 3 (OR2M3), mRNA
EMPV1_00742	XM_003353585	LOC100524065	PREDICTED: Sus scrofa aldehyde dehydrogenase X, mitochondrial-like (LOC100524065), mRNA	NM_000692.3	81.82	2530	367	29	24	2498	81	2572	0	2443	ALDH1B1	Homo sapiens aldehyde dehydrogenase 1 family, member B1 (ALDH1B1), nuclear gene encoding mitochondrial protein, mRNA
EMPV1_00753	XM_003361654	LOC100626279	PREDICTED: Sus scrofa zinc finger protein GLIS3-like (LOC100626279), partial mRNA	NM_001042413.1	91.25	1086	86	8	1	1080	2424	3506	0	1471	GLIS3	Homo sapiens GLIS family zinc finger 3 (GLIS3), transcript variant 1, mRNA
EMPV1_00756	XR_131083	LOC100154675	PREDICTED: Sus scrofa peptidyl-prolyl cis-trans isomerase A-like (LOC100154675), miscRNA	NM_021130.3	92.24	490	33	3	1	486	84	572	0	689	PPIA	Homo sapiens peptidylprolyl isomerase A (cyclophilin A) (PPIA), mRNA
EMPV1_00759	XM_003359404	LOC100624868	PREDICTED: Sus scrofa BCL2/adenovirus E1B 19 kDa protein-interacting protein 3-like (LOC100624868), mRNA	NM_004052.2	82.03	601	102	2	150	750	123	717	4e-168	594	BNIP3	Homo sapiens BCL2/adenovirus E1B 19kDa interacting protein 3 (BNIP3), nuclear gene encoding mitochondrial protein, mRNA
EMPV1_00767	XM_003126313	LOC100517400	PREDICTED: Sus scrofa rho guanine nucleotide exchange factor 25-like, transcript variant 1 (LOC100517400), mRNA	NM_001111270.1	90.47	2276	165	41	1	2254	1	2246	0	2953	ARHGEF25	Homo sapiens Rho guanine nucleotide exchange factor (GEF) 25 (ARHGEF25), transcript variant 3, mRNA
EMPV1_00772	XM_003123993	LOC100524673	PREDICTED: Sus scrofa dnaJ homolog subfamily C member 18-like (LOC100524673), mRNA	NM_152686.3	91.47	809	62	7	30	834	452	1257	0	1105	DNAJC18	Homo sapiens DnaJ (Hsp40) Homolog, subfamily C, member 18 (DNAJC18), mRNA
EMPV1_00775	XM_003132321	LOC100525891	PREDICTED: Sus scrofa eukaryotic translation initiation factor 4E type 3-like (LOC100525891), mRNA	NM_001134650.1	91.08	919	52	3	1	891	46	962	0	1301	EIF4E3	Homo sapiens eukaryotic translation initiation factor 4E family member 3 (EIF4E3), transcript variant 4, mRNA
EMPV1_00783	XR_130335.1	LOC100154652	PREDICTED: Sus scrofa uncharacterized protein C9orf174-like (LOC100154652), miscRNA	NM_020893.2	81.83	5161	715	211	2007	7062	206	5248	0	4128	C9orf174	Homo sapiens chromosome 9 open reading frame 174 (C9orf174), mRNA
EMPV1_00794	XM_003127432	LOC100525582	PREDICTED: Sus scrofa leukocyte-associated immunoglobulin-like receptor 1-like (LOC100525582), mRNA	NM_002287.3	79.15	331	47	19	187	503	794	1116	3e-52	209	LAIR1	Homo sapiens leukocyte-associated immunoglobulin-like receptor 1 (LAIR1), transcript variant a, mRNA
EMPV1_00804	XM_003361703	LOC100625120	PREDICTED: Sus scrofa uncharacterized protein C2orf47 homolog, mitochondrial-like (LOC100625120), mRNA	NM_024520.2	86.39	823	80	27	26	831	411	1218	0	872	C2orf47	Homo sapiens chromosome 2 open reading frame 47 (C2orf47), mRNA
EMPV1_00813	XM_003359013	LOC100624867	PREDICTED: Sus scrofa hypothetical protein LOC100624867 (LOC100624867), mRNA	NM_020528.2	96.84	380	12	0	1325	1704	595	974	2e-180	636	PCBP3	Homo sapiens poly(rC) binding protein 3 (PCBP3), transcript variant 1, mRNA
EMPV1_00833	XM_003130823	LOC100516289	PREDICTED: Sus scrofa 6-phosphofructo-2-kinase/fructose-2,6-biphosphatase 3-like (LOC100516289), mRNA	NM_004566.3	90.85	1563	143	0	1	1563	385	1947	0	2176	PFKFB3	Homo sapiens 6-phosphofructo-2-kinase/fructose-2,6-biphosphatase 3 (PFKFB3), transcript variant 1, mRNA
EMPV1_00839	XM_003123288	LOC100511983	PREDICTED: Sus scrofa olfactory receptor 7E24-like (LOC100511983), mRNA	NM_001079935.1	83.48	932	124	29	76	992	49	965	0	841	OR7E24	Homo sapiens olfactory receptor, family 7, subfamily E, member 24 (OR7E24), mRNA
EMPV1_00844	XM_001927098	LOC100155899	PREDICTED: Sus scrofa uncharacterized protein C1orf198 homolog (LOC100155899), mRNA	NM_032800.2	79.28	2138	292	119	1	2069	45	2100	0	1354	C1orf198	Homo sapiens chromosome 1 open reading frame 198 (C1orf198), transcript variant 1, mRNA
EMPV1_00850	XM_003122659	LOC100524300	PREDICTED: Sus scrofa pregnancy-associated glycoprotein 2-like (LOC100524300), mRNA	NM_001079808.1	64.51	975	292	23	241	1188	259	1206	9e-33	143	PGA4	Homo sapiens pepsinogen 4, group I (pepsinogen A) (PGA4), mRNA
EMPV1_00859	XM_003134753	LOC100515066	PREDICTED: Sus scrofa n-alpha-acetyltransferase 38, NatC auxiliary subunit-like (LOC100515066), mRNA	NM_016200.4	81.03	812	117	15	11	796	59	859	0	737	NAA38	Homo sapiens N(alpha)-acetyltransferase 38, NatC auxiliary subunit (NAA38), mRNA
EMPV1_00876	XM_003135308	LOC100519458	PREDICTED: Sus scrofa testis-expressed sequence 13A protein-like (LOC100519458), mRNA	NM_031273.2	74.98	1187	236	18	1	1162	94	1244	0	776	TEX13B	Homo sapiens testis expressed 13B (TEX13B), mRNA
EMPV1_00892	XM_003124216	LOC100514452	PREDICTED: Sus scrofa olfactory receptor 2M3-like (LOC100514452), mRNA	NM_001004689.1	86.39	933	115	12	1	927	1	927	0	1009	OR2M3	Homo sapiens olfactory receptor, family 2, subfamily M, member 3 (OR2M3), mRNA
EMPV1_00898	XR_131194	LOC100623366	PREDICTED: Sus scrofa WAP four-disulfide core domain protein 2-like (LOC100623366), miscRNA	NM_006103.3	80.93	472	66	22	30	488	106	566	2e-95	351	WFDC2	Homo sapiens WAP four-disulfide core domain 2 (WFDC2), mRNA
EMPV1_00901	XM_003121473	LOC100522112	PREDICTED: Sus scrofa beta-1,3-galactosyl-O-glycosyl-glycoprotein beta-1,6-N-acetylglucosaminyltransferase 3-like, transcript variant 1 (LOC100522112), mRNA	NM_004751.2	82.13	1830	238	76	184	1966	432	2219	0	1485	GCNT3	Homo sapiens glucosaminyl (N-acetyl) transferase 3, mucin type (GCNT3), mRNA
EMPV1_00902	XM_003356925	LOC100620089	PREDICTED: Sus scrofa zinc finger protein 43-like (LOC100620089), mRNA	NM_003429.4	74.32	1137	168	110	241	1315	806	1880	9e-100	368	ZNF85	Homo sapiens zinc finger protein 85 (ZNF85), transcript variant 1, mRNA
EMPV1_00904	XM_003131383	LOC100518929	PREDICTED: Sus scrofa tubulin gamma-1 chain-like (LOC100518929), mRNA	NM_001070.4	92.12	1663	114	3	1	1661	304	1951	0	2410	TUBG1	Homo sapiens tubulin, gamma 1 (TUBG1), mRNA
EMPV1_00917	XM_003359378	LOC100622355	PREDICTED: Sus scrofa actin-binding LIM protein 1-like (LOC100622355), mRNA	NM_001003408.1	88.17	1767	165	35	397	2141	1245	2989	0	2065	ABLIM1	Homo sapiens actin binding LIM protein 1 (ABLIM1), transcript variant 3, mRNA
EMPV1_00922	XR_130335	LOC100154652	PREDICTED: Sus scrofa uncharacterized protein C9orf174-like (LOC100154652), miscRNA	NM_020893.2	81.83	5161	715	211	2007	7062	206	5248	0	4128	C9orf174	Homo sapiens chromosome 9 open reading frame 174 (C9orf174), mRNA
EMPV1_00929	XM_003353649	LOC100622108	PREDICTED: Sus scrofa olfactory receptor 1J4-like (LOC100622108), mRNA	NM_054107.1	75.46	929	217	6	10	933	10	932	2e-179	630	OR1J2	Homo sapiens olfactory receptor, family 1, subfamily J, member 2 (OR1J2), mRNA
EMPV1_00942	XM_003359178	LOC100621758	PREDICTED: Sus scrofa DNA topoisomerase 3-beta-1-like (LOC100621758), mRNA	NM_003935.3	90.05	1065	91	11	73	1125	1969	3030	0	1365	TOP3B	Homo sapiens topoisomerase (DNA) III beta (TOP3B), mRNA
EMPV1_00962	XM_003356110	LOC100620738	PREDICTED: Sus scrofa nucleolar complex protein 2 homolog (LOC100620738), mRNA	NM_015658.3	83.65	1217	143	46	31	1216	60	1251	0	1094	NOC2L	Homo sapiens nucleolar complex associated 2 Homolog (S. cerevisiae) (NOC2L), mRNA
EMPV1_00963	XM_003125285	LOC100520487	PREDICTED: Sus scrofa 39S ribosomal protein L33, mitochondrial-like, transcript variant 2 (LOC100520487), mRNA	NM_004891.3	83.82	204	30	2	20	221	7	209	1e-53	214	MRPL33	Homo sapiens mitochondrial ribosomal protein L33 (MRPL33), nuclear gene encoding mitochondrial protein, transcript variant 1, mRNA
EMPV1_00967	XM_001924636	LOC100157031	PREDICTED: Sus scrofa n-alpha-acetyltransferase 25, NatB auxiliary subunit-like (LOC100157031), mRNA	NM_024953.3	85.54	1466	127	57	4	1416	2442	3875	0	1454	NAA25	Homo sapiens N(alpha)-acetyltransferase 25, NatB auxiliary subunit (NAA25), mRNA
EMPV1_00983	XM_003128598	LOC100513603	PREDICTED: Sus scrofa olfactory receptor 4K14-like (LOC100513603), mRNA	NM_001004712.1	87.35	933	118	0	1	933	1	933	0	1151	OR4K14	Homo sapiens olfactory receptor, family 4, subfamily K, member 14 (OR4K14), mRNA
EMPV1_01002	XM_003127070	LOC100521795	PREDICTED: Sus scrofa nesprin-4-like (LOC100521795), mRNA	NM_001039876.1	80.42	1236	179	45	1	1194	90	1304	0	883	C19orf46	Homo sapiens chromosome 19 open reading frame 46 (C19orf46), mRNA
EMPV1_01003	XM_003122730	LOC100523422	PREDICTED: Sus scrofa olfactory receptor 5AN1-like (LOC100523422), mRNA	NM_001004729.1	81.56	933	169	1	124	1056	7	936	0	906	OR5AN1	Homo sapiens olfactory receptor, family 5, subfamily AN, member 1 (OR5AN1), mRNA
EMPV1_01009	XM_003129528	LOC100519723	PREDICTED: Sus scrofa olfactory receptor 52A1-like (LOC100519723), mRNA	NM_012375.2	83.15	932	157	0	1	932	1	932	0	973	OR52A1	Homo sapiens olfactory receptor, family 52, subfamily A, member 1 (OR52A1), mRNA
EMPV1_01011	XM_003128336	LOC100522554	PREDICTED: Sus scrofa BAG family molecular chaperone regulator 2-like (LOC100522554), mRNA	NM_004282.3	81.59	842	127	10	193	1017	391	1221	0	800	BAG2	Homo sapiens BCL2-associated athanogene 2 (BAG2), mRNA
EMPV1_01016	XM_001926240	LOC100154774	PREDICTED: Sus scrofa AT-hook-containing transcription factor-like (LOC100154774), mRNA	NM_030767.4	79.38	5382	720	313	1	5164	163	5372	0	3430	AKNA	Homo sapiens AT-hook transcription factor (AKNA), mRNA
EMPV1_01029	XM_003128597.1	LOC100513411	PREDICTED: Sus scrofa olfactory receptor 4L1-like (LOC100513411), mRNA	NM_001004717.1	86.03	909	111	16	1	901	1	901	0	961	OR4L1	Homo sapiens olfactory receptor, family 4, subfamily L, member 1 (OR4L1), mRNA
EMPV1_01030	XM_003127856	LOC100525406	PREDICTED: Sus scrofa non-histone chromosomal protein HMG-14-like (LOC100525406), mRNA	NM_004965.6	85.29	306	39	2	1	303	205	507	1e-93	345	HMGN1	Homo sapiens high mobility group nucleosome binding domain 1 (HMGN1), mRNA
EMPV1_01044	XM_001929228	LOC100151831	PREDICTED: Sus scrofa u3 small nucleolar ribonucleoprotein protein IMP3-like (LOC100151831), mRNA	NM_018285.3	81.47	1074	143	50	9	1054	110	1155	0	830	IMP3	Homo sapiens IMP3, U3 small nucleolar ribonucleoprotein, Homolog (yeast) (IMP3), mRNA
EMPV1_01046	XM_003355933	LOC100622274	PREDICTED: Sus scrofa heterogeneous nuclear ribonucleoprotein U-like protein 1-like (LOC100622274), mRNA	NM_144732.2	93.17	761	50	2	1	760	1305	2064	0	1116	HNRNPUL1	Homo sapiens heterogeneous nuclear ribonucleoprotein U-like 1 (HNRNPUL1), transcript variant 4, mRNA
EMPV1_01053	XM_003128849	LOC100523911	PREDICTED: Sus scrofa cytokine-like protein 1-like (LOC100523911), mRNA	NM_018659.2	73.12	960	190	21	23	942	51	982	1e-150	535	CYTL1	Homo sapiens cytokine-like 1 (CYTL1), mRNA
EMPV1_01069	XR_131253	LOC100517991	PREDICTED: Sus scrofa protein FAM122B-like (LOC100517991), miscRNA	NM_001166600.2	87.28	786	71	14	1	783	263	1022	0	870	FAM122B	Homo sapiens family with sequence similarity 122B (FAM122B), transcript variant 3, mRNA
EMPV1_01098	XM_001926533	LOC100152812	PREDICTED: Sus scrofa Protein FAM116A (LOC100152812), mRNA	NM_152678.2	90.28	2355	140	50	621	2940	359	2659	0	2998	FAM116A	Homo sapiens family with sequence similarity 116, member A (FAM116A), mRNA
EMPV1_01102	XM_003357652	LOC100624792	PREDICTED: Sus scrofa dimethyladenosine transferase 2, mitochondrial-like (LOC100624792), mRNA	NM_022366.2	72.4	500	110	11	1	493	1086	1564	4e-66	255	TFB2M	Homo sapiens transcription factor B2, mitochondrial (TFB2M), nuclear gene encoding mitochondrial protein, mRNA
EMPV1_01135	XM_003131231	LOC100514248	PREDICTED: Sus scrofa CMRF35-like molecule 6-like (LOC100514248), mRNA	NM_006678.3	68	878	193	24	195	1039	184	1006	3e-76	288	CD300C	Homo sapiens CD300c molecule (CD300C), mRNA
EMPV1_01138	XM_003355924	LOC100626002	PREDICTED: Sus scrofa rRNA 2'-O-methyltransferase fibrillarin-like (LOC100626002), mRNA	NM_001436.3	90.57	424	40	0	1	424	373	796	6e-159	562	FBL	Homo sapiens fibrillarin (FBL), mRNA
EMPV1_01140	XM_003356928	LOC100511574	PREDICTED: Sus scrofa zinc finger protein 208-like (LOC100511574), partial mRNA	NM_003429.4	73.95	1194	169	128	2201	3323	753	1875	9e-95	351	ZNF85	Homo sapiens zinc finger protein 85 (ZNF85), transcript variant 1, mRNA
EMPV1_01146	XM_003131852	LOC100516511	PREDICTED: Sus scrofa olfactory receptor 1A1-like (LOC100516511), mRNA	NM_014565.2	86.58	924	122	2	1	923	1	923	0	1101	OR1A1	Homo sapiens olfactory receptor, family 1, subfamily A, member 1 (OR1A1), mRNA
EMPV1_01154	XM_003122679	LOC100513336	PREDICTED: Sus scrofa t-cell surface glycoprotein CD5-like (LOC100513336), mRNA	NM_014207.3	81.07	1247	170	54	416	1628	416	1630	0	935	CD5	Homo sapiens CD5 molecule (CD5), mRNA
EMPV1_01163	XM_003355118	LOC100625691	PREDICTED: Sus scrofa olfactory receptor 6P1-like (LOC100625691), mRNA	NM_001160325.1	87.47	966	97	24	1	954	1	954	0	1092	OR6P1	Homo sapiens olfactory receptor, family 6, subfamily P, member 1 (OR6P1), mRNA
EMPV1_01172	XM_003122530	LOC100511736	PREDICTED: Sus scrofa uncharacterized protein DKFZp761E198-like (LOC100511736), mRNA	NM_138368.3	85.22	2557	318	54	585	3110	8	2535	0	2573	DKFZp761E198	Homo sapiens DKFZp761E198 protein (DKFZp761E198), mRNA
EMPV1_01194	XM_001928525	LOC100154341	PREDICTED: Sus scrofa ubiquitin-related modifier 1 homolog (LOC100154341), mRNA	NM_030914.2	88.85	538	46	13	1	529	39	571	0	649	URM1	Homo sapiens ubiquitin related modifier 1 (URM1), transcript variant 1, mRNA
EMPV1_01199	XM_001926229	LOC100153736	PREDICTED: Sus scrofa transmembrane protein 85-like (LOC100153736), mRNA	NM_016454.2	89.99	919	69	17	136	1045	78	982	0	1166	TMEM85	Homo sapiens transmembrane protein 85 (TMEM85), mRNA
EMPV1_01208	XM_003123621	LOC100514950	PREDICTED: Sus scrofa protein Wnt-3a-like (LOC100514950), mRNA	NM_033131.3	88.3	1060	122	2	1	1059	108	1166	0	1269	WNT3A	Homo sapiens wingless-type MMTV integration site family, member 3A (WNT3A), mRNA
EMPV1_01218	XM_001927896	LOC100156339	PREDICTED: Sus scrofa olfactory receptor 4F3/4F16/4F29-like (LOC100156339), mRNA	NM_001005277.1	79.87	959	140	49	22	953	7	939	0	652	OR4F16	Homo sapiens olfactory receptor, family 4, subfamily F, member 16 (OR4F16), mRNA
EMPV1_01226	XM_003125214	LOC100518833	PREDICTED: Sus scrofa gem-associated protein 6-like, transcript variant 1 (LOC100518833), mRNA	NM_024775.9	92.59	526	34	3	542	1063	101	625	0	750	GEMIN6	Homo sapiens gem (nuclear organelle) associated protein 6 (GEMIN6), mRNA
EMPV1_01243	XM_003123386	LOC100520009	PREDICTED: Sus scrofa olfactory receptor 7A17-like (LOC100520009), mRNA	NM_001005190.1	80.38	902	165	1	24	925	24	913	0	836	OR7A10	Homo sapiens olfactory receptor, family 7, subfamily A, member 10 (OR7A10), mRNA
EMPV1_01255	XM_003128195	LOC100524942	PREDICTED: Sus scrofa hypothetical protein LOC100524942 (LOC100524942), mRNA	NM_001190766.1	82.05	841	116	33	1	825	1	822	0	684	FLJ23152	Homo sapiens hypothetical protein LOC401236 (FLJ23152), mRNA
EMPV1_01256	XM_003355508	LOC100623817	PREDICTED: Sus scrofa TBC1 domain family member 30-like (LOC100623817), mRNA	NM_015279.1	93.59	889	54	3	605	1491	463	1350	0	1323	TBC1D30	Homo sapiens TBC1 domain family, member 30 (TBC1D30), mRNA
EMPV1_01260	XM_003359382	LOC100152559	PREDICTED: Sus scrofa Regulator of G-protein signaling 10, transcript variant 2 (LOC100152559), mRNA	NM_002925.3	85.66	809	84	27	26	823	2	789	0	822	RGS10	Homo sapiens regulator of G-protein signaling 10 (RGS10), transcript variant 2, mRNA
EMPV1_01267	XM_003356822	LOC100518080	PREDICTED: Sus scrofa olfactory receptor 4K2-like (LOC100518080), mRNA	NM_001005501.1	72.13	879	235	4	26	899	26	899	1e-131	471	OR4K2	Homo sapiens olfactory receptor, family 4, subfamily K, member 2 (OR4K2), mRNA
EMPV1_01270	XM_003354538	LOC100515077	PREDICTED: Sus scrofa e3 ubiquitin-protein ligase BRE1B-like (LOC100515077), mRNA	NM_001207033.1	89.23	2730	256	24	1	2720	698	3399	0	3378	RNF40	Homo sapiens ring finger protein 40 (RNF40), transcript variant 2, mRNA
EMPV1_01290	XM_003126620	LOC100523553	PREDICTED: Sus scrofa pseudouridylate synthase 7 homolog-like protein-like (LOC100523553), mRNA	NM_001098615.1	87.04	2268	266	28	1	2255	489	2741	0	2534	PUS7L	Homo sapiens pseudouridylate synthase 7 Homolog (S. cerevisiae)-like (PUS7L), transcript variant 1, mRNA
EMPV1_01302	XM_003356183	LOC100626506	PREDICTED: Sus scrofa ubiquitin carboxyl-terminal hydrolase 48-like (LOC100626506), partial mRNA	NM_032236.5	91.15	678	54	3	1	675	1527	2201	0	915	USP48	Homo sapiens ubiquitin specific peptidase 48 (USP48), transcript variant 1, mRNA
EMPV1_01304	XM_003355804.1	LOC100621027	PREDICTED: Sus scrofa fractalkine-like (LOC100621027), mRNA	NM_002996.3	75.41	1281	191	97	8	1207	24	1261	8e-142	507	CX3CL1	Homo sapiens chemokine (C-X3-C motif) ligand 1 (CX3CL1), mRNA
EMPV1_01306	XM_003135410	LOC100519756	PREDICTED: Sus scrofa uncharacterized protein MGC39606 homolog (LOC100519756), mRNA	NR_024493.1	91.4	221	19	0	1	221	71	291	8e-84	313	NCRNA00087	Homo sapiens non-protein coding RNA 87 (NCRNA00087), non-coding RNA
EMPV1_01320	XM_003359479	LOC100624903	PREDICTED: Sus scrofa transforming acidic coiled-coil-containing protein 1-like (LOC100624903), mRNA	NM_001146216.2	90.56	805	70	5	409	1209	2060	2862	0	1061	TACC1	Homo sapiens transforming, acidic coiled-coil containing protein 1 (TACC1), transcript variant 3, mRNA
EMPV1_01322	XM_001925178	LOC100152146	PREDICTED: Sus scrofa olfactory receptor 4F3/4F16/4F29-like (LOC100152146), mRNA	NM_001005277.1	80.54	956	145	38	185	1119	4	939	0	697	OR4F16	Homo sapiens olfactory receptor, family 4, subfamily F, member 16 (OR4F16), mRNA
EMPV1_01323	XM_003130878	LOC100521146	PREDICTED: Sus scrofa tumor necrosis factor receptor superfamily member 19-like (LOC100521146), partial mRNA	NM_001204458.1	77.32	1001	200	5	31	1007	205	1202	0	783	TNFRSF19	Homo sapiens tumor necrosis factor receptor superfamily, member 19 (TNFRSF19), transcript variant 3, mRNA
EMPV1_01330	XM_003125936	LOC100513351	PREDICTED: Sus scrofa collagen alpha-1(XXIV) chain-like (LOC100513351), mRNA	NM_152890.5	72.61	1194	239	56	782	1907	164	1337	1e-83	313	COL24A1	Homo sapiens collagen, type XXIV, alpha 1 (COL24A1), mRNA
EMPV1_01340	XM_003125152	LOC100518367	PREDICTED: Sus scrofa hypothetical protein LOC100518367 (LOC100518367), mRNA	NM_004801.4	83.52	1238	131	55	243	1424	52	1272	0	1088	NRXN1	Homo sapiens neurexin 1 (NRXN1), transcript variant alpha1, mRNA
EMPV1_01351	XM_003355729	LOC100623970	PREDICTED: Sus scrofa hypothetical protein LOC100623970 (LOC100623970), mRNA	NM_006067.4	81.51	649	97	21	771	1407	625	1262	6e-144	512	COX4NB	Homo sapiens COX4 neighbor (COX4NB), transcript variant 1, mRNA
EMPV1_01353	XM_003121872	LOC100511361	PREDICTED: Sus scrofa acrosome formation-associated factor-like (LOC100511361), mRNA	NM_001161585.1	79.66	354	55	14	387	735	453	794	3e-62	239	C9orf11	Homo sapiens chromosome 9 open reading frame 11 (C9orf11), transcript variant 2, mRNA
EMPV1_01359	XM_003122222	LOC100519463	PREDICTED: Sus scrofa nucleoporin GLE1-like (LOC100519463), mRNA	NM_001003722.1	88.11	2186	215	40	47	2206	113	2279	0	2555	GLE1	Homo sapiens GLE1 RNA export mediator Homolog (yeast) (GLE1), transcript variant 1, mRNA
EMPV1_01361	XM_003133010	LOC100156312	PREDICTED: Sus scrofa septin-5-like, transcript variant 2 (LOC100156312), mRNA	NR_037611.1	91.93	1152	93	0	191	1342	1508	2659	0	1658	SEPT5-GP1BB	Homo sapiens SEPT5-GP1BB readthrough (SEPT5-GP1BB), non-coding RNA
EMPV1_01376	XM_003133305.1	LOC100522166	PREDICTED: Sus scrofa voltage-dependent calcium channel gamma-like subunit-like (LOC100522166), mRNA	NM_183240.2	84.09	597	74	17	17	607	14	595	8e-157	556	TMEM37	Homo sapiens transmembrane protein 37 (TMEM37), mRNA
EMPV1_01378	XM_003122692	LOC100516059	PREDICTED: Sus scrofa olfactory receptor 5AN1-like (LOC100516059), mRNA	NM_001002917.1	92.86	56	4	0	829	884	826	881	1e-14	82.4	OR8D1	Homo sapiens olfactory receptor, family 8, subfamily D, member 1 (OR8D1), mRNA
EMPV1_01381	XM_003361921	LOC100622082	PREDICTED: Sus scrofa olfactory receptor 52H1-like (LOC100622082), partial mRNA	NM_001005289.1	75.25	893	221	0	13	905	28	920	2e-174	614	OR52H1	Homo sapiens olfactory receptor, family 52, subfamily H, member 1 (OR52H1), mRNA
EMPV1_01385	XM_003134233	LOC100526192	PREDICTED: Sus scrofa hypothetical protein LOC100526192 (LOC100526192), mRNA	NM_206909.2	90.39	562	54	0	29	590	119	680	0	771	PSD3	Homo sapiens pleckstrin and Sec7 domain containing 3 (PSD3), transcript variant 2, mRNA
EMPV1_01398	XM_001926200	LOC100156606	PREDICTED: Sus scrofa PAK1IP1 protein (LOC100156606), mRNA	NM_017906.2	86.1	1245	154	15	288	1527	3	1233	0	1323	PAK1IP1	Homo sapiens PAK1 interacting protein 1 (PAK1IP1), mRNA
EMPV1_01402	XM_003130543	LOC100524888	PREDICTED: Sus scrofa UPF0667 protein C1orf55-like (LOC100524888), mRNA	NM_152608.3	82.08	1646	259	13	54	1689	30	1649	0	1613	C1orf55	Homo sapiens chromosome 1 open reading frame 55 (C1orf55), mRNA
EMPV1_01426	XM_001924815	LOC100151899	PREDICTED: Sus scrofa olfactory receptor 6J1-like (LOC100151899), mRNA	NM_001004136.1	89.09	55	6	0	152	206	158	212	2e-10	69.4	OR2T2	Homo sapiens olfactory receptor, family 2, subfamily T, member 2 (OR2T2), mRNA
EMPV1_01430	XM_003129407	LOC100523196	PREDICTED: Sus scrofa olfactory receptor 491-like (LOC100523196), mRNA	NM_153445.1	77.11	913	197	5	1	907	1	907	0	693	OR5P3	Homo sapiens olfactory receptor, family 5, subfamily P, member 3 (OR5P3), mRNA
EMPV1_01431	XM_003361311	LOC100620956	PREDICTED: Sus scrofa G-protein coupled receptor family C group 5 member C-like (LOC100620956), partial mRNA	NM_018653.3	88.11	555	61	5	768	1321	299	849	0	695	GPRC5C	Homo sapiens G protein-coupled receptor, family C, group 5, member C (GPRC5C), transcript variant 2, mRNA
EMPV1_01438	XM_003359894	LOC100627135	PREDICTED: Sus scrofa ankyrin repeat domain-containing protein 26-like (LOC100627135), mRNA	NM_014915.2	78.37	467	101	0	18	484	3922	4388	4e-106	387	ANKRD26	Homo sapiens ankyrin repeat domain 26 (ANKRD26), mRNA
EMPV1_01463	XM_001929080	LOC100152773	PREDICTED: Sus scrofa serine beta-lactamase-like protein LACTB, mitochondrial-like (LOC100152773), mRNA	NM_032857.3	89.22	1958	141	47	39	1978	65	1970	0	2383	LACTB	Homo sapiens lactamase, beta (LACTB), nuclear gene encoding mitochondrial protein, transcript variant 1, mRNA
EMPV1_01472	XM_003124744	LOC100518959	PREDICTED: Sus scrofa v-type proton ATPase 16 kDa proteolipid subunit-like (LOC100518959), mRNA	NM_001694.3	87.1	1008	83	31	1	999	81	1050	0	1098	ATP6V0C	Homo sapiens ATPase, H+ transporting, lysosomal 16kDa, V0 subunit c (ATP6V0C), transcript variant 1, mRNA
EMPV1_01476	XM_003359121	LOC100157055	PREDICTED: Sus scrofa coenzyme Q5 homolog, methyltransferase (LOC100157055), mRNA	NM_032314.3	85.95	1473	154	47	31	1478	4	1448	0	1524	COQ5	Homo sapiens coenzyme Q5 Homolog, methyltransferase (S. cerevisiae) (COQ5), nuclear gene encoding mitochondrial protein, mRNA
EMPV1_01491	XM_003128025	LOC100525230	PREDICTED: Sus scrofa NF-kappa-B activator C1orf190-like (LOC100525230), mRNA	NM_001013615.2	91.12	721	62	2	1	720	94	813	0	976	C1orf190	Homo sapiens chromosome 1 open reading frame 190 (C1orf190), mRNA
EMPV1_01502	XM_003354434.1	LOC100623177	PREDICTED: Sus scrofa BRCA1-associated ATM activator 1-like (LOC100623177), mRNA	NM_152743.3	81.95	1274	163	64	1157	2398	1520	2758	0	1016	BRAT1	Homo sapiens BRCA1-associated ATM activator 1 (BRAT1), mRNA
EMPV1_01513	XM_003124117	LOC100520482	PREDICTED: Sus scrofa olfactory receptor-like protein OLF2-like (LOC100520482), mRNA	NM_001004744.1	66.17	807	255	12	112	909	112	909	8e-46	187	OR5R1	Homo sapiens olfactory receptor, family 5, subfamily R, member 1 (OR5R1), mRNA
EMPV1_01531	XM_003356278	LOC100627011	PREDICTED: Sus scrofa KH domain-containing, RNA-binding, signal transduction-associated protein 1-like (LOC100627011), partial mRNA	NM_006559.1	94.62	1971	70	30	37	1985	729	2685	0	3020	KHDRBS1	Homo sapiens KH domain containing, RNA binding, signal transduction associated 1 (KHDRBS1), mRNA
EMPV1_01539	XM_003132694	LOC100520981	PREDICTED: Sus scrofa NF-kappa-B inhibitor zeta-like (LOC100520981), mRNA	NM_001005474.2	83.02	1172	143	19	76	1214	1804	2952	0	1182	NFKBIZ	Homo sapiens nuclear factor of kappa light polypeptide gene enhancer in B-cells inhibitor, zeta (NFKBIZ), transcript variant 2, mRNA
EMPV1_01551	XM_003129295	LOC100524695	PREDICTED: Sus scrofa zinc transporter ZIP8-like (LOC100524695), mRNA	NM_001135148.1	82.23	2622	351	42	378	2961	63	2607	0	2542	SLC39A8	Homo sapiens solute carrier family 39 (zinc transporter), member 8 (SLC39A8), transcript variant 4, mRNA
EMPV1_01569	XM_003133505	LOC100517977	PREDICTED: Sus scrofa tetratricopeptide repeat protein 30A-like (LOC100517977), mRNA	NM_152517.2	90.14	2039	197	1	157	2191	27	2065	0	2771	TTC30B	Homo sapiens tetratricopeptide repeat domain 30B (TTC30B), mRNA
EMPV1_01584	XM_003134104	LOC100521164	PREDICTED: Sus scrofa probable tRNA(His) guanylyltransferase-like (LOC100521164), mRNA	NM_017872.3	85.54	1203	143	15	6	1183	106	1302	0	1348	THG1L	Homo sapiens tRNA-histidine guanylyltransferase 1-like (S. cerevisiae) (THG1L), mRNA
EMPV1_01593	XM_001928376	LOC100154087	PREDICTED: Sus scrofa transcription factor SOX-17-like (LOC100154087), mRNA	NM_022454.3	88.09	1478	121	27	6	1444	69	1530	0	1703	SOX17	Homo sapiens SRY (sex determining region Y)-box 17 (SOX17), mRNA
EMPV1_01597	XM_003132247	LOC100521473	PREDICTED: Sus scrofa dual specificity protein phosphatase 7-like (LOC100521473), mRNA	NM_001947.3	89.98	1726	148	11	79	1786	1	1719	0	2307	DUSP7	Homo sapiens dual specificity phosphatase 7 (DUSP7), mRNA
EMPV1_01600	XM_001928462	LOC100155728	PREDICTED: Sus scrofa bladder cancer-associated protein-like, transcript variant 1 (LOC100155728), mRNA	NM_001167821.1	88.88	1987	148	48	47	2007	97	2036	0	2377	BLCAP	Homo sapiens bladder cancer associated protein (BLCAP), transcript variant 3, mRNA
EMPV1_01635	XM_003361297	LOC100627044	PREDICTED: Sus scrofa WNT1-inducible-signaling pathway protein 1-like (LOC100627044), mRNA	NM_003882.3	80.16	645	100	24	306	940	640	1266	8e-127	457	WISP1	Homo sapiens WNT1 inducible signaling pathway protein 1 (WISP1), transcript variant 1, mRNA
EMPV1_01638	NM_001130533	LOC100154098	Sus scrofa interferon omega 7 (LOC100154098), mRNA	NM_020124.2	98.21	56	1	0	444	499	539	594	2e-19	99	IFNK	Homo sapiens interferon, kappa (IFNK), mRNA
EMPV1_01644	XM_003356148	LOC100524812	PREDICTED: Sus scrofa type-1 angiotensin II receptor-associated protein-like (LOC100524812), mRNA	NM_020350.4	88.89	216	19	5	7	220	84	296	2e-68	261	AGTRAP	Homo sapiens angiotensin II receptor-associated protein (AGTRAP), transcript variant 1, mRNA
EMPV1_01650	XM_001926996	LOC100151902	PREDICTED: Sus scrofa pre-B-cell leukemia transcription factor-interacting protein 1-like (LOC100151902), mRNA	NM_020524.2	83.96	1334	139	48	55	1349	930	2227	0	1208	PBXIP1	Homo sapiens pre-B-cell leukemia homeobox interacting protein 1 (PBXIP1), mRNA
EMPV1_01654	XR_130312	LOC100622535	PREDICTED: Sus scrofa leucine-rich repeat-containing protein 9-like (LOC100622535), partial miscRNA	XR_114751.1	91.21	671	55	4	327	995	1416	2084	0	909	LRRC9	PREDICTED: Homo sapiens leucine rich repeat containing 9 (LRRC9), miscRNA
EMPV1_01666	XM_003358528	LOC100627199	PREDICTED: Sus scrofa tRNA-splicing endonuclease subunit Sen2-like (LOC100627199), partial mRNA	NM_001145394.1	86.05	681	83	12	438	1112	678	1352	0	721	TSEN2	Homo sapiens tRNA splicing endonuclease 2 Homolog (S. cerevisiae) (TSEN2), transcript variant 4, mRNA
EMPV1_01713	XM_003134261	LOC100520522	PREDICTED: Sus scrofa probable methyltransferase C20orf7 homolog, mitochondrial-like (LOC100520522), mRNA	NM_024120.4	87.7	1089	132	1	3	1091	1	1087	0	1357	C20orf7	Homo sapiens chromosome 20 open reading frame 7 (C20orf7), nuclear gene encoding mitochondrial protein, transcript variant 1, mRNA
EMPV1_01722	XM_003127916	LOC100525703	PREDICTED: Sus scrofa dnaJ homolog subfamily B member 4-like (LOC100525703), mRNA	NM_007034.3	90.67	2282	149	45	75	2333	1	2241	0	2976	DNAJB4	Homo sapiens DnaJ (Hsp40) Homolog, subfamily B, member 4 (DNAJB4), mRNA
EMPV1_01724	XM_003130483	LOC100511580	PREDICTED: Sus scrofa regulator of G-protein signaling 21-like (LOC100511580), mRNA	NM_001039152.3	86.65	457	61	0	1	457	175	631	6e-155	549	RGS21	Homo sapiens regulator of G-protein signaling 21 (RGS21), mRNA
EMPV1_01729	XR_130758	LOC100622949	PREDICTED: Sus scrofa 40S ribosomal protein S3a-like (LOC100622949), miscRNA	NM_001006.3	91.54	851	59	13	1	844	52	896	0	1160	RPS3A	Homo sapiens ribosomal protein S3A (RPS3A), mRNA
EMPV1_01735	XM_003130679	LOC100511467	PREDICTED: Sus scrofa transcriptional repressor NF-X1-like (LOC100511467), mRNA	NM_002504.4	84.1	887	117	8	320	1189	3029	3908	0	949	NFX1	Homo sapiens nuclear transcription factor, X-box binding 1 (NFX1), transcript variant 1, mRNA
EMPV1_01740	XR_130466	LOC100524736	PREDICTED: Sus scrofa hypothetical LOC100524736 (LOC100524736), miscRNA	NM_000294.2	82.89	707	88	27	311	1007	1008	1691	2e-171	604	PHKG2	Homo sapiens phosphorylase kinase, gamma 2 (testis) (PHKG2), transcript variant 1, mRNA
EMPV1_01751	XM_003356898.1	LOC100627627	PREDICTED: Sus scrofa lipoyl synthase, mitochondrial-like (LOC100627627), mRNA	NM_006859.2	91.76	1214	93	7	100	1309	74	1284	0	1681	LIAS	Homo sapiens lipoic acid synthetase (LIAS), nuclear gene encoding mitochondrial protein, transcript variant 1, mRNA
EMPV1_01790	XM_003353794	LOC100623923	PREDICTED: Sus scrofa stress-induced-phosphoprotein 1-like (LOC100623923), mRNA	NM_006819.2	89.16	2141	215	10	1	2130	62	2196	0	2785	STIP1	Homo sapiens stress-induced-phosphoprotein 1 (STIP1), mRNA
EMPV1_01801	XM_003126476	LOC100518306	PREDICTED: Sus scrofa protein mago nashi homolog 2-like (LOC100518306), mRNA	NM_018048.3	88.43	657	57	10	322	967	12	660	0	774	MAGOHB	Homo sapiens mago-nashi Homolog B (Drosophila) (MAGOHB), mRNA
EMPV1_01803	XM_003126734	LOC100524088	PREDICTED: Sus scrofa uncharacterized protein C12orf50 homolog, transcript variant 1 (LOC100524088), mRNA	NM_152589.1	91.25	1657	112	30	286	1929	58	1694	0	2226	C12orf50	Homo sapiens chromosome 12 open reading frame 50 (C12orf50), mRNA
EMPV1_01814	XM_003125992	LOC100511754	PREDICTED: Sus scrofa transcription factor 20-like (LOC100511754), mRNA	NM_005650.1	96.04	278	11	0	30	307	5789	6066	6e-126	453	TCF20	Homo sapiens transcription factor 20 (AR1) (TCF20), transcript variant 1, mRNA
EMPV1_01818	XM_003353606	LOC100512581	PREDICTED: Sus scrofa lysophosphatidic acid receptor 1-like (LOC100512581), mRNA	NM_057159.2	84.53	2767	318	39	184	2921	472	3157	0	2984	LPAR1	Homo sapiens lysophosphatidic acid receptor 1 (LPAR1), transcript variant 2, mRNA
EMPV1_01829	XM_003360364	LOC100622071	PREDICTED: Sus scrofa DNA excision repair protein ERCC-6-like (LOC100622071), mRNA	NM_017669.2	90.43	2425	202	26	1	2413	98	2504	0	3166	ERCC6L	Homo sapiens excision repair cross-complementing rodent repair deficiency, complementation group 6-like (ERCC6L), mRNA
EMPV1_01834	XM_003128089	LOC100521802	PREDICTED: Sus scrofa putative olfactory receptor 2B3-like (LOC100521802), mRNA	NM_001004136.1	84.13	63	8	2	159	220	153	214	3e-07	60.2	OR2T2	Homo sapiens olfactory receptor, family 2, subfamily T, member 2 (OR2T2), mRNA
EMPV1_01838	XM_003354883	LOC100623777	PREDICTED: Sus scrofa fos-related antigen 2-like (LOC100623777), mRNA	NM_005253.3	88.42	1235	99	30	260	1466	1162	2380	0	1448	FOSL2	Homo sapiens FOS-like antigen 2 (FOSL2), mRNA
EMPV1_01841	XM_003122792	LOC100523887	PREDICTED: Sus scrofa olfactory receptor 4B1-like (LOC100523887), mRNA	NM_001005470.1	85.29	911	120	14	1	904	1	904	0	928	OR4B1	Homo sapiens olfactory receptor, family 4, subfamily B, member 1 (OR4B1), mRNA
EMPV1_01846	XM_003133067	LOC100153821	PREDICTED: Sus scrofa DNA damage-inducible transcript 4 protein-like, transcript variant 2 (LOC100153821), mRNA	NM_019058.2	83.34	1819	189	34	45	1828	8	1747	0	1864	DDIT4	Homo sapiens DNA-damage-inducible transcript 4 (DDIT4), mRNA
EMPV1_01853	XM_003359154	LOC100510987	PREDICTED: Sus scrofa phosphatidylinositol 4,5-bisphosphate 5-phosphatase A-like, transcript variant 2 (LOC100510987), mRNA	NM_001002837.1	86.9	2229	226	42	1	2198	41	2234	0	2438	INPP5J	Homo sapiens inositol polyphosphate-5-phosphatase J (INPP5J), mRNA
EMPV1_01867	XR_116250	LOC100520104	PREDICTED: Sus scrofa hypothetical LOC100520104 (LOC100520104), miscRNA	NM_001167672.1	82.61	2352	244	124	3	2275	14390	16655	0	1925	LPP	Homo sapiens LIM domain containing preferred translocation partner in lipoma (LPP), transcript variant 3, mRNA
EMPV1_01874	XM_003123681	LOC100512523	PREDICTED: Sus scrofa zinc finger protein 346-like (LOC100512523), mRNA	NM_012279.2	85.52	1582	160	56	21	1560	33	1587	0	1589	ZNF346	Homo sapiens zinc finger protein 346 (ZNF346), mRNA
EMPV1_01877	XR_131267	LOC100517322	PREDICTED: Sus scrofa structural maintenance of chromosomes protein 2-like (LOC100517322), miscRNA	NM_001042551.1	91.28	2833	205	31	1038	3845	1118	3933	0	3825	SMC2	Homo sapiens structural maintenance of chromosomes 2 (SMC2), transcript variant 2, mRNA
EMPV1_01889	XM_001929486	LOC100156948	PREDICTED: Sus scrofa olfactory receptor 12D3-like (LOC100156948), mRNA	NM_030959.2	86.49	955	117	12	1	949	5	953	0	1038	OR12D3	Homo sapiens olfactory receptor, family 12, subfamily D, member 3 (OR12D3), mRNA
EMPV1_01892	XM_003127024	LOC100511455	PREDICTED: Sus scrofa protein LSM14 homolog A-like (LOC100511455), mRNA	NM_001114093.1	93.52	1019	62	4	39	1055	316	1332	0	1513	LSM14A	Homo sapiens LSM14A, SCD6 Homolog A (S. cerevisiae) (LSM14A), transcript variant 1, mRNA
EMPV1_01907	XM_003126515	LOC100511510	PREDICTED: Sus scrofa NANOG neighbor homeobox-like (LOC100511510), mRNA	NM_001145465.1	79.7	202	41	0	82	283	384	585	1e-43	179	NANOGNB	Homo sapiens NANOG neighbor homeobox (NANOGNB), mRNA
EMPV1_01910	XM_003133522	LOC100152419	PREDICTED: Sus scrofa secreted frizzled-related protein 3-like (LOC100152419), mRNA	NM_001463.3	86.57	2397	265	27	417	2790	1	2363	0	2801	FRZB	Homo sapiens frizzled-related protein (FRZB), mRNA
EMPV1_01914	XM_003359812	LOC100520520	PREDICTED: Sus scrofa neuron-specific protein family member 2-like (LOC100520520), mRNA	NM_015980.3	93.75	304	19	0	180	483	358	661	8e-127	457	HMP19	Homo sapiens HMP19 protein (HMP19), mRNA
EMPV1_01927	XM_003122789.1	LOC100523356	PREDICTED: Sus scrofa olfactory receptor 4X2-like (LOC100523356), mRNA	NM_001004727.1	85.68	922	110	22	20	930	2	912	0	952	OR4X2	Homo sapiens olfactory receptor, family 4, subfamily X, member 2 (OR4X2), mRNA
EMPV1_01930	XM_003130566	LOC100515403	PREDICTED: Sus scrofa EF-hand calcium-binding domain-containing protein 2-like (LOC100515403), mRNA	NM_032328.3	84.04	727	104	5	105	827	174	892	0	776	EFCAB2	Homo sapiens EF-hand calcium binding domain 2 (EFCAB2), transcript variant 1, mRNA
EMPV1_01950	XM_003358127	LOC100628101	PREDICTED: Sus scrofa hypothetical protein LOC100628101 (LOC100628101), mRNA	NM_020748.2	93.97	1276	75	2	396	1670	1282	2556	0	1929	INTS2	Homo sapiens integrator complex subunit 2 (INTS2), transcript variant 1, mRNA
EMPV1_01952	XM_001925566.2	LOC100156393	PREDICTED: Sus scrofa chromosome 2 open reading frame 17 (LOC100156393), mRNA	NM_024293.4	88.27	2260	177	59	1	2208	57	2280	0	2625	FAM134A	Homo sapiens family with sequence similarity 134, member A (FAM134A), mRNA
EMPV1_01969	XM_003356417	LOC100622006	PREDICTED: Sus scrofa FH1/FH2 domain-containing protein 3-like (LOC100622006), mRNA	NM_025135.2	88.14	4570	416	106	106	4610	434	4942	0	5321	FHOD3	Homo sapiens formin Homology 2 domain containing 3 (FHOD3), mRNA
EMPV1_01970	XM_003354290	LOC100515714	PREDICTED: Sus scrofa protein FAM53C-like, transcript variant 2 (LOC100515714), mRNA	NM_001135647.1	93.41	1608	83	23	7	1601	64	1661	0	2361	FAM53C	Homo sapiens family with sequence similarity 53, member C (FAM53C), transcript variant 1, mRNA
EMPV1_01978	XM_003357899	LOC100626477	PREDICTED: Sus scrofa collagen alpha-1(IV) chain-like (LOC100626477), mRNA	NM_001845.4	85.44	1284	153	30	22	1291	4188	5451	0	1304	COL4A1	Homo sapiens collagen, type IV, alpha 1 (COL4A1), mRNA
EMPV1_01982	XM_003128430	LOC100513161	PREDICTED: Sus scrofa tumor necrosis factor receptor superfamily member 21-like (LOC100513161), mRNA	NM_014452.3	86.28	3638	376	31	1	3565	47	3634	0	4284	TNFRSF21	Homo sapiens tumor necrosis factor receptor superfamily, member 21 (TNFRSF21), mRNA
EMPV1_01991	XM_003129510	LOC100514783	PREDICTED: Sus scrofa olfactory receptor 51V1-like (LOC100514783), mRNA	NM_001004760.2	72.25	901	244	2	344	1241	65	962	1e-138	495	OR51V1	Homo sapiens olfactory receptor, family 51, subfamily V, member 1 (OR51V1), mRNA
EMPV1_01999	XR_130550	LOC100525162	PREDICTED: Sus scrofa protein misato homolog 1-like (LOC100525162), miscRNA	NM_018116.2	89.09	1742	169	18	16	1748	19	1748	0	2145	MSTO1	Homo sapiens misato homolog 1 (Drosophila) (MSTO1), mRNA
EMPV1_02012	XM_001928262	LOC100153411	PREDICTED: Sus scrofa b-cell lymphoma/leukemia 10-like (LOC100153411), mRNA	NM_003921.4	83.9	1174	141	38	1	1146	477	1630	0	1077	BCL10	Homo sapiens B-cell CLL/lymphoma 10 (BCL10), mRNA
EMPV1_02023	XM_001928197	LOC100157876	PREDICTED: Sus scrofa protein FAM196A-like (LOC100157876), mRNA	NM_001039762.2	83.61	1458	197	36	1	1434	557	1996	0	1330	FAM196A	Homo sapiens family with sequence similarity 196, member A (FAM196A), mRNA
EMPV1_02034	XM_003353948.1	LOC100525805	PREDICTED: Sus scrofa zinc finger BED domain-containing protein 5-like, transcript variant 3 (LOC100525805), mRNA	NM_021211.3	93.04	2745	156	27	1	2732	2	2724	0	3978	ZBED5	Homo sapiens zinc finger, BED-type containing 5 (ZBED5), transcript variant 1, mRNA
EMPV1_02041	NM_001128455	LOC100144621	Sus scrofa mighty (LOC100144621), mRNA	NM_024595.2	95.52	871	36	2	4	874	86	953	0	1389	AKIRIN1	Homo sapiens akirin 1 (AKIRIN1), transcript variant 1, mRNA
EMPV1_02049	XM_003128783	LOC100523262	PREDICTED: Sus scrofa olfactory receptor 11H6-like (LOC100523262), mRNA	NM_001005503.1	70.91	880	247	7	46	920	148	1023	4e-113	410	OR11G2	Homo sapiens olfactory receptor, family 11, subfamily G, member 2 (OR11G2), mRNA
EMPV1_02058	XM_003354574	LOC100628086	PREDICTED: Sus scrofa methyltransferase-like protein 9-like (LOC100628086), partial mRNA	NM_001077180.1	89.24	1357	108	16	1	1336	318	1657	0	1663	METTL9	Homo sapiens methyltransferase like 9 (METTL9), transcript variant 2, mRNA
EMPV1_02061	XM_003357164	LOC100623632	PREDICTED: Sus scrofa olfactory receptor 51F2-like (LOC100623632), mRNA	NM_001004752.1	69.23	897	246	13	39	920	39	920	2e-92	342	OR51F1	Homo sapiens olfactory receptor, family 51, subfamily F, member 1 (OR51F1), mRNA
EMPV1_02067	XM_003121269	LOC100511846	PREDICTED: Sus scrofa hypothetical protein LOC100511846 (LOC100511846), mRNA	NM_030568.3	68.92	222	66	1	372	590	552	773	6e-16	87.8	KHDC1	Homo sapiens KH homology domain containing 1 (KHDC1), mRNA
EMPV1_02074	XM_003129584	LOC100517905	PREDICTED: Sus scrofa olfactory receptor 52B4-like (LOC100517905), mRNA	NM_001005161.3	82.99	935	159	0	11	945	102	1036	0	969	OR52B4	Homo sapiens olfactory receptor, family 52, subfamily B, member 4 (OR52B4), mRNA
EMPV1_02080	XM_001929575	LOC100156537	PREDICTED: Sus scrofa 5'-AMP-activated protein kinase subunit beta-1-like (LOC100156537), mRNA	NM_006253.4	82.8	1645	179	78	336	1938	248	1830	0	1375	PRKAB1	Homo sapiens protein kinase, AMP-activated, beta 1 non-catalytic subunit (PRKAB1), mRNA
EMPV1_02084	XM_003357909	LOC100620837	PREDICTED: Sus scrofa Protein ADP-ribosylarginine hydrolase-like (LOC100620837), mRNA	NM_138430.3	81.3	861	157	2	173	1031	296	1154	0	821	ADPRHL1	Homo sapiens ADP-ribosylhydrolase like 1 (ADPRHL1), transcript variant 1, mRNA
EMPV1_02098	XM_003125059	LOC100511872	PREDICTED: Sus scrofa germ cell-less protein-like 1-like (LOC100511872), mRNA	NM_178439.3	89.83	1150	91	19	6	1149	1	1130	0	1452	GMCL1	Homo sapiens germ cell-less homolog 1 (Drosophila) (GMCL1), mRNA
EMPV1_02099	XM_003131552.1	LOC100523089	PREDICTED: Sus scrofa calcium-binding and coiled-coil domain-containing protein 2-like (LOC100523089), mRNA	NM_005831.3	87.05	1652	159	47	42	1671	7	1625	0	1814	CALCOCO2	Homo sapiens calcium binding and coiled-coil domain 2 (CALCOCO2), mRNA
EMPV1_02118	XM_003133220	LOC100521159	PREDICTED: Sus scrofa methyltransferase-like protein 10-like (LOC100521159), mRNA	NM_212554.2	90.06	654	62	1	14	664	1	654	0	884	METTL10	Homo sapiens methyltransferase like 10 (METTL10), mRNA
EMPV1_02135	XM_003356089	LOC100623035	PREDICTED: Sus scrofa zinc finger protein 850-like (LOC100623035), mRNA	NM_001001668.3	78.32	1430	231	72	1404	2792	1396	2787	0	850	ZNF470	Homo sapiens zinc finger protein 470 (ZNF470), mRNA
EMPV1_02144	XM_003131855	LOC100517239	PREDICTED: Sus scrofa olfactory receptor 139-like (LOC100517239), mRNA	NM_012373.2	78.62	898	180	8	21	912	39	930	0	729	OR3A3	Homo sapiens olfactory receptor, family 3, subfamily A, member 3 (OR3A3), mRNA
EMPV1_02145	XM_003122727	LOC100522475	PREDICTED: Sus scrofa olfactory receptor 4D9-like (LOC100522475), mRNA	NM_001004705.1	86.22	936	107	21	1	925	1	925	0	994	OR4D10	Homo sapiens olfactory receptor, family 4, subfamily D, member 10 (OR4D10), mRNA
EMPV1_02150	XM_003127156	LOC100511757	PREDICTED: Sus scrofa UDP-GlcNAc:betaGal beta-1,3-N-acetylglucosaminyltransferase 8-like (LOC100511757), mRNA	NM_198540.2	84.84	1207	157	26	1	1194	455	1648	0	1192	B3GNT8	Homo sapiens UDP-GlcNAc:betaGal beta-1,3-N-acetylglucosaminyltransferase 8 (B3GNT8), mRNA
EMPV1_02154	XM_003359211	LOC100157738	PREDICTED: Sus scrofa nuclear receptor-binding factor 2-like, transcript variant 2 (LOC100157738), mRNA	NM_030759.3	88.62	1687	122	51	334	1993	253	1896	0	1988	NRBF2	Homo sapiens nuclear receptor binding factor 2 (NRBF2), mRNA
EMPV1_02163	XR_130388	LOC100522598	PREDICTED: Sus scrofa 40S ribosomal protein S15a-like (LOC100522598), miscRNA	NM_001030009.1	84.87	456	46	19	1	447	22	463	2e-121	438	RPS15A	Homo sapiens ribosomal protein S15a (RPS15A), transcript variant 1, mRNA
EMPV1_02170	XM_003354984	LOC100626802	PREDICTED: Sus scrofa derlin-1-like (LOC100626802), mRNA	NM_024295.4	90.24	758	60	13	631	1379	45	797	0	977	DERL1	Homo sapiens Der1-like domain family, member 1 (DERL1), transcript variant 1, mRNA
EMPV1_02171	XM_003128245	LOC100514715	PREDICTED: Sus scrofa zinc finger protein 57 homolog (LOC100514715), mRNA	NM_001109809.2	78.92	1039	135	55	147	1119	4	1024	2e-178	628	ZFP57	Homo sapiens zinc finger protein 57 Homolog (mouse) (ZFP57), mRNA
EMPV1_02182	XM_001925622	LOC100157078	PREDICTED: Sus scrofa hyaluronan and proteoglycan link protein 3-like (LOC100157078), mRNA	NM_178232.2	84.39	1256	152	38	53	1293	129	1355	0	1194	HAPLN3	Homo sapiens hyaluronan and proteoglycan link protein 3 (HAPLN3), mRNA
EMPV1_02202	XM_003355589.1	LOC100627089	PREDICTED: Sus scrofa antigen WC1.1-like (LOC100627089), mRNA	NM_174941.4	79.53	298	51	10	1783	2075	3774	4066	4e-51	204	CD163L1	Homo sapiens CD163 molecule-like 1 (CD163L1), mRNA
EMPV1_02205	XM_003122891	LOC100514152	PREDICTED: Sus scrofa paired box protein Pax-6-like, transcript variant 4 (LOC100514152), mRNA	NM_001604.4	95.35	2235	72	17	1	2227	436	2646	0	3522	PAX6	Homo sapiens paired box 6 (PAX6), transcript variant 2, mRNA
EMPV1_02206	XM_001924392	LOC100156293	PREDICTED: Sus scrofa COBW domain containing protein, transcript variant 1 (LOC100156293), mRNA	NM_201453.2	85.4	678	64	22	1	663	821	1478	0	671	CBWD3	Homo sapiens COBW domain containing 3 (CBWD3), mRNA
EMPV1_02223	XM_003131950	LOC100523138	PREDICTED: Sus scrofa transmembrane protein 88-like (LOC100523138), mRNA	NM_203411.1	81.15	918	104	15	1	906	10	870	0	870	TMEM88	Homo sapiens transmembrane protein 88 (TMEM88), mRNA
EMPV1_02230	XM_001925876	LOC100154179	PREDICTED: Sus scrofa putative Golgi pH regulator C-like (LOC100154179), partial mRNA	NM_001097616.1	84.35	1131	104	51	1	1096	412	1504	0	1040	GPR89C	Homo sapiens G protein-coupled receptor 89C (GPR89C), mRNA
EMPV1_02236	XR_131266	LOC100622731	PREDICTED: Sus scrofa origin recognition complex subunit 1-like (LOC100622731), miscRNA	NM_001190818.1	84.07	2612	351	55	1	2575	229	2812	0	2459	ORC1	Homo sapiens origin recognition complex, subunit 1 (ORC1), transcript variant 2, mRNA
EMPV1_02245	XM_003131348	LOC100526134	PREDICTED: Sus scrofa coiled-coil domain-containing protein 43-like (LOC100526134), mRNA	NM_144609.2	88.35	893	90	3	32	919	1	884	0	1141	CCDC43	Homo sapiens coiled-coil domain containing 43 (CCDC43), transcript variant 1, mRNA
EMPV1_02248	XM_003356231	LOC100627750	PREDICTED: Sus scrofa syntaxin-12-like (LOC100627750), mRNA	NM_177424.2	87.11	2398	219	75	1	2344	2	2363	0	2634	STX12	Homo sapiens syntaxin 12 (STX12), mRNA
EMPV1_02261	XM_003131814	LOC100523510	PREDICTED: Sus scrofa nucleoredoxin-like (LOC100523510), mRNA	NM_001205319.1	88.49	1268	131	9	228	1489	97	1355	0	1602	NXN	Homo sapiens nucleoredoxin (NXN), transcript variant 2, mRNA
EMPV1_02262	XM_003356570	LOC100622387	PREDICTED: Sus scrofa histone H2A type 1-like (LOC100622387), mRNA	NM_003511.2	91.86	393	32	0	1	393	27	419	3e-154	549	HIST1H2AL	Homo sapiens histone cluster 1, H2al (HIST1H2AL), mRNA
EMPV1_02265	XM_003123174	LOC100515771	PREDICTED: Sus scrofa transmembrane protein 205-like, transcript variant 1 (LOC100515771), mRNA	NM_198536.2	89.13	589	52	12	58	640	676	1258	0	723	TMEM205	Homo sapiens transmembrane protein 205 (TMEM205), transcript variant 1, mRNA
EMPV1_02266	XM_003353526	LOC100623955	PREDICTED: Sus scrofa presqualene diphosphate phosphatase-like (LOC100623955), mRNA	NM_203453.2	82.49	1319	179	6	1	1289	14	1310	0	1357	PPAPDC2	Homo sapiens phosphatidic acid phosphatase type 2 domain containing 2 (PPAPDC2), mRNA
EMPV1_02268	XR_130909	LOC100518213	PREDICTED: Sus scrofa multidrug resistance-associated protein 4-like (LOC100518213), miscRNA	NM_001105515.1	80.26	2270	333	111	329	2539	119	2332	0	1604	ABCC4	Homo sapiens ATP-binding cassette, sub-family C (CFTR/MRP), member 4 (ABCC4), transcript variant 2, mRNA
EMPV1_02271	XM_003122221	LOC100519124	PREDICTED: Sus scrofa torsin-1A-like (LOC100519124), mRNA	NM_000113.2	89.12	1066	103	11	1	1061	19	1076	0	1314	TOR1A	Homo sapiens torsin family 1, member A (torsin A) (TOR1A), mRNA
EMPV1_02279	XM_003354654	LOC100521441	PREDICTED: Sus scrofa nitrogen permease regulator 3-like protein-like (LOC100521441), mRNA	NM_001077350.1	88.56	1093	113	12	414	1500	726	1812	0	1315	NPRL3	Homo sapiens nitrogen permease regulator-like 3 (S. cerevisiae) (NPRL3), transcript variant 1, mRNA
EMPV1_02290	XM_001928384	LOC100156381	PREDICTED: Sus scrofa ubiquitin-conjugating enzyme E2 B-like, transcript variant 1 (LOC100156381), mRNA	NM_003337.2	95.67	877	30	4	4	879	318	1187	0	1402	UBE2B	Homo sapiens ubiquitin-conjugating enzyme E2B (UBE2B), mRNA
EMPV1_02292	XM_003354698	LOC100623085	PREDICTED: Sus scrofa GRIP and coiled-coil domain-containing protein 2-like (LOC100623085), mRNA	NM_181453.3	82.48	428	52	17	1933	2346	6513	6931	4e-96	353	GCC2	Homo sapiens GRIP and coiled-coil domain containing 2 (GCC2), transcript variant 1, mRNA
EMPV1_02338	XM_003132577	LOC100517609	PREDICTED: Sus scrofa fetuin-B-like (LOC100517609), mRNA	NM_014375.2	74.51	1216	269	15	112	1299	52	1254	0	765	FETUB	Homo sapiens fetuin B (FETUB), mRNA
EMPV1_02354	XM_003128384	LOC100518202	PREDICTED: Sus scrofa probable C->U-editing enzyme APOBEC-2-like, transcript variant 1 (LOC100518202), mRNA	NM_006789.3	82.9	1240	161	15	45	1261	43	1254	0	1260	APOBEC2	Homo sapiens apolipoprotein B mRNA editing enzyme, catalytic polypeptide-like 2 (APOBEC2), mRNA
EMPV1_02358	XM_003134418	LOC100523033	PREDICTED: Sus scrofa sperm-associated antigen 4 protein-like (LOC100523033), mRNA	NM_003116.1	87.78	1440	167	2	14	1453	1	1431	0	1802	SPAG4	Homo sapiens sperm associated antigen 4 (SPAG4), mRNA
EMPV1_02369	XM_003122114	LOC100514270	PREDICTED: Sus scrofa MORN repeat-containing protein 5-like, transcript variant 2 (LOC100514270), mRNA	NM_198469.2	82.59	448	66	12	12	453	60	501	7e-106	385	MORN5	Homo sapiens MORN repeat containing 5 (MORN5), mRNA
EMPV1_02377	XM_003357710	LOC100622191	PREDICTED: Sus scrofa heterogeneous nuclear ribonucleoprotein K-like (LOC100622191), mRNA	NM_002140.3	92.64	2730	124	50	31	2721	283	2974	0	3856	HNRNPK	Homo sapiens heterogeneous nuclear ribonucleoprotein K (HNRNPK), transcript variant 1, mRNA
EMPV1_02384	XM_003354417	LOC100627275	PREDICTED: Sus scrofa acid trehalase-like protein 1-like (LOC100627275), mRNA	NM_025092.4	85.86	2100	243	53	1	2073	116	2188	0	2183	ATHL1	Homo sapiens ATH1, acid trehalase-like 1 (yeast) (ATHL1), mRNA
EMPV1_02393	XM_003354314	LOC100620889	PREDICTED: Sus scrofa transmembrane and coiled-coil domain-containing protein 6-like (LOC100620889), mRNA	NM_018502.3	86.26	1725	198	32	49	1759	94	1793	0	1836	TMCO6	Homo sapiens transmembrane and coiled-coil domains 6 (TMCO6), mRNA
EMPV1_02394	XM_003123324	LOC100520362	PREDICTED: Sus scrofa ATPase ASNA1-like (LOC100520362), mRNA	NM_004317.2	90.83	1287	97	19	13	1287	1	1278	0	1703	ASNA1	Homo sapiens arsA arsenite transporter, ATP-binding, Homolog 1 (bacterial) (ASNA1), mRNA
EMPV1_02401	XR_130910	LOC100620547	PREDICTED: Sus scrofa heparan-sulfate 6-O-sulfotransferase 3-like (LOC100620547), miscRNA	NM_153456.2	88.48	712	77	5	1	711	25	732	0	856	HS6ST3	Homo sapiens heparan sulfate 6-O-sulfotransferase 3 (HS6ST3), mRNA
EMPV1_02416	XM_003361264	LOC100621415	PREDICTED: Sus scrofa angio-associated migratory cell protein-like (LOC100621415), mRNA	NM_001087.3	92.08	1048	74	5	68	1112	131	1172	0	1476	AAMP	Homo sapiens angio-associated, migratory cell protein (AAMP), mRNA
EMPV1_02425	XM_003359714	LOC100627765	PREDICTED: Sus scrofa bcl-2-related ovarian killer protein-like (LOC100627765), partial mRNA	NM_032515.3	89.23	297	30	2	153	448	592	887	1e-100	370	BOK	Homo sapiens BCL2-related ovarian killer (BOK), mRNA
EMPV1_02427	XM_003127247	LOC100515953	PREDICTED: Sus scrofa alpha-soluble NSF attachment protein-like (LOC100515953), mRNA	NM_003827.3	90.77	1083	96	4	3	1083	171	1251	0	1443	NAPA	Homo sapiens N-ethylmaleimide-sensitive factor attachment protein, alpha (NAPA), transcript variant 1, mRNA
EMPV1_02444	XM_003355292	LOC100627375	PREDICTED: Sus scrofa hypothetical protein LOC100627375 (LOC100627375), mRNA	NM_206886.3	88.93	515	48	9	665	1173	1369	1880	2e-178	627	CCDC18	Homo sapiens coiled-coil domain containing 18 (CCDC18), mRNA
EMPV1_02448	XM_003128209	LOC100157327	PREDICTED: Sus scrofa histone H2B type 1-M-like, transcript variant 2 (LOC100157327), mRNA	NM_138720.1	81.54	845	101	42	592	1420	4	809	0	645	HIST1H2BD	Homo sapiens histone cluster 1, H2bd (HIST1H2BD), transcript variant 2, mRNA
EMPV1_02450	XM_003355390	LOC100628193	PREDICTED: Sus scrofa sodium channel protein type 8 subunit alpha-like (LOC100628193), mRNA	NM_001177984.1	97.27	330	9	0	1	330	1	330	2e-158	560	SCN8A	Homo sapiens sodium channel, voltage gated, type VIII, alpha subunit (SCN8A), transcript variant 2, mRNA
EMPV1_02459	XM_001927296	LOC100156419	PREDICTED: Sus scrofa homer 2 (LOC100156419), mRNA	NM_004839.3	86.01	1980	187	61	19	1935	1	1953	0	2039	HOMER2	Homo sapiens homer Homolog 2 (Drosophila) (HOMER2), transcript variant 1, mRNA
EMPV1_02460	XM_003124128	LOC100522603	PREDICTED: Sus scrofa olfactory receptor 8K3-like (LOC100522603), mRNA	NM_001004694.2	83.56	73	8	4	331	401	343	413	2e-09	65.8	OR2T29	Homo sapiens olfactory receptor, family 2, subfamily T, member 29 (OR2T29), mRNA
EMPV1_02466	XM_003131793	LOC100518752	PREDICTED: Sus scrofa flotillin-2-like (LOC100518752), mRNA	NM_004475.2	86.19	2513	256	31	47	2519	170	2631	0	2910	FLOT2	Homo sapiens flotillin 2 (FLOT2), mRNA
EMPV1_02477	XM_003128386	LOC100518497	PREDICTED: Sus scrofa uncharacterized protein C6orf130 homolog, transcript variant 1 (LOC100518497), mRNA	NM_145063.2	82.96	1203	146	16	15	1193	1	1168	0	1227	C6orf130	Homo sapiens chromosome 6 open reading frame 130 (C6orf130), mRNA
EMPV1_02494	XM_001927615	LOC100156728	PREDICTED: Sus scrofa olfactory receptor 4K2-like (LOC100156728), mRNA	NM_001005501.1	87.1	946	110	12	1	940	1	940	0	1061	OR4K2	Homo sapiens olfactory receptor, family 4, subfamily K, member 2 (OR4K2), mRNA
EMPV1_02508	XM_003353684	LOC100622321	PREDICTED: Sus scrofa ubiquitin carboxyl-terminal hydrolase 20-like (LOC100622321), mRNA	NM_001008563.3	83.04	1798	237	33	1	1761	1914	3680	0	1781	USP20	Homo sapiens ubiquitin specific peptidase 20 (USP20), transcript variant 2, mRNA
EMPV1_02513	XR_130868	LOC100514786	PREDICTED: Sus scrofa ATP-binding cassette sub-family A member 13-like (LOC100514786), partial miscRNA	NM_152701.3	78.47	5164	882	218	2	5052	2032	7078	0	3164	ABCA13	Homo sapiens ATP-binding cassette, sub-family A (ABC1), member 13 (ABCA13), mRNA
EMPV1_02516	XR_130562	LOC100514229	PREDICTED: Sus scrofa hypothetical LOC100514229 (LOC100514229), miscRNA	NM_001025231.1	82.74	672	78	30	4	661	1	648	3e-159	564	KPRP	Homo sapiens keratinocyte proline-rich protein (KPRP), mRNA
EMPV1_02526	XR_131071	LOC100622353	PREDICTED: Sus scrofa heterogeneous nuclear ribonucleoprotein K-like (LOC100622353), miscRNA	NM_031262.2	93.87	1502	80	9	10	1502	153	1651	0	2255	HNRNPK	Homo sapiens heterogeneous nuclear ribonucleoprotein K (HNRNPK), transcript variant 3, mRNA
EMPV1_02531	XM_003122214	LOC100516660	PREDICTED: Sus scrofa dolichyldiphosphatase 1-like, transcript variant 2 (LOC100516660), mRNA	NM_020438.4	84.58	2237	202	93	210	2367	1	2173	0	2087	DOLPP1	Homo sapiens dolichyl pyrophosphate phosphatase 1 (DOLPP1), transcript variant 1, mRNA
EMPV1_02559	XM_003131181	LOC100519210	PREDICTED: Sus scrofa hypothetical protein LOC100519210 (LOC100519210), mRNA	NM_001142601.1	82.83	1666	226	14	838	2499	36	1645	0	1707	SPHK1	Homo sapiens sphingosine kinase 1 (SPHK1), transcript variant 3, mRNA
EMPV1_02569	XM_003128035	LOC100511571	PREDICTED: Sus scrofa tetraspanin-1-like, transcript variant 1 (LOC100511571), mRNA	NM_005727.3	80.21	1319	175	67	105	1382	352	1625	0	911	TSPAN1	Homo sapiens tetraspanin 1 (TSPAN1), mRNA
EMPV1_02570	XM_003129400	LOC100521207	PREDICTED: Sus scrofa olfactory receptor 491-like (LOC100521207), mRNA	NM_153445.1	78.55	909	191	2	1	907	1	907	0	755	OR5P3	Homo sapiens olfactory receptor, family 5, subfamily P, member 3 (OR5P3), mRNA
EMPV1_02577	XM_003129233	LOC100511093	PREDICTED: Sus scrofa translocating chain-associated membrane protein 1-like 1-like (LOC100511093), mRNA	NM_152402.2	76.63	1874	325	29	10	1811	197	2029	0	1377	TRAM1L1	Homo sapiens translocation associated membrane protein 1-like 1 (TRAM1L1), mRNA
EMPV1_02578	XM_003124795	LOC100515432	PREDICTED: Sus scrofa zinc finger protein 169-like (LOC100515432), mRNA	NM_194320.2	84.58	1349	172	31	334	1666	724	2052	0	1306	ZNF169	Homo sapiens zinc finger protein 169 (ZNF169), mRNA
EMPV1_02585	XM_003126959	LOC100513409	PREDICTED: Sus scrofa UPF0406 protein C16orf57 homolog, transcript variant 1 (LOC100513409), mRNA	NM_024598.3	88.51	609	58	12	11	613	377	979	0	726	C16orf57	Homo sapiens chromosome 16 open reading frame 57 (C16orf57), transcript variant 1, mRNA
EMPV1_02600	XM_003128282	LOC100521562	PREDICTED: Sus scrofa olfactory receptor 2J3-like (LOC100521562), mRNA	NM_001005216.2	87.43	923	115	1	1	923	8	929	0	1139	OR2J3	Homo sapiens olfactory receptor, family 2, subfamily J, member 3 (OR2J3), mRNA
EMPV1_02623	XM_003128407	LOC100512723	PREDICTED: Sus scrofa GTP-binding protein 2-like (LOC100512723), mRNA	NM_019096.3	92.35	1830	138	2	168	1997	223	2050	0	2663	GTPBP2	Homo sapiens GTP binding protein 2 (GTPBP2), mRNA
EMPV1_02635	XM_001927390	LOC100153406	PREDICTED: Sus scrofa olfactory receptor 5K3-like (LOC100153406), mRNA	NM_001005516.1	84.04	902	112	27	31	919	31	913	0	839	OR5K3	Homo sapiens olfactory receptor, family 5, subfamily K, member 3 (OR5K3), mRNA
EMPV1_02651	XM_003125775	LOC100153347	PREDICTED: Sus scrofa Golgi phosphoprotein 3-like (LOC100153347), mRNA	NM_018178.5	88.96	1214	97	31	27	1219	400	1597	0	1465	GOLPH3L	Homo sapiens golgi phosphoprotein 3-like (GOLPH3L), mRNA
EMPV1_02653	XM_001924475	LOC100153672	PREDICTED: Sus scrofa olfactory receptor 13F1-like (LOC100153672), mRNA	NM_001004485.1	86.52	890	107	13	32	915	33	915	0	966	OR13F1	Homo sapiens olfactory receptor, family 13, subfamily F, member 1 (OR13F1), mRNA
EMPV1_02655	XM_003134367	LOC100518995	PREDICTED: Sus scrofa beta-defensin 129-like (LOC100518995), mRNA	NM_080831.3	77.55	677	135	8	3	669	24	693	1e-144	515	DEFB129	Homo sapiens defensin, beta 129 (DEFB129), mRNA
EMPV1_02658	XM_003122123	LOC100517451	PREDICTED: Sus scrofa olfactory receptor 1J4-like (LOC100517451), mRNA	NM_054107.1	79.56	915	121	60	11	892	11	892	1e-168	593	OR1J2	Homo sapiens olfactory receptor, family 1, subfamily J, member 2 (OR1J2), mRNA
EMPV1_02676	XM_001929579	LOC100154273	PREDICTED: Sus scrofa SNARE-associated protein Snapin-like, transcript variant 1 (LOC100154273), mRNA	NM_012437.4	90.48	420	40	0	4	423	70	489	3e-157	555	SNAPIN	Homo sapiens SNAP-associated protein (SNAPIN), mRNA
EMPV1_02684	XM_003353997	LOC100622728	PREDICTED: Sus scrofa transducin-like enhancer protein 2-like (LOC100622728), mRNA	NM_001144762.1	88.39	2213	231	9	288	2474	64	2276	0	2816	TLE2	Homo sapiens transducin-like enhancer of split 2 (E(sp1) homolog, Drosophila) (TLE2), transcript variant 3, mRNA
EMPV1_02685	XM_003125578.1	LOC100519709	PREDICTED: Sus scrofa nibrin-like (LOC100519709), mRNA	NM_002485.4	86.52	267	26	10	438	699	2035	2296	2e-75	285	NBN	Homo sapiens nibrin (NBN), mRNA
EMPV1_02715	XR_130254	LOC100156182	PREDICTED: Sus scrofa TGF-beta-activated kinase 1 and MAP3K7-binding protein 2-like (LOC100156182), miscRNA	NM_015093.4	95	1941	84	13	1	1930	422	2360	0	3038	TAB2	Homo sapiens TGF-beta activated kinase 1/MAP3K7 binding protein 2 (TAB2), mRNA
EMPV1_02726	XM_003122684	LOC100514625	PREDICTED: Sus scrofa olfactory receptor 10V1-like (LOC100514625), mRNA	NM_001005324.1	70.91	887	238	11	26	902	26	902	2e-111	405	OR10V1	Homo sapiens olfactory receptor, family 10, subfamily V, member 1 (OR10V1), mRNA
EMPV1_02731	XM_001929665.3	LOC100153890	PREDICTED: Sus scrofa Y55F3AM.9 (LOC100153890), mRNA	NM_018379.4	83.15	2772	327	117	185	2898	132	2821	0	2403	FAM63A	Homo sapiens family with sequence similarity 63, member A (FAM63A), transcript variant 1, mRNA
EMPV1_02738	XM_003358266	LOC100626581	PREDICTED: Sus scrofa lysine-specific demethylase 6B-like (LOC100626581), mRNA	NM_001080424.1	91.49	2974	186	39	156	3097	2347	5285	0	4028	KDM6B	Homo sapiens lysine (K)-specific demethylase 6B (KDM6B), mRNA
EMPV1_02739	XM_003123670	LOC100525860	PREDICTED: Sus scrofa clathrin light chain B-like, transcript variant 1 (LOC100525860), mRNA	NM_007097.2	88.5	1209	101	28	36	1233	1	1182	0	1428	CLTB	Homo sapiens clathrin, light chain B (CLTB), transcript variant 2, mRNA
EMPV1_02763	XM_003124366	LOC100515824	PREDICTED: Sus scrofa hypothetical protein LOC100515824 (LOC100515824), mRNA	NM_010571.3	70	1450	19	1	118	211	101	209	0	691	IRS3	Mus musculus insulin receptor substrate 3 (Irs3), mRNA
EMPV1_02783	XM_003125041	LOC100523368	PREDICTED: Sus scrofa v-type proton ATPase subunit B, kidney isoform-like (LOC100523368), mRNA	NM_001692.3	91.59	1355	108	6	10	1361	262	1613	0	1866	ATP6V1B1	Homo sapiens ATPase, H+ transporting, lysosomal 56/58kDa, V1 subunit B1 (ATP6V1B1), mRNA
EMPV1_02793	XR_131391	LOC100523384	PREDICTED: Sus scrofa kinesin-like protein KIF7-like (LOC100523384), miscRNA	NM_198525.2	86.13	685	83	12	3230	3908	3430	4108	0	728	KIF7	Homo sapiens kinesin family member 7 (KIF7), mRNA
EMPV1_02803	XM_001924677	LOC100152170	PREDICTED: Sus scrofa sulfide:quinone oxidoreductase, mitochondrial-like (LOC100152170), mRNA	NM_021199.2	86.2	413	51	6	69	478	51	460	8e-123	442	SQRDL	Homo sapiens sulfide quinone reductase-like (yeast) (SQRDL), nuclear gene encoding mitochondrial protein, mRNA
EMPV1_02807	XM_003127221	LOC100525346	PREDICTED: Sus scrofa poliovirus receptor-related protein 2-like (LOC100525346), mRNA	NM_001042724.1	80.16	2142	272	116	355	2415	787	2856	0	1459	PVRL2	Homo sapiens poliovirus receptor-related 2 (herpesvirus entry mediator B) (PVRL2), transcript variant delta, mRNA
EMPV1_02808	XM_003127327	LOC100518311	PREDICTED: Sus scrofa nitric oxide synthase-interacting protein-like (LOC100518311), mRNA	NM_015953.3	89.08	952	84	19	145	1088	151	1090	0	1164	NOSIP	Homo sapiens nitric oxide synthase interacting protein (NOSIP), mRNA
EMPV1_02817	XM_001926056	LOC100154192	PREDICTED: Sus scrofa e3 ubiquitin-protein ligase NEDD4-like (LOC100154192), mRNA	NM_001144964.1	91.27	1798	139	18	474	2261	1812	3601	0	2435	NEDD4L	Homo sapiens neural precursor cell expressed, developmentally down-regulated 4-like (NEDD4L), transcript variant b, mRNA
EMPV1_02826	XM_001927498	LOC100156003	PREDICTED: Sus scrofa ankyrin repeat and sterile alpha motif domain-containing protein 1B-like (LOC100156003), mRNA	NM_152788.4	92	1602	225	58	10	1740	145	1876	0	1598	ANKS1B	Homo sapiens ankyrin repeat and sterile alpha motif domain containing 1B (ANKS1B), transcript variant 1, mRNA
EMPV1_02833	XM_003126546	LOC100520023	PREDICTED: Sus scrofa CD27 antigen-like (LOC100520023), mRNA	NM_001242.4	74.31	1269	220	23	204	1427	47	1254	0	810	CD27	Homo sapiens CD27 molecule (CD27), mRNA
EMPV1_02834	XM_003355204	LOC100621389	PREDICTED: Sus scrofa histone H4-like (LOC100621389), mRNA	NM_003548.2	89.1	312	32	2	1	311	29	339	4e-106	387	HIST2H4A	Homo sapiens histone cluster 2, H4a (HIST2H4A), mRNA
EMPV1_02838	XM_003126370	LOC100516909	PREDICTED: Sus scrofa nuclear pore complex protein Nup107-like (LOC100516909), mRNA	NM_020401.2	91.59	2484	171	33	469	2941	668	3124	0	3395	NUP107	Homo sapiens nucleoporin 107kDa (NUP107), mRNA
EMPV1_02842	XM_003357847	LOC100622528	PREDICTED: Sus scrofa hypothetical protein LOC100622528 (LOC100622528), partial mRNA	NM_031431.3	92.55	752	54	2	4	754	320	1070	0	1077	COG3	Homo sapiens component of oligomeric golgi complex 3 (COG3), mRNA
EMPV1_02849	XM_003131884	LOC100522828	PREDICTED: Sus scrofa ubiquitin-conjugating enzyme E2 G1-like (LOC100522828), mRNA	NM_003342.4	89.35	2028	129	19	57	2033	5	1996	0	2677	UBE2G1	Homo sapiens ubiquitin-conjugating enzyme E2G 1 (UBE2G1), mRNA
EMPV1_02852	XM_003356602	LOC100623549	PREDICTED: Sus scrofa hypothetical protein LOC100623549 (LOC100623549), mRNA	NM_006781.3	71.34	984	249	10	1	957	828	1805	2e-136	488	C6orf10	Homo sapiens chromosome 6 open reading frame 10 (C6orf10), mRNA
EMPV1_02853	XM_003360589	LOC100625270	PREDICTED: Sus scrofa alpha-N-acetylneuraminide alpha-2,8-sialyltransferase-like (LOC100625270), partial mRNA	NM_003034.3	95.43	350	14	2	251	599	718	1066	8e-157	556	ST8SIA1	Homo sapiens ST8 alpha-N-acetyl-neuraminide alpha-2,8-sialyltransferase 1 (ST8SIA1), mRNA
EMPV1_02857	XM_003131574	LOC100513042	PREDICTED: Sus scrofa radical S-adenosyl methionine domain-containing protein 1, mitochondrial-like (LOC100513042), mRNA	NM_018346.1	84.59	1512	199	7	1	1478	57	1568	0	1676	RSAD1	Homo sapiens radical S-adenosyl methionine domain containing 1 (RSAD1), mRNA
EMPV1_02880	XM_001926988	LOC100152160	PREDICTED: Sus scrofa hypothetical protein LOC100152160, transcript variant 1 (LOC100152160), mRNA	NM_001206559.1	77.97	354	72	2	69	416	394	747	4e-75	284	POLR1D	Homo sapiens polymerase (RNA) I polypeptide D, 16kDa (POLR1D), transcript variant 3, mRNA
EMPV1_02886	XM_003123068	LOC100524302	PREDICTED: Sus scrofa chromatin assembly factor 1 subunit A-like (LOC100524302), mRNA	NM_005483.2	81.87	3193	419	125	1	3125	101	3201	0	2542	CHAF1A	Homo sapiens chromatin assembly factor 1, subunit A (p150) (CHAF1A), mRNA
EMPV1_02889	XM_003127430	LOC100525227	PREDICTED: Sus scrofa leukocyte immunoglobulin-like receptor subfamily B member 3-like (LOC100525227), partial mRNA	NM_006864.2	80.99	1389	202	60	185	1539	10	1370	0	1046	LILRB3	Homo sapiens leukocyte immunoglobulin-like receptor, subfamily B (with TM and ITIM domains), member 3 (LILRB3), transcript variant 2, mRNA
EMPV1_02899	XM_003129906	LOC100513488	PREDICTED: Sus scrofa myelin protein zero-like protein 2-like (LOC100513488), mRNA	NM_005797.3	85.25	1234	152	15	69	1290	272	1487	0	1364	MPZL2	Homo sapiens myelin protein zero-like 2 (MPZL2), transcript variant 1, mRNA
EMPV1_02900	XR_130968	LOC100520978	PREDICTED: Sus scrofa complement component 1 Q subcomponent-binding protein, mitochondrial-like (LOC100520978), miscRNA	NM_001212.3	83.01	883	99	42	201	1053	276	1137	0	756	C1QBP	Homo sapiens complement component 1, q subcomponent binding protein (C1QBP), nuclear gene encoding mitochondrial protein, mRNA
EMPV1_02906	XM_003353274	LOC100625367	PREDICTED: Sus scrofa autophagy protein 5-like (LOC100625367), mRNA	NM_004849.2	86.37	1622	163	21	327	1917	1043	2637	0	1887	ATG5	Homo sapiens ATG5 autophagy related 5 homolog (S. cerevisiae) (ATG5), mRNA
EMPV1_02917	XM_003128486	LOC100516621	PREDICTED: Sus scrofa pro-neuregulin-4, membrane-bound isoform-like (LOC100516621), mRNA	NM_138573.3	86.32	446	55	3	1	446	183	622	9e-147	522	NRG4	Homo sapiens neuregulin 4 (NRG4), mRNA
EMPV1_02925	XM_003128022	LOC100524686	PREDICTED: Sus scrofa putative methyltransferase NSUN4-like (LOC100524686), mRNA	NM_199044.2	84.11	1580	178	57	30	1579	137	1673	0	1459	NSUN4	Homo sapiens NOP2/Sun domain family, member 4 (NSUN4), mRNA
EMPV1_02926	XM_003127476	LOC100519780	PREDICTED: Sus scrofa peroxisomal proliferator-activated receptor A-interacting complex 285 kDa protein-like (LOC100519780), mRNA	NM_001037335.2	78.53	3647	574	195	208	3745	212	3758	0	2204	PRIC285	Homo sapiens peroxisomal proliferator-activated receptor A interacting complex 285 (PRIC285), transcript variant 1, mRNA
EMPV1_02934	XM_003353609	LOC100628178	PREDICTED: Sus scrofa proteasome-associated protein ECM29 homolog (LOC100628178), mRNA	NM_001080398.1	92.25	5526	414	3	750	6275	687	6198	0	8035	KIAA0368	Homo sapiens KIAA0368 (KIAA0368), mRNA
EMPV1_02935	XR_131441	LOC100517480	PREDICTED: Sus scrofa olfactory receptor 2J1-like (LOC100517480), miscRNA	NM_030905.2	85.62	953	109	27	1	939	103	1041	0	976	OR2J2	Homo sapiens olfactory receptor, family 2, subfamily J, member 2 (OR2J2), mRNA
EMPV1_02941	XM_003129136	LOC100516920	PREDICTED: Sus scrofa transmembrane protein 131-like (LOC100516920), mRNA	NM_001131007.1	83.51	928	126	4	13	917	4097	5020	0	991	KIAA0922	Homo sapiens KIAA0922 (KIAA0922), transcript variant 1, mRNA
EMPV1_02955	XM_001925513	LOC100153801	PREDICTED: Sus scrofa ephexin-1-like (LOC100153801), mRNA	NM_001114090.1	91.18	1769	131	24	1	1754	153	1911	0	2379	NGEF	Homo sapiens neuronal guanine nucleotide exchange factor (NGEF), transcript variant 2, mRNA
EMPV1_02962	XM_003358077	LOC100620438	PREDICTED: Sus scrofa signal transducer and activator of transcription 5A-like (LOC100620438), mRNA	NM_003152.3	93.53	587	38	0	476	1062	1967	2553	0	874	STAT5A	Homo sapiens signal transducer and activator of transcription 5A (STAT5A), mRNA
EMPV1_02965	XM_003126755	LOC100513796	PREDICTED: Sus scrofa otogelin-like (LOC100513796), mRNA	NM_173591.3	89.44	4337	426	32	1	4321	7	4327	0	5443	OTOGL	Homo sapiens otogelin-like (OTOGL), mRNA
EMPV1_02968	XM_003129387	LOC100518741	PREDICTED: Sus scrofa nuclear receptor-interacting protein 3-like (LOC100518741), mRNA	NM_020645.2	89.44	710	69	2	1	704	115	824	0	939	NRIP3	Homo sapiens nuclear receptor interacting protein 3 (NRIP3), mRNA
EMPV1_02969	XM_003133805	LOC100511107	PREDICTED: Sus scrofa serine/threonine-protein kinase 25-like (LOC100511107), mRNA	NM_006374.3	86.16	1532	155	10	51	1581	24	1499	0	1813	STK25	Homo sapiens serine/threonine kinase 25 (STK25), mRNA
EMPV1_02991	XM_003125289	LOC100521316	PREDICTED: Sus scrofa GPN-loop GTPase 1-like (LOC100521316), mRNA	NM_007266.3	90.5	1158	100	10	1	1153	29	1181	0	1520	GPN1	Homo sapiens GPN-loop GTPase 1 (GPN1), transcript variant 1, mRNA
EMPV1_02993	XM_003121945	LOC100514445	PREDICTED: Sus scrofa uncharacterized protein C9orf135 homolog (LOC100514445), mRNA	NM_001010940.1	85.34	723	78	28	38	747	14	721	0	723	C9orf135	Homo sapiens chromosome 9 open reading frame 135 (C9orf135), mRNA
EMPV1_02995	XM_003360788	LOC100622990	PREDICTED: Sus scrofa ewing's tumor-associated antigen 1 homolog (LOC100622990), mRNA	NM_019002.3	84.51	1788	195	63	114	1863	340	2083	0	1692	ETAA1	Homo sapiens Ewing tumor-associated antigen 1 (ETAA1), mRNA
EMPV1_03017	XM_003128412	LOC100514413	PREDICTED: Sus scrofa GTP-binding protein 2-like (LOC100514413), mRNA	NM_019096.3	91.95	2100	165	3	3	2102	34	2129	0	3016	GTPBP2	Homo sapiens GTP binding protein 2 (GTPBP2), mRNA
EMPV1_03043	NM_001044582	LOC733651	Sus scrofa zinc finger protein 265 (LOC733651), mRNA	NM_203350.2	85.3	2945	221	134	3	2820	228	3087	0	2844	ZRANB2	Homo sapiens zinc finger, RAN-binding domain containing 2 (ZRANB2), transcript variant 1, mRNA
EMPV1_03053	XM_003124882	LOC100518724	PREDICTED: Sus scrofa mitogen-activated protein kinase kinase kinase kinase 4-like (LOC100518724), mRNA	NM_001242560.1	92.22	2030	151	7	1685	3711	1977	4002	0	2867	MAP4K4	Homo sapiens mitogen-activated protein kinase kinase kinase kinase 4 (MAP4K4), transcript variant 5, mRNA
EMPV1_03062	XM_003134761	LOC100517869	PREDICTED: Sus scrofa f-actin-capping protein subunit alpha-2-like (LOC100517869), mRNA	NM_006136.2	91.2	2238	131	21	235	2430	143	2356	0	3113	CAPZA2	Homo sapiens capping protein (actin filament) muscle Z-line, alpha 2 (CAPZA2), mRNA
EMPV1_03078	XM_001926981	LOC100156957	PREDICTED: Sus scrofa histone H2B type 1-like, transcript variant 1 (LOC100156957), mRNA	NM_003523.2	90.37	436	36	5	45	478	1	432	2e-160	568	HIST1H2BE	Homo sapiens histone cluster 1, H2be (HIST1H2BE), mRNA
EMPV1_03085	XM_003360430	LOC100515520	PREDICTED: Sus scrofa 60S ribosomal protein L39-like (LOC100515520), mRNA	NM_001000.2	88.6	193	19	2	83	275	71	260	5e-59	231	RPL39	Homo sapiens ribosomal protein L39 (RPL39), mRNA
EMPV1_03086	XM_003358106	LOC100626580	PREDICTED: Sus scrofa ankyrin repeat domain-containing protein 40-like (LOC100626580), mRNA	NR_024626.1	86.13	310	37	6	184	490	232	538	4e-88	329	C17orf73	Homo sapiens chromosome 17 open reading frame 73 (C17orf73), non-coding RNA
EMPV1_03087	XM_003129661	LOC100520443	PREDICTED: Sus scrofa glycerophosphodiester phosphodiesterase domain-containing protein 5-like (LOC100520443), mRNA	NM_030792.6	82.94	2485	311	36	1414	3804	709	3174	0	2509	GDPD5	Homo sapiens glycerophosphodiester phosphodiesterase domain containing 5 (GDPD5), mRNA
EMPV1_03091	XR_131021	LOC100517427	PREDICTED: Sus scrofa hypothetical LOC100517427 (LOC100517427), miscRNA	NM_007198.3	81.68	644	91	25	286	918	76	703	1e-143	512	PROSC	Homo sapiens proline synthetase co-transcribed Homolog (bacterial) (PROSC), mRNA
EMPV1_03094	XM_003123510	LOC100520722	PREDICTED: Sus scrofa myosin-IXb-like (LOC100520722), mRNA	NM_001130065.1	90.45	2513	216	17	1	2507	153	2647	0	3290	MYO9B	Homo sapiens myosin IXB (MYO9B), transcript variant 2, mRNA
EMPV1_03097	XM_003124171	LOC100515773	PREDICTED: Sus scrofa olfactory receptor 4C46-like (LOC100515773), mRNA	NM_001004725.1	77.78	135	28	2	274	407	274	407	2e-14	82.4	OR4S1	Homo sapiens olfactory receptor, family 4, subfamily S, member 1 (OR4S1), mRNA
EMPV1_03113	XM_003129484.1	LOC100523456	PREDICTED: Sus scrofa olfactory receptor 52N4-like (LOC100523456), mRNA	NM_001005175.2	84.2	962	132	20	16	967	58	1009	0	917	OR52N4	Homo sapiens olfactory receptor, family 52, subfamily N, member 4 (OR52N4), mRNA
EMPV1_03117	XM_003133881	LOC100513890	PREDICTED: Sus scrofa alanine--glyoxylate aminotransferase 2, mitochondrial-like (LOC100513890), mRNA	NM_031900.3	78.28	1206	185	20	557	1698	1203	2395	0	973	AGXT2	Homo sapiens alanine--glyoxylate aminotransferase 2 (AGXT2), nuclear gene encoding mitochondrial protein, mRNA
EMPV1_03124	XM_003132570	LOC100515448	PREDICTED: Sus scrofa mitogen-activated protein kinase kinase kinase 13-like (LOC100515448), mRNA	NM_004721.4	91.94	3376	261	8	12	3384	321	3688	0	4836	MAP3K13	Homo sapiens mitogen-activated protein kinase kinase kinase 13 (MAP3K13), transcript variant 1, mRNA
EMPV1_03132	XR_130653	LOC100518309	PREDICTED: Sus scrofa serine/threonine-protein kinase PAK 4-like (LOC100518309), miscRNA	NM_001014831.2	89.73	1938	150	35	6	1918	665	2578	0	2431	PAK4	Homo sapiens p21 protein (Cdc42/Rac)-activated kinase 4 (PAK4), transcript variant 2, mRNA
EMPV1_03133	XM_003355362	LOC100626503	PREDICTED: Sus scrofa apolipoprotein L3-like (LOC100626503), mRNA	NR_027835.1	66.83	419	118	6	537	937	478	893	3e-26	122	APOL3	Homo sapiens apolipoprotein L, 3 (APOL3), transcript variant alpha/c, non-coding RNA
EMPV1_03145	XM_003123233	LOC100513718	PREDICTED: Sus scrofa olfactory receptor 7D4-like (LOC100513718), mRNA	NM_001005191.2	85.38	930	112	23	1	918	35	952	0	942	OR7D4	Homo sapiens olfactory receptor, family 7, subfamily D, member 4 (OR7D4), mRNA
EMPV1_03149	XM_003124579	LOC100515197	PREDICTED: Sus scrofa multidrug resistance-associated protein 6-like (LOC100515197), partial mRNA	NM_001171.5	88.5	1017	95	21	1	1006	3544	4549	0	1210	ABCC6	Homo sapiens ATP-binding cassette, sub-family C (CFTR/MRP), member 6 (ABCC6), transcript variant 1, mRNA
EMPV1_03151	XM_003355117	LOC100625595	PREDICTED: Sus scrofa olfactory receptor 6Y1-like (LOC100625595), mRNA	NM_001005189.1	86.9	962	108	18	95	1047	14	966	0	1062	OR6Y1	Homo sapiens olfactory receptor, family 6, subfamily Y, member 1 (OR6Y1), mRNA
EMPV1_03158	XM_001925927	LOC100157701	PREDICTED: Sus scrofa oxidative stress-induced growth inhibitor 2-like (LOC100157701), mRNA	NM_001126111.1	91.24	1873	137	22	69	1926	111	1971	0	2525	OSGIN2	Homo sapiens oxidative stress induced growth inhibitor family member 2 (OSGIN2), transcript variant 1, mRNA
EMPV1_03159	XM_003129551	LOC100525474	PREDICTED: Sus scrofa olfactory receptor 51G2-like (LOC100525474), mRNA	NM_001005237.1	72.75	334	91	0	591	924	594	927	2e-47	192	OR51G1	Homo sapiens olfactory receptor, family 51, subfamily G, member 1 (OR51G1), mRNA
EMPV1_03168	XM_003134778	LOC100521761	PREDICTED: Sus scrofa THAP domain-containing protein 5-like (LOC100521761), mRNA	NM_001130475.1	84.31	1421	183	10	40	1425	155	1570	0	1548	THAP5	Homo sapiens THAP domain containing 5 (THAP5), transcript variant 1, mRNA
EMPV1_03170	XM_003125564	LOC100512961	PREDICTED: Sus scrofa epithelial splicing regulatory protein 1-like, transcript variant 1 (LOC100512961), mRNA	NM_017697.3	88.94	3878	282	95	2	3811	8	3806	0	4649	ESRP1	Homo sapiens epithelial splicing regulatory protein 1 (ESRP1), transcript variant 1, mRNA
EMPV1_03193	XM_003357920	LOC100522272	PREDICTED: Sus scrofa forkhead box protein K2-like (LOC100522272), mRNA	NM_004514.3	89.06	2057	192	27	1	2032	172	2220	0	2521	FOXK2	Homo sapiens forkhead box K2 (FOXK2), mRNA
EMPV1_03201	XM_003357529	LOC100627158	PREDICTED: Sus scrofa rho guanine nucleotide exchange factor 5-like (LOC100627158), mRNA	NM_005435.3	81.13	4166	539	199	1240	5268	1424	5479	0	3110	ARHGEF5	Homo sapiens Rho guanine nucleotide exchange factor (GEF) 5 (ARHGEF5), mRNA
EMPV1_03202	XM_003361538	LOC100623062	PREDICTED: Sus scrofa serine/threonine-protein phosphatase 2B catalytic subunit gamma isoform-like, transcript variant 1 (LOC100623062), mRNA	NM_005605.3	84.64	729	68	30	9	701	1466	2186	0	686	PPP3CC	Homo sapiens protein phosphatase 3, catalytic subunit, gamma isozyme (PPP3CC), mRNA
EMPV1_03210	XM_003359688	LOC100620812	PREDICTED: Sus scrofa arf-GAP with GTPase, ANK repeat and PH domain-containing protein 1-like (LOC100620812), mRNA	NM_014914.3	92.18	473	35	2	102	573	2080	2551	0	667	AGAP1	Homo sapiens ArfGAP with GTPase domain, ankyrin repeat and PH domain 1 (AGAP1), transcript variant 2, mRNA
EMPV1_03217	XM_003358494	LOC100624317	PREDICTED: Sus scrofa s-adenosylmethionine mitochondrial carrier protein-like (LOC100624317), mRNA	NM_001164796.1	80.94	682	72	46	4	652	647	1303	2e-135	486	SLC25A26	Homo sapiens solute carrier family 25, member 26 (SLC25A26), transcript variant 2, mRNA
EMPV1_03258	XM_003122686	LOC100515007	PREDICTED: Sus scrofa oxysterol-binding protein 1-like (LOC100515007), mRNA	NM_002556.2	84.47	2988	331	100	60	2987	1791	4705	0	2824	OSBP	Homo sapiens oxysterol binding protein (OSBP), mRNA
EMPV1_03268	XR_130935	LOC100513430	PREDICTED: Sus scrofa neurogenic differentiation factor 2-like (LOC100513430), miscRNA	NM_006160.3	92.14	1399	94	14	1	1391	201	1591	0	1967	NEUROD2	Homo sapiens neurogenic differentiation 2 (NEUROD2), mRNA
EMPV1_03272	XM_001928331	LOC100152377	PREDICTED: Sus scrofa TP53-target gene 5 protein-like (LOC100152377), mRNA	NM_014477.2	75.77	776	154	5	1	750	82	849	3e-158	560	TP53TG5	Homo sapiens TP53 target 5 (TP53TG5), mRNA
EMPV1_03281	XM_003135142	LOC100512938	PREDICTED: Sus scrofa hephaestin-like (LOC100512938), mRNA	NM_138737.3	86.54	4355	549	17	6	4328	143	4492	0	5169	HEPH	Homo sapiens hephaestin (HEPH), transcript variant 1, mRNA
EMPV1_03284	XM_003130292	LOC100511466	PREDICTED: Sus scrofa olfactory receptor 13-like (LOC100511466), mRNA	NM_001005328.1	84.35	933	146	0	1	933	1	933	0	1025	OR2A7	Homo sapiens olfactory receptor, family 2, subfamily A, member 7 (OR2A7), mRNA
EMPV1_03292	XM_003122870	LOC100525733	PREDICTED: Sus scrofa probable methylthioribulose-1-phosphate dehydratase-like (LOC100525733), mRNA	NM_015957.2	86.31	964	105	20	104	1050	8	961	0	1024	APIP	Homo sapiens APAF1 interacting protein (APIP), mRNA
EMPV1_03296	XM_003124281	LOC100513979	PREDICTED: Sus scrofa vacuolar fusion protein CCZ1 homolog (LOC100513979), mRNA	NM_015622.5	88.32	1807	184	26	12	1807	36	1826	0	2143	CCZ1	Homo sapiens CCZ1 vacuolar protein trafficking and biogenesis associated Homolog (S. cerevisiae) (CCZ1), mRNA
EMPV1_03298	XM_003135176	LOC100151779	PREDICTED: Sus scrofa NHS-like protein 2-like (LOC100151779), mRNA	NM_001013627.2	88.48	3402	380	3	283	3675	280	3678	0	4367	NHSL2	Homo sapiens NHS-like 2 (NHSL2), mRNA
EMPV1_03306	XM_003126468	LOC100514901	PREDICTED: Sus scrofa apoptosis facilitator Bcl-2-like protein 14-like (LOC100514901), mRNA	NM_138723.1	78.6	1542	238	82	102	1604	74	1562	0	935	BCL2L14	Homo sapiens BCL2-like 14 (apoptosis facilitator) (BCL2L14), transcript variant 4, mRNA
EMPV1_03307	XM_003355620.1	LOC100624696	PREDICTED: Sus scrofa twinfilin-1-like (LOC100624696), mRNA	NM_002822.4	89.93	1896	116	48	1	1877	29	1868	0	2374	TWF1	Homo sapiens twinfilin, actin-binding protein,Homolog 1 (Drosophila) (TWF1), transcript variant 2, mRNA
EMPV1_03311	XM_003129033	LOC100523453	PREDICTED: Sus scrofa phosducin-like protein 2-like (LOC100523453), mRNA	NM_152401.2	91.11	754	63	2	8	759	69	820	0	1052	PDCL2	Homo sapiens phosducin-like 2 (PDCL2), mRNA
EMPV1_03315	XM_003127186	LOC100519153	PREDICTED: Sus scrofa CD177 antigen-like, transcript variant 1 (LOC100519153), mRNA	NM_020406.2	70.23	514	133	4	38	538	705	1211	5e-61	237	CD177	Homo sapiens CD177 molecule (CD177), mRNA
EMPV1_03318	XR_130286	LOC100157849	PREDICTED: Sus scrofa forkhead box protein B1-like (LOC100157849), miscRNA	NM_012182.2	93.13	1019	68	2	11	1028	440	1457	0	1493	FOXB1	Homo sapiens forkhead box B1 (FOXB1), mRNA
EMPV1_03335	XM_003124243	LOC100520727	PREDICTED: Sus scrofa Golgi to ER traffic protein 4 homolog (LOC100520727), mRNA	NM_015949.2	87.36	522	57	6	157	672	558	1076	2e-167	590	GET4	Homo sapiens golgi to ER traffic protein 4 Homolog (S. cerevisiae) (GET4), mRNA
EMPV1_03348	XM_003356670.1	LOC100157865	PREDICTED: Sus scrofa transmembrane 4 superfamily member 8 (LOC100157865), mRNA	NM_001168412.1	90.51	1391	101	24	1	1376	275	1649	0	1808	TSPAN3	Homo sapiens tetraspanin 3 (TSPAN3), transcript variant 3, mRNA
EMPV1_03358	XM_003357477	LOC100621146	PREDICTED: Sus scrofa nucleoporin-like protein 2-like (LOC100621146), mRNA	NM_007342.2	89.46	560	41	14	56	608	235	783	0	691	NUPL2	Homo sapiens nucleoporin like 2 (NUPL2), mRNA
EMPV1_03364	XM_003121896	LOC100512206	PREDICTED: Sus scrofa protein FAM154A-like (LOC100512206), mRNA	NM_153707.2	83.66	1763	225	58	10	1740	145	1876	0	1602	FAM154A	Homo sapiens family with sequence similarity 154, member A (FAM154A), mRNA
EMPV1_03365	XM_003357633	LOC100516871	PREDICTED: Sus scrofa MOSC domain-containing protein 1, mitochondrial-like (LOC100516871), mRNA	NM_022746.3	79.61	1530	265	20	1	1504	249	1757	0	1306	MOSC1	Homo sapiens MOCO sulphurase C-terminal domain containing 1 (MOSC1), nuclear gene encoding mitochondrial protein, mRNA
EMPV1_03370	XM_003132932	LOC100522833	PREDICTED: Sus scrofa glycolipid transfer protein-like (LOC100522833), mRNA	NM_016433.3	93.75	448	28	0	1	448	115	562	0	682	GLTP	Homo sapiens glycolipid transfer protein (GLTP), mRNA
EMPV1_03373	XM_003361709	LOC100626499	PREDICTED: Sus scrofa 26S proteasome non-ATPase regulatory subunit 10-like, transcript variant 1 (LOC100626499), mRNA	NM_002814.3	86.56	1503	136	59	19	1502	112	1567	0	1596	PSMD10	Homo sapiens proteasome (prosome, macropain) 26S subunit, non-ATPase, 10 (PSMD10), transcript variant 1, mRNA
EMPV1_03374	XM_003134977	LOC100525438	PREDICTED: Sus scrofa apolipoprotein O-like (LOC100525438), mRNA	NM_024122.4	89.74	653	62	3	473	1125	476	1123	0	866	APOO	Homo sapiens apolipoprotein O (APOO), transcript variant 1, mRNA
EMPV1_03393	XM_003125015	LOC100518187	PREDICTED: Sus scrofa ancient ubiquitous protein 1-like (LOC100518187), mRNA	NM_181575.3	92	1337	89	11	86	1408	268	1600	0	1860	AUP1	Homo sapiens ancient ubiquitous protein 1 (AUP1), mRNA
EMPV1_03397	XM_003124107	LOC100518363	PREDICTED: Sus scrofa olfactory receptor 4P4-like (LOC100518363), mRNA	NM_001004124.1	76.02	905	211	2	1	902	1	902	0	650	OR4P4	Homo sapiens olfactory receptor, family 4, subfamily P, member 4 (OR4P4), mRNA
EMPV1_03407	XM_003132758	LOC100511159	PREDICTED: Sus scrofa protein FAM165B-like (LOC100511159), mRNA	NM_058182.4	76.29	464	70	8	27	478	94	529	4e-92	342	FAM165B	Homo sapiens family with sequence similarity 165, member B (FAM165B), mRNA
EMPV1_03413	XM_003133975	LOC100521344	PREDICTED: Sus scrofa vasculin-like (LOC100521344), mRNA	NM_001203246.1	88.89	1872	116	25	1441	3253	1959	3797	0	2408	GPBP1	Homo sapiens GC-rich promoter binding protein 1 (GPBP1), transcript variant 4, mRNA
EMPV1_03420	XM_001926049	LOC100152152	PREDICTED: Sus scrofa olfactory receptor 5V1-like (LOC100152152), mRNA	NM_012360.1	64.57	731	237	12	30	749	24	743	1e-24	116	OR1F1	Homo sapiens olfactory receptor, family 1, subfamily F, member 1 (OR1F1), mRNA
EMPV1_03432	XM_003132675	LOC100515449	PREDICTED: Sus scrofa uncharacterized protein C3orf17-like, transcript variant 2 (LOC100515449), mRNA	NM_015412.3	87.05	1019	130	1	52	1070	22	1038	0	1240	C3orf17	Homo sapiens chromosome 3 open reading frame 17 (C3orf17), transcript variant 1, mRNA
EMPV1_03434	XM_003134816	LOC100514551	PREDICTED: Sus scrofa peptidyl-prolyl cis-trans isomerase FKBP14-like (LOC100514551), mRNA	NM_017946.2	83.95	1383	145	18	35	1389	3	1336	0	1481	FKBP14	Homo sapiens FK506 binding protein 14, 22 kDa (FKBP14), mRNA
EMPV1_03442	XM_003359409	LOC100627357	PREDICTED: Sus scrofa olfactory receptor 13A1-like (LOC100627357), mRNA	NM_001005471.1	87.72	57	5	2	397	452	340	395	6e-09	65.8	OR2T6	Homo sapiens olfactory receptor, family 2, subfamily T, member 6 (OR2T6), mRNA
EMPV1_03445	XM_003135495	LOC100525500	PREDICTED: Sus scrofa serine/threonine-protein kinase SRPK3-like (LOC100525500), mRNA	NM_014370.3	91.59	1747	147	0	1	1747	48	1794	0	2488	SRPK3	Homo sapiens SRSF protein kinase 3 (SRPK3), transcript variant 1, mRNA
EMPV1_03469	XM_003353870	LOC100624489	PREDICTED: Sus scrofa olfactory receptor 4S1-like (LOC100624489), mRNA	NM_001004725.1	86.88	930	122	0	1	930	1	930	0	1128	OR4S1	Homo sapiens olfactory receptor, family 4, subfamily S, member 1 (OR4S1), mRNA
EMPV1_03487	XM_003353945	LOC100625775	PREDICTED: Sus scrofa aryl hydrocarbon receptor nuclear translocator-like protein 1-like (LOC100625775), mRNA	NM_001178.4	86.82	698	53	7	258	940	405	1078	0	848	ARNTL	Homo sapiens aryl hydrocarbon receptor nuclear translocator-like (ARNTL), transcript variant 1, mRNA
EMPV1_03492	XM_003358694	LOC100525539	PREDICTED: Sus scrofa fragile X mental retardation syndrome-related protein 1-like (LOC100525539), mRNA	NM_001013438.2	96.26	2592	80	13	1	2584	223	2805	0	4233	FXR1	Homo sapiens fragile X mental retardation, autosomal Homolog 1 (FXR1), transcript variant 2, mRNA
EMPV1_03505	XM_003124885	LOC100519766	PREDICTED: Sus scrofa e3 ubiquitin-protein ligase RNF149-like (LOC100519766), mRNA	NM_173647.3	79.2	976	131	64	1	940	842	1781	5e-174	612	RNF149	Homo sapiens ring finger protein 149 (RNF149), mRNA
EMPV1_03510	XR_130612	LOC100623156	PREDICTED: Sus scrofa uncharacterized protein C12orf45 homolog (LOC100623156), miscRNA	NM_152318.2	82.21	607	60	36	63	638	31	620	1e-133	479	C12orf45	Homo sapiens chromosome 12 open reading frame 45 (C12orf45), mRNA
EMPV1_03511	XM_003134013	LOC100513958	PREDICTED: Sus scrofa e3 ubiquitin-protein ligase TRIM23-like, transcript variant 1 (LOC100513958), mRNA	NM_001656.3	93.33	1725	115	0	1	1725	87	1811	0	2592	TRIM23	Homo sapiens tripartite motif containing 23 (TRIM23), transcript variant alpha, mRNA
EMPV1_03513	XM_003354639	LOC100626782	PREDICTED: Sus scrofa zinc finger protein 205-like (LOC100626782), mRNA	NM_003456.2	85.14	1877	197	70	21	1859	43	1875	0	1845	ZNF205	Homo sapiens zinc finger protein 205 (ZNF205), transcript variant 1, mRNA
EMPV1_03516	XM_003121336	LOC100523341	PREDICTED: Sus scrofa armadillo repeat-containing protein 2-like (LOC100523341), mRNA	NM_032131.4	85.74	1718	190	47	73	1754	72	1770	0	1764	ARMC2	Homo sapiens armadillo repeat containing 2 (ARMC2), mRNA
EMPV1_03527	XM_003355721	LOC100620928	PREDICTED: Sus scrofa tubulin beta-3 chain-like (LOC100620928), mRNA	NM_001197181.1	94.39	1301	69	4	43	1341	235	1533	0	1995	TUBB3	Homo sapiens tubulin, beta 3 (TUBB3), transcript variant 2, mRNA
EMPV1_03529	XM_003358341	LOC100621188	PREDICTED: Sus scrofa ubiquitin-conjugating enzyme E2 E1-like (LOC100621188), mRNA	NM_001202476.1	91.64	1089	54	24	56	1121	137	1211	0	1472	UBE2E1	Homo sapiens ubiquitin-conjugating enzyme E2E 1 (UBE2E1), transcript variant 3, mRNA
EMPV1_03534	XM_003356232	LOC100627843	PREDICTED: Sus scrofa nuclear inhibitor of protein phosphatase 1-like (LOC100627843), mRNA	NM_014110.4	89.94	2237	164	38	1	2218	39	2233	0	2830	PPP1R8	Homo sapiens protein phosphatase 1, regulatory (inhibitor) subunit 8 (PPP1R8), transcript variant 1, mRNA
EMPV1_03538	XM_003361417	LOC100622116	PREDICTED: Sus scrofa programmed cell death protein 2-like (LOC100622116), partial mRNA	NM_001199462.1	88.51	844	87	9	1	840	258	1095	0	1013	PDCD2	Homo sapiens programmed cell death 2 (PDCD2), transcript variant 4, mRNA
EMPV1_03539	XR_130460.1	LOC100620729	PREDICTED: Sus scrofa hypothetical LOC100620729 (LOC100620729), miscRNA	NM_001163636.1	82.75	1310	143	62	1	1272	3199	4463	0	1090	GTF2I	Homo sapiens general transcription factor IIi (GTF2I), transcript variant 5, mRNA
EMPV1_03556	XM_003359429	LOC100625807	PREDICTED: Sus scrofa lactase-phlorizin hydrolase-like (LOC100625807), partial mRNA	NM_002299.2	87.73	4930	512	90	7	4894	468	5346	0	5666	LCT	Homo sapiens lactase (LCT), mRNA
EMPV1_03559	XM_003356465	LOC100623161	PREDICTED: Sus scrofa non-specific lipid-transfer protein-like (LOC100623161), partial mRNA	NM_001193617.1	81.18	1270	134	65	125	1353	1449	2654	0	924	SCP2	Homo sapiens sterol carrier protein 2 (SCP2), transcript variant 8, mRNA
EMPV1_03567	XM_003353162	LOC100518455	PREDICTED: Sus scrofa mitogen-activated protein kinase kinase kinase 4-like (LOC100518455), mRNA	NM_005922.2	86.09	1208	153	2	184	1376	2613	3820	0	1425	MAP3K4	Homo sapiens mitogen-activated protein kinase kinase kinase 4 (MAP3K4), transcript variant 1, mRNA
EMPV1_03569	XR_115733	LOC100512762	PREDICTED: Sus scrofa hypothetical LOC100512762, transcript variant 1 (LOC100512762), miscRNA	NR_002819.2	83.11	3203	255	193	2732	5797	5371	8424	0	2654	MALAT1	Homo sapiens metastasis associated lung adenocarcinoma transcript 1 (non-protein coding) (MALAT1), non-coding RNA
EMPV1_03574	XM_003360535	LOC100625415	PREDICTED: Sus scrofa eukaryotic translation initiation factor 1A, X-chromosomal-like (LOC100625415), mRNA	NM_004681.2	87.12	699	52	24	157	832	142	825	0	758	EIF1AY	Homo sapiens eukaryotic translation initiation factor 1A, Y-linked (EIF1AY), mRNA
EMPV1_03584	XM_003133666	LOC100519396	PREDICTED: Sus scrofa serine/threonine-protein kinase 36-like (LOC100519396), mRNA	NM_015690.3	86.12	3661	477	10	111	3760	569	4209	0	4318	STK36	Homo sapiens serine/threonine kinase 36 (STK36), mRNA
EMPV1_03589	XM_003127108	LOC100515207	PREDICTED: Sus scrofa kunitz-type protease inhibitor 2-like, transcript variant 1 (LOC100515207), mRNA	NM_021102.3	73.26	1668	322	25	1	1637	84	1658	0	996	SPINT2	Homo sapiens serine peptidase inhibitor, Kunitz type, 2 (SPINT2), transcript variant a, mRNA
EMPV1_03604	XM_003361400	LOC100627834	PREDICTED: Sus scrofa tetraspanin-9-like (LOC100627834), mRNA	NM_001168320.1	92.79	735	45	8	1	731	106	836	0	1057	TSPAN9	Homo sapiens tetraspanin 9 (TSPAN9), transcript variant 2, mRNA
EMPV1_03613	XM_003131326	LOC100521290	PREDICTED: Sus scrofa dephospho-CoA kinase domain-containing protein-like, transcript variant 1 (LOC100521290), mRNA	NM_001128631.1	84.34	894	122	8	30	910	1	889	0	962	DCAKD	Homo sapiens dephospho-CoA kinase domain containing (DCAKD), transcript variant 2, mRNA
EMPV1_03616	XM_003123872	LOC100526158	PREDICTED: Sus scrofa hypothetical protein LOC100526158 (LOC100526158), mRNA	NM_014035.2	80.65	1783	207	93	5	1725	415	2121	0	1254	SNX24	Homo sapiens sorting nexin 24 (SNX24), mRNA
EMPV1_03638	XM_003131656	LOC100517493	PREDICTED: Sus scrofa myotubularin-related protein 4-like (LOC100517493), mRNA	NM_004687.4	88.69	5764	554	29	388	6101	114	5829	0	7413	MTMR4	Homo sapiens myotubularin related protein 4 (MTMR4), mRNA
EMPV1_03654	XM_001924409	LOC100152857	PREDICTED: Sus scrofa transmembrane and coiled-coil domain-containing protein C6orf129-like (LOC100152857), mRNA	NM_138493.2	86.13	411	47	10	5	409	46	452	1e-120	435	CCDC167	Homo sapiens coiled-coil domain containing 167 (CCDC167), mRNA
EMPV1_03655	XM_003124588	LOC100517087	PREDICTED: Sus scrofa tumor necrosis factor receptor superfamily member 17-like, transcript variant 2 (LOC100517087), mRNA	NM_001192.2	74.78	452	95	6	293	733	535	978	3e-77	291	TNFRSF17	Homo sapiens tumor necrosis factor receptor superfamily, member 17 (TNFRSF17), mRNA
EMPV1_03657	XM_003134841	LOC100519635	PREDICTED: Sus scrofa homeobox protein Hox-A4-like (LOC100519635), mRNA	NM_002141.4	86.45	1712	185	17	1	1700	48	1724	0	2008	HOXA4	Homo sapiens homeobox A4 (HOXA4), mRNA
EMPV1_03671	XM_003125003	LOC100515889	PREDICTED: Sus scrofa deoxyguanosine kinase, mitochondrial-like, transcript variant 1 (LOC100515889), mRNA	NM_080916.1	90.08	877	77	10	1	872	48	919	0	1129	DGUOK	Homo sapiens deoxyguanosine kinase (DGUOK), nuclear gene encoding mitochondrial protein, transcript variant 1, mRNA
EMPV1_03691	XM_001927660	LOC100156286	PREDICTED: Sus scrofa uncharacterized protein C10orf90-like (LOC100156286), mRNA	NM_001004298.2	79.36	2200	326	109	83	2212	80	2221	0	1430	C10orf90	Homo sapiens chromosome 10 open reading frame 90 (C10orf90), mRNA
EMPV1_03702	XM_003129029	LOC100522154	PREDICTED: Sus scrofa uncharacterized protein KIAA1211-like (LOC100522154), mRNA	NM_020722.1	73.51	1646	343	18	1239	2794	1936	3578	0	1005	KIAA1211	Homo sapiens KIAA1211 (KIAA1211), mRNA
EMPV1_03711	XM_003122399	LOC100514210	PREDICTED: Sus scrofa transaldolase-like (LOC100514210), mRNA	NM_006755.1	85.41	1090	136	22	818	1897	112	1188	0	1110	TALDO1	Homo sapiens transaldolase 1 (TALDO1), mRNA
EMPV1_03715	XM_003127147	LOC100524024	PREDICTED: Sus scrofa UPF0692 protein C19orf54 homolog (LOC100524024), mRNA	NM_198476.3	85.28	1094	120	39	1	1071	121	1196	0	1090	C19orf54	Homo sapiens chromosome 19 open reading frame 54 (C19orf54), mRNA
EMPV1_03723	XM_003355862	LOC100628159	PREDICTED: Sus scrofa splicing factor U2AF 26 kDa subunit-like, transcript variant 1 (LOC100628159), mRNA	NM_001040425.1	85.35	594	68	19	256	840	175	758	2e-169	597	U2AF1L4	Homo sapiens U2 small nuclear RNA auxiliary factor 1-like 4 (U2AF1L4), transcript variant 1, mRNA
EMPV1_03728	XM_003133671	LOC100522649	PREDICTED: Sus scrofa regulated endocrine-specific protein 18-like (LOC100522649), mRNA	NM_001007089.3	75.92	569	92	1	10	578	32	555	5e-124	446	RESP18	Homo sapiens regulated endocrine-specific protein 18 homolog (rat) (RESP18), mRNA
EMPV1_03729	XM_001925281	LOC100155040	PREDICTED: Sus scrofa tetratricopeptide repeat protein 35-like (LOC100155040), mRNA	NM_014673.3	90.15	853	55	23	40	876	399	1238	0	1083	TTC35	Homo sapiens tetratricopeptide repeat domain 35 (TTC35), mRNA
EMPV1_03736	XM_003124705	LOC100526101	PREDICTED: Sus scrofa protein FAM173A-like (LOC100526101), mRNA	NM_023933.1	81.99	694	115	3	126	818	58	742	0	684	FAM173A	Homo sapiens family with sequence similarity 173, member A (FAM173A), mRNA
EMPV1_03756	XM_003133102	LOC100518337	PREDICTED: Sus scrofa anthrax toxin receptor-like (LOC100518337), mRNA	NR_003601.1	69.84	378	108	3	868	1242	474	848	1e-37	159	ANTXRL	Homo sapiens anthrax toxin receptor-like (ANTXRL), non-coding RNA
EMPV1_03774	XM_003358301	LOC100627098	PREDICTED: Sus scrofa hypothetical protein LOC100627098 (LOC100627098), mRNA	NM_018955.2	93.47	842	52	3	5	844	971	131	0	1247	UBB	Homo sapiens ubiquitin B (UBB), mRNA
EMPV1_03775	XR_131244	LOC100523940	PREDICTED: Sus scrofa transcription elongation factor A protein-like 5-like (LOC100523940), miscRNA	NM_001012979.2	79.92	971	145	9	74	999	196	1161	0	879	TCEAL5	Homo sapiens transcription elongation factor A (SII)-like 5 (TCEAL5), mRNA
EMPV1_03781	XM_003356436.1	LOC100518613	PREDICTED: Sus scrofa plasminogen activator inhibitor 1 RNA-binding protein-like (LOC100518613), mRNA	NM_001018069.1	88.21	3596	247	121	1	3508	29	3535	0	4128	SERBP1	Homo sapiens SERPINE1 mRNA binding protein 1 (SERBP1), transcript variant 3, mRNA
EMPV1_03783	XM_003127292	LOC100511085	PREDICTED: Sus scrofa neurotrophin-4-like (LOC100511085), mRNA	NM_006179.4	85.74	1024	99	35	125	1135	4	993	0	1038	NTF4	Homo sapiens neurotrophin 4 (NTF4), mRNA
EMPV1_03786	XM_003124472	LOC100522730	PREDICTED: Sus scrofa prostasin-like (LOC100522730), mRNA	NM_002773.3	81.47	1101	150	47	202	1276	295	1367	0	854	PRSS8	Homo sapiens protease, serine, 8 (PRSS8), mRNA
EMPV1_03794	XM_003357860	LOC100622283	PREDICTED: Sus scrofa exosome complex exonuclease RRP44-like (LOC100622283), mRNA	NM_014953.3	89.84	709	66	6	60	765	324	1029	0	905	DIS3	Homo sapiens DIS3 mitotic control Homolog (S. cerevisiae) (DIS3), transcript variant 1, mRNA
EMPV1_03805	XM_003358362.1	LOC100627099	PREDICTED: Sus scrofa 1-phosphatidylinositol-4,5-bisphosphate phosphodiesterase delta-1-like, transcript variant 2 (LOC100627099), mRNA	NM_001130964.1	87.6	2628	274	42	1	2606	355	2952	0	3000	PLCD1	Homo sapiens phospholipase C, delta 1 (PLCD1), transcript variant 1, mRNA
EMPV1_03819	XM_001927939	LOC100156127	PREDICTED: Sus scrofa histone H2B type 1-M-like (LOC100156127), mRNA	NM_080593.2	92.41	382	27	2	1	381	61	441	1e-153	545	HIST1H2BK	Homo sapiens histone cluster 1, H2bk (HIST1H2BK), mRNA
EMPV1_03824	XM_003123250	LOC100517700	PREDICTED: Sus scrofa olfactory receptor 7D4-like (LOC100517700), mRNA	NM_001005191.2	85.67	949	116	20	1	939	35	973	0	981	OR7D4	Homo sapiens olfactory receptor, family 7, subfamily D, member 4 (OR7D4), mRNA
EMPV1_03832	XM_003354190	LOC100513398	PREDICTED: Sus scrofa uncharacterized protein C5orf25-like (LOC100513398), mRNA	NM_198567.4	88.44	1669	153	39	489	2140	274	1919	0	1977	C5orf25	Homo sapiens chromosome 5 open reading frame 25 (C5orf25), mRNA
EMPV1_03876	XM_003124941	LOC100518605	PREDICTED: Sus scrofa e3 ubiquitin-protein ligase RNF181-like (LOC100518605), mRNA	NM_016494.3	90.22	552	40	10	1	545	44	588	0	708	RNF181	Homo sapiens ring finger protein 181 (RNF181), mRNA
EMPV1_03887	XM_003133800.2	LOC100525618	PREDICTED: Sus scrofa olfactory receptor 12-like (LOC100525618), mRNA	NM_001005211.1	67.29	746	220	17	146	879	167	900	7e-47	190	OR9I1	Homo sapiens olfactory receptor, family 9, subfamily I, member 1 (OR9I1), mRNA
EMPV1_03890	XM_003358343	LOC100621653	PREDICTED: Sus scrofa 3-oxoacyl-[acyl-carrier-protein] synthase, mitochondrial-like (LOC100621653), mRNA	NM_017897.2	90.99	921	73	10	5	920	616	1531	0	1232	OXSM	Homo sapiens 3-oxoacyl-ACP synthase, mitochondrial (OXSM), nuclear gene encoding mitochondrial protein, transcript variant 1, mRNA
EMPV1_03899	XM_001927358	LOC100157036	PREDICTED: Sus scrofa UPF0364 protein C6orf211 homolog (LOC100157036), mRNA	NM_024573.1	81.89	2407	320	90	13	2359	222	2572	0	1923	C6orf211	Homo sapiens chromosome 6 open reading frame 211 (C6orf211), mRNA
EMPV1_03904	XM_003121778	LOC100525849	PREDICTED: Sus scrofa trafficking protein particle complex subunit 6B-like, transcript variant 1 (LOC100525849), mRNA	NM_001079537.1	89.31	823	65	21	25	836	91	901	0	1011	TRAPPC6B	Homo sapiens trafficking protein particle complex 6B (TRAPPC6B), transcript variant 1, mRNA
EMPV1_03908	XM_003354253	LOC100625010	PREDICTED: Sus scrofa zinc finger protein 474-like, transcript variant 2 (LOC100625010), mRNA	NM_207317.1	84.84	1814	226	47	272	2058	164	1955	0	1781	ZNF474	Homo sapiens zinc finger protein 474 (ZNF474), mRNA
EMPV1_03910	XM_003127475	LOC100519606	PREDICTED: Sus scrofa ret finger protein-like 4A-like (LOC100519606), mRNA	NM_001145014.1	72.6	832	210	8	1	823	45	867	4e-126	453	RFPL4A	Homo sapiens ret finger protein-like 4A (RFPL4A), mRNA
EMPV1_03914	XM_001924393	LOC100157310	PREDICTED: Sus scrofa olfactory receptor 13C2-like (LOC100157310), mRNA	NM_001001956.1	89.51	963	89	12	1	957	1	957	0	1208	OR13C9	Homo sapiens olfactory receptor, family 13, subfamily C, member 9 (OR13C9), mRNA
EMPV1_03920	XM_003128256.1	LOC100519492	PREDICTED: Sus scrofa olfactory receptor 12D2-like (LOC100519492), mRNA	NM_013936.3	85.85	919	106	23	12	918	73	979	0	955	OR12D2	Homo sapiens olfactory receptor, family 12, subfamily D, member 2 (OR12D2), mRNA
EMPV1_03927	XM_001924597	LOC100157490	PREDICTED: Sus scrofa FGFR1 oncogene partner 2 homolog (LOC100157490), mRNA	NM_015633.2	81.85	2788	299	146	149	2859	248	2905	0	2154	FGFR1OP2	Homo sapiens FGFR1 oncogene partner 2 (FGFR1OP2), transcript variant 1, mRNA
EMPV1_03932	XM_001924825	LOC100156225	PREDICTED: Sus scrofa olfactory receptor 5K3-like (LOC100156225), mRNA	NM_001004736.2	79.78	895	123	52	34	899	34	899	2e-169	597	OR5K1	Homo sapiens olfactory receptor, family 5, subfamily K, member 1 (OR5K1), mRNA
EMPV1_03941	XM_003125711	LOC100524986	PREDICTED: Sus scrofa protein misato homolog 1-like (LOC100524986), mRNA	NM_018116.2	90.96	830	73	2	16	844	19	847	0	1116	MSTO1	Homo sapiens misato Homolog 1 (Drosophila) (MSTO1), mRNA
EMPV1_03959	XM_001927140	LOC100155405	PREDICTED: Sus scrofa olfactory receptor 4K1-like (LOC100155405), mRNA	NM_001004063.2	88.39	939	101	8	1	935	60	994	0	1123	OR4K1	Homo sapiens olfactory receptor, family 4, subfamily K, member 1 (OR4K1), mRNA
EMPV1_03972	XM_003358520	LOC100625136	PREDICTED: Sus scrofa sodium- and chloride-dependent GABA transporter 3-like (LOC100625136), mRNA	NM_014229.1	92.57	794	53	5	219	1008	1	792	0	1134	SLC6A11	Homo sapiens solute carrier family 6 (neurotransmitter transporter, GABA), member 11 (SLC6A11), mRNA
EMPV1_03988	XM_003354255	LOC100625780	PREDICTED: Sus scrofa sorting nexin-22-like (LOC100625780), mRNA	NM_014035.2	91.15	192	15	2	120	310	229	419	8e-68	259	SNX24	Homo sapiens sorting nexin 24 (SNX24), mRNA
EMPV1_03998	XM_003128668	LOC100515216	PREDICTED: Sus scrofa translation initiation factor eIF-2B subunit beta-like (LOC100515216), mRNA	NM_014239.3	87.33	1539	170	10	9	1528	8	1540	0	1874	EIF2B2	Homo sapiens eukaryotic translation initiation factor 2B, subunit 2 beta, 39kDa (EIF2B2), mRNA
EMPV1_03999	XM_003122241	LOC100523836	PREDICTED: Sus scrofa neuronal calcium sensor 1-like (LOC100523836), mRNA	NM_014286.3	90.06	936	63	28	1	922	79	998	0	1186	NCS1	Homo sapiens neuronal calcium sensor 1 (NCS1), transcript variant 1, mRNA
EMPV1_04001	XM_001928761	LOC100155122	PREDICTED: Sus scrofa EP300-interacting inhibitor of differentiation 1-like (LOC100155122), mRNA	NM_014335.2	81.27	1132	135	49	277	1366	6	1102	0	845	EID1	Homo sapiens EP300 interacting inhibitor of differentiation 1 (EID1), mRNA
EMPV1_04007	XM_003357275	LOC100525708	PREDICTED: Sus scrofa cullin-5-like (LOC100525708), mRNA	NM_003478.3	92.22	3431	198	41	23	3419	133	3528	0	4793	CUL5	Homo sapiens cullin 5 (CUL5), mRNA
EMPV1_04010	XM_003132277	LOC100516042	PREDICTED: Sus scrofa pyruvate dehydrogenase E1 component subunit beta, mitochondrial-like (LOC100516042), mRNA	NM_000925.3	87.28	1525	157	14	42	1538	7	1522	0	1846	PDHB	Homo sapiens pyruvate dehydrogenase (lipoamide) beta (PDHB), nuclear gene encoding mitochondrial protein, transcript variant 1, mRNA
EMPV1_04015	XM_003356710	LOC100157270	PREDICTED: Sus scrofa DDB1- and CUL4-associated factor 11-like (LOC100157270), mRNA	NM_181357.2	89.84	1968	171	27	1	1955	109	2060	0	2499	DCAF11	Homo sapiens DDB1 and CUL4 associated factor 11 (DCAF11), transcript variant 2, mRNA
EMPV1_04017	XM_003125562	LOC100512408	PREDICTED: Sus scrofa protein virilizer homolog (LOC100512408), mRNA	NM_015496.4	92.12	6131	376	79	1173	7261	379	6444	0	8547	KIAA1429	Homo sapiens KIAA1429 (KIAA1429), transcript variant 1, mRNA
EMPV1_04019	XM_003123295	LOC100513459	PREDICTED: Sus scrofa olfactory receptor 7D2-like (LOC100513459), mRNA	NM_001005190.1	77.12	883	138	64	31	881	31	881	3e-126	453	OR7A10	Homo sapiens olfactory receptor, family 7, subfamily A, member 10 (OR7A10), mRNA
EMPV1_04022	XM_003122123.1	LOC100517451	PREDICTED: Sus scrofa olfactory receptor 1J4-like (LOC100517451), mRNA	NM_054107.1	79.56	915	121	60	11	892	11	892	2e-168	593	OR1J2	Homo sapiens olfactory receptor, family 1, subfamily J, member 2 (OR1J2), mRNA
EMPV1_04029	XM_003354219	LOC100521436	PREDICTED: Sus scrofa protein FAM172A-like, transcript variant 2 (LOC100521436), mRNA	NM_032042.5	94.61	1411	74	2	1	1410	49	1458	0	2183	FAM172A	Homo sapiens family with sequence similarity 172, member A (FAM172A), transcript variant 1, mRNA
EMPV1_04035	XM_003123078	LOC100526035	PREDICTED: Sus scrofa hepatoma-derived growth factor-related protein 2-like (LOC100526035), mRNA	NM_001001520.1	85.02	1983	236	54	1	1951	94	2047	0	1960	HDGFRP2	Homo sapiens hepatoma-derived growth factor-related protein 2 (HDGFRP2), transcript variant 1, mRNA
EMPV1_04041	XM_003354106	LOC100623957	PREDICTED: Sus scrofa NADH dehydrogenase [ubiquinone] 1 beta subcomplex subunit 7-like (LOC100623957), mRNA	NM_004146.5	88.82	313	35	0	433	745	189	501	5e-112	407	NDUFB7	Homo sapiens NADH dehydrogenase (ubiquinone) 1 beta subcomplex, 7, 18kDa (NDUFB7), nuclear gene encoding mitochondrial protein, mRNA
EMPV1_04049	XM_003121991	LOC100513390	PREDICTED: Sus scrofa putative olfactory receptor ENSP00000348552-like (LOC100513390), mRNA	NM_019897.2	86.79	939	96	28	36	960	92	1016	0	1022	OR2S2	Homo sapiens olfactory receptor, family 2, subfamily S, member 2 (OR2S2), mRNA
EMPV1_04057	XM_003358404	LOC100621687	PREDICTED: Sus scrofa sodium- and chloride-dependent transporter XTRP3-like (LOC100621687), mRNA	NM_020208.3	89.27	1202	123	6	215	1413	705	1903	0	1500	SLC6A20	Homo sapiens solute carrier family 6 (proline IMINO transporter), member 20 (SLC6A20), transcript variant 1, mRNA
EMPV1_04062	XM_003122803	LOC100511244	PREDICTED: Sus scrofa kelch repeat and BTB domain-containing protein 4-like (LOC100511244), mRNA	NM_018095.4	90.41	2389	160	56	17	2371	49	2402	0	3079	KBTBD4	Homo sapiens kelch repeat and BTB (POZ) domain containing 4 (KBTBD4), transcript variant 1, mRNA
EMPV1_04074	XM_003129392	LOC100519788	PREDICTED: Sus scrofa nuclear receptor-interacting protein 3-like (LOC100519788), mRNA	NM_020645.2	89.44	710	69	2	1	704	115	824	0	939	NRIP3	Homo sapiens nuclear receptor interacting protein 3 (NRIP3), mRNA
EMPV1_04076	XM_003355995	LOC100623314	PREDICTED: Sus scrofa potassium voltage-gated channel subfamily A member 7-like (LOC100623314), mRNA	NM_031886.2	89.22	1428	126	12	177	1584	308	1727	0	1759	KCNA7	Homo sapiens potassium voltage-gated channel, shaker-related subfamily, member 7 (KCNA7), mRNA
EMPV1_04090	XM_003128760	LOC100524383	PREDICTED: Sus scrofa olfactory receptor 4F21-like (LOC100524383), mRNA	NM_001005504.1	78.45	942	197	6	1	939	1	939	0	762	OR4F21	Homo sapiens olfactory receptor, family 4, subfamily F, member 21 (OR4F21), mRNA
EMPV1_04096	XM_003131233	LOC100514979	PREDICTED: Sus scrofa tripartite motif-containing protein 47-like (LOC100514979), mRNA	NM_012101.3	65.12	281	98	0	519	799	631	911	2e-09	66.2	TRIM29	Homo sapiens tripartite motif containing 29 (TRIM29), mRNA
EMPV1_04098	XM_003359503	LOC100622960	PREDICTED: Sus scrofa leptin receptor overlapping transcript-like 1-like (LOC100622960), mRNA	NM_015344.2	90.28	504	41	6	296	793	202	703	0	652	LEPROTL1	Homo sapiens leptin receptor overlapping transcript-like 1 (LEPROTL1), transcript variant 1, mRNA
EMPV1_04111	XM_003134145	LOC100515934	PREDICTED: Sus scrofa annexin A6-like (LOC100515934), mRNA	NM_001193544.1	83.08	857	107	10	1	840	1684	2519	0	881	ANXA6	Homo sapiens annexin A6 (ANXA6), transcript variant 2, mRNA
EMPV1_04120	XM_003135498	LOC100525850	PREDICTED: Sus scrofa isocitrate dehydrogenase [NAD] subunit gamma, mitochondrial-like, transcript variant 2 (LOC100525850), mRNA	NM_004135.2	85.11	1357	185	3	14	1353	117	1473	0	1539	IDH3G	Homo sapiens isocitrate dehydrogenase 3 (NAD+) gamma (IDH3G), nuclear gene encoding mitochondrial protein, transcript variant 1, mRNA
EMPV1_04126	XM_003124379	LOC100518655	PREDICTED: Sus scrofa olfactory receptor 14C36-like (LOC100518655), mRNA	NM_001001918.1	71.28	888	244	6	6	886	6	889	1e-120	435	OR14C36	Homo sapiens olfactory receptor, family 14, subfamily C, member 36 (OR14C36), mRNA
EMPV1_04129	XR_115818	LOC100522731	PREDICTED: Sus scrofa hypothetical LOC100522731 (LOC100522731), miscRNA	NM_001142334.1	84.06	941	77	36	1	920	3119	4007	0	839	RBFOX1	Homo sapiens RNA binding protein, fox-1 Homolog (C. elegans) 1 (RBFOX1), transcript variant 6, mRNA
EMPV1_04142	XM_003126819	LOC100513354	PREDICTED: Sus scrofa hypothetical protein LOC100513354 (LOC100513354), mRNA	NM_206967.2	79.02	429	51	25	236	650	9	412	5e-67	257	C16orf74	Homo sapiens chromosome 16 open reading frame 74 (C16orf74), mRNA
EMPV1_04146	XM_003126560	LOC100524622	PREDICTED: Sus scrofa NADH dehydrogenase [ubiquinone] 1 alpha subcomplex subunit 9, mitochondrial-like (LOC100524622), mRNA	NM_005002.4	84.62	1209	153	33	404	1596	12	1203	0	1171	NDUFA9	Homo sapiens NADH dehydrogenase (ubiquinone) 1 alpha subcomplex, 9, 39kDa (NDUFA9), nuclear gene encoding mitochondrial protein, mRNA
EMPV1_04157	XM_003361221	LOC100623338	PREDICTED: Sus scrofa general transcription factor II-I-like (LOC100623338), partial mRNA	NM_032999.2	92.87	1444	95	8	1	1440	609	2048	0	2089	GTF2I	Homo sapiens general transcription factor IIi (GTF2I), transcript variant 1, mRNA
EMPV1_04162	XM_003122382	LOC100525381	PREDICTED: Sus scrofa olfactory receptor 1L6-like (LOC100525381), mRNA	NM_001005191.2	73.33	345	50	38	91	414	125	448	6e-17	89.8	OR7D4	Homo sapiens olfactory receptor, family 7, subfamily D, member 4 (OR7D4), mRNA
EMPV1_04168	XM_003353820	LOC100620756	PREDICTED: Sus scrofa LRRN4 C-terminal-like protein-like (LOC100620756), mRNA	NM_203422.2	77.27	1236	217	21	3	1192	2	1219	0	926	LRRN4CL	Homo sapiens LRRN4 C-terminal like (LRRN4CL), mRNA
EMPV1_04174	XM_003360263	LOC100626587	PREDICTED: Sus scrofa DET1- and DDB1-associated protein 1-like (LOC100626587), mRNA	NM_024050.5	87.65	680	56	15	1	658	31	704	0	765	DDA1	Homo sapiens DET1 and DDB1 associated 1 (DDA1), mRNA
EMPV1_04188	XM_003134908	LOC100519579	PREDICTED: Sus scrofa POU domain, class 6, transcription factor 2-like (LOC100519579), mRNA	NM_001166018.1	92.81	1016	60	5	437	1451	1172	2175	0	1494	POU6F2	Homo sapiens POU class 6 homeobox 2 (POU6F2), transcript variant 2, mRNA
EMPV1_04192	XM_003125603	LOC100521620	PREDICTED: Sus scrofa hydroxyacid-oxoacid transhydrogenase, mitochondrial-like (LOC100521620), mRNA	NM_144650.2	86.96	1557	175	23	5	1544	32	1577	0	1725	ADHFE1	Homo sapiens alcohol dehydrogenase, iron containing, 1 (ADHFE1), nuclear gene encoding mitochondrial protein, mRNA
EMPV1_04206	XM_003361802	LOC100625039	PREDICTED: Sus scrofa bcl-2-like protein 11-like, transcript variant 2 (LOC100625039), mRNA	NM_006538.4	89.91	327	27	2	1	327	289	609	1e-114	416	BCL2L11	Homo sapiens BCL2-like 11 (apoptosis facilitator) (BCL2L11), transcript variant 6, mRNA
EMPV1_04212	XM_003121116	LOC100522841	PREDICTED: Sus scrofa 40S ribosomal protein S15a-like (LOC100522841), mRNA	NM_001030009.1	78.47	418	63	1	63	453	6	423	1e-100	369	RPS15A	Homo sapiens ribosomal protein S15a (RPS15A), transcript variant 1, mRNA
EMPV1_04236	XM_003356722	LOC100624131	PREDICTED: Sus scrofa olfactory receptor 4Q2-like (LOC100624131), mRNA	NM_001005500.1	75.3	251	62	0	292	542	289	539	5e-42	174	OR4M1	Homo sapiens olfactory receptor, family 4, subfamily M, member 1 (OR4M1), mRNA
EMPV1_04257	XR_131245	LOC100526028	PREDICTED: Sus scrofa putative zinc finger CCHC domain-containing protein 18-like (LOC100526028), miscRNA	NM_001143978.1	83.09	1644	193	67	31	1625	1247	2854	0	1417	ZCCHC18	Homo sapiens zinc finger, CCHC domain containing 18 (ZCCHC18), transcript variant 1, mRNA
EMPV1_04264	XM_003129790.1	LOC100516989	PREDICTED: Sus scrofa ankyrin repeat domain-containing protein 49-like (LOC100516989), mRNA	NM_017704.2	81.49	1934	250	81	10	1882	26	1912	0	1489	ANKRD49	Homo sapiens ankyrin repeat domain 49 (ANKRD49), mRNA
EMPV1_04269	XM_003132317	LOC100524647	PREDICTED: Sus scrofa TATA element modulatory factor-like (LOC100524647), mRNA	NM_007114.2	93.31	1062	71	0	170	1231	1593	2654	0	1595	TMF1	Homo sapiens TATA element modulatory factor 1 (TMF1), mRNA
EMPV1_04276	XM_003356528	LOC100622340	PREDICTED: Sus scrofa nucleolar protein 7-like (LOC100622340), mRNA	NM_016167.3	87.69	325	34	2	202	526	537	855	1e-110	403	NOL7	Homo sapiens nucleolar protein 7, 27kDa (NOL7), mRNA
EMPV1_04300	XM_003125939	LOC100515435	PREDICTED: Sus scrofa hypothetical protein LOC100515435 (LOC100515435), partial mRNA	NM_001130057.2	88.94	407	41	4	3	407	518	922	8e-140	499	EEF1D	Homo sapiens eukaryotic translation elongation factor 1 delta (guanine nucleotide exchange protein) (EEF1D), transcript variant 6, mRNA
EMPV1_04314	XM_003122200	LOC100512699	PREDICTED: Sus scrofa probable tRNA pseudouridine synthase 2-like (LOC100512699), partial mRNA	NM_015679.1	92.86	252	16	2	375	625	469	719	9e-100	364	TRUB2	Homo sapiens TruB pseudouridine (psi) synthase Homolog 2 (E. coli) (TRUB2), mRNA
EMPV1_04319	XM_003359764	LOC100627105	PREDICTED: Sus scrofa succinyl-CoA:3-ketoacid-coenzyme A transferase 1, mitochondrial-like (LOC100627105), mRNA	NM_000436.3	82.39	653	77	28	2	641	1587	2214	4e-150	534	OXCT1	Homo sapiens 3-oxoacid CoA transferase 1 (OXCT1), nuclear gene encoding mitochondrial protein, mRNA
EMPV1_04326	XR_131026	LOC100152428	PREDICTED: Sus scrofa multidrug resistance-associated protein 1-like (LOC100152428), miscRNA	NR_003087.1	87.09	798	65	29	218	1002	356	1128	0	869	ABCC13	Homo sapiens ATP-binding cassette, sub-family C (CFTR/MRP), member 13, pseudogene (ABCC13), transcript variant A, non-coding RNA
EMPV1_04334	XM_003129224	LOC100523981	PREDICTED: Sus scrofa cGMP-specific 3',5'-cyclic phosphodiesterase-like (LOC100523981), mRNA	NM_033437.3	94.77	1799	94	0	278	2076	768	2566	0	2821	PDE5A	Homo sapiens phosphodiesterase 5A, cGMP-specific (PDE5A), transcript variant 3, mRNA
EMPV1_04342	XM_001927449	LOC100156143	PREDICTED: Sus scrofa putative olfactory receptor 2B8-like (LOC100156143), mRNA	NM_012367.1	66.86	869	282	6	33	898	33	898	3e-64	248	OR2B6	Homo sapiens olfactory receptor, family 2, subfamily B, member 6 (OR2B6), mRNA
EMPV1_04362	XM_003133959	LOC100517618	PREDICTED: Sus scrofa ATP-dependent RNA helicase DHX29-like (LOC100517618), mRNA	NM_019030.2	93	657	46	0	207	863	2895	3551	0	978	DHX29	Homo sapiens DEAH (Asp-Glu-Ala-His) box polypeptide 29 (DHX29), mRNA
EMPV1_04370	XM_003124084	LOC100513650	PREDICTED: Sus scrofa grpE protein homolog 2, mitochondrial-like, transcript variant 2 (LOC100513650), mRNA	NM_152407.3	78.68	1163	163	43	80	1197	209	1331	0	695	GRPEL2	Homo sapiens GrpE-like 2, mitochondrial (E. coli) (GRPEL2), nuclear gene encoding mitochondrial protein, mRNA
EMPV1_04384	XM_003357291	LOC100622527	PREDICTED: Sus scrofa alpha-crystallin B chain-like (LOC100622527), mRNA	NM_001885.1	93.64	692	36	8	256	943	4	691	0	1027	CRYAB	Homo sapiens crystallin, alpha B (CRYAB), mRNA
EMPV1_04399	XM_003123992	LOC100524488	PREDICTED: Sus scrofa nucleotide exchange factor SIL1-like (LOC100524488), mRNA	NM_022464.4	86.3	898	83	31	19	897	10	886	0	941	SIL1	Homo sapiens SIL1 Homolog, endoplasmic reticulum chaperone (S. cerevisiae) (SIL1), transcript variant 2, mRNA
EMPV1_04408	XM_003133501	LOC100516520	PREDICTED: Sus scrofa heterogeneous nuclear ribonucleoprotein A3-like, transcript variant 1 (LOC100516520), mRNA	NM_194247.2	93.1	4115	194	35	6	4099	9	4054	0	6064	HNRNPA3	Homo sapiens heterogeneous nuclear ribonucleoprotein A3 (HNRNPA3), mRNA
EMPV1_04412	XM_003360397	LOC100513130	PREDICTED: Sus scrofa protein BEX1-like, transcript variant 2 (LOC100513130), mRNA	NM_001168401.1	87.71	651	61	16	105	748	189	827	0	741	BEX2	Homo sapiens brain expressed X-linked 2 (BEX2), transcript variant 4, mRNA
EMPV1_04413	XR_130775	LOC100626917	PREDICTED: Sus scrofa thyroid receptor-interacting protein 11-like (LOC100626917), miscRNA	NM_004239.3	88.51	5406	523	80	290	5639	271	5634	0	6453	TRIP11	Homo sapiens thyroid hormone receptor interactor 11 (TRIP11), mRNA
EMPV1_04421	XM_003134709	LOC100520525	PREDICTED: Sus scrofa interferon regulatory factor 5-like (LOC100520525), partial mRNA	NM_001098627.2	86.08	1142	102	3	1	1097	170	1299	0	1380	IRF5	Homo sapiens interferon regulatory factor 5 (IRF5), transcript variant 3, mRNA
EMPV1_04422	XR_130384	LOC100621302	PREDICTED: Sus scrofa hypothetical LOC100621302 (LOC100621302), miscRNA	NM_001033506.1	90.56	763	38	26	1	748	6	749	0	979	CSTF3	Homo sapiens cleavage stimulation factor, 3' pre-RNA, subunit 3, 77kDa (CSTF3), transcript variant 3, mRNA
EMPV1_04424	XM_003355458	LOC100155956	PREDICTED: Sus scrofa unactive progesterone receptor, 23 kD, transcript variant 4 (LOC100155956), mRNA	NM_006601.5	89.24	1376	76	37	493	1842	576	1905	0	1655	PTGES3	Homo sapiens prostaglandin E synthase 3 (cytosolic) (PTGES3), mRNA
EMPV1_04425	XM_001928221	LOC100154648	PREDICTED: Sus scrofa lipid phosphate phosphatase-related protein type 1-like, transcript variant 1 (LOC100154648), mRNA	NM_207299.1	92.6	1325	84	8	1	1322	388	1701	0	1892	LPPR1	Homo sapiens lipid phosphate phosphatase-related protein type 1 (LPPR1), transcript variant 1, mRNA
EMPV1_04426	XR_116424	LOC100521598	PREDICTED: Sus scrofa hypothetical LOC100521598 (LOC100521598), miscRNA	NM_001242618.1	75.17	1502	288	29	31	1494	1121	2575	0	973	NXT2	Homo sapiens nuclear transport factor 2-like export factor 2 (NXT2), transcript variant 3, mRNA
EMPV1_04433	XM_003359087	LOC100625917	PREDICTED: Sus scrofa transmembrane emp24 domain-containing protein 2-like, transcript variant 1 (LOC100625917), mRNA	NM_006815.3	89.36	1194	87	32	5	1168	1	1184	0	1465	TMED2	Homo sapiens transmembrane emp24 domain trafficking protein 2 (TMED2), mRNA
EMPV1_04434	XM_001925049	LOC100157704	PREDICTED: Sus scrofa olfactory receptor 1L8-like (LOC100157704), mRNA	NM_001004454.1	87.47	918	98	15	1	908	1	911	0	1042	OR1L8	Homo sapiens olfactory receptor, family 1, subfamily L, member 8 (OR1L8), mRNA
EMPV1_04447	XM_003134269	LOC100523150	PREDICTED: Sus scrofa protein PET117, mitochondrial-like (LOC100523150), mRNA	NM_001164811.1	80.32	681	113	10	1	673	102	769	1e-169	598	PET117	Homo sapiens cytochrome c oxidase assembly factor-like (PET117), mRNA
EMPV1_04448	XM_003121765	LOC100522970	PREDICTED: Sus scrofa transducin-like enhancer protein 3-like (LOC100522970), mRNA	NM_001105192.1	91.07	2375	168	34	289	2631	1351	3713	0	3171	TLE3	Homo sapiens transducin-like enhancer of split 3 (E(sp1) Homolog, Drosophila) (TLE3), transcript variant 2, mRNA
EMPV1_04456	XM_003121299	LOC100523036	PREDICTED: Sus scrofa LYR motif-containing protein 2-like (LOC100523036), mRNA	NM_020466.4	91.67	324	27	0	48	371	31	354	1e-125	449	LYRM2	Homo sapiens LYR motif containing 2 (LYRM2), transcript variant 1, mRNA
EMPV1_04473	XM_003132149	LOC100511658	PREDICTED: Sus scrofa palmitoyltransferase ZDHHC3-like (LOC100511658), mRNA	NM_001135179.1	94.88	332	17	0	450	781	250	581	9e-147	522	ZDHHC3	Homo sapiens zinc finger, DHHC-type containing 3 (ZDHHC3), transcript variant 1, mRNA
EMPV1_04481	XM_003122147.1	LOC100524011	PREDICTED: Sus scrofa olfactory receptor 1J4-like (LOC100524011), mRNA	NM_001004452.1	80.13	926	112	67	1	890	1	890	6e-178	625	OR1J4	Homo sapiens olfactory receptor, family 1, subfamily J, member 4 (OR1J4), mRNA
EMPV1_04482	XM_003360495	LOC100525850	PREDICTED: Sus scrofa isocitrate dehydrogenase [NAD] subunit gamma, mitochondrial-like (LOC100525850), mRNA	NM_004135.2	87.61	1203	126	15	1	1199	187	1370	0	1375	IDH3G	Homo sapiens isocitrate dehydrogenase 3 (NAD+) gamma (IDH3G), nuclear gene encoding mitochondrial protein, transcript variant 1, mRNA
EMPV1_04487	XM_003134684	LOC100515633	PREDICTED: Sus scrofa interferon regulatory factor 5-like, transcript variant 2 (LOC100515633), mRNA	NM_001098627.2	82.75	2127	241	25	1	2060	170	2237	0	2183	IRF5	Homo sapiens interferon regulatory factor 5 (IRF5), transcript variant 3, mRNA
EMPV1_04503	XM_003357932	LOC100625565	PREDICTED: Sus scrofa nuclear protein localization protein 4 homolog (LOC100625565), mRNA	NM_017921.2	88.01	1668	181	18	92	1748	406	2065	0	1954	NPLOC4	Homo sapiens nuclear protein localization 4 Homolog (S. cerevisiae) (NPLOC4), mRNA
EMPV1_04518	XM_003357812	LOC100154155	PREDICTED: Sus scrofa solute carrier family 46 member 3-like (LOC100154155), mRNA	NM_181785.3	80.74	2041	276	101	371	2349	487	2472	0	1483	SLC46A3	Homo sapiens solute carrier family 46, member 3 (SLC46A3), transcript variant 1, mRNA
EMPV1_04523	XM_003122844	LOC100519700	PREDICTED: Sus scrofa activating molecule in BECN1-regulated autophagy protein 1-like (LOC100519700), mRNA	NM_017749.2	94.88	2071	104	2	1	2070	361	2430	0	3236	AMBRA1	Homo sapiens autophagy/beclin-1 regulator 1 (AMBRA1), mRNA
EMPV1_04528	XM_003123691.2	LOC100514824	PREDICTED: Sus scrofa transcription factor BTF3-like, transcript variant 2 (LOC100514824), mRNA	NM_001037637.1	94.54	824	37	6	1	819	7	827	0	1266	BTF3	Homo sapiens basic transcription factor 3 (BTF3), transcript variant 1, mRNA
EMPV1_04533	XM_003121728	LOC100512642	PREDICTED: Sus scrofa poly [ADP-ribose] polymerase 16-like (LOC100512642), partial mRNA	NM_017851.4	92.38	800	57	4	1	798	429	1226	0	1136	PARP16	Homo sapiens poly (ADP-ribose) polymerase family, member 16 (PARP16), mRNA
EMPV1_04537	XM_003356376	LOC100621824	PREDICTED: Sus scrofa hypothetical protein LOC100621824 (LOC100621824), mRNA	NM_013326.3	91.81	232	19	0	73	304	69	300	3e-87	324	C18orf8	Homo sapiens chromosome 18 open reading frame 8 (C18orf8), mRNA
EMPV1_04548	XM_003358356	LOC100625707	PREDICTED: Sus scrofa EPM2A-interacting protein 1-like (LOC100625707), mRNA	NM_014805.3	85.56	2520	253	86	2	2475	213	2667	0	2534	EPM2AIP1	Homo sapiens EPM2A (laforin) interacting protein 1 (EPM2AIP1), mRNA
EMPV1_04554	XM_003129329	LOC100518440	PREDICTED: Sus scrofa probable E3 ubiquitin-protein ligase HERC3-like (LOC100518440), mRNA	NM_014606.1	88.33	1148	122	2	24	1171	100	1235	0	1469	HERC3	Homo sapiens hect domain and RLD 3 (HERC3), mRNA
EMPV1_04574	XM_003356269	LOC100625391	PREDICTED: Sus scrofa protein tyrosine phosphatase type IVA 2-like, transcript variant 1 (LOC100625391), mRNA	NM_080391.3	92.91	1790	81	28	200	1973	397	2156	0	2560	PTP4A2	Homo sapiens protein tyrosine phosphatase type IVA, member 2 (PTP4A2), transcript variant 1, mRNA
EMPV1_04585	XR_131168	LOC100627886	PREDICTED: Sus scrofa hypothetical LOC100627886 (LOC100627886), miscRNA	NM_005245.3	82.03	896	86	52	12	861	13887	14753	0	693	FAT1	Homo sapiens FAT tumor suppressor Homolog 1 (Drosophila) (FAT1), mRNA
EMPV1_04591	XM_003358059	LOC100511588	PREDICTED: Sus scrofa ORM1-like protein 3-like, transcript variant 2 (LOC100511588), mRNA	NM_139280.2	80.65	1649	202	88	1	1591	31	1620	0	1170	ORMDL3	Homo sapiens ORM1-like 3 (S. cerevisiae) (ORMDL3), mRNA
EMPV1_04600	XM_003122663	LOC100524972	PREDICTED: Sus scrofa membrane-spanning 4-domains subfamily A member 6E-like, transcript variant 1 (LOC100524972), mRNA	NM_152852.1	72.04	1055	239	14	5	1033	86	1110	3e-158	560	MS4A6A	Homo sapiens membrane-spanning 4-domains, subfamily A, member 6A (MS4A6A), transcript variant 1, mRNA
EMPV1_04608	XM_003121447	LOC100154353	PREDICTED: Sus scrofa uncharacterized protein C18orf54-like (LOC100154353), mRNA	NM_173529.4	86.7	1248	140	25	125	1359	1	1235	0	1362	C18orf54	Homo sapiens chromosome 18 open reading frame 54 (C18orf54), mRNA
EMPV1_04610	XM_003133283	LOC100516298	PREDICTED: Sus scrofa macrophage receptor MARCO-like (LOC100516298), mRNA	NM_006770.3	80.2	803	156	1	542	1341	896	1698	0	729	MARCO	Homo sapiens macrophage receptor with collagenous structure (MARCO), mRNA
EMPV1_04614	XM_003129309	LOC100512243	PREDICTED: Sus scrofa RNA (guanine-9-)-methyltransferase domain-containing protein 2-like (LOC100512243), mRNA	NM_001134666.1	89.57	1026	104	1	241	1263	123	1148	0	1366	RG9MTD2	Homo sapiens RNA (guanine-9-) methyltransferase domain containing 2 (RG9MTD2), transcript variant 3, mRNA
EMPV1_04615	XM_003129473	LOC100521466	PREDICTED: Sus scrofa olfactory receptor 52L1-like (LOC100521466), mRNA	NM_001005173.2	84.18	999	157	1	36	1034	43	1040	0	1086	OR52L1	Homo sapiens olfactory receptor, family 52, subfamily L, member 1 (OR52L1), mRNA
EMPV1_04624	XM_003358148	LOC100624283	PREDICTED: Sus scrofa HEAT repeat-containing protein 6-like (LOC100624283), mRNA	NM_022070.4	90.17	804	77	2	56	858	1639	2441	0	1046	HEATR6	Homo sapiens HEAT repeat containing 6 (HEATR6), mRNA
EMPV1_04634	XM_003126254	LOC100517586	PREDICTED: Sus scrofa 11-cis retinol dehydrogenase-like (LOC100517586), mRNA	NM_001199771.1	88.25	1030	112	9	113	1136	169	1195	0	1223	RDH5	Homo sapiens retinol dehydrogenase 5 (11-cis/9-cis) (RDH5), transcript variant 1, mRNA
EMPV1_04642	XM_003359743	LOC100620294	PREDICTED: Sus scrofa zinc finger RNA-binding protein-like (LOC100620294), partial mRNA	NM_016107.3	94.31	1616	87	5	711	2322	1301	2915	0	2470	ZFR	Homo sapiens zinc finger RNA binding protein (ZFR), mRNA
EMPV1_04646	XM_003357738	LOC100521743	PREDICTED: Sus scrofa cubilin-like (LOC100521743), mRNA	NM_001081.3	82.69	4223	615	113	4535	8699	6699	10863	0	3642	CUBN	Homo sapiens cubilin (intrinsic factor-cobalamin receptor) (CUBN), mRNA
EMPV1_04650	XR_131224	LOC100516166	PREDICTED: Sus scrofa calcium/calmodulin-dependent protein kinase type II subunit beta-like (LOC100516166), miscRNA	NM_001220.4	87.22	1236	100	34	601	1811	1156	2358	0	1354	CAMK2B	Homo sapiens calcium/calmodulin-dependent protein kinase II beta (CAMK2B), transcript variant 1, mRNA
EMPV1_04660	XM_003358424	LOC100627346	PREDICTED: Sus scrofa three prime repair exonuclease 1-like (LOC100627346), mRNA	NM_033629.2	84.25	1213	141	40	438	1622	293	1483	0	1136	TREX1	Homo sapiens three prime repair exonuclease 1 (TREX1), transcript variant 4, mRNA
EMPV1_04690	XM_003355106	LOC100620368	PREDICTED: Sus scrofa dual specificity protein phosphatase 23-like (LOC100620368), mRNA	NM_017823.3	85.19	621	70	19	116	727	24	631	1e-175	617	DUSP23	Homo sapiens dual specificity phosphatase 23 (DUSP23), mRNA
EMPV1_04703	XM_003123444	LOC100521715	PREDICTED: Sus scrofa olfactory receptor 7A17-like (LOC100521715), mRNA	NM_001005190.1	83.59	902	124	24	17	906	17	906	0	824	OR7A10	Homo sapiens olfactory receptor, family 7, subfamily A, member 10 (OR7A10), mRNA
EMPV1_04711	XM_003129529	LOC100519910	PREDICTED: Sus scrofa olfactory receptor 52A5-like (LOC100519910), mRNA	NM_001005160.2	83.37	932	155	0	1	932	1	932	0	982	OR52A5	Homo sapiens olfactory receptor, family 52, subfamily A, member 5 (OR52A5), mRNA
EMPV1_04724	XM_003360826	LOC100620761	PREDICTED: Sus scrofa wee1-like protein kinase 2-like (LOC100620761), partial mRNA	NM_001105558.1	83.64	923	127	24	7	914	1171	2084	0	846	WEE2	Homo sapiens WEE1 Homolog 2 (S. pombe) (WEE2), mRNA
EMPV1_04742	XM_003354589	LOC100624000	PREDICTED: Sus scrofa glycerophosphodiester phosphodiesterase 1-like (LOC100624000), mRNA	NM_016641.3	83.97	1254	145	46	215	1447	422	1640	0	1151	GDE1	Homo sapiens glycerophosphodiester phosphodiesterase 1 (GDE1), mRNA
EMPV1_04745	XM_003354102	LOC100622896	PREDICTED: Sus scrofa MHC class II regulatory factor RFX1-like (LOC100622896), mRNA	NM_002918.4	89.28	3881	344	22	1	3842	30	3877	0	5090	RFX1	Homo sapiens regulatory factor X, 1 (influences HLA class II expression) (RFX1), mRNA
EMPV1_04762	XM_001926937	LOC100156678	PREDICTED: Sus scrofa zinc finger protein 341-like (LOC100156678), mRNA	NM_032819.3	92.96	412	29	0	545	956	1621	2032	2e-170	601	ZNF341	Homo sapiens zinc finger protein 341 (ZNF341), mRNA
EMPV1_04764	XM_003122773	LOC100517632	PREDICTED: Sus scrofa olfactory receptor 1002-like (LOC100517632), mRNA	NM_001004744.1	65.58	799	259	10	103	893	103	893	6e-41	170	OR5R1	Homo sapiens olfactory receptor, family 5, subfamily R, member 1 (OR5R1), mRNA
EMPV1_04765	XM_003124135	LOC100523893	PREDICTED: Sus scrofa olfactory receptor 8J3-like (LOC100523893), mRNA	NM_001004064.1	83.79	956	134	21	1	945	1	946	0	887	OR8J3	Homo sapiens olfactory receptor, family 8, subfamily J, member 3 (OR8J3), mRNA
EMPV1_04774	XM_001929280	LOC100157304	PREDICTED: Sus scrofa keratin, type II cytoskeletal 71-like (LOC100157304), mRNA	NM_033448.2	81.47	1943	249	91	277	2152	365	2263	0	1491	KRT71	Homo sapiens keratin 71 (KRT71), mRNA
EMPV1_04780	XM_003355708	LOC100523845	PREDICTED: Sus scrofa differentially expressed in FDCP 8 homolog (LOC100523845), mRNA	NM_001242820.1	88.91	1370	117	27	1	1345	428	1787	0	1655	DEF8	Homo sapiens differentially expressed in FDCP 8 Homolog (mouse) (DEF8), transcript variant 7, mRNA
EMPV1_04781	XM_003129453	LOC100517723	PREDICTED: Sus scrofa olfactory receptor 51I2-like (LOC100517723), mRNA	NM_001005237.1	64.36	811	271	9	552	1353	96	897	1e-30	136	OR51G1	Homo sapiens olfactory receptor, family 51, subfamily G, member 1 (OR51G1), mRNA
EMPV1_04785	XM_001926059	LOC100154406	PREDICTED: Sus scrofa trace amine-associated receptor 7a-like (LOC100154406), mRNA	NM_175067.1	73.82	1035	257	9	1	1028	1	1028	1e-175	618	TAAR6	Homo sapiens trace amine associated receptor 6 (TAAR6), mRNA
EMPV1_04823	XM_003355023	LOC100513148	PREDICTED: Sus scrofa DNA repair and recombination protein RAD54B-like (LOC100513148), mRNA	NM_012415.3	89.67	2372	219	21	178	2533	272	2633	0	3000	RAD54B	Homo sapiens RAD54 homolog B (S cerevisiae) (RAD54B), transcript variant 1, mRNA
EMPV1_04833	XM_003135005	LOC100524060	PREDICTED: Sus scrofa protein FAM47A-like (LOC100524060), mRNA	NM_001136570.2	70.43	1143	281	16	94	1227	117	1211	4e-145	517	FAM47E	Homo sapiens family with sequence similarity 47, member E (FAM47E), transcript variant 1, mRNA
EMPV1_04834	XM_003130456	LOC100520761	PREDICTED: Sus scrofa c4b-binding protein alpha chain-like (LOC100520761), mRNA	NM_000715.3	75.26	1807	420	13	144	1944	167	1952	0	1209	C4BPA	Homo sapiens complement component 4 binding protein, alpha (C4BPA), mRNA
EMPV1_04842	XM_003128763.1	LOC100524943	PREDICTED: Sus scrofa olfactory receptor 4F21-like (LOC100524943), mRNA	NM_001005504.1	79.11	962	155	45	1	939	1	939	8e-177	621	OR4F21	Homo sapiens olfactory receptor, family 4, subfamily F, member 21 (OR4F21), mRNA
EMPV1_04844	XM_003357604	LOC100624161	PREDICTED: Sus scrofa g0/G1 switch regulatory protein 2-like (LOC100624161), mRNA	NM_015714.3	82.32	379	64	2	269	644	224	602	2e-102	376	G0S2	Homo sapiens G0/G1switch 2 (G0S2), mRNA
EMPV1_04861	XM_003355936	LOC100523003	PREDICTED: Sus scrofa protein ETHE1, mitochondrial-like, transcript variant 2 (LOC100523003), mRNA	NM_014297.3	87.68	885	83	21	385	1252	13	888	0	1007	ETHE1	Homo sapiens ethylmalonic encephalopathy 1 (ETHE1), nuclear gene encoding mitochondrial protein, mRNA
EMPV1_04865	XM_003135382	LOC100511236	PREDICTED: Sus scrofa olfactory receptor 10A5-like (LOC100511236), mRNA	NM_054106.1	76.19	105	24	1	282	386	303	406	1e-11	73.4	OR5AC2	Homo sapiens olfactory receptor, family 5, subfamily AC, member 2 (OR5AC2), mRNA
EMPV1_04881	XM_003360962	LOC100624976	PREDICTED: Sus scrofa centrosomal protein of 41 kDa-like (LOC100624976), mRNA	NM_018718.1	83.71	2609	257	121	20	2531	5	2542	0	2309	TSGA14	Homo sapiens testis specific, 14 (TSGA14), mRNA
EMPV1_04883	XM_003360120.1	LOC100627515	PREDICTED: Sus scrofa homeodomain-interacting protein kinase 2-like (LOC100627515), mRNA	NM_001113239.2	91.82	2016	156	7	1	2013	293	2302	0	2800	HIPK2	Homo sapiens homeodomain interacting protein kinase 2 (HIPK2), transcript variant 2, mRNA
EMPV1_04906	XM_001927075	LOC100156184	PREDICTED: Sus scrofa nuclear receptor coactivator 4-like, transcript variant 1 (LOC100156184), mRNA	NM_005437.3	82.73	3155	327	135	10	3080	115	3135	0	2606	NCOA4	Homo sapiens nuclear receptor coactivator 4 (NCOA4), transcript variant 5, mRNA
EMPV1_04908	XM_003357702	LOC100516824	PREDICTED: Sus scrofa iron-sulfur cluster assembly 1 homolog, mitochondrial-like (LOC100516824), mRNA	NM_030940.3	92.29	584	39	6	5	584	14	595	0	824	ISCA1	Homo sapiens iron-sulfur cluster assembly 1 Homolog (S. cerevisiae) (ISCA1), mRNA
EMPV1_04927	XM_003133786	LOC100521825	PREDICTED: Sus scrofa olfactory receptor 6B2-like (LOC100521825), mRNA	NM_001005853.1	83.83	934	151	0	1	934	1	934	0	1003	OR6B2	Homo sapiens olfactory receptor, family 6, subfamily B, member 2 (OR6B2), mRNA
EMPV1_04932	XM_003361912	LOC100155807	PREDICTED: Sus scrofa n-acetylgalactosaminyltransferase 7-like (LOC100155807), mRNA	NM_017423.2	91.58	1223	101	2	1128	2349	836	2057	0	1687	GALNT7	Homo sapiens UDP-N-acetyl-alpha-D-galactosamine:polypeptide N-acetylgalactosaminyltransferase 7 (GalNAc-T7) (GALNT7), mRNA
EMPV1_04935	XM_003134004	LOC100511965	PREDICTED: Sus scrofa peptidyl-prolyl cis-trans isomerase CWC27 homolog (LOC100511965), mRNA	NM_005869.2	90.01	1902	176	7	1	1897	1	1893	0	2554	CWC27	Homo sapiens CWC27 spliceosome-associated protein homolog (S. cerevisiae) (CWC27), mRNA
EMPV1_04937	XM_003131523	LOC100517553	PREDICTED: Sus scrofa f-box/LRR-repeat protein 20-like (LOC100517553), mRNA	NM_032875.2	94.5	1381	69	2	11	1384	358	1738	0	2145	FBXL20	Homo sapiens F-box and leucine-rich repeat protein 20 (FBXL20), transcript variant 1, mRNA
EMPV1_04940	XM_003122058	LOC100520168	PREDICTED: Sus scrofa olfactory receptor 13C3-like (LOC100520168), mRNA	NM_001004484.1	70.05	798	222	9	97	884	196	986	7e-91	336	OR13D1	Homo sapiens olfactory receptor, family 13, subfamily D, member 1 (OR13D1), mRNA
EMPV1_04954	XM_003130535	LOC100523134	PREDICTED: Sus scrofa protein cornichon homolog 4-like (LOC100523134), mRNA	NM_014184.2	95.24	336	15	1	14	348	288	623	4e-149	531	CNIH4	Homo sapiens cornichon homolog 4 (Drosophila) (CNIH4), mRNA
EMPV1_04955	XM_003355627	LOC100525644	PREDICTED: Sus scrofa sodium-coupled neutral amino acid transporter 2-like, transcript variant 2 (LOC100525644), mRNA	NM_018976.4	89.2	2962	229	59	14	2926	754	3673	0	3613	SLC38A2	Homo sapiens solute carrier family 38, member 2 (SLC38A2), mRNA
EMPV1_04957	XM_003127398	LOC100517896	PREDICTED: Sus scrofa voltage-dependent calcium channel gamma-8 subunit-like (LOC100517896), mRNA	NM_031895.5	93.72	1432	63	19	134	1551	3	1421	0	2121	CACNG8	Homo sapiens calcium channel, voltage-dependent, gamma subunit 8 (CACNG8), mRNA
EMPV1_04964	XM_003131724	LOC100518862	PREDICTED: Sus scrofa protein unc-45 homolog B-like (LOC100518862), mRNA	NM_001033576.1	81.75	696	96	8	6	674	2626	3317	0	675	UNC45B	Homo sapiens unc-45 homolog B (C. elegans) (UNC45B), transcript variant 2, mRNA
EMPV1_04980	XM_003122728	LOC100522662	PREDICTED: Sus scrofa olfactory receptor 4D9-like (LOC100522662), mRNA	NM_001004706.1	83.01	924	121	35	31	936	31	936	0	804	OR4D11	Homo sapiens olfactory receptor, family 4, subfamily D, member 11 (OR4D11), mRNA
EMPV1_04981	XM_003359489	LOC100628078	PREDICTED: Sus scrofa dual specificity protein phosphatase 26-like (LOC100628078), mRNA	NM_024025.1	88.03	727	75	10	340	1057	316	1039	0	850	DUSP26	Homo sapiens dual specificity phosphatase 26 (putative) (DUSP26), mRNA
EMPV1_04983	XM_003129297	LOC100525061	PREDICTED: Sus scrofa b-cell scaffold protein with ankyrin repeats-like (LOC100525061), partial mRNA	NM_017935.4	84.87	1137	172	0	246	1382	343	1479	0	1276	BANK1	Homo sapiens B-cell scaffold protein with ankyrin repeats 1 (BANK1), transcript variant 1, mRNA
EMPV1_04989	XM_003130046	LOC100511525	PREDICTED: Sus scrofa dolichyl-diphosphooligosaccharide--protein glycosyltransferase subunit STT3A-like (LOC100511525), mRNA	NM_152713.3	90.46	2777	229	12	2	2759	7	2766	0	3791	STT3A	Homo sapiens STT3, subunit of the oligosaccharyltransferase complex, homolog A (S. cerevisiae) (STT3A), mRNA
EMPV1_04996	XM_003125300	LOC100523241	PREDICTED: Sus scrofa ketohexokinase-like, transcript variant 1 (LOC100523241), mRNA	NM_006488.2	85.69	1286	147	32	154	1426	154	1415	0	1321	KHK	Homo sapiens ketohexokinase (fructokinase) (KHK), transcript variant b, mRNA
EMPV1_04999	XM_001924186	LOC100156436	PREDICTED: Sus scrofa suppressor of IKK epsilon, transcript variant 1 (LOC100156436), mRNA	NM_025073.2	89.3	1009	82	22	79	1070	78	1077	0	1242	SIKE1	Homo sapiens suppressor of IKBKE 1 (SIKE1), transcript variant 2, mRNA
EMPV1_05001	XM_003358679	LOC100626958	PREDICTED: Sus scrofa TRAF2 and NCK-interacting protein kinase-like (LOC100626958), mRNA	NM_001161566.1	91.74	1562	68	44	1	1519	3523	5066	0	2113	TNIK	Homo sapiens TRAF2 and NCK interacting kinase (TNIK), transcript variant 8, mRNA
EMPV1_05002	XM_003353205	LOC100622870	PREDICTED: Sus scrofa ensconsin-like (LOC100622870), mRNA	NM_001198619.1	82.54	1804	205	38	16	1785	2065	3792	0	1761	MAP7	Homo sapiens microtubule-associated protein 7 (MAP7), transcript variant 10, mRNA
EMPV1_05017	XM_003356766	LOC100157426	PREDICTED: Sus scrofa stonin-2-like (LOC100157426), mRNA	NM_033104.2	89.76	2628	234	30	1	2606	202	2816	0	3332	STON2	Homo sapiens stonin 2 (STON2), mRNA
EMPV1_05019	XM_003356243	LOC100621543	PREDICTED: Sus scrofa regulator of chromosome condensation-like (LOC100621543), mRNA	NM_001048195.2	83.93	2427	228	119	1	2350	86	2427	0	2172	RCC1	Homo sapiens regulator of chromosome condensation 1 (RCC1), transcript variant 2, mRNA
EMPV1_05038	XM_003361567	LOC100627650	PREDICTED: Sus scrofa protocadherin-9-like (LOC100627650), mRNA	NM_203487.2	94.97	3041	152	1	1	3040	693	3733	0	4807	PCDH9	Homo sapiens protocadherin 9 (PCDH9), transcript variant 1, mRNA
EMPV1_05053	XM_003358507	LOC100620714	PREDICTED: Sus scrofa ER degradation-enhancing alpha-mannosidase-like 1-like (LOC100620714), mRNA	NM_014674.2	91.08	695	60	2	10	703	949	1642	0	939	EDEM1	Homo sapiens ER degradation enhancer, mannosidase alpha-like 1 (EDEM1), mRNA
EMPV1_05054	XM_001924193	LOC100155483	PREDICTED: Sus scrofa Uncharacterized protein KIAA1704 (LOC100155483), mRNA	NM_018559.2	87.79	1073	98	15	57	1124	83	1127	0	1225	KIAA1704	Homo sapiens KIAA1704 (KIAA1704), mRNA
EMPV1_05056	XM_003354143	LOC100627671	PREDICTED: Sus scrofa uncharacterized protein C19orf60 homolog (LOC100627671), mRNA	NM_001100419.1	83.38	662	89	14	4	652	100	753	2e-168	593	C19orf60	Homo sapiens chromosome 19 open reading frame 60 (C19orf60), transcript variant 2, mRNA
EMPV1_05062	XM_003353998	LOC100622835	PREDICTED: Sus scrofa nicalin-like (LOC100622835), mRNA	NM_020170.3	88.93	1797	196	1	1	1794	60	1856	0	2342	NCLN	Homo sapiens nicalin (NCLN), mRNA
EMPV1_05064	XM_003133217	LOC100519221	PREDICTED: Sus scrofa hypothetical protein LOC100519221 (LOC100519221), mRNA	NR_003570.1	76.96	968	152	5	4497	5434	967	1893	0	782	FLJ46361	Homo sapiens deleted in malignant brain tumors 1 pseudogene (FLJ46361), non-coding RNA
EMPV1_05067	XM_001924881	LOC100153371	PREDICTED: Sus scrofa carbonic anhydrase 14-like (LOC100153371), mRNA	NM_012113.1	81.12	1785	212	97	476	2186	4	1737	0	1315	CA14	Homo sapiens carbonic anhydrase XIV (CA14), mRNA
EMPV1_05073	XM_003128638	LOC100514528	PREDICTED: Sus scrofa disintegrin and metalloproteinase domain-containing protein 20-like (LOC100514528), mRNA	NR_037933.1	73.04	2103	510	20	1	2078	699	2769	0	1198	C14orf55	Homo sapiens chromosome 14 open reading frame 55 (C14orf55), non-coding RNA
EMPV1_05079	XM_003133173	LOC100520866	PREDICTED: Sus scrofa up-regulated during skeletal muscle growth protein 5-like (LOC100520866), mRNA	NM_001206426.1	85.34	382	37	5	3	369	34	411	1e-119	432	USMG5	Homo sapiens up-regulated during skeletal muscle growth 5 homolog (mouse) (USMG5), transcript variant 1, mRNA
EMPV1_05081	XM_003124462	LOC100520953	PREDICTED: Sus scrofa hypothetical protein LOC100520953 (LOC100520953), mRNA	NM_001483.2	90.27	483	41	4	44	523	266	745	2e-178	627	GBAS	Homo sapiens glioblastoma amplified sequence (GBAS), nuclear gene encoding mitochondrial protein, transcript variant 1, mRNA
EMPV1_05093	XM_003353163	LOC100625575	PREDICTED: Sus scrofa pre-mRNA-splicing regulator WTAP-like (LOC100625575), mRNA	NM_004906.3	88.46	1482	104	12	222	1671	673	2119	0	1909	WTAP	Homo sapiens Wilms tumor 1 associated protein (WTAP), transcript variant 1, mRNA
EMPV1_05123	XM_003132446	LOC100512499	PREDICTED: Sus scrofa proline-rich protein 23B-like (LOC100512499), mRNA	NM_001134657.1	68.48	847	230	14	338	1161	229	1061	2e-78	295	PRR23C	Homo sapiens proline rich 23C (PRR23C), mRNA
EMPV1_05127	XM_003127787	LOC100525228	PREDICTED: Sus scrofa tektin-2-like (LOC100525228), mRNA	NM_014466.2	90.43	1306	115	10	63	1363	121	1421	0	1711	TEKT2	Homo sapiens tektin 2 (testicular) (TEKT2), mRNA
EMPV1_05145	XM_003356052	LOC100515837	PREDICTED: Sus scrofa leukocyte-associated immunoglobulin-like receptor 1-like, transcript variant 2 (LOC100515837), mRNA	NM_002287.3	73.6	1212	193	104	201	1332	294	1458	2e-94	348	LAIR1	Homo sapiens leukocyte-associated immunoglobulin-like receptor 1 (LAIR1), transcript variant a, mRNA
EMPV1_05146	XM_003131579	LOC100514317	PREDICTED: Sus scrofa leucine-rich repeat-containing protein 59-like (LOC100514317), mRNA	NM_018509.3	80.31	2971	402	60	1	2880	31	2909	0	2616	LRRC59	Homo sapiens leucine rich repeat containing 59 (LRRC59), mRNA
EMPV1_05151	XM_003124074	LOC100511626	PREDICTED: Sus scrofa RNA-binding protein 27-like (LOC100511626), mRNA	NM_018989.1	93.41	1456	80	10	46	1495	1	1446	0	2143	RBM27	Homo sapiens RNA binding motif protein 27 (RBM27), mRNA
EMPV1_05154	XM_003128215	LOC100511884	PREDICTED: Sus scrofa histone H2A type 1-like (LOC100511884), mRNA	NM_003511.2	90.42	449	37	6	1	446	25	470	1e-165	586	HIST1H2AL	Homo sapiens histone cluster 1, H2al (HIST1H2AL), mRNA
EMPV1_05155	XM_001928284	LOC100156544	PREDICTED: Sus scrofa olfactory receptor 2B2-like (LOC100156544), mRNA	NM_033057.2	68.79	865	262	6	49	909	126	986	4e-87	324	OR2B2	Homo sapiens olfactory receptor, family 2, subfamily B, member 2 (OR2B2), mRNA
EMPV1_05159	XM_001924201	LOC100158208	PREDICTED: Sus scrofa serine protease 52-like (LOC100158208), mRNA	NM_001206789.1	73.21	168	34	5	595	761	1521	1678	6e-16	87.8	TMPRSS13	Homo sapiens transmembrane protease, serine 13 (TMPRSS13), transcript variant 2, mRNA
EMPV1_05160	XM_003356158.1	LOC100626408	PREDICTED: Sus scrofa transmembrane protein 51-like (LOC100626408), mRNA	NM_001136218.1	80.59	1293	169	78	1	1248	492	1747	0	922	TMEM51	Homo sapiens transmembrane protein 51 (TMEM51), transcript variant 3, mRNA
EMPV1_05165	XM_003124375	LOC100517756	PREDICTED: Sus scrofa ribonuclease P protein subunit p20-like (LOC100517756), mRNA	NM_005837.2	89.69	514	43	10	102	611	178	685	0	647	POP7	Homo sapiens processing of precursor 7, ribonuclease P/MRP subunit (S. cerevisiae) (POP7), mRNA
EMPV1_05174	XM_003127358	LOC100524748	PREDICTED: Sus scrofa myosin-14-like (LOC100524748), mRNA	NM_001145809.1	89.37	1157	98	19	208	1356	5019	6158	0	1432	MYH14	Homo sapiens myosin, heavy chain 14, non-muscle (MYH14), transcript variant 3, mRNA
EMPV1_05176	XM_003126406	LOC100513472	PREDICTED: Sus scrofa coiled-coil domain-containing protein 91-like (LOC100513472), mRNA	NM_018318.3	91.79	475	28	11	101	571	125	592	0	651	CCDC91	Homo sapiens coiled-coil domain containing 91 (CCDC91), mRNA
EMPV1_05193	XM_003359504	LOC100623232	PREDICTED: Sus scrofa dynactin subunit 6-like (LOC100623232), mRNA	NM_006571.3	83.16	849	85	41	13	842	317	1126	0	723	DCTN6	Homo sapiens dynactin 6 (DCTN6), mRNA
EMPV1_05203	XR_130873	LOC100513223	PREDICTED: Sus scrofa centrosomal protein of 170 kDa-like (LOC100513223), miscRNA	NM_014812.2	87.85	2987	311	51	36	2997	1508	4467	0	3459	CEP170	Homo sapiens centrosomal protein 170kDa (CEP170), transcript variant alpha, mRNA
EMPV1_05210	XR_130689	LOC100521499	PREDICTED: Sus scrofa eukaryotic translation initiation factor 3 subunit I-like (LOC100521499), miscRNA	NM_003757.2	90.87	909	70	10	3	905	163	1064	0	1206	EIF3I	Homo sapiens eukaryotic translation initiation factor 3, subunit I (EIF3I), mRNA
EMPV1_05216	XM_003358947.1	LOC100622563	PREDICTED: Sus scrofa intersectin-1-like (LOC100622563), mRNA	NM_003024.2	83.94	1258	143	49	259	1493	4823	6044	0	1149	ITSN1	Homo sapiens intersectin 1 (SH3 domain protein) (ITSN1), transcript variant 1, mRNA
EMPV1_05222	XM_003356596	LOC100626885	PREDICTED: Sus scrofa olfactory receptor 2H1-like (LOC100626885), mRNA	NM_007160.3	88.55	926	88	18	1	917	40	956	0	1107	OR2H2	Homo sapiens olfactory receptor, family 2, subfamily H, member 2 (OR2H2), mRNA
EMPV1_05225	XM_003354625	LOC100511443	PREDICTED: Sus scrofa protein syndesmos-like, transcript variant 2 (LOC100511443), mRNA	NM_001193452.1	93.34	721	47	1	3	722	21	741	0	1064	NUDT16L1	Homo sapiens nudix (nucleoside diphosphate linked moiety X)-type motif 16-like 1 (NUDT16L1), transcript variant 2, mRNA
EMPV1_05231	XM_003355252	LOC100037944	PREDICTED: Sus scrofa chitinase 3-like 2 isoform A (LOC100037944), mRNA	NM_004000.2	88.54	1256	121	19	13	1254	1	1247	0	1500	CHI3L2	Homo sapiens chitinase 3-like 2 (CHI3L2), transcript variant 1, mRNA
EMPV1_05240	XM_003130909	LOC100514002	PREDICTED: Sus scrofa FL cytokine receptor-like (LOC100514002), mRNA	NM_004119.2	80.94	640	100	9	1	623	2740	3374	3e-165	583	FLT3	Homo sapiens fms-related tyrosine kinase 3 (FLT3), mRNA
EMPV1_05253	XM_003133153	LOC100156823	PREDICTED: Sus scrofa cytochrome P450 2C26-like (LOC100156823), mRNA	NM_000771.3	83	506	86	0	566	1071	987	1492	2e-147	526	CYP2C9	Homo sapiens cytochrome P450, family 2, subfamily C, polypeptide 9 (CYP2C9), mRNA
EMPV1_05260	XR_130948	LOC100623524	PREDICTED: Sus scrofa dual specificity protein phosphatase 14-like (LOC100623524), miscRNA	NM_007026.2	86.9	1344	107	50	21	1337	203	1504	0	1445	DUSP14	Homo sapiens dual specificity phosphatase 14 (DUSP14), mRNA
EMPV1_05261	XM_003360216	LOC100622254	PREDICTED: Sus scrofa ras-related protein Ral-A-like (LOC100622254), mRNA	NM_005402.3	85.47	1549	166	41	1	1517	272	1793	0	1559	RALA	Homo sapiens v-ral simian leukemia viral oncogene Homolog A (ras related) (RALA), mRNA
EMPV1_05265	XM_003123465	LOC100525859	PREDICTED: Sus scrofa olfactory receptor 10H4-like (LOC100525859), mRNA	NM_001004465.1	86.2	949	116	14	72	1011	9	951	0	1013	OR10H4	Homo sapiens olfactory receptor, family 10, subfamily H, member 4 (OR10H4), mRNA
EMPV1_05283	XM_003359405	LOC100624964	PREDICTED: Sus scrofa janus kinase and microtubule-interacting protein 3-like (LOC100624964), mRNA	NM_001105521.2	89.84	2549	231	27	1	2535	1	2535	0	3247	JAKMIP3	Homo sapiens Janus kinase and microtubule interacting protein 3 (JAKMIP3), mRNA
EMPV1_05291	XM_003135519	LOC100516948	PREDICTED: Sus scrofa lys-63-specific deubiquitinase BRCC36-like, transcript variant 2 (LOC100516948), mRNA	NM_024332.3	90.77	997	92	0	1	997	109	1105	0	1384	BRCC3	Homo sapiens BRCA1/BRCA2-containing complex, subunit 3 (BRCC3), transcript variant 1, mRNA
EMPV1_05292	XM_003353876.1	LOC100526033	PREDICTED: Sus scrofa formin-binding protein 4-like (LOC100526033), mRNA	NM_015308.2	90.87	2037	135	41	1	2013	154	2163	0	2684	FNBP4	Homo sapiens formin binding protein 4 (FNBP4), mRNA
EMPV1_05302	XM_003354280	LOC100513343	PREDICTED: Sus scrofa CDKN2AIP N-terminal-like protein-like, transcript variant 2 (LOC100513343), mRNA	NM_080656.2	87.1	620	58	19	21	633	34	638	0	682	CDKN2AIPNL	Homo sapiens CDKN2A interacting protein N-terminal like (CDKN2AIPNL), mRNA
EMPV1_05313	XM_003132759	LOC100511902	PREDICTED: Sus scrofa calcipressin-1-like (LOC100511902), mRNA	NM_004414.5	81.34	2438	356	36	1	2392	73	2457	0	2273	RCAN1	Homo sapiens regulator of calcineurin 1 (RCAN1), transcript variant 1, mRNA
EMPV1_05316	XM_003126435.2	LOC100154676	PREDICTED: Sus scrofa vesicle transport protein GOT1B-like (LOC100154676), mRNA	NM_016072.4	83.53	3109	290	166	1	3003	36	3028	0	2700	GOLT1B	Homo sapiens golgi transport 1B (GOLT1B), mRNA
EMPV1_05331	XM_003124619	LOC100523895	PREDICTED: Sus scrofa protein FAM86A-like, transcript variant 1 (LOC100523895), mRNA	NM_201400.2	78.94	864	152	3	37	900	209	1042	0	751	FAM86A	Homo sapiens family with sequence similarity 86, member A (FAM86A), transcript variant 1, mRNA
EMPV1_05335	XM_003135286	LOC100514618	PREDICTED: Sus scrofa p-selectin glycoprotein ligand 1-like (LOC100514618), mRNA	NM_001002916.3	78.52	256	55	0	624	879	261	516	6e-54	214	H2BFWT	Homo sapiens H2B histone family, member W, testis-specific (H2BFWT), mRNA
EMPV1_05337	XM_003121812	LOC100524008	PREDICTED: Sus scrofa guanine nucleotide-binding protein G(I)/G(S)/G(O) subunit gamma-2-like, transcript variant 3 (LOC100524008), mRNA	NM_053064.3	84.39	1480	157	61	248	1681	500	1951	0	1386	GNG2	Homo sapiens guanine nucleotide binding protein (G protein), gamma 2 (GNG2), mRNA
EMPV1_05347	XM_003127140	LOC100522870	PREDICTED: Sus scrofa cytochrome P450 2G1-like, transcript variant 1 (LOC100522870), mRNA	NR_040249.1	90.91	506	38	8	971	1472	1644	2145	0	673	CYP2G1P	Homo sapiens cytochrome P450, family 2, subfamily G, polypeptide 1 pseudogene (CYP2G1P), non-coding RNA
EMPV1_05349	XM_003357479	LOC100621546	PREDICTED: Sus scrofa solute carrier family 25 member 40-like (LOC100621546), mRNA	NM_018843.3	80.67	1826	218	112	1	1755	712	2473	0	1291	SLC25A40	Homo sapiens solute carrier family 25, member 40 (SLC25A40), nuclear gene encoding mitochondrial protein, mRNA
EMPV1_05356	XM_001927926	LOC100156766	PREDICTED: Sus scrofa olfactory receptor 4F3/4F16/4F29-like (LOC100156766), mRNA	NM_001005277.1	89.48	941	89	10	1	936	1	936	0	1181	OR4F16	Homo sapiens olfactory receptor, family 4, subfamily F, member 16 (OR4F16), mRNA
EMPV1_05362	XR_130314	LOC100525377	PREDICTED: Sus scrofa serine/threonine-protein phosphatase 2A 56 kDa regulatory subunit epsilon isoform-like (LOC100525377), miscRNA	NM_006246.2	93.61	2317	109	18	328	2622	1043	3342	0	3422	PPP2R5E	Homo sapiens protein phosphatase 2, regulatory subunit B', epsilon isoform (PPP2R5E), mRNA
EMPV1_05363	XM_003354114	LOC100620488	PREDICTED: Sus scrofa olfactory receptor 7A17-like (LOC100620488), mRNA	NM_001004451.1	89.33	75	8	0	820	894	820	894	2e-18	95.3	OR1J1	Homo sapiens olfactory receptor, family 1, subfamily J, member 1 (OR1J1), mRNA
EMPV1_05377	XM_003122153	LOC100511061	PREDICTED: Sus scrofa zinc finger and BTB domain-containing protein 26-like (LOC100511061), mRNA	NM_020924.2	94.66	1835	85	11	1	1827	71	1900	0	2833	ZBTB26	Homo sapiens zinc finger and BTB domain containing 26 (ZBTB26), mRNA
EMPV1_05381	XM_001925071	LOC100157418	PREDICTED: Sus scrofa SH2 domain-containing adapter protein F-like (LOC100157418), mRNA	NM_138356.2	86.17	1721	160	60	136	1828	805	2475	0	1788	SHF	Homo sapiens Src Homology 2 domain containing F (SHF), mRNA
EMPV1_05391	XM_003126540	LOC100153709	PREDICTED: Sus scrofa atrophin-1-like (LOC100153709), mRNA	NM_001940.3	89.95	4370	332	70	4	4305	1	4331	0	5539	ATN1	Homo sapiens atrophin 1 (ATN1), transcript variant 2, mRNA
EMPV1_05394	XM_003357713	LOC100622488	PREDICTED: Sus scrofa G kinase-anchoring protein 1-like (LOC100622488), partial mRNA	NM_025211.3	92.35	1098	72	7	219	1307	455	1549	0	1552	GKAP1	Homo sapiens G kinase anchoring protein 1 (GKAP1), transcript variant 1, mRNA
EMPV1_05415	XM_001928753	LOC100152159	PREDICTED: Sus scrofa protein FAM83A-like (LOC100152159), mRNA	NM_032899.4	86.42	1325	137	35	1	1302	346	1650	0	1410	FAM83A	Homo sapiens family with sequence similarity 83, member A (FAM83A), transcript variant 1, mRNA
EMPV1_05423	XM_003135456	LOC100515642	PREDICTED: Sus scrofa transmembrane gamma-carboxyglutamic acid protein 3-like (LOC100515642), mRNA	NR_033262.1	90.03	692	69	0	308	999	395	1086	0	937	PRRG3	Homo sapiens proline rich Gla (G-carboxyglutamic acid) 3 (transmembrane) (PRRG3), transcript variant 1, non-coding RNA
EMPV1_05434	XR_131171	LOC100525842	PREDICTED: Sus scrofa inhibitor of nuclear factor kappa-B kinase subunit beta-like (LOC100525842), miscRNA	NM_001242778.1	86.55	1450	164	30	913	2345	927	2362	0	1568	IKBKB	Homo sapiens inhibitor of kappa light polypeptide gene enhancer in B-cells, kinase beta (IKBKB), transcript variant 7, mRNA
EMPV1_05447	XM_003359090	LOC100626152	PREDICTED: Sus scrofa u11/U12 small nuclear ribonucleoprotein 35 kDa protein-like, transcript variant 2 (LOC100626152), mRNA	NM_022717.2	86.59	753	87	14	58	803	113	858	0	819	SNRNP35	Homo sapiens small nuclear ribonucleoprotein 35kDa (U11/U12) (SNRNP35), transcript variant 2, mRNA
EMPV1_05451	XM_003131858	LOC100517779	PREDICTED: Sus scrofa olfactory receptor-like protein DTMT-like (LOC100517779), mRNA	NM_003553.2	85.53	912	132	0	1	912	1	912	0	1050	OR1E1	Homo sapiens olfactory receptor, family 1, subfamily E, member 1 (OR1E1), mRNA
EMPV1_05462	XR_130267	LOC100523413	PREDICTED: Sus scrofa transcription factor BTF3-like (LOC100523413), miscRNA	NM_001037637.1	91.42	513	31	12	1	505	376	883	0	691	BTF3	Homo sapiens basic transcription factor 3 (BTF3), transcript variant 1, mRNA
EMPV1_05475	XM_003133039	LOC100525364	PREDICTED: Sus scrofa protein FAM13C-like, transcript variant 2 (LOC100525364), mRNA	NM_198215.3	86.33	1866	196	7	1	1808	135	1999	0	2237	FAM13C	Homo sapiens family with sequence similarity 13, member C (FAM13C), transcript variant 1, mRNA
EMPV1_05480	XR_130341	LOC100515643	PREDICTED: Sus scrofa dnaJ homolog subfamily C member 25-like (LOC100515643), miscRNA	NM_001015882.2	82.38	1288	131	58	520	1742	696	1952	0	1033	DNAJC25	Homo sapiens DnaJ (Hsp40) Homolog, subfamily C , member 25 (DNAJC25), transcript variant 1, mRNA
EMPV1_05487	XM_003134685	LOC100515937	PREDICTED: Sus scrofa coatomer subunit gamma-2-like (LOC100515937), mRNA	NM_012133.4	91.66	2661	203	6	1	2652	490	3140	0	3788	COPG2	Homo sapiens coatomer protein complex, subunit gamma 2 (COPG2), mRNA
EMPV1_05512	XM_001928799	LOC100158197	PREDICTED: Sus scrofa myomegalin-like, transcript variant 1 (LOC100158197), mRNA	NM_001002810.3	93.02	630	40	4	21	647	212	840	0	917	PDE4DIP	Homo sapiens phosphodiesterase 4D interacting protein (PDE4DIP), transcript variant 4, mRNA
EMPV1_05515	XM_003133701	LOC100514990	PREDICTED: Sus scrofa arf-GAP domain and FG repeats-containing protein 1-like (LOC100514990), mRNA	NM_004504.4	88.33	3249	268	37	23	3230	945	4123	0	4084	AGFG1	Homo sapiens ArfGAP with FG repeats 1 (AGFG1), transcript variant 2, mRNA
EMPV1_05516	XM_003357948	LOC100621037	PREDICTED: Sus scrofa septin-9-like (LOC100621037), mRNA	NM_006640.4	90.13	1702	153	13	249	1941	824	2519	0	2198	2011-09-09	Homo sapiens septin 9 (SEPT9), transcript variant 3, mRNA
EMPV1_05531	XM_003123400	LOC100524135	PREDICTED: Sus scrofa olfactory receptor 7A10-like (LOC100524135), partial mRNA	NM_001005190.1	82.11	900	133	28	17	902	26	911	0	745	OR7A10	Homo sapiens olfactory receptor, family 7, subfamily A, member 10 (OR7A10), mRNA
EMPV1_05538	XM_003358147	LOC100624197	PREDICTED: Sus scrofa synergin gamma-like (LOC100624197), partial mRNA	NM_001163545.1	92.24	606	45	2	18	622	65	669	0	857	SYNRG	Homo sapiens synergin, gamma (SYNRG), transcript variant 5, mRNA
EMPV1_05545	XM_003123238	LOC100514628	PREDICTED: Sus scrofa olfactory receptor 7D4-like (LOC100514628), mRNA	NM_001005191.2	85.39	931	113	23	1	921	35	952	0	944	OR7D4	Homo sapiens olfactory receptor, family 7, subfamily D, member 4 (OR7D4), mRNA
EMPV1_05547	XM_003354323	LOC100622367	PREDICTED: Sus scrofa protocadherin alpha-10-like (LOC100622367), partial mRNA	NM_031860.1	87.26	1177	120	30	40	1201	37	1198	0	1315	PCDHA10	Homo sapiens protocadherin alpha 10 (PCDHA10), transcript variant 3, mRNA
EMPV1_05588	XM_003121503	LOC100517922	PREDICTED: Sus scrofa myosin-Va-like (LOC100517922), mRNA	NM_001142495.1	93.27	3403	219	10	77	3474	270	3667	0	5007	MYO5A	Homo sapiens myosin VA (heavy chain 12, myoxin) (MYO5A), transcript variant 2, mRNA
EMPV1_05589	XM_003134313	LOC100520054	PREDICTED: Sus scrofa pantothenate kinase 2, mitochondrial-like (LOC100520054), mRNA	NM_153638.2	88.12	2062	206	15	193	2233	1	2044	0	2581	PANK2	Homo sapiens pantothenate kinase 2 (PANK2), nuclear gene encoding mitochondrial protein, transcript variant 1, mRNA
EMPV1_05590	XM_003131802.2	LOC100521221	PREDICTED: Sus scrofa bleomycin hydrolase-like (LOC100521221), mRNA	NM_000386.3	88.39	1568	127	48	3	1543	989	2528	0	1836	BLMH	Homo sapiens bleomycin hydrolase (BLMH), mRNA
EMPV1_05601	XM_003361068	LOC100624332	PREDICTED: Sus scrofa DNA endonuclease RBBP8-like (LOC100624332), mRNA	NM_203292.1	87.97	1488	136	31	1	1462	383	1853	0	1716	RBBP8	Homo sapiens retinoblastoma binding protein 8 (RBBP8), transcript variant 3, mRNA
EMPV1_05614	XM_003126362	LOC100514460	PREDICTED: Sus scrofa cullin-associated NEDD8-dissociated protein 1-like (LOC100514460), mRNA	NM_018448.3	93.34	5452	257	73	1	5404	438	5831	0	7960	CAND1	Homo sapiens cullin-associated and neddylation-dissociated 1 (CAND1), mRNA
EMPV1_05615	XM_001928504	LOC100153423	PREDICTED: Sus scrofa gatC-like protein-like (LOC100153423), mRNA	NM_176818.2	84.59	597	78	12	11	600	36	625	3e-164	580	GATC	Homo sapiens glutamyl-tRNA(Gln) amidotransferase, subunit C Homolog (bacterial) (GATC), transcript variant 1, mRNA
EMPV1_05626	XM_003360953	LOC100525492	PREDICTED: Sus scrofa voltage-dependent anion-selective channel protein 3-like, transcript variant 2 (LOC100525492), mRNA	NM_001135694.1	91.21	1342	96	19	1	1331	103	1433	0	1805	VDAC3	Homo sapiens voltage-dependent anion channel 3 (VDAC3), transcript variant 1, mRNA
EMPV1_05641	XM_003129477	LOC100522157	PREDICTED: Sus scrofa olfactory receptor 52N2-like (LOC100522157), mRNA	NM_001005174.1	79.2	928	192	1	6	933	6	932	0	800	OR52N2	Homo sapiens olfactory receptor, family 52, subfamily N, member 2 (OR52N2), mRNA
EMPV1_05643	XM_003131559	LOC100524522	PREDICTED: Sus scrofa speckle-type POZ protein-like (LOC100524522), mRNA	NM_003563.3	88.71	1798	124	20	5	1780	898	2638	0	2309	SPOP	Homo sapiens speckle-type POZ protein (SPOP), transcript variant 2, mRNA
EMPV1_05646	XM_003130190	LOC100515567	PREDICTED: Sus scrofa ribose-phosphate pyrophosphokinase 1-like (LOC100515567), mRNA	NM_002764.3	91.2	955	84	0	1	955	206	1160	0	1344	PRPS1	Homo sapiens phosphoribosyl pyrophosphate synthetase 1 (PRPS1), transcript variant 1, mRNA
EMPV1_05662	XM_003131439	LOC100515685	PREDICTED: Sus scrofa hypothetical protein LOC100515685 (LOC100515685), mRNA	NM_006014.3	77.53	227	51	0	377	603	476	702	1e-43	179	LAGE3	Homo sapiens L antigen family, member 3 (LAGE3), mRNA
EMPV1_05670	XM_003121559	LOC100523346	PREDICTED: Sus scrofa protein CASC4-like (LOC100523346), mRNA	NM_138423.3	91.06	526	45	2	1	525	1039	1563	0	710	CASC4	Homo sapiens cancer susceptibility candidate 4 (CASC4), transcript variant 1, mRNA
EMPV1_05674	XM_001928702	LOC100153309	PREDICTED: Sus scrofa uncharacterized protein C12orf4 homolog (LOC100153309), mRNA	NM_020374.2	89.57	1851	175	17	201	2044	63	1902	0	2333	C12orf4	Homo sapiens chromosome 12 open reading frame 4 (C12orf4), mRNA
EMPV1_05678	XM_003132450.2	LOC100514493	PREDICTED: Sus scrofa sodium/potassium-transporting ATPase subunit beta-3-like (LOC100514493), mRNA	NM_001679.2	85.76	1369	140	45	26	1368	272	1611	0	1397	ATP1B3	Homo sapiens ATPase, Na+/K+ transporting, beta 3 polypeptide (ATP1B3), mRNA
EMPV1_05681	XM_003131267	LOC100522273	PREDICTED: Sus scrofa protein FAM20A-like (LOC100522273), mRNA	NM_017565.3	89.64	1265	131	0	858	2122	690	1954	0	1691	FAM20A	Homo sapiens family with sequence similarity 20, member A (FAM20A), transcript variant 1, mRNA
EMPV1_05708	XM_003131536	LOC100520095	PREDICTED: Sus scrofa sorting nexin-11-like, transcript variant 1 (LOC100520095), mRNA	NM_013323.2	79.97	2212	336	33	1	2154	153	2315	0	1939	SNX11	Homo sapiens sorting nexin 11 (SNX11), transcript variant 2, mRNA
EMPV1_05722	XM_003125979	LOC100523786	PREDICTED: Sus scrofa protein kinase C and casein kinase substrate in neurons protein 2-like (LOC100523786), mRNA	NM_001184970.1	89.84	1456	139	8	6	1457	295	1745	0	1860	PACSIN2	Homo sapiens protein kinase C and casein kinase substrate in neurons 2 (PACSIN2), transcript variant 1, mRNA
EMPV1_05737	XM_001927467	LOC100154054	PREDICTED: Sus scrofa poliovirus receptor-related protein 4-like (LOC100154054), mRNA	NM_030916.2	88.76	2038	182	41	1	2017	66	2077	0	2451	PVRL4	Homo sapiens poliovirus receptor-related 4 (PVRL4), mRNA
EMPV1_05741	XM_003125954	LOC100518968	PREDICTED: Sus scrofa RIB43A-like with coiled-coils protein 2-like (LOC100518968), mRNA	NM_015653.3	87.66	924	108	6	45	965	254	1174	0	1070	RIBC2	Homo sapiens RIB43A domain with coiled-coils 2 (RIBC2), mRNA
EMPV1_05746	XM_003129580	LOC100516988	PREDICTED: Sus scrofa olfactory receptor 52K1-like (LOC100516988), mRNA	NM_001005171.2	86.52	935	126	0	10	944	32	966	0	1119	OR52K1	Homo sapiens olfactory receptor, family 52, subfamily K, member 1 (OR52K1), mRNA
EMPV1_05766	XM_003355570	LOC100626372	PREDICTED: Sus scrofa WW domain-binding protein 11-like (LOC100626372), mRNA	NM_016312.2	95.12	533	24	2	13	544	351	882	0	839	WBP11	Homo sapiens WW domain binding protein 11 (WBP11), mRNA
EMPV1_05777	XM_003131875	LOC100521293	PREDICTED: Sus scrofa f-box only protein 39-like (LOC100521293), mRNA	NM_153230.2	86.11	1498	188	5	1109	2606	76	1553	0	1759	FBXO39	Homo sapiens F-box protein 39 (FBXO39), mRNA
EMPV1_05782	XM_003358401	LOC100621189	PREDICTED: Sus scrofa palmitoyltransferase ZDHHC3-like (LOC100621189), mRNA	NM_016598.2	82.27	2278	222	119	55	2232	581	2776	0	1801	ZDHHC3	Homo sapiens zinc finger, DHHC-type containing 3 (ZDHHC3), transcript variant 2, mRNA
EMPV1_05788	XM_003353340	LOC100627831	PREDICTED: Sus scrofa protein GRINL1A-like, transcript variant 2 (LOC100627831), mRNA	NM_001018102.1	80.21	1263	189	23	1	1236	141	1369	0	1103	GRINL1A	Homo sapiens glutamate receptor, ionotropic, N-methyl D-aspartate-like 1A (GRINL1A), transcript variant 2, mRNA
EMPV1_05793	XM_003122715	LOC100520359	PREDICTED: Sus scrofa mediator of RNA polymerase II transcription subunit 19-like (LOC100520359), mRNA	NM_153450.1	90.79	597	47	8	6	598	1	593	0	791	MED19	Homo sapiens mediator complex subunit 19 (MED19), mRNA
EMPV1_05800	XM_003126812	LOC100511815	PREDICTED: Sus scrofa methenyltetrahydrofolate synthase domain-containing protein-like, transcript variant 1 (LOC100511815), mRNA	NM_022764.2	84.36	812	103	23	1	801	52	850	0	774	MTHFSD	Homo sapiens methenyltetrahydrofolate synthetase domain containing (MTHFSD), transcript variant 3, mRNA
EMPV1_05801	XM_003355847.1	LOC100622003	PREDICTED: Sus scrofa rhophilin-2-like (LOC100622003), mRNA	NM_033103.4	87.12	1219	139	18	175	1384	256	1465	0	1365	RHPN2	Homo sapiens rhophilin, Rho GTPase binding protein 2 (RHPN2), mRNA
EMPV1_05803	XM_003124812	LOC100519652	PREDICTED: Sus scrofa tyrosine-protein kinase Mer-like (LOC100519652), mRNA	NM_006343.2	82.24	1368	174	53	949	2284	2202	3532	0	1116	MERTK	Homo sapiens c-mer proto-oncogene tyrosine kinase (MERTK), mRNA
EMPV1_05807	XM_003354435	LOC100623272	PREDICTED: Sus scrofa IQ domain-containing protein E-like (LOC100623272), mRNA	NM_152558.3	81.78	664	93	28	11	660	158	807	2e-149	531	IQCE	Homo sapiens IQ motif containing E (IQCE), transcript variant 1, mRNA
EMPV1_05840	XM_001925563	LOC100155267	PREDICTED: Sus scrofa histone H2B type 2-B-like (LOC100155267), mRNA	NM_080593.2	84	375	54	6	1	372	61	432	1e-96	355	HIST1H2BK	Homo sapiens histone cluster 1, H2bk (HIST1H2BK), mRNA
EMPV1_05841	XM_003361408	LOC100620957	PREDICTED: Sus scrofa calcium-binding protein p22-like (LOC100620957), mRNA	NM_007236.4	91.28	963	68	14	125	1081	2	954	0	1299	CHP	Homo sapiens calcium binding protein P22 (CHP), mRNA
EMPV1_05844	XM_003124921	LOC100511809	PREDICTED: Sus scrofa VIP36-like protein-like (LOC100511809), mRNA	NM_001142292.1	93.85	846	50	2	1	845	7	851	0	1273	LMAN2L	Homo sapiens lectin, mannose-binding 2-like (LMAN2L), transcript variant 1, mRNA
EMPV1_05855	XM_003133074	LOC100516466	PREDICTED: Sus scrofa 28S ribosomal protein S16, mitochondrial-like (LOC100516466), mRNA	NM_016065.3	80.43	787	114	9	166	916	195	977	0	720	MRPS16	Homo sapiens mitochondrial ribosomal protein S16 (MRPS16), nuclear gene encoding mitochondrial protein, mRNA
EMPV1_05857	XM_003127967.1	LOC100510966	PREDICTED: Sus scrofa tumor-associated calcium signal transducer 2-like (LOC100510966), mRNA	NM_002353.2	83.94	1868	207	74	1	1808	241	2075	0	1701	TACSTD2	Homo sapiens tumor-associated calcium signal transducer 2 (TACSTD2), mRNA
EMPV1_05861	XM_003358553	LOC100624760	PREDICTED: Sus scrofa hypothetical protein LOC100624760 (LOC100624760), partial mRNA	NM_032343.1	89.34	122	11	2	699	819	35	155	1e-34	152	CHCHD6	Homo sapiens coiled-coil-helix-coiled-coil-helix domain containing 6 (CHCHD6), mRNA
EMPV1_05865	XM_003355294	LOC100620114	PREDICTED: Sus scrofa epoxide hydrolase 4-like (LOC100620114), partial mRNA	NM_173567.4	92.04	377	28	2	1	376	586	961	6e-149	529	EPHX4	Homo sapiens epoxide hydrolase 4 (EPHX4), mRNA
EMPV1_05870	XM_003355709	LOC100627469	PREDICTED: Sus scrofa paraplegin-like (LOC100627469), mRNA	NM_003119.2	80.7	886	129	39	6	870	18	882	0	651	SPG7	Homo sapiens spastic paraplegia 7 (pure and complicated autosomal recessive) (SPG7), nuclear gene encoding mitochondrial protein, transcript variant 1, mRNA
EMPV1_05873	XM_003123956	LOC100516068	PREDICTED: Sus scrofa receptor expression-enhancing protein 2-like (LOC100516068), mRNA	NM_016606.2	91.29	918	57	14	32	937	1	907	0	1230	REEP2	Homo sapiens receptor accessory protein 2 (REEP2), mRNA
EMPV1_05882	XM_003131211	LOC100526070	PREDICTED: Sus scrofa nuclear pore complex protein Nup85-like (LOC100526070), mRNA	NM_024844.3	88.63	2120	239	1	1	2118	182	2301	0	2735	NUP85	Homo sapiens nucleoporin 85kDa (NUP85), mRNA
EMPV1_05883	XM_003353486	LOC100625233	PREDICTED: Sus scrofa cyclin-dependent kinase inhibitor 3-like (LOC100625233), mRNA	NM_005192.3	92.36	471	36	0	29	499	91	561	0	688	CDKN3	Homo sapiens cyclin-dependent kinase inhibitor 3 (CDKN3), transcript variant 1, mRNA
EMPV1_05901	XM_003123435	LOC100519414	PREDICTED: Sus scrofa olfactory receptor 7A17-like (LOC100519414), mRNA	NM_001005190.1	81.7	929	138	32	1	913	1	913	0	745	OR7A10	Homo sapiens olfactory receptor, family 7, subfamily A, member 10 (OR7A10), mRNA
EMPV1_05902	XM_003130707	LOC100518681	PREDICTED: Sus scrofa supervillin-like (LOC100518681), mRNA	NM_021738.2	80.54	7856	1288	47	1	7720	556	8306	0	7279	SVIL	Homo sapiens supervillin (SVIL), transcript variant 2, mRNA
EMPV1_05911	XM_003129509	LOC100514592	PREDICTED: Sus scrofa olfactory receptor 51G2-like (LOC100514592), mRNA	NM_001005238.1	66.94	611	190	5	310	914	319	923	1e-43	179	OR51G2	Homo sapiens olfactory receptor, family 51, subfamily G, member 2 (OR51G2), mRNA
EMPV1_05918	XM_003356026	LOC100516615	PREDICTED: Sus scrofa zinc finger protein 850-like, transcript variant 1 (LOC100516615), mRNA	NM_024840.3	75.44	509	91	32	899	1390	1345	1836	5e-55	217	ZNF613	Homo sapiens zinc finger protein 613 (ZNF613), transcript variant 2, mRNA
EMPV1_05940	XM_003130868	LOC100518926	PREDICTED: Sus scrofa intraflagellar transport protein 88 homolog (LOC100518926), mRNA	NM_175605.3	83.51	479	79	0	1	479	1922	2400	4e-142	508	IFT88	Homo sapiens intraflagellar transport 88 homolog (Chlamydomonas) (IFT88), transcript variant 1, mRNA
EMPV1_05949	XM_001928587	LOC100156557	PREDICTED: Sus scrofa histone H3.1-like (LOC100156557), mRNA	NM_021059.2	92.63	407	30	0	1	407	37	443	6e-166	586	HIST2H3C	Homo sapiens histone cluster 2, H3c (HIST2H3C), mRNA
EMPV1_05965	XM_003356335	LOC100622095	PREDICTED: Sus scrofa uncharacterized protein C18orf19 homolog (LOC100622095), mRNA	NM_001098801.1	76.12	984	169	18	9	940	930	1899	0	693	C18orf19	Homo sapiens chromosome 18 open reading frame 19 (C18orf19), transcript variant 1, mRNA
EMPV1_05980	XM_003353757	LOC100627390	PREDICTED: Sus scrofa Bardet-Biedl syndrome 1 protein-like (LOC100627390), mRNA	NM_024649.4	89.67	1782	184	0	1	1782	13	1794	0	2385	BBS1	Homo sapiens Bardet-Biedl syndrome 1 (BBS1), mRNA
EMPV1_05988	XM_003356080	LOC100621286	PREDICTED: Sus scrofa flt3-interacting zinc finger protein 1-like (LOC100621286), mRNA	NM_032836.2	88.9	1658	142	33	142	1776	100	1738	0	2004	FIZ1	Homo sapiens FLT3-interacting zinc finger 1 (FIZ1), mRNA
EMPV1_05992	XR_130415	LOC100622110	PREDICTED: Sus scrofa NADH dehydrogenase [ubiquinone] 1 alpha subcomplex subunit 13-like (LOC100622110), miscRNA	NM_015965.6	82.64	553	65	31	159	695	4	541	4e-128	460	NDUFA13	Homo sapiens NADH dehydrogenase (ubiquinone) 1 alpha subcomplex, 13 (NDUFA13), nuclear gene encoding mitochondrial protein, mRNA
EMPV1_06015	XM_001928381	LOC100155553	PREDICTED: Sus scrofa olfactory receptor 6C2-like (LOC100155553), mRNA	NM_001004492.1	94	50	1	2	341	389	359	407	6e-12	75	OR2B11	Homo sapiens olfactory receptor, family 2, subfamily B, member 11 (OR2B11), mRNA
EMPV1_06022	XM_003354849	LOC100512894	PREDICTED: Sus scrofa pleckstrin homology domain-containing family H member 2-like (LOC100512894), mRNA	NM_172069.3	91.98	2343	176	12	1	2337	207	2543	0	3275	PLEKHH2	Homo sapiens pleckstrin Homology domain containing, family H (with MyTH4 domain) member 2 (PLEKHH2), mRNA
EMPV1_06031	XM_003125940	LOC100515607	PREDICTED: Sus scrofa gasdermin-D-like (LOC100515607), mRNA	NM_001166237.1	77.2	1469	308	11	51	1513	699	2146	0	1113	GSDMD	Homo sapiens gasdermin D (GSDMD), transcript variant 2, mRNA
EMPV1_06040	XM_003131876.2	LOC100521472	PREDICTED: Sus scrofa uncharacterized protein KIAA0753-like (LOC100521472), mRNA	NM_014804.2	80.93	3780	524	152	1	3661	360	4061	0	2804	KIAA0753	Homo sapiens KIAA0753 (KIAA0753), mRNA
EMPV1_06055	XM_003133708	LOC100517129	PREDICTED: Sus scrofa nuclear body protein SP140-like (LOC100517129), mRNA	NM_001080391.1	67.17	993	214	14	131	1015	1788	2776	6e-98	360	SP100	Homo sapiens SP100 nuclear antigen (SP100), transcript variant 1, mRNA
EMPV1_06066	XM_003360295	LOC100627516	PREDICTED: Sus scrofa sodium-coupled neutral amino acid transporter 5-like (LOC100627516), mRNA	NM_033518.2	89.69	1649	135	31	9	1644	178	1804	0	2071	SLC38A5	Homo sapiens solute carrier family 38, member 5 (SLC38A5), mRNA
EMPV1_06074	XM_003124102	LOC100517463	PREDICTED: Sus scrofa arylsulfatase I-like (LOC100517463), mRNA	NM_001012301.2	88.24	1726	187	11	2	1722	585	2299	0	2049	ARSI	Homo sapiens arylsulfatase family, member I (ARSI), mRNA
EMPV1_06086	XM_003134939	LOC100513635	PREDICTED: Sus scrofa gem-associated protein 8-like, transcript variant 2 (LOC100513635), mRNA	NM_001042479.1	71.9	758	188	11	209	949	235	984	7e-104	379	GEMIN8	Homo sapiens gem (nuclear organelle) associated protein 8 (GEMIN8), transcript variant 2, mRNA
EMPV1_06097	XM_003358221	LOC100624043	PREDICTED: Sus scrofa kinesin-like protein KIF1C-like (LOC100624043), mRNA	NM_006612.5	88.91	3903	343	69	1	3855	358	4218	0	4728	KIF1C	Homo sapiens kinesin family member 1C (KIF1C), mRNA
EMPV1_06105	XR_130382	LOC100519182	PREDICTED: Sus scrofa cytoskeleton-associated protein 5-like (LOC100519182), miscRNA	NM_014756.2	92.24	3001	201	27	6	2986	3524	6512	0	4222	CKAP5	Homo sapiens cytoskeleton associated protein 5 (CKAP5), transcript variant 2, mRNA
EMPV1_06112	XM_003357350	LOC100523010	PREDICTED: Sus scrofa uncharacterized protein C11orf61-like, transcript variant 2 (LOC100523010), mRNA	NM_024631.2	92.49	1704	94	25	956	2635	532	2225	0	2407	C11orf61	Homo sapiens chromosome 11 open reading frame 61 (C11orf61), mRNA
EMPV1_06115	XM_003128629	LOC100511762	PREDICTED: Sus scrofa zinc finger FYVE domain-containing protein 1-like (LOC100511762), mRNA	NM_021260.2	88.83	3429	319	18	1	3416	74	3451	0	4433	ZFYVE1	Homo sapiens zinc finger, FYVE domain containing 1 (ZFYVE1), transcript variant 1, mRNA
EMPV1_06116	XM_003355480	LOC100626199	PREDICTED: Sus scrofa retinol dehydrogenase 16-like, transcript variant 2 (LOC100626199), mRNA	NM_003708.3	82.4	949	117	43	76	999	171	1094	0	782	RDH16	Homo sapiens retinol dehydrogenase 16 (all-trans) (RDH16), mRNA
EMPV1_06120	XM_003357756	LOC100621919	PREDICTED: Sus scrofa abl interactor 1-like (LOC100621919), mRNA	NM_001178121.1	86.35	2374	179	102	129	2409	1202	3523	0	2455	ABI1	Homo sapiens abl-interactor 1 (ABI1), transcript variant 8, mRNA
EMPV1_06124	XM_003356069	LOC100518558	PREDICTED: Sus scrofa isochorismatase domain-containing protein 2, mitochondrial-like, transcript variant 2 (LOC100518558), mRNA	NM_024710.2	85.16	283	31	10	44	319	245	523	6e-74	279	ISOC2	Homo sapiens isochorismatase domain containing 2 (ISOC2), nuclear gene encoding mitochondrial protein, transcript variant 2, mRNA
EMPV1_06125	XM_003135429	LOC100524359	PREDICTED: Sus scrofa UPF0472 protein C16orf72 homolog (LOC100524359), mRNA	NM_014117.2	71.06	850	215	5	1	836	366	1198	9e-119	430	C16orf72	Homo sapiens chromosome 16 open reading frame 72 (C16orf72), mRNA
EMPV1_06131	XM_003131860	LOC100518333	PREDICTED: Sus scrofa olfactory receptor 1E5-like (LOC100518333), mRNA	NM_003553.2	87.71	944	116	0	1	944	1	944	0	1180	OR1E1	Homo sapiens olfactory receptor, family 1, subfamily E, member 1 (OR1E1), mRNA
EMPV1_06133	XM_001928436	LOC100620181	PREDICTED: Sus scrofa UPF0444 transmembrane protein C12orf23 homolog (LOC100620181), mRNA	NM_152261.2	83.74	3094	301	136	181	3164	368	3369	0	2741	C12orf23	Homo sapiens chromosome 12 open reading frame 23 (C12orf23), mRNA
EMPV1_06138	XM_003122696	LOC100516778	PREDICTED: Sus scrofa olfactory receptor 5AN1-like (LOC100516778), mRNA	NM_001004729.1	72.06	927	255	4	1	925	1	925	5e-137	489	OR5AN1	Homo sapiens olfactory receptor, family 5, subfamily AN, member 1 (OR5AN1), mRNA
EMPV1_06148	XM_003361277	LOC100623118	PREDICTED: Sus scrofa hypothetical protein LOC100623118 (LOC100623118), mRNA	NM_001146197.1	74.35	5087	900	340	16138	21014	16458	21349	0	1790	C13orf40	Homo sapiens chromosome 13 open reading frame 40 (C13orf40), mRNA
EMPV1_06162	XM_003121915	LOC100520352	PREDICTED: Sus scrofa uncharacterized protein KIAA2026-like (LOC100520352), mRNA	NM_001017969.2	91.73	3666	266	29	38	3684	799	4446	0	5057	KIAA2026	Homo sapiens KIAA2026 (KIAA2026), mRNA
EMPV1_06174	XM_003133197	LOC100526018	PREDICTED: Sus scrofa hypothetical protein LOC100526018 (LOC100526018), mRNA	NM_005946.2	79.89	179	33	1	1	176	74	252	1e-37	159	MT1A	Homo sapiens metallothionein 1A (MT1A), mRNA
EMPV1_06184	XM_003357132	LOC100623352	PREDICTED: Sus scrofa tripeptidyl-peptidase 1-like (LOC100623352), mRNA	NM_000391.3	86.76	1948	222	34	3	1929	23	1955	0	2135	TPP1	Homo sapiens tripeptidyl peptidase I (TPP1), mRNA
EMPV1_06201	XM_001929504	LOC100152122	PREDICTED: Sus scrofa olfactory receptor 14J1-like (LOC100152122), mRNA	NM_030946.1	86.43	973	118	14	193	1158	1	966	0	1053	OR14J1	Homo sapiens olfactory receptor, family 14, subfamily J, member 1 (OR14J1), mRNA
EMPV1_06209	XM_001929628	LOC100156312	PREDICTED: Sus scrofa septin-5-like, transcript variant 1 (LOC100156312), mRNA	NM_002688.5	91.71	1146	90	4	11	1154	94	1236	0	1585	2011-09-05	Homo sapiens septin 5 (SEPT5), transcript variant 1, mRNA
EMPV1_06221	XM_001924281	LOC100153417	PREDICTED: Sus scrofa uncharacterized protein C8orf37 homolog (LOC100153417), mRNA	NM_177965.3	79.61	1702	215	101	33	1683	39	1659	0	1099	C8orf37	Homo sapiens chromosome 8 open reading frame 37 (C8orf37), mRNA
EMPV1_06224	XM_003125075	LOC100515478	PREDICTED: Sus scrofa WD repeat-containing protein 92-like (LOC100515478), mRNA	NM_138458.2	92.7	1096	74	6	102	1194	79	1171	0	1576	WDR92	Homo sapiens WD repeat domain 92 (WDR92), mRNA
EMPV1_06240	XM_003359920	LOC100621593	PREDICTED: Sus scrofa m-phase inducer phosphatase 2-like, transcript variant 1 (LOC100621593), mRNA	NM_021873.2	86.03	2018	194	63	3	1956	615	2608	0	2084	CDC25B	Homo sapiens cell division cycle 25 Homolog B (S. pombe) (CDC25B), transcript variant 1, mRNA
EMPV1_06256	XM_001928437	LOC100157751	PREDICTED: Sus scrofa olfactory receptor 2H2-like (LOC100157751), mRNA	NM_007160.3	69.15	872	259	8	34	900	67	933	9e-90	333	OR2H2	Homo sapiens olfactory receptor, family 2, subfamily H, member 2 (OR2H2), mRNA
EMPV1_06262	XM_001924256	LOC100156962	PREDICTED: Sus scrofa melanoma-associated antigen B10-like (LOC100156962), mRNA	NM_002365.4	77.6	625	104	30	333	939	1076	1682	7e-94	346	MAGEB3	Homo sapiens melanoma antigen family B, 3 (MAGEB3), mRNA
EMPV1_06263	XM_003122834	LOC100517574	PREDICTED: Sus scrofa c-Jun-amino-terminal kinase-interacting protein 1-like (LOC100517574), mRNA	NM_005456.3	89.92	2511	191	38	1	2484	326	2801	0	3179	MAPK8IP1	Homo sapiens mitogen-activated protein kinase 8 interacting protein 1 (MAPK8IP1), mRNA
EMPV1_06283	XM_001927899	LOC100152005	PREDICTED: Sus scrofa transmembrane and coiled-coil domain-containing protein 5A-like (LOC100152005), mRNA	NM_152453.2	84.6	987	120	29	107	1077	94	1064	0	952	TMCO5A	Homo sapiens transmembrane and coiled-coil domains 5A (TMCO5A), mRNA
EMPV1_06284	XM_003355766	LOC100628035	PREDICTED: Sus scrofa 60S ribosome subunit biogenesis protein NIP7 homolog, transcript variant 1 (LOC100628035), mRNA	NM_016101.4	82.72	1476	157	71	139	1576	19	1434	0	1223	NIP7	Homo sapiens nuclear import 7 Homolog (S. cerevisiae) (NIP7), transcript variant 1, mRNA
EMPV1_06285	XM_003133463	LOC100519223	PREDICTED: Sus scrofa dehydrogenase/reductase SDR family member 9-like, transcript variant 1 (LOC100519223), mRNA	NM_199204.1	83.5	1503	207	12	9	1488	325	1809	0	1575	DHRS9	Homo sapiens dehydrogenase/reductase (SDR family) member 9 (DHRS9), transcript variant 2, mRNA
EMPV1_06291	XM_003122515	LOC100523587	PREDICTED: Sus scrofa endosialin-like (LOC100523587), mRNA	NM_020404.2	88.49	1433	143	20	1	1422	18	1439	0	1712	CD248	Homo sapiens CD248 molecule, endosialin (CD248), mRNA
EMPV1_06299	XM_003354521	LOC100624266	PREDICTED: Sus scrofa 28S ribosomal protein S17, mitochondrial-like (LOC100624266), mRNA	NM_015969.2	84.12	554	78	6	146	691	11	562	9e-166	585	MRPS17	Homo sapiens mitochondrial ribosomal protein S17 (MRPS17), nuclear gene encoding mitochondrial protein, mRNA
EMPV1_06302	XM_003134650	LOC100523705	PREDICTED: Sus scrofa transmembrane protein 140-like (LOC100523705), mRNA	NM_018295.3	69.94	1833	400	39	316	2102	1	1728	0	782	TMEM140	Homo sapiens transmembrane protein 140 (TMEM140), mRNA
EMPV1_06308	XM_003128988	LOC100525350	PREDICTED: Sus scrofa probable polyprenol reductase-like (LOC100525350), mRNA	NM_024592.4	86.35	982	134	0	72	1053	92	1073	0	1168	SRD5A3	Homo sapiens steroid 5 alpha-reductase 3 (SRD5A3), mRNA
EMPV1_06310	XM_001924980	LOC100157655	PREDICTED: Sus scrofa putative tumour suppressor/hereditary multiple exostoses candidate gene (LOC100157655), mRNA	NM_000127.2	94	4974	304	84	1	3182	218	3360	0	4974	EXT1	Homo sapiens exostosin 1 (EXT1), mRNA
EMPV1_06330	XM_001929019	LOC100155280	PREDICTED: Sus scrofa rho-related BTB domain-containing protein 2-like (LOC100155280), mRNA	NM_015178.2	90.54	2716	204	38	151	2854	213	2887	0	3542	RHOBTB2	Homo sapiens Rho-related BTB domain containing 2 (RHOBTB2), transcript variant 3, mRNA
EMPV1_06332	XR_130967	LOC100627129	PREDICTED: Sus scrofa 60S ribosomal protein L10a-like (LOC100627129), miscRNA	NM_007104.4	82.65	686	101	5	525	1207	34	704	0	695	RPL10A	Homo sapiens ribosomal protein L10a (RPL10A), mRNA
EMPV1_06382	XM_003361353	LOC100627956	PREDICTED: Sus scrofa acyl-CoA dehydrogenase family member 10-like (LOC100627956), partial mRNA	NM_001136538.1	87.84	1069	110	20	280	1338	2405	3463	0	1236	ACAD10	Homo sapiens acyl-CoA dehydrogenase family, member 10 (ACAD10), transcript variant 1, mRNA
EMPV1_06383	XR_130318	LOC100620721	PREDICTED: Sus scrofa hypothetical LOC100620721, transcript variant 1 (LOC100620721), miscRNA	NM_001190737.1	95.88	2038	38	23	88	2111	1996	4001	0	3256	NFIB	Homo sapiens nuclear factor I/B (NFIB), transcript variant 1, mRNA
EMPV1_06403	XM_003127056	LOC100518735	PREDICTED: Sus scrofa gamma-secretase subunit PEN-2-like, transcript variant 1 (LOC100518735), mRNA	NM_172341.1	88.68	486	42	13	17	495	39	518	5e-164	580	PSENEN	Homo sapiens presenilin enhancer 2 Homolog (C. elegans) (PSENEN), mRNA
EMPV1_06411	XM_003128242	LOC100513601	PREDICTED: Sus scrofa patr class I histocompatibility antigen, A-126 alpha chain-like (LOC100513601), mRNA	NM_002116.7	83.93	1288	152	49	53	1311	60	1321	0	1181	HLA-A	Homo sapiens major histocompatibility complex, class I, A (HLA-A), transcript variant 1, mRNA
EMPV1_06413	XM_003127833	LOC100519663	PREDICTED: Sus scrofa protein PIEZO2-like (LOC100519663), mRNA	NM_022068.2	85.67	1207	155	18	312	1509	504	1701	0	1254	FAM38B	Homo sapiens family with sequence similarity 38, member B (FAM38B), mRNA
EMPV1_06416	XM_003360309	LOC100621125	PREDICTED: Sus scrofa UDP-galactose translocator-like (LOC100621125), mRNA	NM_005660.1	90.73	1370	110	15	4	1368	1	1358	0	1810	SLC35A2	Homo sapiens solute carrier family 35 (UDP-galactose transporter), member A2 (SLC35A2), transcript variant 1, mRNA
EMPV1_06422	XM_003128006	LOC100520571	PREDICTED: Sus scrofa pre-mRNA-splicing factor 38A-like (LOC100520571), mRNA	NM_032864.3	87.7	439	42	7	75	511	68	496	4e-140	501	PRPF38A	Homo sapiens PRP38 pre-mRNA processing factor 38 (yeast) domain containing A (PRPF38A), mRNA
EMPV1_06425	XM_003135045	LOC100520819	PREDICTED: Sus scrofa cyclin-dependent kinase 16-like, transcript variant 3 (LOC100520819), mRNA	NM_033018.3	89.25	3218	268	24	10	3212	109	3263	0	4206	CDK16	Homo sapiens cyclin-dependent kinase 16 (CDK16), transcript variant 2, mRNA
EMPV1_06426	XM_003134811	LOC100513191	PREDICTED: Sus scrofa UPF0452 protein C7orf41 homolog (LOC100513191), mRNA	NM_152793.2	80.9	2267	285	34	77	2298	79	2242	0	2116	C7orf41	Homo sapiens chromosome 7 open reading frame 41 (C7orf41), mRNA
EMPV1_06432	XM_003134174.2	LOC100521696	PREDICTED: Sus scrofa leukocyte immunoglobulin-like receptor subfamily B member 5-like (LOC100521696), mRNA	NM_024318.2	80.31	1275	178	68	21	1257	145	1384	0	896	LILRA6	Homo sapiens leukocyte immunoglobulin-like receptor, subfamily A (with TM domain), member 6 (LILRA6), mRNA
EMPV1_06433	XM_003125716	LOC100526049	PREDICTED: Sus scrofa potassium/sodium hyperpolarization-activated cyclic nucleotide-gated channel 3-like (LOC100526049), mRNA	NM_020897.1	91.45	1929	133	18	555	2479	431	2331	0	2619	HCN3	Homo sapiens hyperpolarization activated cyclic nucleotide-gated potassium channel 3 (HCN3), mRNA
EMPV1_06454	XM_003127479	LOC100520313	PREDICTED: Sus scrofa vomeronasal type-1 receptor 1-like (LOC100520313), mRNA	NM_020633.3	69.74	152	42	4	589	738	950	1099	1e-05	53.6	VN1R1	Homo sapiens vomeronasal 1 receptor 1 (VN1R1), mRNA
EMPV1_06460	XM_003357859.1	LOC100622008	PREDICTED: Sus scrofa protein aurora borealis-like (LOC100622008), mRNA	NM_024808.2	84.11	2095	241	68	27	2075	104	2152	0	1940	C13orf34	Homo sapiens chromosome 13 open reading frame 34 (C13orf34), mRNA
EMPV1_06463	XM_003354088	LOC100624296	PREDICTED: Sus scrofa zinc finger protein 709-like (LOC100624296), mRNA	NM_152601.3	73.63	1445	355	16	168	1599	164	1595	0	839	ZNF709	Homo sapiens zinc finger protein 709 (ZNF709), mRNA
EMPV1_06471	XM_003123100	LOC100514564	PREDICTED: Sus scrofa calcyphosin-like, transcript variant 3 (LOC100514564), mRNA	NM_080590.2	95.54	112	3	2	1165	1276	1419	1528	1e-43	178	CAPS	Homo sapiens calcyphosine (CAPS), transcript variant 2, mRNA
EMPV1_06479	XM_003123694	LOC100515474	PREDICTED: Sus scrofa u3 small nucleolar RNA-associated protein 15 homolog (LOC100515474), mRNA	NM_032175.2	89.53	1442	126	16	24	1449	592	2024	0	1803	UTP15	Homo sapiens UTP15, U3 small nucleolar ribonucleoprotein, homolog (S cerevisiae) (UTP15), mRNA
EMPV1_06494	XR_130482	LOC100521785	PREDICTED: Sus scrofa zinc finger protein 2-like (LOC100521785), miscRNA	NM_001165884.2	90.7	43	2	2	1066	1107	2652	2693	2e-06	56.5	ZNF268	Homo sapiens zinc finger protein 268 (ZNF268), transcript variant 6, mRNA
EMPV1_06495	XR_130928	LOC100523018	PREDICTED: Sus scrofa v-type proton ATPase 116 kDa subunit a isoform 1-like (LOC100523018), miscRNA	NM_001130021.1	91.47	2742	192	26	1	2731	168	2878	0	3731	ATP6V0A1	Homo sapiens ATPase, H+ transporting, lysosomal V0 subunit a1 (ATP6V0A1), transcript variant 2, mRNA
EMPV1_06501	XM_003130164	LOC100525179	PREDICTED: Sus scrofa protachykinin-1-like, transcript variant 2 (LOC100525179), mRNA	NM_003182.2	86.04	1089	113	22	4	1072	118	1187	0	1214	TAC1	Homo sapiens tachykinin, precursor 1 (TAC1), transcript variant beta, mRNA
EMPV1_06502	XM_003356670	LOC100157865	PREDICTED: Sus scrofa transmembrane 4 superfamily member 8 (LOC100157865), mRNA	NM_001168412.1	90.51	1391	101	24	1	1376	275	1649	0	1808	TSPAN3	Homo sapiens tetraspanin 3 (TSPAN3), transcript variant 3, mRNA
EMPV1_06511	XM_003124183	LOC100518299	PREDICTED: Sus scrofa olfactory receptor 4C11-like (LOC100518299), mRNA	NM_001004701.2	84.98	932	126	14	7	931	7	931	0	933	OR4C16	Homo sapiens olfactory receptor, family 4, subfamily C, member 16 (OR4C16), mRNA
EMPV1_06516	XM_001925110	LOC100155439	PREDICTED: Sus scrofa SPT3-associated factor 42 (LOC100155439), mRNA	NM_053053.3	83.28	2285	234	112	16	2205	18	2249	0	1967	TADA1	Homo sapiens transcriptional adaptor 1 (TADA1), mRNA
EMPV1_06532	XM_003357310	LOC100627878	PREDICTED: Sus scrofa proprotein convertase subtilisin/kexin type 7-like (LOC100627878), mRNA	NM_004716.2	85.34	498	57	14	356	846	2087	2575	9e-140	501	PCSK7	Homo sapiens proprotein convertase subtilisin/kexin type 7 (PCSK7), mRNA
EMPV1_06540	XM_003133328	LOC100512138	PREDICTED: Sus scrofa ankyrin repeat and SOCS box protein 7-like (LOC100512138), mRNA	NM_080874.3	83.27	550	81	6	401	946	785	1327	3e-158	560	ASB5	Homo sapiens ankyrin repeat and SOCS box containing 5 (ASB5), mRNA
EMPV1_06542	XM_003126471	LOC100515609	PREDICTED: Sus scrofa low-density lipoprotein receptor-related protein 6-like (LOC100515609), mRNA	NM_002336.2	95.07	1804	83	6	1	1801	3564	5364	0	2833	LRP6	Homo sapiens low density lipoprotein receptor-related protein 6 (LRP6), mRNA
EMPV1_06543	XM_003134432	LOC100514259	PREDICTED: Sus scrofa protein MANBAL-like (LOC100514259), mRNA	NM_001003897.1	75.16	1111	180	21	5	1049	39	1119	0	751	MANBAL	Homo sapiens mannosidase, beta A, lysosomal-like (MANBAL), transcript variant 2, mRNA
EMPV1_06553	XM_003361066	LOC100624058	PREDICTED: Sus scrofa mitochondrial-processing peptidase subunit beta-like (LOC100624058), mRNA	NM_004279.2	92.65	1456	95	11	301	1749	83	1533	0	2085	PMPCB	Homo sapiens peptidase (mitochondrial processing) beta (PMPCB), nuclear gene encoding mitochondrial protein, mRNA
EMPV1_06554	XM_003124606	LOC100521260	PREDICTED: Sus scrofa transmembrane protein 186-like, transcript variant 2 (LOC100521260), mRNA	NM_015421.3	73.54	1134	232	25	273	1353	37	1155	0	641	TMEM186	Homo sapiens transmembrane protein 186 (TMEM186), mRNA
EMPV1_06555	XM_003353555	LOC100156044	PREDICTED: Sus scrofa transducin-like enhancer protein 4 (LOC100156044), mRNA	NM_007005.3	90.98	3926	303	14	1	3903	850	4747	0	5467	TLE4	Homo sapiens transducin-like enhancer of split 4 (E(sp1) homolog, Drosophila) (TLE4), mRNA
EMPV1_06558	XM_003356047	LOC100522872	PREDICTED: Sus scrofa cationic amino acid transporter 3-like (LOC100522872), mRNA	NM_032803.5	70.43	1613	434	13	200	1807	377	1951	0	738	SLC7A3	Homo sapiens solute carrier family 7 (cationic amino acid transporter, y+ system), member 3 (SLC7A3), transcript variant 1, mRNA
EMPV1_06562	XM_003361389	LOC100626220	PREDICTED: Sus scrofa acylamino-acid-releasing enzyme-like (LOC100626220), mRNA	NM_001640.3	90.51	2275	183	27	7	2262	498	2758	0	2974	APEH	Homo sapiens N-acylaminoacyl-peptide hydrolase (APEH), mRNA
EMPV1_06579	XM_003124995	LOC100514453	PREDICTED: Sus scrofa t-cell leukemia homeobox protein 2-like (LOC100514453), mRNA	NM_016170.4	90.89	867	71	8	1	863	339	1201	0	1157	TLX2	Homo sapiens T-cell leukemia homeobox 2 (TLX2), mRNA
EMPV1_06580	XR_130594.1	LOC100153354	PREDICTED: Sus scrofa CCR4-NOT transcription complex subunit 2-like (LOC100153354), miscRNA	NM_001199303.1	96.47	1415	24	10	1319	2711	1995	3405	0	2313	CNOT2	Homo sapiens CCR4-NOT transcription complex, subunit 2 (CNOT2), transcript variant 1, mRNA
EMPV1_06581	XR_130461	LOC100621384	PREDICTED: Sus scrofa zinc finger protein 226-like (LOC100621384), partial miscRNA	NM_001032373.1	90.15	1269	116	7	289	1555	985	2246	0	1646	ZNF226	Homo sapiens zinc finger protein 226 (ZNF226), transcript variant 2, mRNA
EMPV1_06590	XM_003354322	LOC100622257	PREDICTED: Sus scrofa protocadherin alpha-12-like (LOC100622257), mRNA	NM_018903.2	83.13	1867	229	83	2	1824	1	1825	0	1624	PCDHA12	Homo sapiens protocadherin alpha 12 (PCDHA12), transcript variant 1, mRNA
EMPV1_06591	XM_003128121	LOC100514656	PREDICTED: Sus scrofa zinc finger protein 551-like (LOC100514656), mRNA	NM_005773.2	72.58	1448	276	109	38	1426	267	1652	2e-98	363	ZNF256	Homo sapiens zinc finger protein 256 (ZNF256), mRNA
EMPV1_06592	NM_213785	LOC396677	Sus scrofa tissue factor (LOC396677), mRNA	NM_001993.4	79.89	935	141	43	43	948	143	1059	0	641	F3	Homo sapiens coagulation factor III (thromboplastin, tissue factor) (F3), transcript variant 1, mRNA
EMPV1_06598	XR_130729.1	LOC100525648	PREDICTED: Sus scrofa histone H3.1-like (LOC100525648), miscRNA	NM_021059.2	92.94	411	29	0	1	411	37	447	4e-170	599	HIST2H3C	Homo sapiens histone cluster 2, H3c (HIST2H3C), mRNA
EMPV1_06608	XM_003133934	LOC100511417	PREDICTED: Sus scrofa insulin gene enhancer protein ISL-1-like (LOC100511417), mRNA	NM_002202.2	92.84	2751	143	19	18	2760	14	2718	0	4037	ISL1	Homo sapiens ISL LIM homeobox 1 (ISL1), mRNA
EMPV1_06613	XM_003130008	LOC100518799	PREDICTED: Sus scrofa olfactory receptor 10G7-like (LOC100518799), mRNA	NM_001004463.1	85.45	921	134	0	15	935	15	935	0	1058	OR10G7	Homo sapiens olfactory receptor, family 10, subfamily G, member 7 (OR10G7), mRNA
EMPV1_06617	XM_003125293	LOC100522014	PREDICTED: Sus scrofa sodium-dependent multivitamin transporter-like (LOC100522014), mRNA	NM_021095.2	85.26	2069	238	56	249	2293	379	2404	0	2069	SLC5A6	Homo sapiens solute carrier family 5 (sodium-dependent vitamin transporter), member 6 (SLC5A6), transcript variant 1, mRNA
EMPV1_06642	XM_003123345	LOC100525683	PREDICTED: Sus scrofa coiled-coil domain-containing protein 130-like (LOC100525683), mRNA	NM_030818.2	84.11	1435	174	44	138	1544	195	1603	0	1338	CCDC130	Homo sapiens coiled-coil domain containing 130 (CCDC130), mRNA
EMPV1_06652	XR_130344	LOC100522418	PREDICTED: Sus scrofa ubiquitin-40S ribosomal protein S27a-like (LOC100522418), miscRNA	NM_001177413.1	90.38	447	37	5	52	496	208	650	8e-165	582	RPS27A	Homo sapiens ribosomal protein S27a (RPS27A), transcript variant 3, mRNA
EMPV1_06667	XM_003360242	LOC100624439	PREDICTED: Sus scrofa uncharacterized protein CXorf23-like (LOC100624439), mRNA	NM_198279.3	88.13	1769	161	41	208	1950	1	1746	0	2058	CXorf23	Homo sapiens chromosome X open reading frame 23 (CXorf23), mRNA
EMPV1_06698	XM_003360454	LOC100520118	PREDICTED: Sus scrofa membrane magnesium transporter 1-like (LOC100520118), mRNA	NM_173470.1	85.69	1803	164	58	1	1751	236	1996	0	1814	MMGT1	Homo sapiens membrane magnesium transporter 1 (MMGT1), mRNA
EMPV1_06701	XM_003122132	LOC100524234	PREDICTED: Sus scrofa olfactory receptor 1J4-like (LOC100524234), mRNA	NM_001004451.1	77.69	919	135	60	10	896	10	890	9e-140	497	OR1J1	Homo sapiens olfactory receptor, family 1, subfamily J, member 1 (OR1J1), mRNA
EMPV1_06703	XR_130924	LOC100512920	PREDICTED: Sus scrofa intercellular adhesion molecule 5-like (LOC100512920), miscRNA	NR_002947.1	84.53	866	106	26	179	1030	150	1001	0	832	TCAM1P	Homo sapiens testicular cell adhesion molecule 1 Homolog (mouse), pseudogene (TCAM1P), non-coding RNA
EMPV1_06708	XM_003359560	LOC100622130	PREDICTED: Sus scrofa histone acetyltransferase type B catalytic subunit-like (LOC100622130), mRNA	NM_003642.3	95.91	636	24	2	360	994	265	899	0	1029	HAT1	Homo sapiens histone acetyltransferase 1 (HAT1), transcript variant 1, mRNA
EMPV1_06715	XM_001929315	LOC100152594	PREDICTED: Sus scrofa Fanconi anemia group E protein-like (LOC100152594), mRNA	NM_021922.2	79.42	1803	325	7	1	1769	186	1976	0	1590	FANCE	Homo sapiens Fanconi anemia, complementation group E (FANCE), mRNA
EMPV1_06729	XM_003129517	LOC100517046	PREDICTED: Sus scrofa olfactory receptor 51L1-like (LOC100517046), mRNA	NM_001004754.2	66.14	700	227	7	172	866	253	947	2e-41	172	OR51I2	Homo sapiens olfactory receptor, family 51, subfamily I, member 2 (OR51I2), mRNA
EMPV1_06730	XM_001928449	LOC100152120	PREDICTED: Sus scrofa SPRY domain-containing SOCS box protein 2-like (LOC100152120), mRNA	NM_032641.3	90.79	977	70	18	178	1144	121	1087	0	1288	SPSB2	Homo sapiens splA/ryanodine receptor domain and SOCS box containing 2 (SPSB2), transcript variant 1, mRNA
EMPV1_06733	XR_131131	LOC100514254	PREDICTED: Sus scrofa neurobeachin-like protein 1-like (LOC100514254), miscRNA	NM_001114132.1	92.27	5965	408	48	80	6019	1016	6952	0	8412	NBEAL1	Homo sapiens neurobeachin-like 1 (NBEAL1), mRNA
EMPV1_06745	XM_003123698	LOC100516902	PREDICTED: Sus scrofa 40S ribosomal protein S17-like (LOC100516902), mRNA	NM_001199057.1	82.54	441	60	3	136	564	2	437	4e-125	450	RPS17L	Homo sapiens ribosomal protein S17-like (RPS17L), mRNA
EMPV1_06751	XM_003354039	LOC100520418	PREDICTED: Sus scrofa dual specificity mitogen-activated protein kinase kinase 7-like, transcript variant 2 (LOC100520418), mRNA	NM_145185.2	90.06	1308	82	1	1	1308	66	1325	0	1811	MAP2K7	Homo sapiens mitogen-activated protein kinase kinase 7 (MAP2K7), mRNA
EMPV1_06762	XR_130918	LOC100624862	PREDICTED: Sus scrofa coiled-coil domain-containing protein 57-like (LOC100624862), miscRNA	NM_198082.2	75.74	1797	420	11	64	1846	47	1841	0	1242	CCDC57	Homo sapiens coiled-coil domain containing 57 (CCDC57), mRNA
EMPV1_06764	XM_003356550	LOC100624722	PREDICTED: Sus scrofa histone H2A type 1-like (LOC100624722), mRNA	NM_021064.4	89.8	392	38	2	1	391	35	425	9e-140	501	HIST1H2AG	Homo sapiens histone cluster 1, H2ag (HIST1H2AG), mRNA
EMPV1_06781	XM_001924894	LOC100153998	PREDICTED: Sus scrofa trace amine-associated receptor 4-like (LOC100153998), mRNA	NR_028511.1	73.07	323	85	1	115	437	135	455	2e-46	188	TAAR3	Homo sapiens trace amine associated receptor 3 (gene/pseudogene) (TAAR3), non-coding RNA
EMPV1_06783	XM_003355655	LOC100624952	PREDICTED: Sus scrofa hypothetical protein LOC100624952 (LOC100624952), mRNA	NM_001135570.1	73.68	418	63	6	170	544	146	559	7e-72	273	C12orf73	Homo sapiens chromosome 12 open reading frame 73 (C12orf73), mRNA
EMPV1_06796	XR_130637	LOC100513734	PREDICTED: Sus scrofa zinc finger protein 319-like (LOC100513734), miscRNA	NM_020807.1	89.06	1773	157	31	1	1756	624	2376	0	2167	ZNF319	Homo sapiens zinc finger protein 319 (ZNF319), mRNA
EMPV1_06820	XR_130484	LOC100521442	PREDICTED: Sus scrofa zinc finger protein 514-like (LOC100521442), miscRNA	NM_032788.1	86.21	1291	147	30	219	1494	281	1555	0	1371	ZNF514	Homo sapiens zinc finger protein 514 (ZNF514), mRNA
EMPV1_06861	XM_003127218	LOC100524810	PREDICTED: Sus scrofa carcinoembryonic antigen-related cell adhesion molecule 7-like (LOC100524810), mRNA	NM_001205280.1	72.51	331	91	0	456	786	153	483	8e-46	187	IGSF23	Homo sapiens immunoglobulin superfamily, member 23 (IGSF23), mRNA
EMPV1_06868	XM_003128777	LOC100519495	PREDICTED: Sus scrofa olfactory receptor 4K3-like (LOC100519495), mRNA	NM_001004712.1	68.37	743	224	5	171	907	174	911	3e-70	268	OR4K14	Homo sapiens olfactory receptor, family 4, subfamily K, member 14 (OR4K14), mRNA
EMPV1_06869	XM_003135180	LOC100524473	PREDICTED: Sus scrofa peptidyl-prolyl cis-trans isomerase NIMA-interacting 4-like (LOC100524473), mRNA	NM_006223.3	88.36	507	56	3	5	511	57	560	0	637	PIN4	Homo sapiens protein (peptidylprolyl cis/trans isomerase) NIMA-interacting, 4 (parvulin) (PIN4), nuclear gene encoding mitochondrial protein, transcript variant 1, mRNA
EMPV1_06890	XM_003355449	LOC100622050	PREDICTED: Sus scrofa olfactory receptor 6C2-like (LOC100622050), mRNA	NM_001005471.1	92.86	42	1	2	345	385	351	391	9e-08	60.2	OR2T6	Homo sapiens olfactory receptor, family 2, subfamily T, member 6 (OR2T6), mRNA
EMPV1_06899	XM_003360825	LOC100620457	PREDICTED: Sus scrofa AP-1 complex subunit beta-1-like (LOC100620457), partial mRNA	NM_001030006.1	92.72	3271	190	25	1	3230	227	3490	0	4678	AP2B1	Homo sapiens adaptor-related protein complex 2, beta 1 subunit (AP2B1), transcript variant 1, mRNA
EMPV1_06953	XM_001926348	LOC100156983	PREDICTED: Sus scrofa Bardet-Biedl syndrome 5 protein homolog (LOC100156983), mRNA	NM_152384.2	92.63	1181	68	10	4	1169	58	1234	0	1681	BBS5	Homo sapiens Bardet-Biedl syndrome 5 (BBS5), mRNA
EMPV1_06959	XM_003125134	LOC100514282	PREDICTED: Sus scrofa prolyl-tRNA synthetase associated domain-containing protein 1-like (LOC100514282), mRNA	NR_027258.1	92.54	469	28	5	138	601	1688	2154	0	665	PRORSD1P	Homo sapiens prolyl-tRNA synthetase associated domain containing 1, pseudogene (PRORSD1P), non-coding RNA
EMPV1_06963	XM_003123564	LOC100516783	PREDICTED: Sus scrofa olfactory receptor 1044-like (LOC100516783), mRNA	NM_001004734.1	82.86	70	12	0	154	223	154	223	1e-11	73.4	OR14I1	Homo sapiens olfactory receptor, family 14, subfamily I, member 1 (OR14I1), mRNA
EMPV1_06978	XM_003125507	LOC100153348	PREDICTED: Sus scrofa 39S ribosomal protein L13, mitochondrial-like (LOC100153348), mRNA	NM_014078.5	85.73	778	79	25	52	815	314	1073	0	793	MRPL13	Homo sapiens mitochondrial ribosomal protein L13 (MRPL13), nuclear gene encoding mitochondrial protein, mRNA
EMPV1_06986	XM_003123692	LOC100515129	PREDICTED: Sus scrofa ankyrin repeat family A protein 2-like (LOC100515129), mRNA	NM_023039.4	94.62	520	28	0	46	565	945	1464	0	806	ANKRA2	Homo sapiens ankyrin repeat, family A (RFXANK-like), 2 (ANKRA2), mRNA
EMPV1_06992	XM_003358306	LOC100511226	PREDICTED: Sus scrofa phosphoribosyl pyrophosphate synthase-associated protein 2-like, transcript variant 2 (LOC100511226), mRNA	NM_002767.2	87.61	444	54	1	154	596	182	625	6e-155	549	PRPSAP2	Homo sapiens phosphoribosyl pyrophosphate synthetase-associated protein 2 (PRPSAP2), mRNA
EMPV1_06993	XM_003359413	LOC100621010	PREDICTED: Sus scrofa olfactory receptor 6B1-like (LOC100621010), mRNA	NM_001004694.2	88.33	60	5	2	357	415	363	421	1e-10	71.3	OR2T29	Homo sapiens olfactory receptor, family 2, subfamily T, member 29 (OR2T29), mRNA
EMPV1_06996	XM_003123253	LOC100518238	PREDICTED: Sus scrofa olfactory receptor 7A10-like (LOC100518238), mRNA	NM_001005190.1	78.64	885	127	55	28	881	28	881	2e-149	531	OR7A10	Homo sapiens olfactory receptor, family 7, subfamily A, member 10 (OR7A10), mRNA
EMPV1_07013	XM_003354396	LOC100622541	PREDICTED: Sus scrofa olfactory receptor 2L3-like (LOC100622541), mRNA	NM_001001963.1	84.21	950	124	25	1	937	1	937	0	900	OR2L8	Homo sapiens olfactory receptor, family 2, subfamily L, member 8 (OR2L8), mRNA
EMPV1_07026	XM_003132723	LOC100514252	PREDICTED: Sus scrofa olfactory receptor 5AC1-like (LOC100514252), mRNA	NM_054106.1	77.65	904	202	0	6	909	12	915	0	720	OR5AC2	Homo sapiens olfactory receptor, family 5, subfamily AC, member 2 (OR5AC2), mRNA
EMPV1_07035	XM_003125051	LOC100525693	PREDICTED: Sus scrofa protein FAM136A-like (LOC100525693), mRNA	NM_032822.2	85.75	793	82	28	15	792	69	845	0	809	FAM136A	Homo sapiens family with sequence similarity 136, member A (FAM136A), mRNA
EMPV1_07040	XM_003354006.1	LOC100624769	PREDICTED: Sus scrofa elongation factor 2-like (LOC100624769), mRNA	NM_001961.3	86.6	1082	106	24	242	1314	1795	2846	0	1158	EEF2	Homo sapiens eukaryotic translation elongation factor 2 (EEF2), mRNA
EMPV1_07041	XM_003357913	LOC100622423	PREDICTED: Sus scrofa RING finger protein 17-like (LOC100622423), mRNA	NM_001184993.1	86.72	1830	213	30	315	2129	1988	3802	0	2006	RNF17	Homo sapiens ring finger protein 17 (RNF17), transcript variant 2, mRNA
EMPV1_07050	XM_003355727	LOC100623312	PREDICTED: Sus scrofa hypothetical protein LOC100623312 (LOC100623312), mRNA	NM_001195124.1	82.73	278	36	12	629	900	402	673	4e-61	237	C16orf95	Homo sapiens chromosome 16 open reading frame 95 (C16orf95), transcript variant 1, mRNA
EMPV1_07054	XM_003358350	LOC100623700	PREDICTED: Sus scrofa glutamate decarboxylase-like protein 1-like (LOC100623700), mRNA	NM_207359.2	91.96	1343	104	4	382	1722	99	1439	0	1879	GADL1	Homo sapiens glutamate decarboxylase-like 1 (GADL1), mRNA
EMPV1_07059	XM_003123641	LOC100519184	PREDICTED: Sus scrofa calnexin-like (LOC100519184), mRNA	NM_001746.3	85.62	4380	380	168	1	4279	2	4232	0	4368	CANX	Homo sapiens calnexin (CANX), transcript variant 1, mRNA
EMPV1_07061	XM_003354021	LOC100622466	PREDICTED: Sus scrofa tumor necrosis factor ligand superfamily member 9-like (LOC100622466), mRNA	NM_003811.3	69.26	1015	234	19	68	1048	65	1035	3e-112	408	TNFSF9	Homo sapiens tumor necrosis factor (ligand) superfamily, member 9 (TNFSF9), mRNA
EMPV1_07094	XR_130664	LOC100624128	PREDICTED: Sus scrofa zinc finger protein 577-like (LOC100624128), miscRNA	NM_001135590.1	80.72	1634	243	56	338	1934	482	2080	0	1206	ZNF577	Homo sapiens zinc finger protein 577 (ZNF577), transcript variant 2, mRNA
EMPV1_07104	XM_003357877	LOC100620159	PREDICTED: Sus scrofa multidrug resistance-associated protein 4-like (LOC100620159), mRNA	NM_005845.3	80.62	2368	358	92	281	2596	1672	3990	0	1736	ABCC4	Homo sapiens ATP-binding cassette, sub-family C (CFTR/MRP), member 4 (ABCC4), transcript variant 1, mRNA
EMPV1_07114	XM_003121472	LOC100521701	PREDICTED: Sus scrofa transcription initiation factor IIA subunit 2-like, transcript variant 3 (LOC100521701), mRNA	NM_004492.2	88.36	670	40	23	211	867	131	775	0	771	GTF2A2	Homo sapiens general transcription factor IIA, 2, 12kDa (GTF2A2), mRNA
EMPV1_07123	XM_003131865	LOC100519563	PREDICTED: Sus scrofa p2X purinoceptor 5-like (LOC100519563), mRNA	NR_037928.1	84.42	1078	161	3	1	1076	400	1472	0	1180	P2RX5-TAX1BP3	Homo sapiens P2RX5-TAX1BP3 readthrough (P2RX5-TAX1BP3), non-coding RNA
EMPV1_07129	XM_003353202	LOC100622356	PREDICTED: Sus scrofa tumor necrosis factor alpha-induced protein 3-like (LOC100622356), mRNA	NM_006290.2	88.87	548	61	0	201	748	6	553	0	713	TNFAIP3	Homo sapiens tumor necrosis factor, alpha-induced protein 3 (TNFAIP3), mRNA
EMPV1_07132	XM_003359447	LOC100624229	PREDICTED: Sus scrofa ras-related protein Ral-B-like (LOC100624229), mRNA	NM_002881.2	84.53	1060	100	55	45	1079	1	1021	0	990	RALB	Homo sapiens v-ral simian leukemia viral oncogene Homolog B (ras related; GTP binding protein) (RALB), mRNA
EMPV1_07137	XM_003132480	LOC100522400	PREDICTED: Sus scrofa transmembrane 4 L6 family member 4-like (LOC100522400), mRNA	NM_004617.3	80.05	1614	248	28	1	1592	41	1602	0	1400	TM4SF4	Homo sapiens transmembrane 4 L six family member 4 (TM4SF4), mRNA
EMPV1_07143	XM_003354193	LOC100514094	PREDICTED: Sus scrofa FCH domain only protein 2-like (LOC100514094), mRNA	NM_001146032.1	90.3	2660	186	40	541	3156	814	3445	0	3417	FCHO2	Homo sapiens FCH domain only 2 (FCHO2), transcript variant 2, mRNA
EMPV1_07162	XM_003130528	LOC100521510	PREDICTED: Sus scrofa f-box only protein 27-like (LOC100521510), mRNA	NM_178820.3	69.69	749	183	14	51	774	118	847	4e-81	304	FBXO27	Homo sapiens F-box protein 27 (FBXO27), mRNA
EMPV1_07163	XM_003128917	LOC100524447	PREDICTED: Sus scrofa TBC1 domain family member 1-like (LOC100524447), mRNA	NM_015173.2	84.94	2019	231	19	1	2002	2392	4354	0	2251	TBC1D1	Homo sapiens TBC1 (tre-2/USP6, BUB2, cdc16) domain family, member 1 (TBC1D1), mRNA
EMPV1_07165	XM_003360635	LOC100622899	PREDICTED: Sus scrofa hydrolethalus syndrome protein 1-like (LOC100622899), mRNA	NM_001134793.1	83.46	1342	168	44	6	1326	749	2057	0	1238	HYLS1	Homo sapiens hydrolethalus syndrome 1 (HYLS1), transcript variant 2, mRNA
EMPV1_07166	XM_003358421	LOC100518989	PREDICTED: Sus scrofa putative ATP-dependent RNA helicase DHX30-like, transcript variant 2 (LOC100518989), mRNA	NM_014966.3	91.81	3896	305	14	1	3890	226	4113	0	5415	DHX30	Homo sapiens DEAH (Asp-Glu-Ala-His) box polypeptide 30 (DHX30), transcript variant 2, mRNA
EMPV1_07187	XM_003357986	LOC100622557	PREDICTED: Sus scrofa CMRF35-like molecule 1-like (LOC100622557), mRNA	NM_139018.3	71.37	908	210	14	6	891	109	988	2e-124	448	CD300LF	Homo sapiens CD300 molecule-like family member f (CD300LF), mRNA
EMPV1_07196	XM_003353489	LOC100127164	PREDICTED: Sus scrofa prostaglandin E receptor 2 subtype EP2, transcript variant 2 (LOC100127164), mRNA	NM_000956.3	83.3	1072	165	7	130	1198	33	1093	0	1108	PTGER2	Homo sapiens prostaglandin E receptor 2 (subtype EP2), 53kDa (PTGER2), mRNA
EMPV1_07208	XM_003358834	LOC100623734	PREDICTED: Sus scrofa sentrin-specific protease 7-like (LOC100623734), mRNA	NM_020654.3	89.71	3138	269	44	955	4062	151	3264	0	3956	SENP7	Homo sapiens SUMO1/sentrin specific peptidase 7 (SENP7), transcript variant 1, mRNA
EMPV1_07213	XM_003130672	LOC100524518	PREDICTED: Sus scrofa ciliary neurotrophic factor receptor subunit alpha-like (LOC100524518), mRNA	NM_147164.2	91.4	1930	148	9	14	1941	124	2037	0	2708	CNTFR	Homo sapiens ciliary neurotrophic factor receptor (CNTFR), transcript variant 1, mRNA
EMPV1_07223	XM_003357058	LOC100522692	PREDICTED: Sus scrofa 3-hydroxybutyrate dehydrogenase type 2-like, transcript variant 2 (LOC100522692), mRNA	NM_020139.3	88.39	956	91	17	213	1155	96	1044	0	1133	BDH2	Homo sapiens 3-hydroxybutyrate dehydrogenase, type 2 (BDH2), mRNA
EMPV1_07229	XM_003353613	LOC100621961	PREDICTED: Sus scrofa anaphase-promoting complex subunit CDC26-like (LOC100621961), mRNA	NM_139286.3	76.29	620	75	8	1	549	207	825	1e-135	486	CDC26	Homo sapiens cell division cycle 26 homolog (S. cerevisiae) (CDC26), mRNA
EMPV1_07233	XM_003135423	LOC100522722	PREDICTED: Sus scrofa putative MAGE domain-containing protein MAGEA13P-like (LOC100522722), mRNA	NM_001011543.1	73.12	904	207	9	113	980	581	1484	2e-148	527	MAGEA10	Homo sapiens melanoma antigen family A, 10 (MAGEA10), transcript variant 1, mRNA
EMPV1_07247	XM_003356621	LOC100622886	PREDICTED: Sus scrofa hypothetical protein LOC100622886 (LOC100622886), mRNA	NM_152733.2	92.63	353	20	6	143	493	921	1269	2e-140	503	BTBD9	Homo sapiens BTB (POZ) domain containing 9 (BTBD9), transcript variant 3, mRNA
EMPV1_07250	XM_001927417	LOC100154533	PREDICTED: Sus scrofa putative olfactory receptor 2B8-like (LOC100154533), mRNA	NM_001001657.1	66.37	901	290	7	30	925	30	922	1e-61	239	OR2Y1	Homo sapiens olfactory receptor, family 2, subfamily Y, member 1 (OR2Y1), mRNA
EMPV1_07276	XM_003129429	LOC100511945	PREDICTED: Sus scrofa olfactory receptor 2D3-like (LOC100511945), mRNA	NM_001004684.1	73.41	925	244	2	1	924	49	972	5e-156	553	OR2D3	Homo sapiens olfactory receptor, family 2, subfamily D, member 3 (OR2D3), mRNA
EMPV1_07296	XM_003121547	LOC100519994	PREDICTED: Sus scrofa creatine kinase U-type, mitochondrial-like, transcript variant 1 (LOC100519994), mRNA	NM_001015001.1	90.06	1550	119	25	73	1597	237	1776	0	1977	CKMT1A	Homo sapiens creatine kinase, mitochondrial 1A (CKMT1A), nuclear gene encoding mitochondrial protein, mRNA
EMPV1_07306	XM_003133037	LOC100525186	PREDICTED: Sus scrofa phytanoyl-CoA hydroxylase-interacting protein-like (LOC100525186), mRNA	NM_032439.3	90.11	2751	191	26	4	2692	372	3103	0	3690	PHYHIPL	Homo sapiens phytanoyl-CoA 2-hydroxylase interacting protein-like (PHYHIPL), transcript variant 1, mRNA
EMPV1_07316	XM_001925430	LOC100157121	PREDICTED: Sus scrofa uncharacterized protein C6orf118-like (LOC100157121), miscRNA	NM_144980.3	71.62	874	188	10	105	942	117	966	2e-130	468	C6orf118	Homo sapiens chromosome 6 open reading frame 118 (C6orf118), mRNA
EMPV1_07318	XM_003361640	LOC100623901	PREDICTED: Sus scrofa hypothetical protein LOC100623901 (LOC100623901), mRNA	NM_152726.2	88.69	398	43	2	592	988	309	705	4e-135	484	EFHA1	Homo sapiens EF-hand domain family, member A1 (EFHA1), mRNA
EMPV1_07324	XR_130373	LOC100627892	PREDICTED: Sus scrofa hypothetical LOC100627892 (LOC100627892), miscRNA	NR_000008.2	92.86	126	7	2	1266	1390	1	125	3e-44	182	SNORD22	Homo sapiens small nucleolar RNA, C/D box 22 (SNORD22), small nucleolar RNA
EMPV1_07342	XM_003127164	LOC100513285	PREDICTED: Sus scrofa proline-rich protein 19-like (LOC100513285), mRNA	NM_199285.2	81.02	1122	145	57	81	1177	371	1449	0	830	PRR19	Homo sapiens proline rich 19 (PRR19), mRNA
EMPV1_07357	XM_003133792	LOC100523289	PREDICTED: Sus scrofa olfactory receptor 12-like (LOC100523289), mRNA	NM_001005211.1	66.71	757	228	15	182	926	167	911	1e-44	183	OR9I1	Homo sapiens olfactory receptor, family 9, subfamily I, member 1 (OR9I1), mRNA
EMPV1_07362	XM_003129885	LOC100524387	PREDICTED: Sus scrofa protein FAM55B-like (LOC100524387), mRNA	NM_182495.5	85.77	752	107	0	50	801	1027	1778	0	874	FAM55B	Homo sapiens family with sequence similarity 55, member B (FAM55B), mRNA
EMPV1_07372	XM_003355046	LOC100622377	PREDICTED: Sus scrofa hypothetical protein LOC100622377 (LOC100622377), mRNA	NM_001144755.1	94.1	271	16	0	1071	1341	428	698	6e-114	412	MYBL1	Homo sapiens v-myb myeloblastosis viral oncogene Homolog (avian)-like 1 (MYBL1), transcript variant 2, mRNA
EMPV1_07396	XM_001925579	LOC100157139	PREDICTED: Sus scrofa glycosyltransferase 25 family member 3-like, transcript variant 1 (LOC100157139), mRNA	NM_016174.4	89.54	1606	142	26	239	1831	595	2187	0	2012	CERCAM	Homo sapiens cerebral endothelial cell adhesion molecule (CERCAM), mRNA
EMPV1_07398	XM_003129487	LOC100523983	PREDICTED: Sus scrofa putative olfactory receptor 52P1-like (LOC100523983), mRNA	NM_001005172.2	66.51	872	274	12	49	911	85	947	1e-55	219	OR52K2	Homo sapiens olfactory receptor, family 52, subfamily K, member 2 (OR52K2), mRNA
EMPV1_07401	XM_003123438	LOC100519945	PREDICTED: Sus scrofa olfactory receptor 7A10-like (LOC100519945), partial mRNA	NM_001005190.1	81.75	904	119	45	6	886	33	913	0	713	OR7A10	Homo sapiens olfactory receptor, family 7, subfamily A, member 10 (OR7A10), mRNA
EMPV1_07415	XM_003359899	LOC100620385	PREDICTED: Sus scrofa LAMP family protein C20orf103 homolog (LOC100620385), mRNA	NM_001199897.1	85.03	1082	115	43	58	1113	841	1901	0	1057	C20orf103	Homo sapiens chromosome 20 open reading frame 103 (C20orf103), transcript variant 2, mRNA
EMPV1_07423	XM_003129481	LOC100522886	PREDICTED: Sus scrofa putative olfactory receptor 56B2-like (LOC100522886), mRNA	NM_001005181.1	74.92	885	219	1	39	923	39	920	2e-168	594	OR56B4	Homo sapiens olfactory receptor, family 56, subfamily B, member 4 (OR56B4), mRNA
EMPV1_07439	XM_003133795	LOC100524176	PREDICTED: Sus scrofa olfactory receptor 12-like (LOC100524176), mRNA	NM_001005211.1	66	750	223	15	182	915	167	900	3e-39	165	OR9I1	Homo sapiens olfactory receptor, family 9, subfamily I, member 1 (OR9I1), mRNA
EMPV1_07442	XM_003128550	LOC100522330	PREDICTED: Sus scrofa large neutral amino acids transporter small subunit 2-like (LOC100522330), mRNA	NM_182728.1	87.96	1321	134	9	1	1311	30	1335	0	1647	SLC7A8	Homo sapiens solute carrier family 7 (amino acid transporter light chain, L system), member 8 (SLC7A8), transcript variant 2, mRNA
EMPV1_07445	XM_003354815	LOC100512959	PREDICTED: Sus scrofa serine/threonine-protein phosphatase 4 regulatory subunit 3B-like (LOC100512959), mRNA	NM_020463.2	95.77	1488	61	2	1653	3139	569	2055	0	2398	SMEK2	Homo sapiens SMEK Homolog 2, suppressor of mek1 (Dictyostelium) (SMEK2), transcript variant 2, mRNA
EMPV1_07446	XM_003125683	LOC100520241	PREDICTED: Sus scrofa olfactory receptor 10J1-like (LOC100520241), mRNA	NM_019897.2	89.29	56	4	2	360	414	419	473	3e-10	69.4	OR2S2	Homo sapiens olfactory receptor, family 2, subfamily S, member 2 (OR2S2), mRNA
EMPV1_07451	XM_003358010	LOC100626147	PREDICTED: Sus scrofa leucine-rich repeat-containing protein 37A-like (LOC100626147), mRNA	NM_052888.2	76.83	1709	278	91	1352	3004	1168	2814	0	854	LRRC37B	Homo sapiens leucine rich repeat containing 37B (LRRC37B), mRNA
EMPV1_07453	XM_003126911	LOC100518308	PREDICTED: Sus scrofa IST1 homolog (LOC100518308), mRNA	NM_014761.2	88.88	1484	125	31	215	1673	46	1514	0	1790	KIAA0174	Homo sapiens KIAA0174 (KIAA0174), mRNA
EMPV1_07459	XM_003130088	LOC100520212	PREDICTED: Sus scrofa condensin-2 complex subunit D3-like (LOC100520212), mRNA	NM_015261.2	82.76	232	39	1	14	245	4162	4392	4e-60	235	NCAPD3	Homo sapiens non-SMC condensin II complex, subunit D3 (NCAPD3), mRNA
EMPV1_07475	XM_003128370	LOC100152609	PREDICTED: Sus scrofa mitochondrial carrier homolog 1, transcript variant 2 (LOC100152609), mRNA	NM_014341.1	83.61	1977	205	21	32	1985	1	1881	0	2118	MTCH1	Homo sapiens mitochondrial carrier 1 (MTCH1), nuclear gene encoding mitochondrial protein, mRNA
EMPV1_07490	XR_131239	LOC100620527	PREDICTED: Sus scrofa nucleobindin-2-like (LOC100620527), miscRNA	NM_005013.2	90.12	1255	93	15	1	1250	172	1400	0	1602	NUCB2	Homo sapiens nucleobindin 2 (NUCB2), mRNA
EMPV1_07491	XM_003121934	LOC100512151	PREDICTED: Sus scrofa hypothetical protein LOC100512151 (LOC100512151), mRNA	NM_021965.3	72.03	1298	261	31	6	1245	2085	3338	0	657	PGM5	Homo sapiens phosphoglucomutase 5 (PGM5), mRNA
EMPV1_07500	XM_003134668	LOC100512024	PREDICTED: Sus scrofa testis-specific gene 13 protein-like (LOC100512024), mRNA	NM_052933.2	76.57	495	99	4	215	693	855	1348	4e-100	367	TSGA13	Homo sapiens testis specific, 13 (TSGA13), mRNA
EMPV1_07510	XM_003125841	LOC100517760	PREDICTED: Sus scrofa tyrosine-protein phosphatase non-receptor type 22-like (LOC100517760), mRNA	NM_001193431.1	86.28	2288	246	57	141	2397	220	2470	0	2427	PTPN22	Homo sapiens protein tyrosine phosphatase, non-receptor type 22 (lymphoid) (PTPN22), transcript variant 3, mRNA
EMPV1_07519	XM_003132269	LOC100514491	PREDICTED: Sus scrofa filamin-B-like (LOC100514491), mRNA	NM_001164317.1	91.35	5651	489	0	1	5651	37	5687	0	7986	FLNB	Homo sapiens filamin B, beta (FLNB), transcript variant 1, mRNA
EMPV1_07526	XM_003134178	LOC100523520	PREDICTED: Sus scrofa death-associated protein 1-like (LOC100523520), mRNA	NM_004394.2	71.88	1419	295	46	37	1384	66	1451	0	646	DAP	Homo sapiens death-associated protein (DAP), mRNA
EMPV1_07537	XM_003132905	LOC100523867	PREDICTED: Sus scrofa RBPJ-interacting and tubulin-associated protein-like (LOC100523867), mRNA	NM_032848.1	73.43	1573	306	22	434	1978	275	1763	0	955	C12orf52	Homo sapiens chromosome 12 open reading frame 52 (C12orf52), mRNA
EMPV1_07538	XM_001924601	LOC100156315	PREDICTED: Sus scrofa cadherin-24-like (LOC100156315), mRNA	NM_144985.3	87.95	3020	267	72	24	2993	461	3433	0	3470	CDH24	Homo sapiens cadherin 24, type 2 (CDH24), transcript variant 2, mRNA
EMPV1_07561	XM_003358497	LOC100625666	PREDICTED: Sus scrofa microphthalmia-associated transcription factor-like (LOC100625666), mRNA	NM_198159.2	91.96	485	34	5	11	493	37	518	0	675	MITF	Homo sapiens microphthalmia-associated transcription factor (MITF), transcript variant 1, mRNA
EMPV1_07566	XM_003130515	LOC100518679	PREDICTED: Sus scrofa BRO1 domain-containing protein BROX-like (LOC100518679), mRNA	NM_144695.2	83.81	247	40	0	35	281	1385	1631	2e-69	266	BROX	Homo sapiens BRO1 domain and CAAX motif containing (BROX), mRNA
EMPV1_07571	XM_003354514	LOC100621568	PREDICTED: Sus scrofa autism susceptibility gene 2 protein-like (LOC100621568), mRNA	NM_001127232.1	95.77	402	14	3	1	400	1007	1407	0	645	AUTS2	Homo sapiens autism susceptibility candidate 2 (AUTS2), transcript variant 3, mRNA
EMPV1_07576	XM_001927262	LOC100153886	PREDICTED: Sus scrofa olfactory receptor 11H6-like (LOC100153886), mRNA	NM_014565.2	83.08	65	9	2	757	820	703	766	6e-07	58.4	OR1A1	Homo sapiens olfactory receptor, family 1, subfamily A, member 1 (OR1A1), mRNA
EMPV1_07578	XM_003126994	LOC100521133	PREDICTED: Sus scrofa dnaJ homolog subfamily A member 2-like (LOC100521133), mRNA	NM_005880.3	93.56	1925	104	15	1	1917	17	1929	0	2850	DNAJA2	Homo sapiens DnaJ (Hsp40) Homolog, subfamily A, member 2 (DNAJA2), mRNA
EMPV1_07601	XM_003362071	LOC100627779	PREDICTED: Sus scrofa VIP36-like protein-like (LOC100627779), mRNA	NM_030805.3	81.9	2337	287	108	2	2262	66	2342	0	1849	LMAN2L	Homo sapiens lectin, mannose-binding 2-like (LMAN2L), transcript variant 2, mRNA
EMPV1_07612	XR_130976	LOC100513756	PREDICTED: Sus scrofa TPR and ankyrin repeat-containing protein 1-like (LOC100513756), miscRNA	NM_014831.2	85.43	3165	388	70	18	3147	5780	8906	0	3223	TRANK1	Homo sapiens tetratricopeptide repeat and ankyrin repeat containing 1 (TRANK1), mRNA
EMPV1_07625	XR_131268.1	LOC100513794	PREDICTED: Sus scrofa transmembrane BAX inhibitor motif-containing protein 4-like (LOC100513794), partial miscRNA	NM_016056.2	86.2	645	59	19	1	633	174	800	0	671	TMBIM4	Homo sapiens transmembrane BAX inhibitor motif containing 4 (TMBIM4), mRNA
EMPV1_07626	XM_003359076	LOC100623262	PREDICTED: Sus scrofa solute carrier family 15 member 4-like (LOC100623262), mRNA	NM_145648.3	84.98	1671	194	55	45	1692	92	1728	0	1642	SLC15A4	Homo sapiens solute carrier family 15, member 4 (SLC15A4), mRNA
EMPV1_07632	XM_003359809	LOC100626331	PREDICTED: Sus scrofa cyclin-dependent kinase 7-like (LOC100626331), mRNA	NM_001799.3	91.61	691	50	7	1	688	27	712	0	948	CDK7	Homo sapiens cyclin-dependent kinase 7 (CDK7), mRNA
EMPV1_07633	XM_003357059	LOC100524158	PREDICTED: Sus scrofa CDGSH iron-sulfur domain-containing protein 2-like (LOC100524158), mRNA	NM_001008388.4	91.39	511	37	7	5	512	18	524	0	693	CISD2	Homo sapiens CDGSH iron sulfur domain 2 (CISD2), mRNA
EMPV1_07639	XM_003129201	LOC100517044	PREDICTED: Sus scrofa serine/threonine-protein kinase PLK4-like, transcript variant 2 (LOC100517044), mRNA	NM_001190799.1	89.72	3053	272	9	1	3027	275	3311	0	4087	PLK4	Homo sapiens polo-like kinase 4 (PLK4), transcript variant 2, mRNA
EMPV1_07672	XM_003359324	LOC100623460	PREDICTED: Sus scrofa cytochrome P450 2C23-like (LOC100623460), mRNA	NM_001128925.1	72.62	336	88	4	9	342	966	1299	4e-43	178	CYP2C18	Homo sapiens cytochrome P450, family 2, subfamily C, polypeptide 18 (CYP2C18), transcript variant 2, mRNA
EMPV1_07676	XM_003131243	LOC100517117	PREDICTED: Sus scrofa cdc42 effector protein 4-like, transcript variant 1 (LOC100517117), mRNA	NM_012121.4	77.23	2148	332	42	35	2049	8	2131	0	1622	CDC42EP4	Homo sapiens CDC42 effector protein (Rho GTPase binding) 4 (CDC42EP4), mRNA
EMPV1_07681	XM_003356230	LOC100627656	PREDICTED: Sus scrofa protein FAM76A-like (LOC100627656), mRNA	NM_152660.2	95.46	573	23	1	1	570	42	614	0	911	FAM76A	Homo sapiens family with sequence similarity 76, member A (FAM76A), transcript variant 3, mRNA
EMPV1_07682	XM_003129109	LOC100525882	PREDICTED: Sus scrofa amphiregulin-like (LOC100525882), mRNA	NM_001657.2	85.33	702	85	1	141	824	167	868	0	814	AREG	Homo sapiens amphiregulin (AREG), mRNA
EMPV1_07705	XM_003126257	LOC100157122	PREDICTED: Sus scrofa Ormdl2 protein, transcript variant 2 (LOC100157122), mRNA	NM_014182.4	93.7	476	30	0	145	620	86	561	0	713	ORMDL2	Homo sapiens ORM1-like 2 (S. cerevisiae) (ORMDL2), mRNA
EMPV1_07721	XM_001927816	LOC100155237	PREDICTED: Sus scrofa glycoprotein m6b, transcript variant 1 (LOC100155237), mRNA	NM_001001995.1	84.55	2414	228	99	146	2479	27	2375	0	2257	GPM6B	Homo sapiens glycoprotein M6B (GPM6B), transcript variant 1, mRNA
EMPV1_07722	XM_003353584	LOC100624905	PREDICTED: Sus scrofa SH2 domain-containing adapter protein B-like (LOC100624905), mRNA	NM_003028.2	92.04	691	49	2	37	721	716	1406	0	994	SHB	Homo sapiens Src homology 2 domain containing adaptor protein B (SHB), mRNA
EMPV1_07738	XM_003131457	LOC100519443	PREDICTED: Sus scrofa keratin-associated protein 3-2-like (LOC100519443), mRNA	NM_033185.2	81.56	716	117	7	34	746	2	705	0	679	KRTAP3-3	Homo sapiens keratin associated protein 3-3 (KRTAP3-3), mRNA
EMPV1_07755	XM_003360228	LOC100513057	PREDICTED: Sus scrofa ras-related protein Rab-9A-like, transcript variant 2 (LOC100513057), mRNA	NM_001195328.1	85.91	1114	104	27	278	1362	183	1272	0	1138	RAB9A	Homo sapiens RAB9A, member RAS oncogene family (RAB9A), transcript variant 2, mRNA
EMPV1_07763	XM_003133255	LOC100520985	PREDICTED: Sus scrofa kynureninase-like (LOC100520985), partial mRNA	NM_001199241.1	86.92	757	90	4	1	748	946	1702	0	910	KYNU	Homo sapiens kynureninase (KYNU), transcript variant 3, mRNA
EMPV1_07767	XM_003124246	LOC100521185	PREDICTED: Sus scrofa AN1-type zinc finger protein 2A-like, transcript variant 2 (LOC100521185), mRNA	NM_182491.2	76.89	463	104	1	492	951	294	756	3e-95	351	ZFAND2A	Homo sapiens zinc finger, AN1-type domain 2A (ZFAND2A), mRNA
EMPV1_07771	XM_003123582	LOC100520892	PREDICTED: Sus scrofa olfactory receptor 2T33-like (LOC100520892), mRNA	NM_001005522.1	73.74	895	171	62	34	896	28	890	8e-78	292	OR2T8	Homo sapiens olfactory receptor, family 2, subfamily T, member 8 (OR2T8), mRNA
EMPV1_07773	XM_003354017	LOC100620815	PREDICTED: Sus scrofa scaffold attachment factor B1-like (LOC100620815), mRNA	NM_002967.3	88.85	1552	164	3	3	1551	1245	2790	0	2015	SAFB	Homo sapiens scaffold attachment factor B (SAFB), transcript variant 3, mRNA
EMPV1_07774	XM_003134303	LOC100516119	PREDICTED: Sus scrofa cystatin-13-like (LOC100516119), mRNA	NR_001279.2	76.69	519	111	4	231	743	441	955	2e-104	381	CSTT	Homo sapiens cystatin pseudogene (CSTT), non-coding RNA
EMPV1_07783	XM_003130396	LOC100521211	PREDICTED: Sus scrofa tyrosine-protein phosphatase non-receptor type 14-like (LOC100521211), mRNA	NM_005401.4	88.94	1871	207	0	562	2432	1323	3193	0	2441	PTPN14	Homo sapiens protein tyrosine phosphatase, non-receptor type 14 (PTPN14), mRNA
EMPV1_07788	XM_003361918	LOC100621345	PREDICTED: Sus scrofa disks large homolog 1-like (LOC100621345), partial mRNA	NM_001098424.1	95.2	1063	50	1	475	1536	670	1732	0	1679	DLG1	Homo sapiens discs, large Homolog 1 (Drosophila) (DLG1), transcript variant 1, mRNA
EMPV1_07803	XM_003124292	LOC100516001	PREDICTED: Sus scrofa oncomodulin-like (LOC100516001), mRNA	NM_001097622.1	84.48	496	56	12	133	612	85	575	3e-131	470	OCM	Homo sapiens oncomodulin (OCM), mRNA
EMPV1_07806	XM_003131206	LOC100525357	PREDICTED: Sus scrofa 28S ribosomal protein S7, mitochondrial-like, transcript variant 1 (LOC100525357), mRNA	NM_015971.3	80.36	1436	232	18	13	1430	1	1404	0	1283	MRPS7	Homo sapiens mitochondrial ribosomal protein S7 (MRPS7), nuclear gene encoding mitochondrial protein, mRNA
EMPV1_07832	XM_001928296	LOC100154120	PREDICTED: Sus scrofa olfactory receptor 2G6-like (LOC100154120), mRNA	NM_001001915.1	67.72	793	232	13	119	899	128	908	1e-61	239	OR2G2	Homo sapiens olfactory receptor, family 2, subfamily G, member 2 (OR2G2), mRNA
EMPV1_07837	XM_003130096	LOC100523914	PREDICTED: Sus scrofa zinc finger BED domain-containing protein 6-like (LOC100523914), mRNA	NM_001174108.1	90.61	2949	265	4	1	2946	1	2940	0	4062	ZBED6	Homo sapiens zinc finger, BED-type containing 6 (ZBED6), mRNA
EMPV1_07839	XM_003131076	LOC100526069	PREDICTED: Sus scrofa uncharacterized protein C13orf27-like, transcript variant 1 (LOC100526069), mRNA	NM_138779.3	91.91	1137	71	8	12	1131	23	1155	0	1618	C13orf27	Homo sapiens chromosome 13 open reading frame 27 (C13orf27), mRNA
EMPV1_07845	XM_003129256	LOC100517293	PREDICTED: Sus scrofa caspase-6-like (LOC100517293), mRNA	NM_001226.3	90.78	651	59	1	98	748	308	957	0	901	CASP6	Homo sapiens caspase 6, apoptosis-related cysteine peptidase (CASP6), transcript variant alpha, mRNA
EMPV1_07847	XM_003122566	LOC100519128	PREDICTED: Sus scrofa sororin-like (LOC100519128), mRNA	NM_080668.3	80.63	1182	148	57	1	1142	166	1306	0	839	CDCA5	Homo sapiens cell division cycle associated 5 (CDCA5), mRNA
EMPV1_07855	XM_003128453	LOC100524876	PREDICTED: Sus scrofa protein FAM103A1-like, transcript variant 2 (LOC100524876), mRNA	NM_031452.2	79.48	1067	122	20	282	1300	127	1144	0	935	FAM103A1	Homo sapiens family with sequence similarity 103, member A1 (FAM103A1), mRNA
EMPV1_07858	XM_001925635	LOC100156189	PREDICTED: Sus scrofa shootin-1-like, transcript variant 1 (LOC100156189), mRNA	NM_001127211.1	89.8	3538	264	77	15	3499	450	3943	0	4444	KIAA1598	Homo sapiens KIAA1598 (KIAA1598), transcript variant 1, mRNA
EMPV1_07887	XM_003130530	LOC100522029	PREDICTED: Sus scrofa gremlin-2-like (LOC100522029), mRNA	NM_022469.3	82.38	488	77	7	1	482	281	765	5e-131	470	GREM2	Homo sapiens gremlin 2 (GREM2), mRNA
EMPV1_07907	XM_003361441	LOC100625749	PREDICTED: Sus scrofa phosphoribosyl pyrophosphate synthase-associated protein 2-like (LOC100625749), mRNA	NM_002767.2	87.73	546	65	2	1	544	80	625	0	675	PRPSAP2	Homo sapiens phosphoribosyl pyrophosphate synthetase-associated protein 2 (PRPSAP2), mRNA
EMPV1_07910	XM_003126924	LOC100520788	PREDICTED: Sus scrofa centromere protein T-like (LOC100520788), mRNA	NM_025082.3	82.31	1905	240	74	6	1861	489	2345	0	1561	CENPT	Homo sapiens centromere protein T (CENPT), mRNA
EMPV1_07914	XM_003123041	LOC100519240	PREDICTED: Sus scrofa uncharacterized MFS-type transporter C19orf28-like (LOC100519240), mRNA	NM_001042680.1	86.55	1427	168	21	38	1449	165	1582	0	1550	C19orf28	Homo sapiens chromosome 19 open reading frame 28 (C19orf28), transcript variant 2, mRNA
EMPV1_07937	XM_003134060	LOC100525792	PREDICTED: Sus scrofa gamma-aminobutyric acid receptor subunit pi-like (LOC100525792), mRNA	NM_014211.2	89.12	1471	156	3	1	1470	54	1521	0	1921	GABRP	Homo sapiens gamma-aminobutyric acid (GABA) A receptor, pi (GABRP), mRNA
EMPV1_07950	XM_003131376	LOC100516574	PREDICTED: Sus scrofa homeobox protein MOX-1-like (LOC100516574), mRNA	NM_004527.3	89.23	771	83	0	1	771	30	800	0	1016	MEOX1	Homo sapiens mesenchyme homeobox 1 (MEOX1), transcript variant 1, mRNA
EMPV1_07958	NM_001078669	LOC780413	Sus scrofa N-acetylglucosaminyltransferase I.2 (LOC780413), mRNA	NM_017739.3	91.61	2633	204	16	7	2630	127	2751	0	3622	POMGNT1	Homo sapiens protein O-linked mannose beta1,2-N-acetylglucosaminyltransferase (POMGNT1), transcript variant 1, mRNA
EMPV1_07964	XM_001925514	LOC100156275	PREDICTED: Sus scrofa receptor-binding cancer antigen expressed on SiSo cells-like, transcript variant 2 (LOC100156275), mRNA	NM_198120.1	88.52	1289	103	32	335	1603	218	1481	0	1519	EBAG9	Homo sapiens estrogen receptor binding site associated, antigen, 9 (EBAG9), transcript variant 2, mRNA
EMPV1_07966	XM_003123292	LOC100512888	PREDICTED: Sus scrofa olfactory receptor 7C1-like (LOC100512888), mRNA	NM_001005191.2	79.31	923	133	55	691	1584	62	955	2e-168	593	OR7D4	Homo sapiens olfactory receptor, family 7, subfamily D, member 4 (OR7D4), mRNA
EMPV1_07967	XM_003357487	LOC100623586	PREDICTED: Sus scrofa multidrug resistance protein 2-like (LOC100623586), mRNA	NM_000443.3	88.97	2857	263	45	87	2917	1081	3911	0	3483	ABCB4	Homo sapiens ATP-binding cassette, sub-family B (MDR/TAP), member 4 (ABCB4), transcript variant A, mRNA
EMPV1_07983	XM_003359972	LOC100624616	PREDICTED: Sus scrofa endoplasmic reticulum-Golgi intermediate compartment protein 3-like (LOC100624616), mRNA	NM_198398.1	90.6	436	41	0	166	601	802	1237	2e-163	579	ERGIC3	Homo sapiens ERGIC and golgi 3 (ERGIC3), transcript variant 1, mRNA
EMPV1_07985	XM_003359420	LOC100623074	PREDICTED: Sus scrofa zinc finger E-box-binding homeobox 2-like (LOC100623074), mRNA	NM_001171653.1	97.4	1806	33	11	380	2183	3515	5308	0	3062	ZEB2	Homo sapiens zinc finger E-box binding homeobox 2 (ZEB2), transcript variant 2, mRNA
EMPV1_07987	XM_001928774	LOC100152647	PREDICTED: Sus scrofa coenzyme Q10 homolog B, transcript variant 1 (LOC100152647), mRNA	NM_025147.3	85.11	1249	114	47	10	1218	34	1250	0	1210	COQ10B	Homo sapiens coenzyme Q10 Homolog B (S. cerevisiae) (COQ10B), nuclear gene encoding mitochondrial protein, mRNA
EMPV1_08014	XM_003359771	LOC100621888	PREDICTED: Sus scrofa potassium/sodium hyperpolarization-activated cyclic nucleotide-gated channel 1-like (LOC100621888), mRNA	NM_021072.2	90.42	1117	89	13	119	1227	1809	2915	0	1454	HCN1	Homo sapiens hyperpolarization activated cyclic nucleotide-gated potassium channel 1 (HCN1), mRNA
EMPV1_08027	XM_003122299	LOC100523885	PREDICTED: Sus scrofa TM2 domain-containing protein 3-like, transcript variant 1 (LOC100523885), mRNA	NM_078474.2	86.91	1031	105	29	19	1031	49	1067	0	1129	TM2D3	Homo sapiens TM2 domain containing 3 (TM2D3), transcript variant 1, mRNA
EMPV1_08028	NM_001044569	LOC733634	Sus scrofa aldo-keto reductase family 1 member C1-like (LOC733634), mRNA	NM_001353.5	84.28	884	119	20	27	900	210	1083	0	845	AKR1C1	Homo sapiens aldo-keto reductase family 1, member C1 (dihydrodiol dehydrogenase 1; 20-alpha (3-alpha)-hydroxysteroid dehydrogenase) (AKR1C1), mRNA
EMPV1_08033	XM_003133989	LOC100524405	PREDICTED: Sus scrofa DNA excision repair protein ERCC-8-like (LOC100524405), mRNA	NM_000082.3	91.61	608	51	0	16	623	15	622	0	866	ERCC8	Homo sapiens excision repair cross-complementing rodent repair deficiency, complementation group 8 (ERCC8), transcript variant 1, mRNA
EMPV1_08037	XM_003129157	LOC100521282	PREDICTED: Sus scrofa rho GTPase-activating protein 10-like (LOC100521282), mRNA	NM_024605.3	82.91	515	83	4	361	874	1883	2393	1e-145	518	ARHGAP10	Homo sapiens Rho GTPase activating protein 10 (ARHGAP10), mRNA
EMPV1_08039	XM_003355433	LOC100622478	PREDICTED: Sus scrofa nck-associated protein 1-like (LOC100622478), partial mRNA	NM_001184976.1	93.85	781	46	2	1	780	266	1045	0	1175	NCKAP1L	Homo sapiens NCK-associated protein 1-like (NCKAP1L), transcript variant 2, mRNA
EMPV1_08043	XM_003354651	LOC100524368	PREDICTED: Sus scrofa peroxisomal 2,4-dienoyl-CoA reductase-like, transcript variant 2 (LOC100524368), mRNA	NM_020664.3	81.04	886	168	0	135	1020	100	985	0	841	DECR2	Homo sapiens 2,4-dienoyl CoA reductase 2, peroxisomal (DECR2), mRNA
EMPV1_08086	XM_003125474	LOC100517649	PREDICTED: Sus scrofa HEAT repeat-containing protein 7A-like (LOC100517649), mRNA	NM_207414.2	80.05	1920	280	92	35	1902	68	1936	0	1328	FLJ43860	Homo sapiens FLJ43860 protein (FLJ43860), mRNA
EMPV1_08091	XM_003129441	LOC100515562	PREDICTED: Sus scrofa olfactory receptor 52N2-like (LOC100515562), mRNA	NM_001005174.1	86.07	926	129	0	1	926	1	926	0	1088	OR52N2	Homo sapiens olfactory receptor, family 52, subfamily N, member 2 (OR52N2), mRNA
EMPV1_08098	XM_003125037	LOC100522368	PREDICTED: Sus scrofa exocyst complex component 6B-like (LOC100522368), partial mRNA	NM_015189.1	92.5	1546	110	6	1047	2589	1052	2594	0	2207	EXOC6B	Homo sapiens exocyst complex component 6B (EXOC6B), mRNA
EMPV1_08108	XM_003123219	LOC100511005	PREDICTED: Sus scrofa GATA-type zinc finger protein 1-like (LOC100511005), mRNA	NM_001103167.1	78.62	795	97	45	399	1144	1005	1775	7e-128	459	ZGLP1	Homo sapiens zinc finger, GATA-like protein 1 (ZGLP1), mRNA
EMPV1_08117	XM_003131344	LOC100524519	PREDICTED: Sus scrofa protein HEXIM2-like (LOC100524519), mRNA	NM_144608.1	85.26	1099	135	6	399	1471	212	1309	0	1249	HEXIM2	Homo sapiens hexamthylene bis-acetamide inducible 2 (HEXIM2), mRNA
EMPV1_08122	XM_003355462	LOC100519313	PREDICTED: Sus scrofa serine/threonine-protein phosphatase 6 regulatory ankyrin repeat subunit C-like (LOC100519313), mRNA	NM_173595.3	95.86	1933	76	4	14	1944	1391	3321	0	3123	ANKRD52	Homo sapiens ankyrin repeat domain 52 (ANKRD52), mRNA
EMPV1_08128	XM_003130916	LOC100516691	PREDICTED: Sus scrofa uncharacterized protein C13orf26-like (LOC100516691), mRNA	NM_152325.1	85.56	381	55	0	20	400	487	867	8e-122	439	C13orf26	Homo sapiens chromosome 13 open reading frame 26 (C13orf26), mRNA
EMPV1_08134	XR_130600	LOC100625850	PREDICTED: Sus scrofa histone H2A.J-like (LOC100625850), miscRNA	NM_177925.2	91.57	439	28	8	44	477	98	532	8e-170	599	H2AFJ	Homo sapiens H2A histone family, member J (H2AFJ), transcript variant 1, mRNA
EMPV1_08144	XM_003357859	LOC100622008	PREDICTED: Sus scrofa protein aurora borealis-like (LOC100622008), mRNA	NM_024808.2	84.11	2095	241	68	27	2075	104	2152	0	1940	C13orf34	Homo sapiens chromosome 13 open reading frame 34 (C13orf34), mRNA
EMPV1_08145	XM_003358805	LOC100624928	PREDICTED: Sus scrofa spindle and centriole-associated protein 1-like (LOC100624928), partial mRNA	NM_144718.3	86.52	2366	248	51	1	2338	292	2614	0	2536	SPICE1	Homo sapiens spindle and centriole associated protein 1 (SPICE1), mRNA
EMPV1_08152	XM_003357669	LOC100622149	PREDICTED: Sus scrofa voltage-dependent L-type calcium channel subunit alpha-1S-like (LOC100622149), partial mRNA	NM_000069.2	88.01	3136	307	61	1	3106	2757	5853	0	3644	CACNA1S	Homo sapiens calcium channel, voltage-dependent, L type, alpha 1S subunit (CACNA1S), mRNA
EMPV1_08154	XM_003125433	LOC100522800	PREDICTED: Sus scrofa ATP-dependent DNA helicase Q4-like (LOC100522800), mRNA	NM_004260.3	78.82	2663	383	163	1	2586	43	2601	0	1626	RECQL4	Homo sapiens RecQ protein-like 4 (RECQL4), mRNA
EMPV1_08171	XM_003356320	LOC100626636	PREDICTED: Sus scrofa gap junction alpha-9 protein-like (LOC100626636), mRNA	NR_037633.1	86.07	1622	187	36	1	1605	291	1890	0	1707	GJA9-MYCBP	Homo sapiens GJA9-MYCBP readthrough (GJA9-MYCBP), transcript variant 1, non-coding RNA
EMPV1_08178	XR_130508	LOC100622207	PREDICTED: Sus scrofa histone H3.3-like (LOC100622207), miscRNA	NM_002107.4	95.36	560	26	0	1	560	20	579	0	891	H3F3A	Homo sapiens H3 histone, family 3A (H3F3A), mRNA
EMPV1_08182	XM_003123951.2	LOC100515014	PREDICTED: Sus scrofa cell division cycle protein 23 homolog (LOC100515014), mRNA	NM_004661.3	90.58	2102	162	27	80	2161	102	2187	0	2752	CDC23	Homo sapiens cell division cycle 23Homolog (S. cerevisiae) (CDC23), mRNA
EMPV1_08196	XM_003357422.1	LOC100623095	PREDICTED: Sus scrofa uncharacterized protein C7orf62-like (LOC100623095), mRNA	NM_152706.2	81.55	878	161	1	53	930	87	963	0	850	C7orf62	Homo sapiens chromosome 7 open reading frame 62 (C7orf62), mRNA
EMPV1_08257	XM_003123633	LOC100517458	PREDICTED: Sus scrofa mesoderm induction early response protein 2-like (LOC100517458), mRNA	NM_017550.1	86.87	1165	133	20	217	1371	19	1173	0	1286	MIER2	Homo sapiens mesoderm induction early response 1, family member 2 (MIER2), mRNA
EMPV1_08260	XM_003122567	LOC100519293	PREDICTED: Sus scrofa SAC3 domain-containing protein 1-like (LOC100519293), mRNA	NM_013299.3	83.18	1201	160	39	133	1312	382	1561	0	1061	SAC3D1	Homo sapiens SAC3 domain containing 1 (SAC3D1), mRNA
EMPV1_08279	XM_003128664	LOC100514113	PREDICTED: Sus scrofa capucin-like (LOC100514113), mRNA	NM_001105579.1	86.29	773	104	2	1	773	249	1019	0	910	SYNDIG1L	Homo sapiens synapse differentiation inducing 1-like (SYNDIG1L), mRNA
EMPV1_08300	XM_001928257	LOC100157343	PREDICTED: Sus scrofa olfactory receptor 5V1-like (LOC100157343), mRNA	NM_030876.5	83.2	875	125	22	26	889	111	974	0	782	OR5V1	Homo sapiens olfactory receptor, family 5, subfamily V, member 1 (OR5V1), mRNA
EMPV1_08311	XM_003128328	LOC100520439	PREDICTED: Sus scrofa HLA class II histocompatibility antigen, DO beta chain-like (LOC100520439), mRNA	NM_002120.3	78.59	1322	236	14	1	1280	53	1369	0	1088	HLA-DOB	Homo sapiens major histocompatibility complex, class II, DO beta (HLA-DOB), mRNA
EMPV1_08314	XM_003125472	LOC100517090	PREDICTED: Sus scrofa hypothetical protein LOC100517090 (LOC100517090), mRNA	NM_017570.3	89.46	2695	261	23	2953	5635	869	3552	0	3382	OPLAH	Homo sapiens 5-oxoprolinase (ATP-hydrolysing) (OPLAH), mRNA
EMPV1_08315	XM_003131777	LOC100515687	PREDICTED: Sus scrofa beta-crystallin A3-like (LOC100515687), mRNA	NM_005208.4	92.58	795	55	2	5	795	3	797	0	1162	CRYBA1	Homo sapiens crystallin, beta A1 (CRYBA1), mRNA
EMPV1_08332	XM_001924526	LOC100152541	PREDICTED: Sus scrofa PQ-loop repeat-containing protein 1-like (LOC100152541), mRNA	NM_025078.4	86.8	826	91	18	168	984	172	988	0	905	PQLC1	Homo sapiens PQ loop repeat containing 1 (PQLC1), transcript variant 1, mRNA
EMPV1_08334	XM_003129519	LOC100517595	PREDICTED: Sus scrofa olfactory receptor 52Z1-like (LOC100517595), mRNA	NM_001005163.2	66.63	872	274	10	52	915	74	936	2e-59	232	OR52D1	Homo sapiens olfactory receptor, family 52, subfamily D, member 1 (OR52D1), mRNA
EMPV1_08364	XM_003353523	LOC100517569	PREDICTED: Sus scrofa lysine-specific demethylase 4C-like (LOC100517569), partial mRNA	NM_015061.3	91.63	418	35	0	219	636	3361	3778	5e-169	596	KDM4C	Homo sapiens lysine (K)-specific demethylase 4C (KDM4C), transcript variant 1, mRNA
EMPV1_08365	XM_003134744	LOC100512820	PREDICTED: Sus scrofa hyaluronidase-4-like (LOC100512820), mRNA	NR_002731.1	85.06	1011	123	2	1	1011	1	983	0	1159	HYALP1	Homo sapiens hyaluronoglucosaminidase pseudogene 1 (HYALP1), non-coding RNA
EMPV1_08379	XM_003360038	LOC100626186	PREDICTED: Sus scrofa exportin-2-like (LOC100626186), mRNA	NM_001316.2	94.95	396	20	0	8	403	805	1200	3e-176	621	CSE1L	Homo sapiens CSE1 chromosome segregation 1-like (yeast) (CSE1L), mRNA
EMPV1_08382	XM_003128765	LOC100525471	PREDICTED: Sus scrofa olfactory receptor 4N2-like (LOC100525471), mRNA	NM_001004723.1	86.15	924	128	0	1	924	1	924	0	1090	OR4N2	Homo sapiens olfactory receptor, family 4, subfamily N, member 2 (OR4N2), mRNA
EMPV1_08390	XM_003359540	LOC100623766	PREDICTED: Sus scrofa dipeptidyl peptidase 4-like (LOC100623766), mRNA	NM_001935.3	87.87	470	44	13	2	464	464	927	8e-152	540	DPP4	Homo sapiens dipeptidyl-peptidase 4 (DPP4), mRNA
EMPV1_08392	XM_003134573	LOC100521480	PREDICTED: Sus scrofa glutathione S-transferase kappa 1-like, transcript variant 1 (LOC100521480), mRNA	NM_015917.2	83.07	815	116	7	145	938	79	892	0	836	GSTK1	Homo sapiens glutathione S-transferase kappa 1 (GSTK1), nuclear gene encoding mitochondrial protein, transcript variant 1, mRNA
EMPV1_08398	XM_003127110	LOC100515483	PREDICTED: Sus scrofa 26S proteasome non-ATPase regulatory subunit 8-like (LOC100515483), mRNA	NM_002812.4	86.26	1405	134	43	1	1367	53	1436	0	1471	PSMD8	Homo sapiens proteasome (prosome, macropain) 26S subunit, non-ATPase, 8 (PSMD8), mRNA
EMPV1_08407	XM_003124177	LOC100516851	PREDICTED: Sus scrofa olfactory receptor 4C11-like (LOC100516851), mRNA	NM_001004700.2	87.85	938	100	14	1	931	26	956	0	1088	OR4C11	Homo sapiens olfactory receptor, family 4, subfamily C, member 11 (OR4C11), mRNA
EMPV1_08409	XM_003125041.2	LOC100523368	PREDICTED: Sus scrofa v-type proton ATPase subunit B, kidney isoform-like (LOC100523368), mRNA	NM_001692.3	91.59	1355	108	6	10	1361	262	1613	0	1866	ATP6V1B1	Homo sapiens ATPase, H+ transporting, lysosomal 56/58kDa, V1 subunit B1 (ATP6V1B1), mRNA
EMPV1_08413	XM_003124127	LOC100522425	PREDICTED: Sus scrofa olfactory receptor 5M3-like (LOC100522425), mRNA	NM_001004742.2	88.1	941	96	16	1	933	42	974	0	1103	OR5M3	Homo sapiens olfactory receptor, family 5, subfamily M, member 3 (OR5M3), mRNA
EMPV1_08418	XM_003357032	LOC100517044	PREDICTED: Sus scrofa serine/threonine-protein kinase PLK4-like (LOC100517044), mRNA	NM_001190801.1	89.8	3255	261	51	1	3212	4	3230	0	4106	PLK4	Homo sapiens polo-like kinase 4 (PLK4), transcript variant 3, mRNA
EMPV1_08441	XM_003125224	LOC100521443	PREDICTED: Sus scrofa cdc42 effector protein 3-like, transcript variant 1 (LOC100521443), mRNA	NM_006449.3	85.89	2126	194	79	81	2157	724	2792	0	2167	CDC42EP3	Homo sapiens CDC42 effector protein (Rho GTPase binding) 3 (CDC42EP3), mRNA
EMPV1_08445	XM_003128075	LOC100519374	PREDICTED: Sus scrofa putative uncharacterized protein C1orf210-like, transcript variant 1 (LOC100519374), mRNA	NM_001164829.1	83.7	497	63	15	354	840	67	555	1e-125	453	C1orf210	Homo sapiens chromosome 1 open reading frame 210 (C1orf210), transcript variant 2, mRNA
EMPV1_08460	XM_003128806	LOC100514302	PREDICTED: Sus scrofa LETM1 and EF-hand domain-containing protein 1, mitochondrial-like (LOC100514302), mRNA	NM_012318.2	81.35	2611	381	29	1	2533	115	2697	0	2479	LETM1	Homo sapiens leucine zipper-EF-hand containing transmembrane protein 1 (LETM1), nuclear gene encoding mitochondrial protein, mRNA
EMPV1_08473	XM_003133340.2	LOC100515762	PREDICTED: Sus scrofa long-chain-fatty-acid--CoA ligase 1-like (LOC100515762), mRNA	NM_001995.2	87.2	1148	121	26	30	1164	172	1306	0	1282	ACSL1	Homo sapiens acyl-CoA synthetase long-chain family member 1 (ACSL1), mRNA
EMPV1_08490	XM_001929124	LOC100154801	PREDICTED: Sus scrofa hepatoma-derived growth factor-related protein 3-like (LOC100154801), mRNA	NM_016073.2	93.41	1745	79	25	100	1824	239	1967	0	2553	HDGFRP3	Homo sapiens hepatoma-derived growth factor, related protein 3 (HDGFRP3), mRNA
EMPV1_08507	XM_003359349	LOC100037948	PREDICTED: Sus scrofa Kv channel interacting protein 2 (LOC100037948), mRNA	NM_173191.2	85.62	1690	157	64	1	1640	353	2006	0	1696	KCNIP2	Homo sapiens Kv channel interacting protein 2 (KCNIP2), transcript variant 2, mRNA
EMPV1_08518	XM_003359062	LOC100158040	PREDICTED: Sus scrofa Uncharacterized protein C4orf27 homolog (LOC100158040), mRNA	NM_017867.2	87.35	506	56	8	72	573	62	563	2e-161	573	C4orf27	Homo sapiens chromosome 4 open reading frame 27 (C4orf27), mRNA
EMPV1_08527	XR_130348	LOC100524970	PREDICTED: Sus scrofa olfactory receptor 1L6-like (LOC100524970), miscRNA	NM_001005235.1	86.05	946	112	20	238	1173	1	936	0	998	OR1L4	Homo sapiens olfactory receptor, family 1, subfamily L, member 4 (OR1L4), mRNA
EMPV1_08542	XR_131287	LOC100625273	PREDICTED: Sus scrofa activating signal cointegrator 1 complex subunit 3-like (LOC100625273), partial miscRNA	NM_006828.2	90.34	2733	224	35	1	2719	330	3036	0	3581	ASCC3	Homo sapiens activating signal cointegrator 1 complex subunit 3 (ASCC3), transcript variant 1, mRNA
EMPV1_08543	XM_003135059	LOC100523295	PREDICTED: Sus scrofa regucalcin-like, transcript variant 1 (LOC100523295), mRNA	NM_004683.4	86.38	1138	145	5	31	1161	333	1467	0	1341	RGN	Homo sapiens regucalcin (senescence marker protein-30) (RGN), transcript variant 1, mRNA
EMPV1_08554	XM_003134657	LOC100525318	PREDICTED: Sus scrofa hypothetical protein LOC100525318 (LOC100525318), mRNA	NM_014149.3	92.37	524	40	0	84	607	50	573	0	765	WDR91	Homo sapiens WD repeat domain 91 (WDR91), mRNA
EMPV1_08559	XM_001927846	LOC100158155	PREDICTED: Sus scrofa cytochrome P450 1A1-like (LOC100158155), mRNA	NM_000499.3	80.96	2542	330	124	133	2585	130	2606	0	1871	CYP1A1	Homo sapiens cytochrome P450, family 1, subfamily A, polypeptide 1 (CYP1A1), mRNA
EMPV1_08562	XM_003129498	LOC100511274	PREDICTED: Sus scrofa olfactory receptor 51I2-like (LOC100511274), mRNA	NM_001004754.2	86.05	939	131	0	1	939	82	1020	0	1103	OR51I2	Homo sapiens olfactory receptor, family 51, subfamily I, member 2 (OR51I2), mRNA
EMPV1_08590	XM_003354792	LOC100627903	PREDICTED: Sus scrofa calcineurin subunit B type 1-like (LOC100627903), mRNA	NM_000945.3	96.17	470	18	0	44	513	436	905	0	769	PPP3R1	Homo sapiens protein phosphatase 3, regulatory subunit B, alpha (PPP3R1), mRNA
EMPV1_08593	XM_003358946	LOC100622454	PREDICTED: Sus scrofa intersectin-1-like (LOC100622454), mRNA	NM_001001132.1	91.81	1417	114	2	8	1423	450	1865	0	1973	ITSN1	Homo sapiens intersectin 1 (SH3 domain protein) (ITSN1), transcript variant 2, mRNA
EMPV1_08598	XM_003361219	LOC100623145	PREDICTED: Sus scrofa 40S ribosomal protein S17-like (LOC100623145), partial mRNA	NM_001199057.1	91.24	194	17	0	166	359	186	379	7e-72	273	RPS17L	Homo sapiens ribosomal protein S17-like (RPS17L), mRNA
EMPV1_08621	XM_003361833.1	LOC100623751	PREDICTED: Sus scrofa ribosomal protein S6 kinase alpha-5-like (LOC100623751), partial mRNA	NM_004755.2	85.56	2908	320	74	305	3158	1022	3883	0	2989	RPS6KA5	Homo sapiens ribosomal protein S6 kinase, 90kDa, polypeptide 5 (RPS6KA5), transcript variant 1, mRNA
EMPV1_08624	XM_003135185	LOC100525624	PREDICTED: Sus scrofa nucleosome assembly protein 1-like 2-like (LOC100525624), mRNA	NR_027291.1	79.63	712	124	5	637	1344	1105	1799	6e-178	627	NAP1L6	Homo sapiens nucleosome assembly protein 1-like 6 (NAP1L6), non-coding RNA
EMPV1_08625	XM_003129951	LOC100522389	PREDICTED: Sus scrofa coiled-coil domain-containing protein 153-like (LOC100522389), mRNA	NM_001145018.1	84.59	623	95	1	32	653	76	698	0	688	CCDC153	Homo sapiens coiled-coil domain containing 153 (CCDC153), mRNA
EMPV1_08627	XR_131229	LOC100524005	PREDICTED: Sus scrofa zinc finger protein 674-like (LOC100524005), miscRNA	NM_001039891.2	85.09	2006	225	59	329	2284	253	2234	0	1982	ZNF674	Homo sapiens zinc finger protein 674 (ZNF674), transcript variant 1, mRNA
EMPV1_08634	XM_001929514	LOC100157153	PREDICTED: Sus scrofa radial spoke head protein 9 homolog (LOC100157153), mRNA	NM_152732.4	89.4	896	87	8	3	893	8	900	0	1122	RSPH9	Homo sapiens radial spoke head 9 Homolog (Chlamydomonas) (RSPH9), transcript variant 1, mRNA
EMPV1_08638	XM_003129979	LOC100512427	PREDICTED: Sus scrofa CXADR-like membrane protein-like (LOC100512427), mRNA	NM_024769.2	86.97	1297	145	9	100	1388	546	1826	0	1559	CLMP	Homo sapiens CXADR-like membrane protein (CLMP), mRNA
EMPV1_08640	XM_003129612.1	LOC100524945	PREDICTED: Sus scrofa RNA polymerase II subunit A C-terminal domain phosphatase SSU72-like (LOC100524945), mRNA	NM_014188.2	71.21	580	165	2	10	588	332	910	1e-75	286	SSU72	Homo sapiens SSU72 RNA polymerase II CTD phosphatase Homo log (S. cerevisiae) (SSU72), mRNA
EMPV1_08646	XM_003132187	LOC100522829	PREDICTED: Sus scrofa ATR-interacting protein-like (LOC100522829), mRNA	NM_130384.1	87.22	2442	303	4	191	2626	46	2484	0	2989	ATRIP	Homo sapiens ATR interacting protein (ATRIP), transcript variant 1, mRNA
EMPV1_08647	XM_003121147	LOC100518635	PREDICTED: Sus scrofa uncharacterized protein C6orf72 homolog (LOC100518635), mRNA	NM_138785.3	88.27	375	35	9	7	376	739	1109	8e-123	440	C6orf72	Homo sapiens chromosome 6 open reading frame 72 (C6orf72), mRNA
EMPV1_08651	XM_003354964	LOC100627184	PREDICTED: Sus scrofa zinc finger protein 696-like (LOC100627184), mRNA	NM_030895.2	83.4	777	113	16	417	1185	766	1534	0	706	ZNF696	Homo sapiens zinc finger protein 696 (ZNF696), mRNA
EMPV1_08652	XM_001925999	LOC100155086	PREDICTED: Sus scrofa vacuolar protein sorting 26, transcript variant 1 (LOC100155086), mRNA	NM_004896.3	86.57	2755	211	110	4	2685	31	2699	0	2891	VPS26A	Homo sapiens vacuolar protein sorting 26 Homolog A (S. pombe) (VPS26A), transcript variant 1, mRNA
EMPV1_08653	XM_003357963	LOC100623170	PREDICTED: Sus scrofa exocyst complex component 7-like, transcript variant 4 (LOC100623170), mRNA	NM_001145299.2	90.77	2242	192	15	26	2258	63	2298	0	2979	EXOC7	Homo sapiens exocyst complex component 7 (EXOC7), transcript variant 6, mRNA
EMPV1_08654	XM_003360034	LOC100624326	PREDICTED: Sus scrofa thyrotropin-releasing hormone receptor-like (LOC100624326), mRNA	NM_003301.4	70.42	213	61	2	728	939	848	1059	1e-17	93.3	TRHR	Homo sapiens thyrotropin-releasing hormone receptor (TRHR), mRNA
EMPV1_08660	XM_003129977	LOC100512064	PREDICTED: Sus scrofa olfactory receptor 8B3-like (LOC100512064), mRNA	NM_001005467.1	73.97	899	229	3	19	916	19	913	1e-157	558	OR8B3	Homo sapiens olfactory receptor, family 8, subfamily B, member 3 (OR8B3), mRNA
EMPV1_08665	XM_001929029	LOC100153972	PREDICTED: Sus scrofa ras-related protein Rab-8B-like (LOC100153972), mRNA	NM_016530.2	85.37	1196	113	38	352	1512	220	1388	0	1182	RAB8B	Homo sapiens RAB8B, member RAS oncogene family (RAB8B), mRNA
EMPV1_08676	XM_003360148	LOC100622672	PREDICTED: Sus scrofa zinc finger protein 800-like (LOC100622672), mRNA	NM_176814.3	93.67	2654	115	39	266	2900	1014	3633	0	3921	ZNF800	Homo sapiens zinc finger protein 800 (ZNF800), mRNA
EMPV1_08683	XM_003135500	LOC100511675	PREDICTED: Sus scrofa olfactory receptor 6C2-like (LOC100511675), mRNA	NM_054105.1	77.21	939	214	0	1	939	1	939	0	729	OR6C2	Homo sapiens olfactory receptor, family 6, subfamily C, member 2 (OR6C2), mRNA
EMPV1_08688	XM_003133419	LOC100522709	PREDICTED: Sus scrofa uridine phosphorylase 2-like (LOC100522709), mRNA	NM_001135098.1	79.44	1649	256	26	52	1675	645	2235	0	1404	UPP2	Homo sapiens uridine phosphorylase 2 (UPP2), transcript variant 2, mRNA
EMPV1_08693	XM_003129472	LOC100521285	PREDICTED: Sus scrofa olfactory receptor 52E5-like (LOC100521285), mRNA	NM_001005167.1	71.44	893	235	12	102	984	18	900	2e-117	425	OR52E6	Homo sapiens olfactory receptor, family 52, subfamily E, member 6 (OR52E6), mRNA
EMPV1_08701	XM_003356562	LOC100620153	PREDICTED: Sus scrofa zinc finger protein 184-like, transcript variant 2 (LOC100620153), mRNA	NM_007149.2	89.53	2817	234	51	213	3000	242	3026	0	3511	ZNF184	Homo sapiens zinc finger protein 184 (ZNF184), mRNA
EMPV1_08703	XM_003127858	LOC100525756	PREDICTED: Sus scrofa DNA-directed RNA polymerase II subunit RPB11-like (LOC100525756), mRNA	NM_006234.4	81.58	380	66	2	1	377	75	453	1e-99	365	POLR2J	Homo sapiens polymerase (RNA) II (DNA directed) polypeptide J, 13.3kDa (POLR2J), mRNA
EMPV1_08708	XM_003124910	LOC100524554	PREDICTED: Sus scrofa uncharacterized protein C2orf64 homolog (LOC100524554), mRNA	NM_001008215.1	83.87	434	43	21	71	490	75	495	1e-106	388	C2orf64	Homo sapiens chromosome 2 open reading frame 64 (C2orf64), mRNA
EMPV1_08723	XR_130856	LOC100522267	PREDICTED: Sus scrofa multidrug resistance protein 1-like (LOC100522267), miscRNA	NM_000927.4	87.77	3198	318	59	588	3744	1195	4360	0	3672	ABCB1	Homo sapiens ATP-binding cassette, sub-family B (MDR/TAP), member 1 (ABCB1), mRNA
EMPV1_08725	XM_003130512	LOC100518142	PREDICTED: Sus scrofa TATA box-binding protein-associated factor RNA polymerase I subunit A-like (LOC100518142), mRNA	NM_005681.3	81.88	1667	249	15	1	1631	210	1859	0	1626	TAF1A	Homo sapiens TATA box binding protein (TBP)-associated factor, RNA polymerase I, A, 48kDa (TAF1A), transcript variant 1, mRNA
EMPV1_08742	XM_003127161	LOC100512661	PREDICTED: Sus scrofa cornifelin-like, transcript variant 2 (LOC100512661), mRNA	NM_032488.3	85.74	491	38	24	108	569	52	539	9e-137	490	CNFN	Homo sapiens cornifelin (CNFN), mRNA
EMPV1_08760	XM_003133542	LOC100514687	PREDICTED: Sus scrofa 3-hydroxyisobutyryl-CoA hydrolase, mitochondrial-like (LOC100514687), mRNA	NM_014362.3	85.55	595	67	5	1	594	1052	1628	0	681	HIBCH	Homo sapiens 3-hydroxyisobutyryl-CoA hydrolase (HIBCH), nuclear gene encoding mitochondrial protein, transcript variant 1, mRNA
EMPV1_08761	XM_003124662	LOC100517703	PREDICTED: Sus scrofa u11/U12 small nuclear ribonucleoprotein 25 kDa protein-like (LOC100517703), partial mRNA	NM_024571.3	88.16	397	47	0	22	418	177	573	3e-132	473	SNRNP25	Homo sapiens small nuclear ribonucleoprotein 25kDa (U11/U12) (SNRNP25), mRNA
EMPV1_08771	XM_003357722	LOC100513225	PREDICTED: Sus scrofa BAG family molecular chaperone regulator 1-like, transcript variant 2 (LOC100513225), mRNA	NM_004323.5	81.6	1636	200	87	364	1938	405	2000	0	1260	BAG1	Homo sapiens BCL2-associated athanogene (BAG1), transcript variant 1, mRNA
EMPV1_08778	XM_003123613	LOC100513720	PREDICTED: Sus scrofa guanylate kinase-like (LOC100513720), mRNA	NM_001159390.1	85.52	656	83	12	12	661	68	717	0	675	GUK1	Homo sapiens guanylate kinase 1 (GUK1), transcript variant 1, mRNA
EMPV1_08784	XM_001924372	LOC100152083	PREDICTED: Sus scrofa putative olfactory receptor ENSP00000348552-like (LOC100152083), mRNA	NM_001004483.1	75.58	946	169	59	28	942	28	942	2e-113	411	OR13C8	Homo sapiens olfactory receptor, family 13, subfamily C, member 8 (OR13C8), mRNA
EMPV1_08808	XM_001927126	LOC100154752	PREDICTED: Sus scrofa olfactory receptor 6C3-like (LOC100154752), mRNA	NM_054104.1	72.11	760	158	54	161	893	158	890	1e-43	180	OR6C3	Homo sapiens olfactory receptor, family 6, subfamily C, member 3 (OR6C3), mRNA
EMPV1_08812	XM_003133761	LOC100515865	PREDICTED: Sus scrofa COP9 signalosome complex subunit 8-like, transcript variant 1 (LOC100515865), mRNA	NM_006710.4	77.53	1687	287	34	2	1621	444	2105	0	1263	COPS8	Homo sapiens COP9 constitutive photomorphogenic homolog subunit 8 (Arabidopsis) (COPS8), transcript variant 1, mRNA
EMPV1_08813	XM_003356725.1	LOC100625636	PREDICTED: Sus scrofa olfactory receptor 4K15-like (LOC100625636), mRNA	NM_001005486.1	87.58	604	73	2	140	741	444	1047	0	744	OR4K15	Homo sapiens olfactory receptor, family 4, subfamily K, member 15 (OR4K15), mRNA
EMPV1_08815	XR_131345	LOC100621385	PREDICTED: Sus scrofa grainyhead-like protein 1 homolog (LOC100621385), miscRNA	NM_198182.2	89.01	801	84	4	1208	2006	1184	1982	0	989	GRHL1	Homo sapiens grainyhead-like 1 (Drosophila) (GRHL1), mRNA
EMPV1_08824	XR_130344.1	LOC100522418	PREDICTED: Sus scrofa ubiquitin-40S ribosomal protein S27a-like (LOC100522418), miscRNA	NM_001177413.1	90.38	447	37	5	52	496	208	650	4e-165	582	RPS27A	Homo sapiens ribosomal protein S27a (RPS27A), transcript variant 3, mRNA
EMPV1_08830	XM_003360606	LOC100627457	PREDICTED: Sus scrofa glutamyl-tRNA(Gln) amidotransferase subunit A homolog, transcript variant 1 (LOC100627457), mRNA	NM_018292.4	90.04	1727	144	22	9	1724	23	1732	0	2211	QRSL1	Homo sapiens glutaminyl-tRNA synthase (glutamine-hydrolyzing)-like 1 (QRSL1), mRNA
EMPV1_08834	XM_003127894	LOC100518847	PREDICTED: Sus scrofa nucleolar protein 4-like (LOC100518847), mRNA	NM_001198549.1	92.63	1560	108	6	1	1556	19	1575	0	2237	NOL4	Homo sapiens nucleolar protein 4 (NOL4), transcript variant 5, mRNA
EMPV1_08837	XM_003353521	LOC100153161	PREDICTED: Sus scrofa multiple PDZ domain protein-like (LOC100153161), mRNA	NM_003829.3	86.76	3949	425	32	3431	7317	3503	7415	0	4708	MPDZ	Homo sapiens multiple PDZ domain protein (MPDZ), mRNA
EMPV1_08849	XM_003354145	LOC100512037	PREDICTED: Sus scrofa armadillo repeat-containing protein 6-like, transcript variant 3 (LOC100512037), mRNA	NM_001199196.1	83.47	1518	200	35	205	1707	505	1986	0	1365	ARMC6	Homo sapiens armadillo repeat containing 6 (ARMC6), transcript variant 1, mRNA
EMPV1_08852	XM_003361754	LOC100624305	PREDICTED: Sus scrofa hypothetical protein LOC100624305 (LOC100624305), mRNA	NM_015933.3	84.52	155	18	2	28	179	61	212	2e-40	168	CCDC72	Homo sapiens coiled-coil domain containing 72 (CCDC72), mRNA
EMPV1_08853	XM_003135332	LOC100513257	PREDICTED: Sus scrofa a-kinase anchor protein 17B-like (LOC100513257), mRNA	NR_027383.1	69.82	487	133	6	440	919	632	1111	4e-50	201	AKAP17A	Homo sapiens A kinase (PRKA) anchor protein 17A (AKAP17A), transcript variant 2, non-coding RNA
EMPV1_08854	XM_003356803	LOC100626081	PREDICTED: Sus scrofa tryptophanyl-tRNA synthetase, cytoplasmic-like (LOC100626081), partial mRNA	NM_213646.1	91.28	298	26	0	496	793	1321	1618	2e-111	407	WARS	Homo sapiens tryptophanyl-tRNA synthetase (WARS), transcript variant 4, mRNA
EMPV1_08878	XM_001926815	LOC100156418	PREDICTED: Sus scrofa carbonic anhydrase 5B, mitochondrial-like (LOC100156418), mRNA	NM_007220.3	90.02	1012	85	16	100	1103	68	1071	0	1295	CA5B	Homo sapiens carbonic anhydrase VB, mitochondrial (CA5B), nuclear gene encoding mitochondrial protein, mRNA
EMPV1_08881	XM_003357190.1	LOC100624455	PREDICTED: Sus scrofa protein phosphatase methylesterase 1-like (LOC100624455), mRNA	NM_016147.1	87.56	2491	233	65	46	2497	1	2453	0	2811	PPME1	Homo sapiens protein phosphatase methylesterase 1 (PPME1), mRNA
EMPV1_08893	XM_003123789	LOC100521777	PREDICTED: Sus scrofa ankyrin repeat domain-containing protein 32-like (LOC100521777), partial mRNA	NM_032290.3	94.59	481	24	2	1	480	195	674	0	743	ANKRD32	Homo sapiens ankyrin repeat domain 32 (ANKRD32), mRNA
EMPV1_08896	XM_003121486	LOC100512080	PREDICTED: Sus scrofa transcription factor 12-like, transcript variant 2 (LOC100512080), mRNA	NM_207037.1	94.98	3945	152	31	997	4926	874	4787	0	6146	TCF12	Homo sapiens transcription factor 12 (TCF12), transcript variant 2, mRNA
EMPV1_08909	XM_003131152	LOC100512857	PREDICTED: Sus scrofa charged multivesicular body protein 6-like (LOC100512857), mRNA	NM_024591.4	88.66	582	64	1	108	687	141	722	0	749	CHMP6	Homo sapiens chromatin modifying protein 6 (CHMP6), mRNA
EMPV1_08928	XR_130691	LOC100624954	PREDICTED: Sus scrofa hypothetical LOC100624954 (LOC100624954), miscRNA	NM_005119.3	93.08	881	53	3	1	881	422	1294	0	1282	THRAP3	Homo sapiens thyroid hormone receptor associated protein 3 (THRAP3), mRNA
EMPV1_08942	XM_003355212	LOC100623622	PREDICTED: Sus scrofa pleckstrin homology domain-containing family O member 1-like (LOC100623622), mRNA	NM_016274.4	90.57	806	62	11	13	813	804	1600	0	1055	PLEKHO1	Homo sapiens pleckstrin Homology domain containing, family O member 1 (PLEKHO1), mRNA
EMPV1_08945	XM_003128694	LOC100151911	PREDICTED: Sus scrofa golgin subfamily A member 5-like (LOC100151911), mRNA	NM_005113.2	86.14	2756	344	17	7	2743	28	2764	0	3209	GOLGA5	Homo sapiens golgin A5 (GOLGA5), mRNA
EMPV1_08950	XM_003356159	LOC100627120	PREDICTED: Sus scrofa EF-hand domain-containing protein D2-like (LOC100627120), mRNA	NM_024329.5	88.18	1066	86	33	9	1050	39	1088	0	1234	EFHD2	Homo sapiens EF-hand domain family, member D2 (EFHD2), mRNA
EMPV1_08967	XR_130577	LOC100523493	PREDICTED: Sus scrofa cytoskeleton-associated protein 4-like (LOC100523493), miscRNA	NM_006825.3	75.87	2118	302	147	1146	3164	1029	3036	0	887	CKAP4	Homo sapiens cytoskeleton-associated protein 4 (CKAP4), mRNA
EMPV1_08976	XM_003353184	LOC100624733	PREDICTED: Sus scrofa hypothetical protein LOC100624733 (LOC100624733), mRNA	NM_139165.1	70.61	558	149	2	488	1033	109	663	5e-71	271	RAET1E	Homo sapiens retinoic acid early transcript 1E (RAET1E), mRNA
EMPV1_08982	XM_003358360	LOC100626707	PREDICTED: Sus scrofa integrin alpha-9-like (LOC100626707), mRNA	NM_002207.2	90.96	1360	104	19	347	1696	2206	3556	0	1812	ITGA9	Homo sapiens integrin, alpha 9 (ITGA9), mRNA
EMPV1_08985	XM_003353720	LOC100512761	PREDICTED: Sus scrofa olfactory receptor 10AG1-like (LOC100512761), mRNA	NM_001005491.1	75	892	215	4	46	933	1	888	6e-168	592	OR10AG1	Homo sapiens olfactory receptor, family 10, subfamily AG, member 1 (OR10AG1), mRNA
EMPV1_09001	XM_003134829	LOC100517019	PREDICTED: Sus scrofa juxtaposed with another zinc finger protein 1-like (LOC100517019), mRNA	NM_175061.3	94.07	540	32	0	1	540	434	973	0	830	JAZF1	Homo sapiens JAZF zinc finger 1 (JAZF1), mRNA
EMPV1_09003	XM_003135523	LOC100517800	PREDICTED: Sus scrofa histone H2A-Bbd type 2/3-like (LOC100517800), mRNA	NM_080720.1	73.09	353	87	3	170	515	7	358	1e-50	203	H2AFB3	Homo sapiens H2A histone family, member B3 (H2AFB3), mRNA
EMPV1_09016	XM_003353859	LOC100622833	PREDICTED: Sus scrofa macrophage-expressed gene 1 protein-like (LOC100622833), mRNA	NM_001039396.1	73.28	116	31	0	917	1032	972	1087	2e-10	69.8	MPEG1	Homo sapiens macrophage expressed 1 (MPEG1), mRNA
EMPV1_09035	XM_003126327	LOC100520134	PREDICTED: Sus scrofa kinesin heavy chain isoform 5A-like (LOC100520134), mRNA	NM_004984.2	94.77	2866	146	4	630	3493	337	3200	0	4458	KIF5A	Homo sapiens kinesin family member 5A (KIF5A), mRNA
EMPV1_09036	XM_003355956	LOC100515263	PREDICTED: Sus scrofa SUMO-activating enzyme subunit 1-like, transcript variant 2 (LOC100515263), mRNA	NM_005500.2	80.36	1151	153	64	479	1586	736	1856	0	806	SAE1	Homo sapiens SUMO1 activating enzyme subunit 1 (SAE1), transcript variant 1, mRNA
EMPV1_09044	XM_003124162	LOC100514157	PREDICTED: Sus scrofa olfactory receptor 1013-like (LOC100514157), mRNA	NM_001005213.1	85.67	914	102	28	12	909	12	912	0	935	OR9G1	Homo sapiens olfactory receptor, family 9, subfamily G, member 1 (OR9G1), mRNA
EMPV1_09058	XM_003356325	LOC100627873	PREDICTED: Sus scrofa microtubule-actin cross-linking factor 1, isoforms 1/2/3/5-like (LOC100627873), mRNA	NM_012090.4	92.75	855	43	10	335	1186	16139	16977	0	1218	MACF1	Homo sapiens microtubule-actin crosslinking factor 1 (MACF1), transcript variant 1, mRNA
EMPV1_09063	XM_003356053	LOC100623347	PREDICTED: Sus scrofa leukocyte immunoglobulin-like receptor subfamily A member 6-like, transcript variant 1 (LOC100623347), mRNA	NM_006864.2	81.56	1215	167	56	74	1259	184	1370	0	950	LILRB3	Homo sapiens leukocyte immunoglobulin-like receptor, subfamily B (with TM and ITIM domains), member 3 (LILRB3), transcript variant 2, mRNA
EMPV1_09069	XM_003124123	LOC100521717	PREDICTED: Sus scrofa olfactory receptor 1038-like (LOC100521717), mRNA	NM_001004744.1	87.19	937	106	14	18	947	21	950	0	1053	OR5R1	Homo sapiens olfactory receptor, family 5, subfamily R, member 1 (OR5R1), mRNA
EMPV1_09083	XM_003121584	LOC100516584	PREDICTED: Sus scrofa calcium-binding protein p22-like (LOC100516584), mRNA	NM_007236.4	82.43	1400	162	57	125	1487	494	1846	0	1146	CHP	Homo sapiens calcium binding protein P22 (CHP), mRNA
EMPV1_09089	XM_001925463	LOC100156275	PREDICTED: Sus scrofa receptor-binding cancer antigen expressed on SiSo cells-like, transcript variant 1 (LOC100156275), mRNA	NM_198120.1	88.72	1489	115	40	1	1465	22	1481	0	1770	EBAG9	Homo sapiens estrogen receptor binding site associated, antigen, 9 (EBAG9), transcript variant 2, mRNA
EMPV1_09095	XM_003361467	LOC100621172	PREDICTED: Sus scrofa zinc finger protein 184-like (LOC100621172), mRNA	NM_030613.2	76.02	709	126	42	802	1488	1203	1889	7e-88	327	ZFP2	Homo sapiens zinc finger protein 2 Homolog (mouse) (ZFP2), mRNA
EMPV1_09100	XM_003127131	LOC100520248	PREDICTED: Sus scrofa EP300-interacting inhibitor of differentiation 2-like (LOC100520248), mRNA	NM_153232.3	75.58	987	162	22	262	1183	406	1378	0	666	EID2	Homo sapiens EP300 interacting inhibitor of differentiation 2 (EID2), mRNA
EMPV1_09111	XM_003358785	LOC100625259	PREDICTED: Sus scrofa coiled-coil domain-containing protein 14-like (LOC100625259), mRNA	NM_022757.4	83.2	2310	265	94	445	2680	797	3057	0	2002	CCDC14	Homo sapiens coiled-coil domain containing 14 (CCDC14), mRNA
EMPV1_09121	XM_003130051	LOC100512428	PREDICTED: Sus scrofa prostate and testis expressed protein 1-like (LOC100512428), mRNA	NM_138294.2	83.59	256	42	0	323	578	140	395	7e-72	273	PATE1	Homo sapiens prostate and testis expressed 1 (PATE1), mRNA
EMPV1_09122	XM_003133541	LOC100513955	PREDICTED: Sus scrofa asparagine synthetase domain-containing protein 1-like (LOC100513955), mRNA	NM_019048.2	86.85	1955	252	2	1	1950	435	2389	0	2363	ASNSD1	Homo sapiens asparagine synthetase domain containing 1 (ASNSD1), mRNA
EMPV1_09123	XM_001928615	LOC100154959	PREDICTED: Sus scrofa olfactory receptor 4K3-like (LOC100154959), mRNA	NM_001004712.1	72.93	809	210	6	100	902	100	905	4e-126	453	OR4K14	Homo sapiens olfactory receptor, family 4, subfamily K, member 14 (OR4K14), mRNA
EMPV1_09130	XM_003123975	LOC100520896	PREDICTED: Sus scrofa eukaryotic peptide chain release factor subunit 1-like (LOC100520896), mRNA	NM_004730.2	94.7	3718	135	41	1	3690	5	3688	0	5718	ETF1	Homo sapiens eukaryotic translation termination factor 1 (ETF1), mRNA
EMPV1_09131	XM_003122457	LOC100511242	PREDICTED: Sus scrofa hypothetical protein LOC100511242, transcript variant 1 (LOC100511242), mRNA	NM_025124.2	91.37	452	39	0	12	463	24	475	2e-176	619	TMEM134	Homo sapiens transmembrane protein 134 (TMEM134), transcript variant 1, mRNA
EMPV1_09132	XR_115970	LOC100525925	PREDICTED: Sus scrofa hypothetical LOC100525925 (LOC100525925), miscRNA	NM_052848.1	83.02	483	48	28	639	1102	2033	2500	8e-112	407	CCDC97	Homo sapiens coiled-coil domain containing 97 (CCDC97), mRNA
EMPV1_09148	XM_003123066	LOC100523947	PREDICTED: Sus scrofa endophilin-A2-like (LOC100523947), mRNA	NM_003025.3	89.92	1309	101	21	1	1304	26	1308	0	1657	SH3GL1	Homo sapiens SH3-domain GRB2-like 1 (SH3GL1), transcript variant 1, mRNA
EMPV1_09150	XM_003357921	LOC100522636	PREDICTED: Sus scrofa ras-related protein Rab-40B-like (LOC100522636), mRNA	NM_006822.2	87.58	829	97	6	1	826	127	952	0	955	RAB40B	Homo sapiens RAB40B, member RAS oncogene family (RAB40B), mRNA
EMPV1_09153	XM_003135223	LOC100525551	PREDICTED: Sus scrofa ubiquitin-conjugating enzyme E2 D2-like (LOC100525551), mRNA	NM_003339.2	76.75	443	103	0	1	443	627	1069	2e-90	334	UBE2D2	Homo sapiens ubiquitin-conjugating enzyme E2D 2 (UBE2D2), transcript variant 1, mRNA
EMPV1_09154	XM_003353482	LOC100623266	PREDICTED: Sus scrofa atlastin-1-like (LOC100623266), mRNA	NM_181598.3	93.38	680	42	2	1	677	88	767	0	1018	ATL1	Homo sapiens atlastin GTPase 1 (ATL1), transcript variant 2, mRNA
EMPV1_09165	XM_003125811	LOC100519190	PREDICTED: Sus scrofa neuroblastoma breakpoint family member 6-like (LOC100519190), mRNA	NM_001143989.2	76.71	425	86	5	174	593	296	712	1e-82	309	NBPF4	Homo sapiens neuroblastoma breakpoint family, member 4 (NBPF4), mRNA
EMPV1_09193	XM_003131887	LOC100523398	PREDICTED: Sus scrofa protein spinster homolog 2-like (LOC100523398), mRNA	NM_001124758.1	91.78	1654	135	1	1	1654	5	1657	0	2367	SPNS2	Homo sapiens spinster homolog 2 (Drosophila) (SPNS2), mRNA
EMPV1_09211	XM_003122734	LOC100524301	PREDICTED: Sus scrofa olfactory receptor 5AN1-like (LOC100524301), mRNA	NM_001004729.1	84.43	931	117	28	1	917	1	917	0	891	OR5AN1	Homo sapiens olfactory receptor, family 5, subfamily AN, member 1 (OR5AN1), mRNA
EMPV1_09219	XM_003355596	LOC100155342	PREDICTED: Sus scrofa Ubiquitin isopeptidase T, transcript variant 2 (LOC100155342), mRNA	NM_001098536.1	90.74	3186	231	48	5	3150	21	3182	0	4191	USP5	Homo sapiens ubiquitin specific peptidase 5 (isopeptidase T) (USP5), transcript variant 1, mRNA
EMPV1_09222	XM_003129488	LOC100524159	PREDICTED: Sus scrofa putative olfactory receptor 52P1-like (LOC100524159), mRNA	NM_001005177.3	67.49	366	111	6	568	929	526	887	8e-21	104	OR52R1	Homo sapiens olfactory receptor, family 52, subfamily R, member 1 (OR52R1), mRNA
EMPV1_09241	XM_003358211	LOC100621074	PREDICTED: Sus scrofa sarcoplasmic/endoplasmic reticulum calcium ATPase 3-like (LOC100621074), mRNA	NM_005173.2	79.83	838	97	52	27	808	2761	3582	4e-153	545	ATP2A3	Homo sapiens ATPase, Ca++ transporting, ubiquitous (ATP2A3), transcript variant 1, mRNA
EMPV1_09247	XM_003358407	LOC100622661	PREDICTED: Sus scrofa c-C chemokine receptor type 5-like (LOC100622661), mRNA	NM_000579.3	87.99	1066	114	14	1	1059	358	1416	0	1247	CCR5	Homo sapiens chemokine (C-C motif) receptor 5 (CCR5), transcript variant A, mRNA
EMPV1_09251	XM_003131354	LOC100512070	PREDICTED: Sus scrofa glucose-6-phosphatase 3-like (LOC100512070), mRNA	NM_138387.3	86.66	1469	181	8	8	1470	115	1574	0	1743	G6PC3	Homo sapiens glucose 6 phosphatase, catalytic, 3 (G6PC3), transcript variant 1, mRNA
EMPV1_09258	XM_003355024	LOC100625690	PREDICTED: Sus scrofa protein FAM92A1-like (LOC100625690), mRNA	NM_145269.3	85.37	376	38	12	5	378	757	1117	3e-102	374	FAM92A1	Homo sapiens family with sequence similarity 92, member A1 (FAM92A1), mRNA
EMPV1_09259	XM_003124238	LOC100519764	PREDICTED: Sus scrofa platelet-derived growth factor subunit A-like (LOC100519764), mRNA	NM_002607.5	85.58	1429	143	40	1	1385	671	2080	0	1439	PDGFA	Homo sapiens platelet-derived growth factor alpha polypeptide (PDGFA), transcript variant 1, mRNA
EMPV1_09261	XM_003355769	LOC100620116	PREDICTED: Sus scrofa peptide deformylase, mitochondrial-like (LOC100620116), mRNA	NM_022341.1	80.73	1095	143	51	329	1381	70	1138	0	791	PDF	Homo sapiens peptide deformylase (mitochondrial) (PDF), nuclear gene encoding mitochondrial protein, mRNA
EMPV1_09274	XM_003129492	LOC100524884	PREDICTED: Sus scrofa olfactory receptor 52H1-like (LOC100524884), mRNA	NM_001005289.1	74.52	891	227	0	7	897	31	921	3e-165	583	OR52H1	Homo sapiens olfactory receptor, family 52, subfamily H, member 1 (OR52H1), mRNA
EMPV1_09275	XM_003357733	LOC100622029	PREDICTED: Sus scrofa poly(A) RNA polymerase, mitochondrial-like (LOC100622029), mRNA	NM_018109.3	82.84	921	124	26	1	897	1060	1970	0	795	MTPAP	Homo sapiens mitochondrial poly(A) polymerase (MTPAP), nuclear gene encoding mitochondrial protein, mRNA
EMPV1_09283	XM_003354517	LOC100622993	PREDICTED: Sus scrofa BTB/POZ domain-containing protein KCTD7-like (LOC100622993), mRNA	NM_153033.4	91.13	992	79	8	38	1024	67	1054	0	1336	KCTD7	Homo sapiens potassium channel tetramerisation domain containing 7 (KCTD7), transcript variant 1, mRNA
EMPV1_09286	XM_003132986	LOC100523213	PREDICTED: Sus scrofa immunoglobulin lambda-like polypeptide 5-like (LOC100523213), mRNA	NM_001178126.1	74.56	790	176	11	1	770	275	1059	1e-137	491	IGLL5	Homo sapiens immunoglobulin lambda-like polypeptide 5 (IGLL5), transcript variant 1, mRNA
EMPV1_09294	XR_131111	LOC100624101	PREDICTED: Sus scrofa hypothetical LOC100624101 (LOC100624101), miscRNA	NM_004807.2	86.26	313	22	16	7	312	3966	3668	7e-86	320	HS6ST1	Homo sapiens heparan sulfate 6-O-sulfotransferase 1 (HS6ST1), mRNA
EMPV1_09295	XM_003121289	LOC100519344	PREDICTED: Sus scrofa probable arginyl-tRNA synthetase, mitochondrial-like (LOC100519344), mRNA	NM_020320.3	91.83	1469	113	7	70	1535	358	1822	0	2041	RARS2	Homo sapiens arginyl-tRNA synthetase 2, mitochondrial (RARS2), nuclear gene encoding mitochondrial protein, mRNA
EMPV1_09303	XM_001927979	LOC100156161	PREDICTED: Sus scrofa tetraspan 2 (LOC100156161), mRNA	NM_005725.4	84.7	2013	209	59	9	1956	31	2009	0	1919	TSPAN2	Homo sapiens tetraspanin 2 (TSPAN2), mRNA
EMPV1_09304	XM_003125967	LOC100521448	PREDICTED: Sus scrofa ataxin-10-like (LOC100521448), mRNA	NM_013236.3	82.52	612	107	0	339	950	383	994	3e-176	621	ATXN10	Homo sapiens ataxin 10 (ATXN10), transcript variant 1, mRNA
EMPV1_09308	XR_130555	LOC100620826	PREDICTED: Sus scrofa G patch domain-containing protein 4-like (LOC100620826), miscRNA	NM_182679.2	77.54	1438	208	84	99	1455	473	1876	0	760	GPATCH4	Homo sapiens G patch domain containing 4 (GPATCH4), transcript variant 2, mRNA
EMPV1_09313	XM_003353532	LOC100626649	PREDICTED: Sus scrofa KN motif and ankyrin repeat domain-containing protein 1-like (LOC100626649), mRNA	NM_153186.3	88.38	1428	148	2	225	1649	339	1751	0	1835	KANK1	Homo sapiens KN motif and ankyrin repeat domains 1 (KANK1), transcript variant 2, mRNA
EMPV1_09314	XM_003123833	LOC100516959	PREDICTED: Sus scrofa receptor expression-enhancing protein 5-like, transcript variant 1 (LOC100516959), mRNA	NM_005669.4	80.03	696	78	34	4	654	499	1178	7e-128	459	REEP5	Homo sapiens receptor accessory protein 5 (REEP5), mRNA
EMPV1_09327	XM_003358950	LOC100623640	PREDICTED: Sus scrofa biotin--protein ligase-like (LOC100623640), mRNA	NM_001242785.1	86.6	582	70	8	1	578	2172	2749	2e-180	636	HLCS	Homo sapiens holocarboxylase synthetase (biotin-(proprionyl-CoA-carboxylase (ATP-hydrolysing)) ligase) (HLCS), transcript variant 2, mRNA
EMPV1_09354	XM_003127905	LOC100522145	PREDICTED: Sus scrofa cytochrome P450 4A11-like (LOC100522145), mRNA	NM_000778.3	82.54	1604	213	63	1	1571	33	1602	0	1349	CYP4A11	Homo sapiens cytochrome P450, family 4, subfamily A, polypeptide 11 (CYP4A11), mRNA
EMPV1_09371	XM_003359259.1	LOC100154486	PREDICTED: Sus scrofa tetraspanin-14-like, transcript variant 2 (LOC100154486), mRNA	NM_001128309.1	87.82	632	55	18	1	617	108	732	0	721	TSPAN14	Homo sapiens tetraspanin 14 (TSPAN14), transcript variant 2, mRNA
EMPV1_09374	XM_003122041	LOC100155489	PREDICTED: Sus scrofa inversin-like (LOC100155489), mRNA	NM_014425.2	88.46	2980	279	58	363	3311	485	3430	0	3537	INVS	Homo sapiens inversin (INVS), transcript variant 1, mRNA
EMPV1_09392	XM_001928821	LOC100153641	PREDICTED: Sus scrofa translocator protein 2-like (LOC100153641), mRNA	NM_001159726.1	82.32	526	80	11	3	523	110	627	6e-124	444	TSPO2	Homo sapiens translocator protein 2 (TSPO2), transcript variant 2, mRNA
EMPV1_09395	XM_001925147	LOC100152865	PREDICTED: Sus scrofa uncharacterized protein KIAA0889-like (LOC100152865), mRNA	NM_080627.2	90.01	4323	384	43	112	4413	1031	5326	0	5546	KIAA0889	Homo sapiens KIAA0889 (KIAA0889), transcript variant 1, mRNA
EMPV1_09404	XR_130559	LOC100157113	PREDICTED: Sus scrofa nuclear pore membrane glycoprotein 210-like (LOC100157113), miscRNA	NM_001159484.1	91.14	3069	250	22	38	3095	122	3179	0	4141	NUP210L	Homo sapiens nucleoporin 210kDa-like (NUP210L), transcript variant 2, mRNA
EMPV1_09416	XM_003355810	LOC100622382	PREDICTED: Sus scrofa Bardet-Biedl syndrome 2 protein homolog (LOC100622382), mRNA	NM_031885.3	88.88	2447	216	48	10	2431	352	2767	0	2961	BBS2	Homo sapiens Bardet-Biedl syndrome 2 (BBS2), mRNA
EMPV1_09430	XM_003121544	LOC100519285	PREDICTED: Sus scrofa WD repeat-containing protein 76-like (LOC100519285), mRNA	NM_024908.3	87.27	2129	214	46	28	2137	144	2234	0	2377	WDR76	Homo sapiens WD repeat domain 76 (WDR76), transcript variant 1, mRNA
EMPV1_09432	XM_003355315	LOC100620671	PREDICTED: Sus scrofa translocator protein-like, transcript variant 1 (LOC100620671), mRNA	NM_000714.4	80.14	836	130	13	4	808	33	863	0	733	TSPO	Homo sapiens translocator protein (18kDa) (TSPO), transcript variant PBR, mRNA
EMPV1_09433	XM_003121950	LOC100155547	PREDICTED: Sus scrofa abhydrolase domain-containing protein FAM108B1-like (LOC100155547), mRNA	NM_001025780.1	88.42	2436	168	82	1	2384	12	2385	0	2832	FAM108B1	Homo sapiens family with sequence similarity 108, member B1 (FAM108B1), transcript variant 2, mRNA
EMPV1_09444	XM_001929561	LOC100157118	PREDICTED: Sus scrofa 39S ribosomal protein L14, mitochondrial-like, transcript variant 1 (LOC100157118), mRNA	NM_032111.2	85.36	608	70	17	8	607	24	620	2e-174	612	MRPL14	Homo sapiens mitochondrial ribosomal protein L14 (MRPL14), nuclear gene encoding mitochondrial protein, mRNA
EMPV1_09452	XM_003354588	LOC100513787	PREDICTED: Sus scrofa transmembrane channel-like protein 7-like (LOC100513787), mRNA	NM_024847.3	88.44	2120	210	35	645	2745	196	2299	0	2525	TMC7	Homo sapiens transmembrane channel-like 7 (TMC7), transcript variant 1, mRNA
EMPV1_09453	XM_003121778.1	LOC100525849	PREDICTED: Sus scrofa trafficking protein particle complex subunit 6B-like, transcript variant 1 (LOC100525849), mRNA	NM_001079537.1	89.31	823	65	21	25	836	91	901	0	1011	TRAPPC6B	Homo sapiens trafficking protein particle complex 6B (TRAPPC6B), transcript variant 1, mRNA
EMPV1_09454	XM_003354164	LOC100624463	PREDICTED: Sus scrofa guanylate kinase-like (LOC100624463), mRNA	NM_001242839.1	85.1	584	77	10	1	579	79	657	9e-167	588	GUK1	Homo sapiens guanylate kinase 1 (GUK1), transcript variant 4, mRNA
EMPV1_09461	XM_003127405	LOC100519316	PREDICTED: Sus scrofa myeloid-associated differentiation marker-like, transcript variant 2 (LOC100519316), mRNA	NM_138373.3	86.76	1095	123	20	23	1106	73	1156	0	1199	MYADM	Homo sapiens myeloid-associated differentiation marker (MYADM), transcript variant 2, mRNA
EMPV1_09463	XM_003134008	LOC100512688	PREDICTED: Sus scrofa centromere protein K-like (LOC100512688), mRNA	NM_022145.3	82.99	1599	218	21	70	1654	173	1731	0	1611	CENPK	Homo sapiens centromere protein K (CENPK), mRNA
EMPV1_09492	XM_003356702	LOC100625435	PREDICTED: Sus scrofa apoptotic chromatin condensation inducer in the nucleus-like (LOC100625435), mRNA	NM_001164817.1	90.48	861	76	4	1	860	1189	2044	0	1131	ACIN1	Homo sapiens apoptotic chromatin condensation inducer 1 (ACIN1), transcript variant 5, mRNA
EMPV1_09500	XM_003359649	LOC100623047	PREDICTED: Sus scrofa chondroitin sulfate synthase 2-like (LOC100623047), mRNA	NM_024536.5	87.93	2942	261	64	9	2920	109	2986	0	3380	CHPF	Homo sapiens chondroitin polymerizing factor (CHPF), transcript variant 1, mRNA
EMPV1_09509	XM_003355848	LOC100622092	PREDICTED: Sus scrofa rhophilin-2-like (LOC100622092), partial mRNA	NM_033103.4	81.34	1522	169	83	1	1454	1487	2961	0	1131	RHPN2	Homo sapiens rhophilin, Rho GTPase binding protein 2 (RHPN2), mRNA
EMPV1_09519	XM_003134034.2	LOC100519399	PREDICTED: Sus scrofa pentatricopeptide repeat-containing protein 2-like (LOC100519399), mRNA	NM_024754.3	77.68	1026	160	54	326	1327	650	1630	2e-158	562	PTCD2	Homo sapiens pentatricopeptide repeat domain 2 (PTCD2), mRNA
EMPV1_09535	XM_003358217	LOC100521639	PREDICTED: Sus scrofa thioredoxin domain-containing protein 17-like, transcript variant 2 (LOC100521639), mRNA	NM_032731.3	88.77	543	39	16	84	620	182	708	0	645	TXNDC17	Homo sapiens thioredoxin domain containing 17 (TXNDC17), mRNA
EMPV1_09539	XM_003134646	LOC100522581	PREDICTED: Sus scrofa CCR4-NOT transcription complex subunit 4-like (LOC100522581), mRNA	NM_001190848.1	97.31	1042	28	0	264	1305	1149	2190	0	1754	CNOT4	Homo sapiens CCR4-NOT transcription complex, subunit 4 (CNOT4), transcript variant 4, mRNA
EMPV1_09541	XM_003135468	LOC100517745	PREDICTED: Sus scrofa high mobility group protein B3-like (LOC100517745), mRNA	NM_005342.2	86.31	1424	127	17	3	1411	85	1455	0	1674	HMGB3	Homo sapiens high mobility group box 3 (HMGB3), mRNA
EMPV1_09543	XM_003128261	LOC100524504	PREDICTED: Sus scrofa olfactory receptor 12D2-like (LOC100524504), mRNA	NM_013936.3	85.19	918	136	0	1	918	62	979	0	1043	OR12D2	Homo sapiens olfactory receptor, family 12, subfamily D, member 2 (OR12D2), mRNA
EMPV1_09547	XM_003129108	LOC100525706	PREDICTED: Sus scrofa probable bifunctional methylenetetrahydrofolate dehydrogenase/cyclohydrolase 2-like (LOC100525706), mRNA	NM_001144978.1	86.74	739	98	0	231	969	3	741	0	892	MTHFD2L	Homo sapiens methylenetetrahydrofolate dehydrogenase (NADP+ dependent) 2-like (MTHFD2L), mRNA
EMPV1_09554	XM_003130629	LOC100514675	PREDICTED: Sus scrofa hypothetical protein LOC100514675 (LOC100514675), mRNA	NM_153695.3	86.27	1296	136	10	1046	2332	927	2189	0	1528	ZNF367	Homo sapiens zinc finger protein 367 (ZNF367), mRNA
EMPV1_09561	XM_003124161	LOC100513785	PREDICTED: Sus scrofa olfactory receptor 1020-like (LOC100513785), mRNA	NM_001004738.1	82.89	76	12	1	651	726	658	732	5e-10	67.6	OR5L1	Homo sapiens olfactory receptor, family 5, subfamily L, member 1 (OR5L1), mRNA
EMPV1_09571	XM_003353600	LOC100625952	PREDICTED: Sus scrofa transmembrane protein C9orf5-like (LOC100625952), mRNA	NM_032012.3	87.32	3573	397	22	2	3547	12	3555	0	4352	C9orf5	Homo sapiens chromosome 9 open reading frame 5 (C9orf5), mRNA
EMPV1_09572	XM_003126596	LOC100517945	PREDICTED: Sus scrofa peroxisome assembly protein 26-like (LOC100517945), mRNA	NM_001127649.2	81.79	917	119	37	143	1026	400	1301	0	725	PEX26	Homo sapiens peroxisomal biogenesis factor 26 (PEX26), transcript variant 2, mRNA
EMPV1_09589	XR_130527	LOC100154889	PREDICTED: Sus scrofa leucine-rich repeat-containing protein 24-like (LOC100154889), miscRNA	NM_001024678.3	86.07	1472	153	47	193	1635	289	1737	0	1537	LRRC24	Homo sapiens leucine rich repeat containing 24 (LRRC24), mRNA
EMPV1_09593	XM_003356680	LOC100623786	PREDICTED: Sus scrofa ADP-dependent glucokinase-like (LOC100623786), partial mRNA	NR_023318.1	89.13	1049	104	9	1	1042	830	1875	0	1297	ADPGK	Homo sapiens ADP-dependent glucokinase (ADPGK), transcript variant 2, non-coding RNA
EMPV1_09629	XM_003357675	LOC100622793	PREDICTED: Sus scrofa pleckstrin homology-like domain family A member 3-like (LOC100622793), mRNA	NM_012396.3	80.4	1092	138	60	191	1225	400	1472	0	761	PHLDA3	Homo sapiens pleckstrin Homology-like domain, family A, member 3 (PHLDA3), mRNA
EMPV1_09637	XM_003360210	LOC100517984	PREDICTED: Sus scrofa UPF0415 protein C7orf25 homolog, transcript variant 2 (LOC100517984), mRNA	NM_001099858.1	88.54	1658	163	18	368	2011	176	1820	0	1984	C7orf25	Homo sapiens chromosome 7 open reading frame 25 (C7orf25), transcript variant 1, mRNA
EMPV1_09645	XM_003353182	LOC100624286	PREDICTED: Sus scrofa uronyl 2-sulfotransferase-like (LOC100624286), mRNA	NM_005715.2	84.92	1127	144	11	588	1696	3273	4391	0	1240	UST	Homo sapiens uronyl-2-sulfotransferase (UST), mRNA
EMPV1_09653	XR_131360	LOC100626313	PREDICTED: Sus scrofa SCL-interrupting locus protein-like (LOC100626313), partial miscRNA	NM_001048166.1	85.93	2963	335	77	1	2921	1172	4094	0	3099	STIL	Homo sapiens SCL/TAL1 interrupting locus (STIL), transcript variant 1, mRNA
EMPV1_09669	XM_003132890	LOC100518336	PREDICTED: Sus scrofa phosphatidylethanolamine-binding protein 1-like (LOC100518336), mRNA	NM_002567.2	76.79	1383	235	22	92	1416	127	1481	0	1025	PEBP1	Homo sapiens phosphatidylethanolamine binding protein 1 (PEBP1), mRNA
EMPV1_09674	XM_003361046	LOC100620492	PREDICTED: Sus scrofa STE20/SPS1-related proline-alanine-rich protein kinase-like (LOC100620492), partial mRNA	NM_013233.2	95.59	635	28	0	211	845	368	1002	0	1018	STK39	Homo sapiens serine threonine kinase 39 (STK39), mRNA
EMPV1_09690	XM_003133885	LOC100515177	PREDICTED: Sus scrofa UPF0465 protein C5orf33 homolog, transcript variant 1 (LOC100515177), mRNA	NM_001085411.1	81.79	3070	398	47	1	2998	1	2981	0	2949	NADKD1	Homo sapiens NAD kinase domain containing 1 (NADKD1), transcript variant 1, mRNA
EMPV1_09698	XM_003129499	LOC100511465	PREDICTED: Sus scrofa olfactory receptor 51Q1-like (LOC100511465), mRNA	NM_001004757.2	82	972	175	0	2	973	71	1042	0	964	OR51Q1	Homo sapiens olfactory receptor, family 51, subfamily Q, member 1 (OR51Q1), mRNA
EMPV1_09705	XM_001924494	LOC100151781	PREDICTED: Sus scrofa zinc finger C4H2 domain-containing protein-like (LOC100151781), mRNA	NM_001178032.1	82.7	2023	229	97	65	2035	340	2293	0	1685	ZC4H2	Homo sapiens zinc finger, C4H2 domain containing (ZC4H2), transcript variant 2, mRNA
EMPV1_09720	XM_003125461	LOC100515137	PREDICTED: Sus scrofa 5-oxoprolinase-like (LOC100515137), mRNA	NM_017570.3	89.3	2943	287	28	136	3064	28	2956	0	3664	OPLAH	Homo sapiens 5-oxoprolinase (ATP-hydrolysing) (OPLAH), mRNA
EMPV1_09727	XR_131122	LOC100513825	PREDICTED: Sus scrofa high mobility group protein B3-like (LOC100513825), miscRNA	NM_005342.2	83.56	900	102	33	657	1524	38	923	0	800	HMGB3	Homo sapiens high mobility group box 3 (HMGB3), mRNA
EMPV1_09729	XM_003131187	LOC100520449	PREDICTED: Sus scrofa CST complex subunit TEN1-like (LOC100520449), mRNA	NR_037709.1	80.97	452	83	3	156	605	227	677	6e-115	417	C17orf106-CDK3	Homo sapiens C17orf106-CDK3 readthrough (C17orf106-CDK3), non-coding RNA
EMPV1_09759	XM_001926309	LOC100155770	PREDICTED: Sus scrofa uncharacterized protein C15orf17-like (LOC100155770), mRNA	NM_020447.3	91	511	42	4	74	582	410	918	0	686	C15orf17	Homo sapiens chromosome 15 open reading frame 17 (C15orf17), mRNA
EMPV1_09788	XM_003355604	LOC100625935	PREDICTED: Sus scrofa ras and EF-hand domain-containing protein homolog (LOC100625935), mRNA	NM_001144958.1	85.31	1824	218	40	113	1905	964	2768	0	1838	EFCAB4B	Homo sapiens EF-hand calcium binding domain 4B (EFCAB4B), transcript variant 1, mRNA
EMPV1_09803	XM_003134889	LOC100515289	PREDICTED: Sus scrofa biliverdin reductase A-like (LOC100515289), mRNA	NM_000712.3	87.75	906	111	0	157	1062	79	984	0	1133	BLVRA	Homo sapiens biliverdin reductase A (BLVRA), mRNA
EMPV1_09808	XM_003133119	LOC100524282	PREDICTED: Sus scrofa 60S ribosomal protein L37a-like (LOC100524282), mRNA	NM_000998.4	87.46	279	32	1	1	276	79	357	5e-93	343	RPL37A	Homo sapiens ribosomal protein L37a (RPL37A), mRNA
EMPV1_09814	XM_003121879.1	LOC100516774	PREDICTED: Sus scrofa s-methyl-5'-thioadenosine phosphorylase-like (LOC100516774), mRNA	NM_002451.3	81.6	2000	224	108	111	2024	138	2079	0	1522	MTAP	Homo sapiens methylthioadenosine phosphorylase (MTAP), mRNA
EMPV1_09817	XR_130697.1	LOC100524684	PREDICTED: Sus scrofa abhydrolase domain-containing protein 3-like (LOC100524684), miscRNA	NM_138340.4	88.71	1151	114	14	21	1160	52	1197	0	1391	ABHD3	Homo sapiens abhydrolase domain containing 3 (ABHD3), mRNA
EMPV1_09820	XM_003356575	LOC100623449	PREDICTED: Sus scrofa histone H2A type 1-F-like (LOC100623449), mRNA	NM_080596.1	87.57	378	47	0	1	378	1	378	7e-121	438	HIST1H2AH	Homo sapiens histone cluster 1, H2ah (HIST1H2AH), mRNA
EMPV1_09833	XM_003127629	LOC100520911	PREDICTED: Sus scrofa chymotrypsin-C-like (LOC100520911), mRNA	NM_007272.2	84.23	818	111	16	1	809	24	832	0	780	CTRC	Homo sapiens chymotrypsin C (caldecrin) (CTRC), mRNA
EMPV1_09840	XM_003122693	LOC100516243	PREDICTED: Sus scrofa olfactory receptor 5AN1-like (LOC100516243), mRNA	NM_001004729.1	82.65	957	127	38	1	939	1	936	0	811	OR5AN1	Homo sapiens olfactory receptor, family 5, subfamily AN, member 1 (OR5AN1), mRNA
EMPV1_09882	XM_003123417	LOC100514036	PREDICTED: Sus scrofa olfactory receptor-like protein OLF4-like (LOC100514036), mRNA	NM_001005190.1	83.24	913	123	29	17	914	17	914	0	811	OR7A10	Homo sapiens olfactory receptor, family 7, subfamily A, member 10 (OR7A10), mRNA
EMPV1_09888	XM_003134029	LOC100518224	PREDICTED: Sus scrofa methylcrotonoyl-CoA carboxylase beta chain, mitochondrial-like (LOC100518224), mRNA	NM_022132.4	75.54	601	106	13	1	570	1630	2220	7e-110	399	MCCC2	Homo sapiens methylcrotonoyl-CoA carboxylase 2 (beta) (MCCC2), nuclear gene encoding mitochondrial protein, mRNA
EMPV1_09889	XM_003132547	LOC100523924	PREDICTED: Sus scrofa 39S ribosomal protein L47, mitochondrial-like (LOC100523924), mRNA	NM_020409.2	82.03	1007	136	13	17	991	18	1011	0	982	MRPL47	Homo sapiens mitochondrial ribosomal protein L47 (MRPL47), nuclear gene encoding mitochondrial protein, transcript variant 1, mRNA
EMPV1_09895	XM_003123164	LOC100513975	PREDICTED: Sus scrofa e3 ubiquitin-protein ligase MARCH2-like (LOC100513975), mRNA	NM_001005415.1	84.49	1399	150	41	1	1349	1	1382	0	1319	2011-03-02	Homo sapiens membrane-associated ring finger (C3HC4) 2 (MARCH2), transcript variant 2, mRNA
EMPV1_09907	XM_003124605	LOC100521260	PREDICTED: Sus scrofa transmembrane protein 186-like, transcript variant 1 (LOC100521260), mRNA	NM_015421.3	73.63	1168	240	25	61	1175	3	1155	0	666	TMEM186	Homo sapiens transmembrane protein 186 (TMEM186), mRNA
EMPV1_09908	XM_003357136	LOC100518621	PREDICTED: Sus scrofa arfaptin-2-like, transcript variant 2 (LOC100518621), mRNA	NM_012402.3	91.09	1649	113	22	192	1830	249	1873	0	2200	ARFIP2	Homo sapiens ADP-ribosylation factor interacting protein 2 (ARFIP2), transcript variant 2, mRNA
EMPV1_09909	XM_003131975	LOC100512311	PREDICTED: Sus scrofa sentrin-specific protease 3-like (LOC100512311), partial mRNA	NM_015670.5	89.92	794	50	8	1	789	1625	2393	0	1063	SENP3	Homo sapiens SUMO1/sentrin/SMT3 specific peptidase 3 (SENP3), mRNA
EMPV1_09920	XM_003359175	LOC100155500	PREDICTED: Sus scrofa breakpoint cluster region protein-like (LOC100155500), mRNA	NM_004327.3	92.26	1033	80	0	150	1182	3380	4412	0	1465	BCR	Homo sapiens breakpoint cluster region (BCR), transcript variant 1, mRNA
EMPV1_09934	XM_003358681	LOC100627351	PREDICTED: Sus scrofa TRAF2 and NCK-interacting protein kinase-like (LOC100627351), mRNA	NM_015028.2	94.45	1370	76	0	109	1478	1567	2936	0	2109	TNIK	Homo sapiens TRAF2 and NCK interacting kinase (TNIK), transcript variant 1, mRNA
EMPV1_09947	XM_003134306	LOC100516652	PREDICTED: Sus scrofa cystatin-9-like (LOC100516652), mRNA	NM_080610.2	72.9	310	84	0	129	438	435	744	3e-44	181	CST9L	Homo sapiens cystatin 9-like (CST9L), mRNA
EMPV1_09958	XM_003360020	LOC100621271	PREDICTED: Sus scrofa WAP four-disulfide core domain protein 10A-like (LOC100621271), mRNA	NM_080753.2	75.54	233	54	1	8	237	76	308	3e-38	161	WFDC10A	Homo sapiens WAP four-disulfide core domain 10A (WFDC10A), mRNA
EMPV1_09966	XM_003124850	LOC100511559	PREDICTED: Sus scrofa LIM and senescent cell antigen-like-containing domain protein 3-like, transcript variant 1 (LOC100511559), mRNA	NM_001193485.2	83.43	2185	211	88	180	2304	285	2378	0	1890	LIMS1	Homo sapiens LIM and senescent cell antigen-like domains 1 (LIMS1), transcript variant 1, mRNA
EMPV1_09969	XM_003126140	LOC100520133	PREDICTED: Sus scrofa small cell adhesion glycoprotein-like (LOC100520133), mRNA	NM_001033873.1	78.05	893	127	62	140	991	212	1076	8e-140	499	SMAGP	Homo sapiens small cell adhesion glycoprotein (SMAGP), transcript variant 2, mRNA
EMPV1_09971	XM_003354001	LOC100623769	PREDICTED: Sus scrofa hypothetical protein LOC100623769 (LOC100623769), mRNA	NM_005597.2	94.05	538	32	0	421	958	90	627	0	827	NFIC	Homo sapiens nuclear factor I/C (CCAAT-binding transcription factor) (NFIC), transcript variant 1, mRNA
EMPV1_09978	XM_001927717	LOC100156937	PREDICTED: Sus scrofa histone H2B type 1-like (LOC100156937), mRNA	NM_080593.2	92.89	380	27	0	14	393	61	440	6e-156	553	HIST1H2BK	Homo sapiens histone cluster 1, H2bk (HIST1H2BK), mRNA
EMPV1_09979	XR_130816	LOC100523387	PREDICTED: Sus scrofa WD repeat and FYVE domain-containing protein 3-like (LOC100523387), miscRNA	NM_014991.4	89.58	9212	907	52	33	9219	588	9771	0	11640	WDFY3	Homo sapiens WD repeat and FYVE domain containing 3 (WDFY3), mRNA
EMPV1_09981	XM_003121666	LOC100525727	PREDICTED: Sus scrofa fanconi-associated nuclease 1-like (LOC100525727), mRNA	NM_014967.4	82.74	2566	321	99	82	2589	829	3330	0	2172	FAN1	Homo sapiens FANCD2/FANCI-associated nuclease 1 (FAN1), transcript variant 1, mRNA
EMPV1_09987	XM_003130653	LOC100521392	PREDICTED: Sus scrofa sigma non-opioid intracellular receptor 1-like, transcript variant 1 (LOC100521392), mRNA	NM_005866.2	81.28	1672	207	33	80	1668	5	1653	0	1552	SIGMAR1	Homo sapiens sigma non-opioid intracellular receptor 1 (SIGMAR1), transcript variant 1, mRNA
EMPV1_09999	XM_001928825	LOC100152371	PREDICTED: Sus scrofa Abl-philin 2, transcript variant 2 (LOC100152371), mRNA	NM_032327.2	90.65	1625	129	21	339	1948	180	1796	0	2137	ZDHHC16	Homo sapiens zinc finger, DHHC-type containing 16 (ZDHHC16), transcript variant 1, mRNA
EMPV1_10011	XM_003354062	LOC100621667	PREDICTED: Sus scrofa peptidyl-prolyl cis-trans isomerase NIMA-interacting 1-like (LOC100621667), mRNA	NM_006221.3	78.63	1034	114	19	20	1006	57	1030	0	879	PIN1	Homo sapiens peptidylprolyl cis/trans isomerase, NIMA-interacting 1 (PIN1), transcript variant 1, mRNA
EMPV1_10026	XM_003133861	LOC100524222	PREDICTED: Sus scrofa uncharacterized protein C10orf120 homolog (LOC100524222), mRNA	NM_001010912.1	72.6	759	193	3	133	879	285	1040	1e-119	432	C10orf120	Homo sapiens chromosome 10 open reading frame 120 (C10orf120), mRNA
EMPV1_10028	XM_001926362	LOC100152360	PREDICTED: Sus scrofa coiled-coil domain-containing protein 68-like (LOC100152360), mRNA	NM_001143829.1	85.12	1297	146	35	149	1427	201	1468	0	1282	CCDC68	Homo sapiens coiled-coil domain containing 68 (CCDC68), transcript variant 2, mRNA
EMPV1_10040	XR_131353	LOC100621808	PREDICTED: Sus scrofa hypothetical LOC100621808 (LOC100621808), miscRNA	NM_006741.3	87.01	562	57	12	714	1264	255	811	6e-176	619	PPP1R1A	Homo sapiens protein phosphatase 1, regulatory (inhibitor) subunit 1A (PPP1R1A), mRNA
EMPV1_10041	XM_001927438	LOC100157348	PREDICTED: Sus scrofa olfactory receptor 2G6-like (LOC100157348), mRNA	NM_001013355.1	66.33	879	276	12	31	899	31	899	2e-54	215	OR2G6	Homo sapiens olfactory receptor, family 2, subfamily G, member 6 (OR2G6), mRNA
EMPV1_10058	XM_003354752.1	LOC100525692	PREDICTED: Sus scrofa 60S ribosomal protein L7a-like, transcript variant 3 (LOC100525692), mRNA	NM_000972.2	88.13	859	98	4	2	858	6	862	0	1018	RPL7A	Homo sapiens ribosomal protein L7a (RPL7A), mRNA
EMPV1_10074	NM_001044593	LOC733663	Sus scrofa calsarcin 1 (LOC733663), mRNA	NM_016599.3	85.06	1566	146	57	1	1519	83	1607	0	1515	MYOZ2	Homo sapiens myozenin 2 (MYOZ2), mRNA
EMPV1_10107	XM_001924196	LOC100156819	PREDICTED: Sus scrofa UPF0436 protein C9orf6 homolog (LOC100156819), mRNA	NM_017832.3	81.46	960	117	51	28	966	31	950	0	730	C9orf6	Homo sapiens chromosome 9 open reading frame 6 (C9orf6), mRNA
EMPV1_10108	XM_003123463	LOC100525507	PREDICTED: Sus scrofa olfactory receptor 10H4-like (LOC100525507), mRNA	NM_001004465.1	85.7	951	122	14	236	1179	8	951	0	990	OR10H4	Homo sapiens olfactory receptor, family 10, subfamily H, member 4 (OR10H4), mRNA
EMPV1_10130	XM_003128372	LOC100512665	PREDICTED: Sus scrofa TBC1 domain family member 22B-like (LOC100512665), partial mRNA	NM_017772.2	92.82	1462	105	0	1	1462	203	1664	0	2163	TBC1D22B	Homo sapiens TBC1 domain family, member 22B (TBC1D22B), mRNA
EMPV1_10131	XM_003123526	LOC100523951	PREDICTED: Sus scrofa 60S ribosomal protein L27a-like (LOC100523951), mRNA	NM_000990.4	86.95	452	49	10	1	447	367	813	4e-140	499	RPL27A	Homo sapiens ribosomal protein L27a (RPL27A), mRNA
EMPV1_10139	XM_003132689	LOC100519871	PREDICTED: Sus scrofa ATP synthase lipid-binding protein, mitochondrial-like, transcript variant 2 (LOC100519871), mRNA	NM_001002027.1	88.56	533	56	3	1	532	65	593	0	677	ATP5G1	Homo sapiens ATP synthase, H+ transporting, mitochondrial Fo complex, subunit C1 (subunit 9) (ATP5G1), nuclear gene encoding mitochondrial protein, transcript variant 2, mRNA
EMPV1_10142	XM_003122015	LOC100519461	PREDICTED: Sus scrofa olfactory receptor 2S2-like (LOC100519461), mRNA	NM_019897.2	88.63	932	92	14	1	925	57	981	0	1122	OR2S2	Homo sapiens olfactory receptor, family 2, subfamily S, member 2 (OR2S2), mRNA
EMPV1_10144	XM_003134395	LOC100511968	PREDICTED: Sus scrofa uncharacterized protein C20orf112 homolog (LOC100511968), partial mRNA	NM_080616.3	90.87	1949	150	9	376	2301	122	2065	0	2697	C20orf112	Homo sapiens chromosome 20 open reading frame 112 (C20orf112), mRNA
EMPV1_10145	XM_003133618	LOC100520463	PREDICTED: Sus scrofa isocitrate dehydrogenase [NADP] cytoplasmic-like (LOC100520463), mRNA	NM_005896.2	80.43	1262	194	20	1	1235	1089	2324	0	1121	IDH1	Homo sapiens isocitrate dehydrogenase 1 (NADP+), soluble (IDH1), mRNA
EMPV1_10150	XM_003131070	LOC100524643	PREDICTED: Sus scrofa transmembrane and TPR repeat-containing protein 4-like (LOC100524643), mRNA	NM_001079669.1	82.49	3461	516	37	489	3905	31	3445	0	3424	TMTC4	Homo sapiens transmembrane and tetratricopeptide repeat containing 4 (TMTC4), transcript variant 2, mRNA
EMPV1_10170	XR_130296	LOC100512205	PREDICTED: Sus scrofa stAR-related lipid transfer protein 9-like (LOC100512205), miscRNA	NM_020759.2	77.22	2362	379	135	870	3144	1608	3897	0	1238	STARD9	Homo sapiens StAR-related lipid transfer (START) domain containing 9 (STARD9), mRNA
EMPV1_10183	XM_001926622	LOC100154101	PREDICTED: Sus scrofa hereditary hemochromatosis protein homolog (LOC100154101), mRNA	NM_000410.3	79.88	1720	242	95	1	1670	161	1826	0	1164	HFE	Homo sapiens hemochromatosis (HFE), transcript variant 1, mRNA
EMPV1_10185	XR_130901	LOC100627792	PREDICTED: Sus scrofa hypothetical LOC100627792 (LOC100627792), miscRNA	NM_002267.3	92.67	2714	118	54	1	2661	1788	4473	0	3834	KPNA3	Homo sapiens karyopherin alpha 3 (importin alpha 4) (KPNA3), mRNA
EMPV1_10188	XM_003354786	LOC100626500	PREDICTED: Sus scrofa poly(rC)-binding protein 1-like (LOC100626500), mRNA	NM_006196.3	97.76	535	12	0	19	553	231	765	0	922	PCBP1	Homo sapiens poly(rC) binding protein 1 (PCBP1), mRNA
EMPV1_10189	XM_003355505	LOC100623414	PREDICTED: Sus scrofa SLIT-ROBO Rho GTPase-activating protein 1-like (LOC100623414), mRNA	NM_020762.2	93.79	1981	109	7	489	2467	1595	3563	0	2964	SRGAP1	Homo sapiens SLIT-ROBO Rho GTPase activating protein 1 (SRGAP1), mRNA
EMPV1_10202	XM_003361454	LOC100627305	PREDICTED: Sus scrofa hypothetical protein LOC100627305 (LOC100627305), partial mRNA	NM_016097.3	77.43	1041	139	61	1	993	277	1269	1e-149	532	IER3IP1	Homo sapiens immediate early response 3 interacting protein 1 (IER3IP1), mRNA
EMPV1_10208	XR_130916	LOC100620320	PREDICTED: Sus scrofa hypothetical LOC100620320 (LOC100620320), miscRNA	NM_001014283.1	84.28	388	61	0	182	569	42	429	4e-117	425	DCUN1D2	Homo sapiens DCN1, defective in cullin neddylation 1, domain containing 2 (S. cerevisiae) (DCUN1D2), mRNA
EMPV1_10214	XM_003129438	LOC100515042	PREDICTED: Sus scrofa olfactory receptor 56A4-like (LOC100515042), mRNA	NM_001005179.2	87.26	942	120	0	1	942	157	1098	0	1159	OR56A4	Homo sapiens olfactory receptor, family 56, subfamily A, member 4 (OR56A4), mRNA
EMPV1_10219	XM_003121977	LOC100525024	PREDICTED: Sus scrofa transmembrane protein C9orf144B-like (LOC100525024), mRNA	NM_001141917.1	79.08	4121	628	202	1	4007	112	4112	0	2619	C9orf144B	Homo sapiens transmembrane protein C9orf144B (C9orf144B), mRNA
EMPV1_10220	XM_003354301	LOC100627647	PREDICTED: Sus scrofa WD repeat-containing protein 55-like (LOC100627647), mRNA	NM_017706.4	88.27	1202	125	14	87	1281	91	1283	0	1424	WDR55	Homo sapiens WD repeat domain 55 (WDR55), mRNA
EMPV1_10250	XM_003123069	LOC100524481	PREDICTED: Sus scrofa UBX domain-containing protein 6-like (LOC100524481), mRNA	NM_025241.2	86.12	1455	170	31	1	1441	36	1472	0	1539	UBXN6	Homo sapiens UBX domain protein 6 (UBXN6), transcript variant 1, mRNA
EMPV1_10251	XM_003353362	LOC100627134	PREDICTED: Sus scrofa DTW domain-containing protein 1-like (LOC100627134), mRNA	NM_001144955.1	88.95	1050	105	2	238	1276	93	1142	0	1371	DTWD1	Homo sapiens DTW domain containing 1 (DTWD1), transcript variant 2, mRNA
EMPV1_10259	XM_003122818	LOC100514151	PREDICTED: Sus scrofa hypothetical protein LOC100514151 (LOC100514151), mRNA	NM_015308.2	90.75	789	55	16	1381	2160	463	1242	0	1037	FNBP4	Homo sapiens formin binding protein 4 (FNBP4), mRNA
EMPV1_10274	XM_003124145	LOC100525686	PREDICTED: Sus scrofa olfactory receptor 5AL1-like (LOC100525686), mRNA	NM_001004730.1	90.38	52	5	0	158	209	158	209	1e-10	69.4	OR5AR1	Homo sapiens olfactory receptor, family 5, subfamily AR, member 1 (OR5AR1), mRNA
EMPV1_10281	XM_003360803	LOC100625036	PREDICTED: Sus scrofa e3 ubiquitin-protein ligase BRE1A-like (LOC100625036), mRNA	NM_019592.5	89.01	3950	346	73	2	3899	26	3939	0	4809	RNF20	Homo sapiens ring finger protein 20 (RNF20), mRNA
EMPV1_10287	XM_003354429	LOC100621530	PREDICTED: Sus scrofa hypothetical protein LOC100621530 (LOC100621530), mRNA	NM_001134396.1	84.58	240	28	7	1241	1477	214	447	6e-59	230	C7orf50	Homo sapiens chromosome 7 open reading frame 50 (C7orf50), transcript variant 3, mRNA
EMPV1_10289	XM_003126598	LOC100518555	PREDICTED: Sus scrofa peroxisome assembly protein 26-like (LOC100518555), mRNA	NM_001127649.2	83.5	503	73	10	142	639	708	1205	4e-128	460	PEX26	Homo sapiens peroxisomal biogenesis factor 26 (PEX26), transcript variant 2, mRNA
EMPV1_10312	XM_003134132	LOC100513185	PREDICTED: Sus scrofa iron-sulfur cluster assembly 1 homolog, mitochondrial-like (LOC100513185), mRNA	NM_030940.3	87.34	466	55	2	1	462	118	583	7e-161	569	ISCA1	Homo sapiens iron-sulfur cluster assembly 1 homolog (S. cerevisiae) (ISCA1), mRNA
EMPV1_10324	XM_003131842	LOC100514318	PREDICTED: Sus scrofa olfactory receptor 3A1-like (LOC100514318), mRNA	NM_002550.2	85.99	935	131	0	1	935	1	935	0	1095	OR3A1	Homo sapiens olfactory receptor, family 3, subfamily A, member 1 (OR3A1), mRNA
EMPV1_10328	XM_003126600	LOC100518910	PREDICTED: Sus scrofa interleukin-17 receptor A-like (LOC100518910), mRNA	NM_014339.5	83.74	910	118	26	114	1008	269	1163	0	833	IL17RA	Homo sapiens interleukin 17 receptor A (IL17RA), mRNA
EMPV1_10331	XM_003358929	LOC100152482	PREDICTED: Sus scrofa oligodendrocyte transcription factor 2-like (LOC100152482), mRNA	NM_005806.2	88.62	1028	102	12	117	1135	109	1130	0	1236	OLIG2	Homo sapiens oligodendrocyte lineage transcription factor 2 (OLIG2), mRNA
EMPV1_10341	XM_003125717	LOC100511014	PREDICTED: Sus scrofa protein FAM189B-like (LOC100511014), mRNA	NM_006589.2	88.53	2606	217	58	1	2563	607	3173	0	3085	FAM189B	Homo sapiens family with sequence similarity 189, member B (FAM189B), transcript variant 1, mRNA
EMPV1_10350	XM_003134266	LOC100155390	PREDICTED: Sus scrofa Sorting nexin 5, transcript variant 2 (LOC100155390), mRNA	NM_152227.1	84.18	1751	198	26	23	1738	336	2042	0	1864	SNX5	Homo sapiens sorting nexin 5 (SNX5), transcript variant 1, mRNA
EMPV1_10354	XM_003133398	LOC100516114	PREDICTED: Sus scrofa e3 ubiquitin-protein ligase HERC2-like (LOC100516114), mRNA	NM_004667.4	88.91	10517	1146	8	2735	13238	4112	14621	0	13690	HERC2	Homo sapiens hect domain and RLD 2 (HERC2), mRNA
EMPV1_10355	XM_003127724.1	LOC100511570	PREDICTED: Sus scrofa protein FAM46B-like (LOC100511570), mRNA	NM_052943.3	82.53	2427	296	95	16	2369	1	2372	0	2015	FAM46B	Homo sapiens family with sequence similarity 46, member B (FAM46B), mRNA
EMPV1_10360	XM_003124743	LOC100518775	PREDICTED: Sus scrofa putative N-acetylglucosamine-6-phosphate deacetylase-like (LOC100518775), mRNA	NM_015944.3	85.84	1448	163	37	66	1493	90	1515	0	1500	AMDHD2	Homo sapiens amidohydrolase domain containing 2 (AMDHD2), transcript variant 1, mRNA
EMPV1_10365	XM_003358483	LOC100627450	PREDICTED: Sus scrofa uncharacterized protein C3orf63-like, transcript variant 2 (LOC100627450), mRNA	NM_015224.3	91.37	4274	271	61	7	4249	413	4619	0	5758	C3orf63	Homo sapiens chromosome 3 open reading frame 63 (C3orf63), transcript variant 2, mRNA
EMPV1_10372	XR_130651	LOC100512965	PREDICTED: Sus scrofa WD repeat-containing protein 87-like (LOC100512965), miscRNA	NM_031951.3	86.16	3352	379	79	1	3308	226	3536	0	3541	WDR87	Homo sapiens WD repeat domain 87 (WDR87), mRNA
EMPV1_10376	XM_001926510	LOC100157167	PREDICTED: Sus scrofa major facilitator superfamily domain-containing protein 5-like (LOC100157167), mRNA	NM_001170790.1	88.76	1592	148	22	25	1606	439	2009	0	1919	MFSD5	Homo sapiens major facilitator superfamily domain containing 5 (MFSD5), transcript variant 1, mRNA
EMPV1_10386	XM_001928334	LOC100156776	PREDICTED: Sus scrofa coenzyme Q4 homolog (LOC100156776), mRNA	NM_016035.3	82.56	969	124	34	49	996	339	1283	0	811	COQ4	Homo sapiens coenzyme Q4 Homolog (S. cerevisiae) (COQ4), nuclear gene encoding mitochondrial protein, mRNA
EMPV1_10400	XM_003360464	LOC100623770	PREDICTED: Sus scrofa transcription factor SOX-3-like (LOC100623770), mRNA	NM_005634.2	90.32	1353	113	11	2	1348	1	1341	0	1757	SOX3	Homo sapiens SRY (sex determining region Y)-box 3 (SOX3), mRNA
EMPV1_10412	XM_003130656	LOC100521815	PREDICTED: Sus scrofa dynactin subunit 3-like, transcript variant 1 (LOC100521815), mRNA	NM_007234.3	85.65	829	95	9	62	870	1	825	0	940	DCTN3	Homo sapiens dynactin 3 (p22) (DCTN3), transcript variant 1, mRNA
EMPV1_10423	XM_003357169	LOC100624727	PREDICTED: Sus scrofa putative olfactory receptor 52P1-like (LOC100624727), mRNA	NM_001005162.2	95.12	41	0	2	347	386	398	437	5e-08	63.9	OR52B6	Homo sapiens olfactory receptor, family 52, subfamily B, member 6 (OR52B6), mRNA
EMPV1_10426	XM_003124825	LOC100522130	PREDICTED: Sus scrofa fumarylacetoacetate hydrolase domain-containing protein 2-like, transcript variant 2 (LOC100522130), mRNA	NM_016044.2	88.84	959	90	17	75	1023	177	1128	0	1162	FAHD2A	Homo sapiens fumarylacetoacetate hydrolase domain containing 2A (FAHD2A), mRNA
EMPV1_10428	XM_003121567	LOC100511852	PREDICTED: Sus scrofa HAUS augmin-like complex subunit 2-like, transcript variant 1 (LOC100511852), mRNA	NM_018097.2	84.94	943	97	35	3	914	43	971	0	913	HAUS2	Homo sapiens HAUS augmin-like complex, subunit 2 (HAUS2), transcript variant 1, mRNA
EMPV1_10429	XM_003353603	LOC100626557	PREDICTED: Sus scrofa tyrosine-protein phosphatase non-receptor type 3-like (LOC100626557), mRNA	NM_001145369.1	90.98	1640	145	1	62	1698	2628	4267	0	2289	PTPN3	Homo sapiens protein tyrosine phosphatase, non-receptor type 3 (PTPN3), transcript variant 3, mRNA
EMPV1_10434	XM_003357656	LOC100626378	PREDICTED: Sus scrofa pro-opiomelanocortin-like (LOC100626378), mRNA	NM_000939.2	78.84	397	70	5	85	477	631	1017	4e-88	327	POMC	Homo sapiens proopiomelanocortin (POMC), transcript variant 2, mRNA
EMPV1_10435	XR_131170	LOC100523576	PREDICTED: Sus scrofa histone acetyltransferase MYST3-like (LOC100523576), miscRNA	NM_001099413.1	86.56	3407	364	80	13	3378	1212	4565	0	3668	MYST3	Homo sapiens MYST histone acetyltransferase (monocytic leukemia) 3 (MYST3), transcript variant 2, mRNA
EMPV1_10441	XR_131151	LOC100518701	PREDICTED: Sus scrofa transcription factor TFIIIB component B'' homolog (LOC100518701), miscRNA	NM_018429.2	80.96	4811	654	197	2167	6843	3456	8138	0	3568	BDP1	Homo sapiens B double prime 1, subunit of RNA polymerase III transcription initiation factor IIIB (BDP1), mRNA
EMPV1_10446	XM_003133535	LOC100152001	PREDICTED: Sus scrofa collagen alpha-1(III) chain-like (LOC100152001), mRNA	NM_000090.3	89.51	5499	522	17	14	5469	1	5487	0	7288	COL3A1	Homo sapiens collagen, type III, alpha 1 (COL3A1), mRNA
EMPV1_10458	XR_131175	LOC100152713	PREDICTED: Sus scrofa 60S acidic ribosomal protein P1-like (LOC100152713), miscRNA	NM_001003.2	76.76	383	54	6	1	350	130	510	2e-79	298	RPLP1	Homo sapiens ribosomal protein, large, P1 (RPLP1), transcript variant 1, mRNA
EMPV1_10465	XM_003353353	LOC100623328	PREDICTED: Sus scrofa probable ribosome biogenesis protein RLP24-like (LOC100623328), mRNA	NM_016304.2	80.36	1400	211	21	1	1361	80	1454	0	1249	RSL24D1	Homo sapiens ribosomal L24 domain containing 1 (RSL24D1), mRNA
EMPV1_10471	XM_003360625	LOC100621698	PREDICTED: Sus scrofa e3 ubiquitin-protein ligase CBL-B-like (LOC100621698), partial mRNA	NM_170662.3	95.12	861	40	2	16	875	308	1167	0	1356	CBLB	Homo sapiens Cas-Br-M (murine) ecotropic retroviral transforming sequence b (CBLB), mRNA
EMPV1_10493	XM_001924200	LOC100157954	PREDICTED: Sus scrofa disintegrin and metalloproteinase domain-containing protein 7-like (LOC100157954), mRNA	NM_003817.2	82.52	2311	308	85	1	2262	114	2377	0	1941	ADAM7	Homo sapiens ADAM metallopeptidase domain 7 (ADAM7), mRNA
EMPV1_10496	XM_003131352	LOC100511716	PREDICTED: Sus scrofa ataxin-7-like protein 3-like (LOC100511716), mRNA	NM_001098833.1	96.06	482	19	0	17	498	276	757	0	783	ATXN7L3	Homo sapiens ataxin 7-like 3 (ATXN7L3), transcript variant 2, mRNA
EMPV1_10510	XM_003132470	LOC100520641	PREDICTED: Sus scrofa glycogenin-1-like (LOC100520641), mRNA	NM_004130.3	84.45	1151	135	14	208	1327	843	1980	0	1245	GYG1	Homo sapiens glycogenin 1 (GYG1), transcript variant 1, mRNA
EMPV1_10511	XM_003123873	LOC100510952	PREDICTED: Sus scrofa hypothetical protein LOC100510952 (LOC100510952), mRNA	NM_001136239.1	90.18	1049	71	17	724	1747	378	1419	0	1338	PRDM6	Homo sapiens PR domain containing 6 (PRDM6), mRNA
EMPV1_10518	XM_003356062	LOC100625912	PREDICTED: Sus scrofa killer cell immunoglobulin-like receptor 2DL4-like (LOC100625912), mRNA	NM_002255.5	76.54	1006	168	63	14	988	60	1028	9e-137	488	KIR2DL4	Homo sapiens killer cell immunoglobulin-like receptor, two domains, long cytoplasmic tail, 4 (KIR2DL4), transcript variant 1, mRNA
EMPV1_10525	XR_131333	LOC100622736	PREDICTED: Sus scrofa desmoglein-2-like (LOC100622736), partial miscRNA	NM_001943.3	80.55	2350	347	97	1	2301	1203	3491	0	1709	DSG2	Homo sapiens desmoglein 2 (DSG2), mRNA
EMPV1_10537	XM_003360317	LOC100621986	PREDICTED: Sus scrofa GTPase ERas-like (LOC100621986), mRNA	NM_181532.2	84.99	713	85	22	1	702	252	953	0	704	ERAS	Homo sapiens ES cell expressed Ras (ERAS), mRNA
EMPV1_10544	XM_001926666	LOC100153859	PREDICTED: Sus scrofa enhancer of yellow 2 transcription factor homolog, transcript variant 1 (LOC100153859), mRNA	NM_020189.5	95.49	688	19	8	1	682	64	745	0	1088	ENY2	Homo sapiens enhancer of yellow 2 Homolog (Drosophila) (ENY2), transcript variant 1, mRNA
EMPV1_10551	XM_003360337	LOC100518817	PREDICTED: Sus scrofa 5-aminolevulinate synthase, erythroid-specific, mitochondrial-like, transcript variant 1 (LOC100518817), mRNA	NM_000032.4	90.5	2021	177	15	1	2014	1	2013	0	2654	ALAS2	Homo sapiens aminolevulinate, delta-, synthase 2 (ALAS2), nuclear gene encoding mitochondrial protein, transcript variant 1, mRNA
EMPV1_10555	XM_001925468	LOC100155428	PREDICTED: Sus scrofa tapasin-like (LOC100155428), mRNA	NM_172208.2	83.48	1471	231	5	6	1470	212	1676	0	1546	TAPBP	Homo sapiens TAP binding protein (tapasin) (TAPBP), transcript variant 2, mRNA
EMPV1_10560	XM_001927095	LOC100157995	PREDICTED: Sus scrofa 5 nucleotidase, ecto, transcript variant 1 (LOC100157995), mRNA	NM_002526.3	85.85	2106	246	44	4	2086	462	2538	0	2191	NT5E	Homo sapiens 5'-nucleotidase, ecto (CD73) (NT5E), transcript variant 1, mRNA
EMPV1_10561	XM_003128183	LOC100520967	PREDICTED: Sus scrofa coiled-coil domain-containing protein 90A, mitochondrial-like (LOC100520967), mRNA	NM_001031713.3	84.41	1174	122	57	66	1216	94	1229	0	1098	CCDC90A	Homo sapiens coiled-coil domain containing 90A (CCDC90A), mRNA
EMPV1_10571	XM_003129435	LOC100514479	PREDICTED: Sus scrofa olfactory receptor 56A3-like (LOC100514479), mRNA	NM_001003443.2	86.86	944	118	1	1	938	1	944	0	1144	OR56A3	Homo sapiens olfactory receptor, family 56, subfamily A, member 3 (OR56A3), mRNA
EMPV1_10575	XM_003134359	LOC100517435	PREDICTED: Sus scrofa casein kinase II subunit alpha-like, transcript variant 1 (LOC100517435), mRNA	NM_001895.3	90.91	2761	178	19	1	2730	1	2719	0	3828	CSNK2A1	Homo sapiens casein kinase 2, alpha 1 polypeptide (CSNK2A1), transcript variant 2, mRNA
EMPV1_10583	XM_003134284	LOC100511420	PREDICTED: Sus scrofa hypothetical protein LOC100511420 (LOC100511420), mRNA	NM_020689.3	78.69	1239	183	26	197	1380	2677	3889	0	1000	SLC24A3	Homo sapiens solute carrier family 24 (sodium/potassium/calcium exchanger), member 3 (SLC24A3), mRNA
EMPV1_10584	XM_003359323	LOC100622979	PREDICTED: Sus scrofa mitoferrin-2-like (LOC100622979), mRNA	NM_031212.3	89.44	871	60	21	107	969	705	1551	0	1070	SLC25A28	Homo sapiens solute carrier family 25, member 28 (SLC25A28), mRNA
EMPV1_10587	XR_130506	LOC100519953	PREDICTED: Sus scrofa TFIIA-alpha and beta-like factor-like (LOC100519953), miscRNA	NM_001198593.1	85.07	690	75	28	106	781	2527	3202	0	684	STON1-GTF2A1L	Homo sapiens STON1-GTF2A1L readthrough (STON1-GTF2A1L), transcript variant 2, mRNA
EMPV1_10595	XR_131171.1	LOC100525842	PREDICTED: Sus scrofa inhibitor of nuclear factor kappa-B kinase subunit beta-like (LOC100525842), miscRNA	NM_001242778.1	86.55	1450	164	30	913	2345	927	2362	0	1568	IKBKB	Homo sapiens inhibitor of kappa light polypeptide gene enhancer in B-cells, kinase beta (IKBKB), transcript variant 7, mRNA
EMPV1_10613	XM_003357736	LOC100624162	PREDICTED: Sus scrofa enhancer of polycomb homolog 1-like (LOC100624162), mRNA	NM_025209.2	90.13	1702	139	17	844	2538	1234	2913	0	2185	EPC1	Homo sapiens enhancer of polycomb Homolog 1 (Drosophila) (EPC1), mRNA
EMPV1_10617	XM_003353357	LOC100625264	PREDICTED: Sus scrofa myosin-Va-like (LOC100625264), mRNA	NM_001142495.1	94.71	1002	53	0	95	1096	4497	5498	0	1568	MYO5A	Homo sapiens myosin VA (heavy chain 12, myoxin) (MYO5A), transcript variant 2, mRNA
EMPV1_10629	XM_003126543	LOC100518970	PREDICTED: Sus scrofa inhibitor of growth protein 4-like (LOC100518970), mRNA	NM_001127582.1	95.68	486	21	0	166	651	78	563	0	782	ING4	Homo sapiens inhibitor of growth family, member 4 (ING4), transcript variant 9, mRNA
EMPV1_10671	XM_003134665	LOC100511483	PREDICTED: Sus scrofa hypothetical protein LOC100511483 (LOC100511483), mRNA	NM_001037126.1	89.94	179	18	0	210	388	506	684	1e-62	242	EXOC4	Homo sapiens exocyst complex component 4 (EXOC4), transcript variant 2, mRNA
EMPV1_10677	XM_001929294	LOC100157232	PREDICTED: Sus scrofa uncharacterized protein C3orf14-like, transcript variant 1 (LOC100157232), mRNA	NM_020685.3	85.66	558	61	16	146	692	111	660	1e-161	569	C3orf14	Homo sapiens chromosome 3 open reading frame 14 (C3orf14), mRNA
EMPV1_10680	XM_003122780	LOC100519759	PREDICTED: Sus scrofa olfactory receptor 1013-like (LOC100519759), mRNA	NM_001005213.1	81.3	920	130	41	10	908	10	908	0	708	OR9G1	Homo sapiens olfactory receptor, family 9, subfamily G, member 1 (OR9G1), mRNA
EMPV1_10700	XM_003124174	LOC100516317	PREDICTED: Sus scrofa olfactory receptor 4C46-like (LOC100516317), mRNA	NM_001004703.1	87.1	946	90	29	1	930	1	930	0	1042	OR4C46	Homo sapiens olfactory receptor, family 4, subfamily C, member 46 (OR4C46), mRNA
EMPV1_10704	XM_003360217	LOC100622361	PREDICTED: Sus scrofa uncharacterized protein C7orf36-like (LOC100622361), mRNA	NM_020192.3	84.49	735	106	8	49	779	8	738	0	721	C7orf36	Homo sapiens chromosome 7 open reading frame 36 (C7orf36), mRNA
EMPV1_10726	XM_003122985	LOC396877	PREDICTED: Sus scrofa complement factor D (LOC396877), mRNA	NM_001928.2	80.95	866	147	5	259	1118	9	862	0	812	CFD	Homo sapiens complement factor D (adipsin) (CFD), mRNA
EMPV1_10737	XM_003129071	LOC100516628	PREDICTED: Sus scrofa UDP-glucuronosyltransferase 2B18-like (LOC100516628), mRNA	NM_001075.4	78.25	1586	339	6	59	1642	90	1671	0	1283	UGT2B10	Homo sapiens UDP glucuronosyltransferase 2 family, polypeptide B10 (UGT2B10), transcript variant 1, mRNA
EMPV1_10742	XM_003127657	LOC100511331	PREDICTED: Sus scrofa aflatoxin B1 aldehyde reductase member 2-like (LOC100511331), mRNA	NM_003689.2	86.28	1254	136	28	163	1407	136	1362	0	1330	AKR7A2	Homo sapiens aldo-keto reductase family 7, member A2 (aflatoxin aldehyde reductase) (AKR7A2), mRNA
EMPV1_10764	XR_130932	LOC100515753	PREDICTED: Sus scrofa zona pellucida-binding protein 2-like (LOC100515753), miscRNA	NM_199321.2	84.43	1619	201	45	73	1658	80	1680	0	1546	ZPBP2	Homo sapiens zona pellucida binding protein 2 (ZPBP2), transcript variant 2, mRNA
EMPV1_10796	XM_003130290	LOC100525417	PREDICTED: Sus scrofa olfactory receptor 2A1/2A42-like (LOC100525417), mRNA	NR_002158.1	85.99	928	130	0	1	928	1	928	0	1088	OR2A20P	Homo sapiens olfactory receptor, family 2, subfamily A, member 20 pseudogene (OR2A20P), non-coding RNA
EMPV1_10800	XM_003355891	LOC100628094	PREDICTED: Sus scrofa non-specific cytotoxic cell receptor protein 1 homolog (LOC100628094), mRNA	NM_001001414.1	87.28	739	71	19	72	794	121	852	0	822	NCCRP1	Homo sapiens non-specific cytotoxic cell receptor protein 1 Homolog (zebrafish) (NCCRP1), mRNA
EMPV1_10806	XM_003122371	LOC100520002	PREDICTED: Sus scrofa olfactory receptor 1J4-like (LOC100520002), mRNA	NM_001004452.1	77.89	927	137	61	1	893	1	893	9e-145	514	OR1J4	Homo sapiens olfactory receptor, family 1, subfamily J, member 4 (OR1J4), mRNA
EMPV1_10810	XM_003125583	LOC100522735	PREDICTED: Sus scrofa solute carrier family 7 member 13-like (LOC100522735), mRNA	NM_138817.2	66.81	1401	427	18	92	1474	105	1485	5e-105	383	SLC7A13	Homo sapiens solute carrier family 7 (anionic amino acid transporter), member 13 (SLC7A13), mRNA
EMPV1_10823	XM_003124312	LOC100520297	PREDICTED: Sus scrofa protein BUD31 homolog, transcript variant 2 (LOC100520297), mRNA	NM_003910.3	86.47	680	56	28	245	916	384	1035	0	713	BUD31	Homo sapiens BUD31 homolog (S cerevisiae) (BUD31), mRNA
EMPV1_10824	NM_001044620	LOC733698	Sus scrofa rab geranylgeranyltransferase, beta subunit (LOC733698), mRNA	NM_004582.2	88.5	774	64	21	617	1378	478	1238	0	913	RABGGTB	Homo sapiens Rab geranylgeranyltransferase, beta subunit (RABGGTB), mRNA
EMPV1_10832	XM_003355062	LOC100156382	PREDICTED: Sus scrofa EF-hand calcium-binding domain-containing protein 1-like, transcript variant 2 (LOC100156382), mRNA	NM_001142857.1	83.59	512	79	5	1	509	161	670	7e-133	475	EFCAB1	Homo sapiens EF-hand calcium binding domain 1 (EFCAB1), transcript variant 2, mRNA
EMPV1_10844	XM_003358405	LOC100621788	PREDICTED: Sus scrofa phosphatidylinositide phosphatase SAC1-like (LOC100621788), mRNA	NM_014016.3	92.76	1147	79	4	109	1253	688	1832	0	1655	SACM1L	Homo sapiens SAC1 suppressor of actin mutations 1-like (yeast) (SACM1L), mRNA
EMPV1_10845	XM_003128505	LOC100510914	PREDICTED: Sus scrofa neogenin-like (LOC100510914), partial mRNA	NM_002499.3	93.45	4119	254	8	3	4110	1210	5323	0	6190	NEO1	Homo sapiens neogenin 1 (NEO1), transcript variant 1, mRNA
EMPV1_10847	XM_003125572	LOC100515202	PREDICTED: Sus scrofa hypothetical protein LOC100515202 (LOC100515202), mRNA	NM_145269.3	91.64	634	49	4	827	1458	132	763	0	874	FAM92A1	Homo sapiens family with sequence similarity 92, member A1 (FAM92A1), mRNA
EMPV1_10848	XM_003132963	LOC100520699	PREDICTED: Sus scrofa merlin-like, transcript variant 3 (LOC100520699), mRNA	NM_016418.5	92	1700	110	3	1	1699	564	2238	0	2462	NF2	Homo sapiens neurofibromin 2 (merlin) (NF2), transcript variant 2, mRNA
EMPV1_10866	XR_130496	LOC100511075	PREDICTED: Sus scrofa transmembrane protein 131-like (LOC100511075), miscRNA	NM_015348.1	91.01	6265	472	72	571	6780	416	6644	0	8366	TMEM131	Homo sapiens transmembrane protein 131 (TMEM131), mRNA
EMPV1_10871	XM_003130662	LOC100522632	PREDICTED: Sus scrofa uncharacterized protein C9orf24 homolog, transcript variant 1 (LOC100522632), mRNA	NM_032596.3	85.61	535	69	4	1	533	642	1170	3e-172	607	C9orf24	Homo sapiens chromosome 9 open reading frame 24 (C9orf24), transcript variant 1, mRNA
EMPV1_10878	XM_003354459	LOC100519827	PREDICTED: Sus scrofa zinc finger protein 789-like, transcript variant 2 (LOC100519827), mRNA	NM_213603.2	79.8	1312	209	55	193	1476	204	1487	0	904	ZNF789	Homo sapiens zinc finger protein 789 (ZNF789), transcript variant 1, mRNA
EMPV1_10903	XM_001929454	LOC100155967	PREDICTED: Sus scrofa olfactory receptor 4L1-like (LOC100155967), mRNA	NM_001004717.1	72.22	882	242	1	100	981	61	939	2e-135	484	OR4L1	Homo sapiens olfactory receptor, family 4, subfamily L, member 1 (OR4L1), mRNA
EMPV1_10912	XM_003355020	LOC100512961	PREDICTED: Sus scrofa epithelial splicing regulatory protein 1-like, transcript variant 2 (LOC100512961), mRNA	NM_001122825.1	88.28	3617	277	95	2	3550	8	3545	0	4194	ESRP1	Homo sapiens epithelial splicing regulatory protein 1 (ESRP1), transcript variant 4, mRNA
EMPV1_10917	XM_003131747	LOC100524339	PREDICTED: Sus scrofa cooperator of PRMT5-like (LOC100524339), mRNA	NM_018405.3	80.13	906	150	14	1	889	27	919	0	787	C17orf79	Homo sapiens chromosome 17 open reading frame 79 (C17orf79), mRNA
EMPV1_10927	XM_003122716	LOC100520541	PREDICTED: Sus scrofa polyribonucleotide 5'-hydroxyl-kinase Clp1-like (LOC100520541), mRNA	NM_006831.2	87.21	1877	170	49	14	1871	19	1844	0	2073	CLP1	Homo sapiens CLP1, cleavage and polyadenylation factor I subunit, Homolog (S. cerevisiae) (CLP1), transcript variant 1, mRNA
EMPV1_10936	XM_003355056	LOC100627085	PREDICTED: Sus scrofa XK-related protein 4-like (LOC100627085), mRNA	NM_052898.1	89.87	948	94	2	53	999	1039	1985	0	1218	XKR4	Homo sapiens XK, Kell blood group complex subunit-related family, member 4 (XKR4), mRNA
EMPV1_10941	XM_003129244.2	LOC100513805	PREDICTED: Sus scrofa AP-1 complex-associated regulatory protein-like, transcript variant 2 (LOC100513805), mRNA	NM_001128426.1	88.22	1350	109	34	1	1312	337	1674	0	1567	AP1AR	Homo sapiens adaptor-related protein complex 1 associated regulatory protein (AP1AR), transcript variant 2, mRNA
EMPV1_10946	XM_003122787	LOC100522977	PREDICTED: Sus scrofa olfactory receptor 4B1-like (LOC100522977), mRNA	NM_001005470.1	84.98	912	121	16	1	904	1	904	0	911	OR4B1	Homo sapiens olfactory receptor, family 4, subfamily B, member 1 (OR4B1), mRNA
EMPV1_10949	XM_003358540	LOC100621922	PREDICTED: Sus scrofa acyl-CoA dehydrogenase family member 9, mitochondrial-like (LOC100621922), partial mRNA	NR_033426.1	85.62	1356	180	15	1	1349	933	2280	0	1410	ACAD9	Homo sapiens acyl-CoA dehydrogenase family, member 9 (ACAD9), transcript variant 2, non-coding RNA
EMPV1_10959	XM_003132741	LOC100519568	PREDICTED: Sus scrofa protein BTG3-like (LOC100519568), mRNA	NM_006806.4	92.22	1208	73	8	1	1193	261	1462	0	1737	BTG3	Homo sapiens BTG family, member 3 (BTG3), transcript variant 2, mRNA
EMPV1_10963	XM_003355534	LOC100624475	PREDICTED: Sus scrofa transmembrane and TPR repeat-containing protein 1-like (LOC100624475), partial mRNA	NM_175861.3	89.72	856	82	6	7	859	1942	2794	0	1088	TMTC1	Homo sapiens transmembrane and tetratricopeptide repeat containing 1 (TMTC1), transcript variant 2, mRNA
EMPV1_11018	XM_003124000.1	LOC100511372	PREDICTED: Sus scrofa histone deacetylase 3-like (LOC100511372), mRNA	NM_003883.3	87.18	1934	200	45	5	1910	27	1940	0	2154	HDAC3	Homo sapiens histone deacetylase 3 (HDAC3), mRNA
EMPV1_11023	XM_003124170	LOC100515602	PREDICTED: Sus scrofa olfactory receptor 4C16-like (LOC100515602), mRNA	NM_001004701.2	85.27	937	126	10	1	931	1	931	0	955	OR4C16	Homo sapiens olfactory receptor, family 4, subfamily C, member 16 (OR4C16), mRNA
EMPV1_11050	XM_003126628.2	LOC100525992	PREDICTED: Sus scrofa anoctamin-6-like (LOC100525992), mRNA	NM_001204803.1	83.57	1199	124	52	1	1159	2416	3581	0	1055	ANO6	Homo sapiens anoctamin 6 (ANO6), transcript variant 5, mRNA
EMPV1_11051	XM_001926002	LOC100154945	PREDICTED: Sus scrofa ribosome receptor (LOC100154945), mRNA	NM_004587.2	83.22	900	99	48	146	1018	2655	3529	0	778	RRBP1	Homo sapiens ribosome binding protein 1 Homolog 180kDa (dog) (RRBP1), transcript variant 2, mRNA
EMPV1_11078	XM_003128080	LOC100520084	PREDICTED: Sus scrofa WD repeat-containing protein 65-like (LOC100520084), mRNA	NM_001167966.1	87.82	1938	218	18	1	1929	79	2007	0	2255	WDR65	Homo sapiens WD repeat domain 65 (WDR65), transcript variant 2, mRNA
EMPV1_11086	XM_003134222	LOC100156903	PREDICTED: Sus scrofa Golgi autoantigen, golgin subfamily a, 7, transcript variant 2 (LOC100156903), mRNA	NM_016099.2	83.44	1945	212	29	11	1885	1	1905	0	2024	GOLGA7	Homo sapiens golgin A7 (GOLGA7), transcript variant 1, mRNA
EMPV1_11094	XM_003357368	LOC100627341	PREDICTED: Sus scrofa isobutyryl-CoA dehydrogenase, mitochondrial-like (LOC100627341), mRNA	NM_014384.2	85.77	970	111	27	274	1230	47	1002	0	1002	ACAD8	Homo sapiens acyl-CoA dehydrogenase family, member 8 (ACAD8), nuclear gene encoding mitochondrial protein, mRNA
EMPV1_11103	XM_003130009	LOC100518982	PREDICTED: Sus scrofa olfactory receptor 148-like (LOC100518982), mRNA	NM_001005465.1	81.52	92	17	0	480	571	486	577	2e-16	89.7	OR10G3	Homo sapiens olfactory receptor, family 10, subfamily G, member 3 (OR10G3), mRNA
EMPV1_11108	XM_003133410	LOC100518696	PREDICTED: Sus scrofa formin-like protein 2-like (LOC100518696), mRNA	NM_052905.3	91.26	3671	304	4	72	3729	2	3668	0	5171	FMNL2	Homo sapiens formin-like 2 (FMNL2), mRNA
EMPV1_11118	XM_003122224	LOC100519816	PREDICTED: Sus scrofa probable palmitoyltransferase ZDHHC12-like (LOC100519816), mRNA	NM_032799.4	90.36	778	59	14	82	855	139	904	0	1007	ZDHHC12	Homo sapiens zinc finger, DHHC-type containing 12 (ZDHHC12), mRNA
EMPV1_11125	XM_003360590	LOC100625379	PREDICTED: Sus scrofa germ cell-less protein-like 1-like (LOC100625379), partial mRNA	NM_178439.3	94.85	583	30	0	1	583	468	1050	0	911	GMCL1	Homo sapiens germ cell-less Homolog 1 (Drosophila) (GMCL1), mRNA
EMPV1_11142	XM_003124719	LOC100514398	PREDICTED: Sus scrofa nucleoside diphosphate kinase 3-like (LOC100514398), mRNA	NM_002513.2	89.87	523	48	4	14	535	168	686	0	667	NME3	Homo sapiens non-metastatic cells 3, protein expressed in (NME3), mRNA
EMPV1_11153	XM_003129523	LOC100518850	PREDICTED: Sus scrofa olfactory receptor 51V1-like (LOC100518850), mRNA	NM_001004760.2	76.48	863	203	0	38	900	59	921	0	641	OR51V1	Homo sapiens olfactory receptor, family 51, subfamily V, member 1 (OR51V1), mRNA
EMPV1_11182	XM_003125112	LOC100524195	PREDICTED: Sus scrofa UDP-GlcNAc:betaGal beta-1,3-N-acetylglucosaminyltransferase 2-like (LOC100524195), mRNA	NM_006577.5	84.87	1937	223	57	43	1951	25	1919	0	1890	B3GNT2	Homo sapiens UDP-GlcNAc:betaGal beta-1,3-N-acetylglucosaminyltransferase 2 (B3GNT2), mRNA
EMPV1_11205	XM_001927710	LOC100156873	PREDICTED: Sus scrofa mCG11933, transcript variant 2 (LOC100156873), mRNA	NM_017633.2	84.32	5478	522	223	317	5603	281	5612	0	5046	FAM46A	Homo sapiens family with sequence similarity 46, member A (FAM46A), mRNA
EMPV1_11206	XR_130964	LOC100519735	PREDICTED: Sus scrofa dynein heavy chain 9, axonemal-like (LOC100519735), miscRNA	NM_001372.3	86.33	5889	671	132	5	5826	61	5882	0	6292	DNAH9	Homo sapiens dynein, axonemal, heavy chain 9 (DNAH9), transcript variant 2, mRNA
EMPV1_11219	XM_003360656	LOC100626589	PREDICTED: Sus scrofa mitochondrial chaperone BCS1-like (LOC100626589), mRNA	NM_004328.4	92.76	1298	86	8	19	1312	313	1606	0	1869	BCS1L	Homo sapiens BCS1-like (S. cerevisiae) (BCS1L), transcript variant 1, mRNA
EMPV1_11222	XM_003355716	LOC100628232	PREDICTED: Sus scrofa 60S ribosomal protein L13-like, transcript variant 1 (LOC100628232), mRNA	NM_000977.2	89.8	647	60	6	232	875	46	689	0	824	RPL13	Homo sapiens ribosomal protein L13 (RPL13), transcript variant 1, mRNA
EMPV1_11226	XM_003359731	LOC100625674	PREDICTED: Sus scrofa cadherin-18-like (LOC100625674), partial mRNA	NM_001167667.1	93.16	1404	96	0	5	1408	761	2164	0	2061	CDH18	Homo sapiens cadherin 18, type 2 (CDH18), transcript variant 2, mRNA
EMPV1_11235	XM_003135516	LOC100516587	PREDICTED: Sus scrofa factor VIII intron 22 protein-like (LOC100516587), mRNA	NM_012151.3	87.97	1164	89	4	1	1161	16	1131	0	1496	F8A1	Homo sapiens coagulation factor VIII-associated 1 (F8A1), mRNA
EMPV1_11246	XM_003124224	LOC100517332	PREDICTED: Sus scrofa BET1-like protein-like, transcript variant 1 (LOC100517332), mRNA	NM_001098787.1	83.99	581	69	19	35	601	95	665	3e-151	536	BET1L	Homo sapiens blocked early in transport 1 Homolog (S. cerevisiae)-like (BET1L), transcript variant 1, mRNA
EMPV1_11251	XM_003358585	LOC100623321	PREDICTED: Sus scrofa nicotinamide mononucleotide adenylyltransferase 3-like (LOC100623321), mRNA	NM_178177.3	86.7	579	69	8	87	661	459	1033	2e-180	636	NMNAT3	Homo sapiens nicotinamide nucleotide adenylyltransferase 3 (NMNAT3), transcript variant 1, mRNA
EMPV1_11263	XM_003359824	LOC100625141	PREDICTED: Sus scrofa hyaluronan mediated motility receptor-like (LOC100625141), mRNA	NM_012485.2	89.06	457	41	9	120	572	1919	2370	2e-157	558	HMMR	Homo sapiens hyaluronan-mediated motility receptor (RHAMM) (HMMR), transcript variant 3, mRNA
EMPV1_11265	XM_003135283	LOC100514086	PREDICTED: Sus scrofa transcription elongation factor A protein-like 4-like (LOC100514086), mRNA	NM_001006935.1	77.85	1228	201	18	33	1234	105	1287	0	971	TCEAL4	Homo sapiens transcription elongation factor A (SII)-like 4 (TCEAL4), transcript variant 2, mRNA
EMPV1_11267	XM_003129022.1	LOC100520920	PREDICTED: Sus scrofa signal recognition particle 72 kDa protein-like (LOC100520920), mRNA	NM_006947.3	91.33	2157	169	16	116	2265	24	2169	0	2933	SRP72	Homo sapiens signal recognition particle 72kDa (SRP72), mRNA
EMPV1_11272	XM_003133516	LOC100520938	PREDICTED: Sus scrofa ubiquitin-conjugating enzyme E2 E3-like (LOC100520938), mRNA	NM_182678.1	98.26	917	16	0	168	1084	462	1378	0	1582	UBE2E3	Homo sapiens ubiquitin-conjugating enzyme E2E 3 (UBE2E3), transcript variant 2, mRNA
EMPV1_11281	XR_130246	LOC100624762	PREDICTED: Sus scrofa hypothetical LOC100624762 (LOC100624762), miscRNA	NM_000301.3	82.24	428	55	21	132	548	2666	2249	1e-94	350	PLG	Homo sapiens plasminogen (PLG), transcript variant 1, mRNA
EMPV1_11283	XM_003128782	LOC100523076	PREDICTED: Sus scrofa olfactory receptor 11H12-like (LOC100523076), partial mRNA	NM_001005239.1	87.03	948	123	0	1	948	16	963	0	1155	OR11H1	Homo sapiens olfactory receptor, family 11, subfamily H, member 1 (OR11H1), mRNA
EMPV1_11290	XR_130714	LOC100622308	PREDICTED: Sus scrofa hypothetical LOC100622308 (LOC100622308), miscRNA	NM_001193617.1	80.75	1143	117	63	13	1115	1575	2654	0	797	SCP2	Homo sapiens sterol carrier protein 2 (SCP2), transcript variant 8, mRNA
EMPV1_11297	XM_003359184	LOC100626009	PREDICTED: Sus scrofa zinc finger protein 665-like (LOC100626009), mRNA	NM_003426.2	84.19	860	116	20	225	1074	1345	2194	0	817	ZNF74	Homo sapiens zinc finger protein 74 (ZNF74), transcript variant 1, mRNA
EMPV1_11305	XM_001925425	LOC100152135	PREDICTED: Sus scrofa histone H2B type 1-A-like (LOC100152135), mRNA	NM_170610.2	79.79	386	74	2	58	441	1	384	6e-92	340	HIST1H2BA	Homo sapiens histone cluster 1, H2ba (HIST1H2BA), mRNA
EMPV1_11317	XM_003353738	LOC100522421	PREDICTED: Sus scrofa aldehyde dehydrogenase family 3 member B1-like (LOC100522421), mRNA	NM_000695.3	83.83	1614	247	9	39	1649	13	1615	0	1707	ALDH3B2	Homo sapiens aldehyde dehydrogenase 3 family, member B2 (ALDH3B2), transcript variant 1, mRNA
EMPV1_11319	XM_003354477	LOC100620697	PREDICTED: Sus scrofa solute carrier family 12 member 9-like (LOC100620697), mRNA	NM_020246.2	89.62	2764	260	27	1	2752	143	2891	0	3489	SLC12A9	Homo sapiens solute carrier family 12 (potassium/chloride transporters), member 9 (SLC12A9), mRNA
EMPV1_11335	XM_003356549	LOC100156126	PREDICTED: Sus scrofa histone H4-like (LOC100156126), mRNA	NM_003548.2	85.67	307	36	8	27	329	28	330	3e-84	316	HIST2H4A	Homo sapiens histone cluster 2, H4a (HIST2H4A), mRNA
EMPV1_11347	XM_003359155	LOC100620518	PREDICTED: Sus scrofa hypothetical protein LOC100620518 (LOC100620518), mRNA	NM_014323.2	99.29	140	1	0	425	564	2306	2167	1e-65	254	PATZ1	Homo sapiens POZ (BTB) and AT hook containing zinc finger 1 (PATZ1), transcript variant 1, mRNA
EMPV1_11353	XM_003129484	LOC100523456	PREDICTED: Sus scrofa olfactory receptor 52N4-like (LOC100523456), mRNA	NM_001005175.2	83.82	964	156	0	4	967	46	1009	0	1036	OR52N4	Homo sapiens olfactory receptor, family 52, subfamily N, member 4 (OR52N4), mRNA
EMPV1_11355	XM_003123466	LOC100511006	PREDICTED: Sus scrofa ras-related protein Rab-8A-like (LOC100511006), mRNA	NM_005370.4	85.66	1311	112	45	1	1280	203	1468	0	1310	RAB8A	Homo sapiens RAB8A, member RAS oncogene family (RAB8A), mRNA
EMPV1_11363	XR_130727	LOC100152396	PREDICTED: Sus scrofa e3 ubiquitin-protein ligase NHLRC1-like (LOC100152396), miscRNA	NM_198586.2	86.03	959	100	28	69	1013	343	1281	0	998	NHLRC1	Homo sapiens NHL repeat containing 1 (NHLRC1), mRNA
EMPV1_11366	XM_003129990	LOC100515044	PREDICTED: Sus scrofa olfactory receptor 149-like (LOC100515044), mRNA	NM_001004462.1	70	310	89	4	334	641	268	575	2e-27	125	OR10G4	Homo sapiens olfactory receptor, family 10, subfamily G, member 4 (OR10G4), mRNA
EMPV1_11370	XM_003126861	LOC100522137	PREDICTED: Sus scrofa transmembrane protein 231-like, transcript variant 2 (LOC100522137), mRNA	NM_001077418.1	88.64	678	67	9	56	731	58	727	0	817	TMEM231	Homo sapiens transmembrane protein 231 (TMEM231), transcript variant 2, mRNA
EMPV1_11396	XM_003131813	LOC100523207	PREDICTED: Sus scrofa vacuolar protein sorting-associated protein 53 homolog (LOC100523207), mRNA	NM_001128159.2	90.36	2499	241	0	1	2499	148	2646	0	3420	VPS53	Homo sapiens vacuolar protein sorting 53 homolog (S. cerevisiae) (VPS53), transcript variant 1, mRNA
EMPV1_11400	XM_003130011	LOC100519506	PREDICTED: Sus scrofa olfactory receptor 8B3-like (LOC100519506), mRNA	NM_001005467.1	75.89	900	208	5	19	915	19	912	2e-179	630	OR8B3	Homo sapiens olfactory receptor, family 8, subfamily B, member 3 (OR8B3), mRNA
EMPV1_11414	XM_003354031	LOC100624620	PREDICTED: Sus scrofa cdc42-interacting protein 4-like (LOC100624620), mRNA	NM_004240.2	87.06	927	101	4	216	1127	1050	1972	0	1130	TRIP10	Homo sapiens thyroid hormone receptor interactor 10 (TRIP10), mRNA
EMPV1_11426	XM_003355068	LOC100152763	PREDICTED: Sus scrofa nucleoside-diphosphate kinase 7 (LOC100152763), partial mRNA	NM_013330.3	92.86	1106	64	14	1	1100	242	1338	0	1591	NME7	Homo sapiens non-metastatic cells 7, protein expressed in (nucleoside-diphosphate kinase) (NME7), transcript variant 1, mRNA
EMPV1_11431	XM_003121713	LOC100524124	PREDICTED: Sus scrofa signal peptidase complex catalytic subunit SEC11C-like (LOC100524124), mRNA	NM_033280.2	90.69	784	63	5	53	828	1	782	0	1035	SEC11C	Homo sapiens SEC11 Homolog C (S. cerevisiae) (SEC11C), mRNA
EMPV1_11435	XM_003134042	LOC100521588	PREDICTED: Sus scrofa UPF0474 protein C5orf41-like, transcript variant 1 (LOC100521588), mRNA	NM_153607.2	93.21	3257	175	12	1	3234	16	3249	0	4864	C5orf41	Homo sapiens chromosome 5 open reading frame 41 (C5orf41), transcript variant 1, mRNA
EMPV1_11442	XM_003355216	LOC100624187	PREDICTED: Sus scrofa OTU domain-containing protein 7B-like (LOC100624187), mRNA	NM_020205.2	93.45	672	43	1	73	743	290	961	0	996	OTUD7B	Homo sapiens OTU domain containing 7B (OTUD7B), mRNA
EMPV1_11471	XM_003357026.1	LOC100620123	PREDICTED: Sus scrofa protocadherin-10-like (LOC100620123), mRNA	NM_020815.1	91.97	2902	210	18	9	2903	632	3517	0	4047	PCDH10	Homo sapiens protocadherin 10 (PCDH10), transcript variant 2, mRNA
EMPV1_11474	XM_003362078.1	LOC100620925	PREDICTED: Sus scrofa beta-defensin 104A-like (LOC100620925), mRNA	NM_001040702.1	76.36	165	38	1	115	279	93	256	3e-25	118	DEFB104B	Homo sapiens defensin, beta 104B (DEFB104B), mRNA
EMPV1_11478	XR_116071.1	LOC100525590	PREDICTED: Sus scrofa hypothetical LOC100525590, transcript variant 1 (LOC100525590), miscRNA	NR_001459.2	77.19	171	27	2	493	651	819	989	5e-30	134	SNHG10	Homo sapiens small nucleolar RNA host gene 10 (non-protein coding) (SNHG10), non-coding RNA
EMPV1_11497	XM_003124951	LOC100520186	PREDICTED: Sus scrofa hypothetical protein LOC100520186 (LOC100520186), mRNA	NM_198482.1	89.13	368	28	12	705	1066	338	699	2e-124	448	SH2D6	Homo sapiens SH2 domain containing 6 (SH2D6), mRNA
EMPV1_11509	XM_003128155	LOC100522444	PREDICTED: Sus scrofa ribonuclease P protein subunit p40-like (LOC100522444), mRNA	NM_006638.2	83.89	1111	161	18	22	1123	29	1130	0	1044	RPP40	Homo sapiens ribonuclease P/MRP 40kDa subunit (RPP40), mRNA
EMPV1_11522	XM_003134293	LOC100514377	PREDICTED: Sus scrofa GDNF-inducible zinc finger protein 1-like (LOC100514377), mRNA	NM_022482.3	91.53	413	35	0	2	414	1372	1784	2e-166	587	GZF1	Homo sapiens GDNF-inducible zinc finger protein 1 (GZF1), mRNA
EMPV1_11543	XM_003358637	LOC100627541	PREDICTED: Sus scrofa leucine-, glutamate- and lysine-rich protein 1-like (LOC100627541), mRNA	NM_001004316.2	87	1354	143	32	813	2151	858	2193	0	1495	LEKR1	Homo sapiens leucine, glutamate and lysine rich 1 (LEKR1), transcript variant 1, mRNA
EMPV1_11546	XM_001926032	LOC100153433	PREDICTED: Sus scrofa mesoderm posterior protein 2-like (LOC100153433), mRNA	NM_001039958.1	84.01	538	60	22	1	522	1	528	2e-138	494	MESP2	Homo sapiens mesoderm posterior 2 Homolog (mouse) (MESP2), mRNA
EMPV1_11557	XR_131177	LOC100625300	PREDICTED: Sus scrofa hypothetical LOC100625300 (LOC100625300), miscRNA	NM_001242581.1	80.31	1783	218	99	1	1722	2768	4478	0	1225	RIN2	Homo sapiens Ras and Rab interactor 2 (RIN2), transcript variant 1, mRNA
EMPV1_11560	XM_003131057	LOC100520401	PREDICTED: Sus scrofa CDGSH iron-sulfur domain-containing protein 1-like (LOC100520401), mRNA	NM_018464.3	88.74	373	42	0	12	384	157	529	2e-135	484	CISD1	Homo sapiens CDGSH iron sulfur domain 1 (CISD1), mRNA
EMPV1_11577	XM_001924867	LOC100151952	PREDICTED: Sus scrofa e3 ubiquitin-protein ligase RLIM-like (LOC100151952), mRNA	NM_183353.2	81.06	417	54	23	1462	1865	1718	2122	9e-83	309	RLIM	Homo sapiens ring finger protein, LIM domain interacting (RLIM), transcript variant 2, mRNA
EMPV1_11579	XM_003129962	LOC100524388	PREDICTED: Sus scrofa olfactory receptor 6M1-like (LOC100524388), mRNA	NM_001005325.1	78.39	907	196	0	18	924	12	918	0	753	OR6M1	Homo sapiens olfactory receptor, family 6, subfamily M, member 1 (OR6M1), mRNA
EMPV1_11583	XM_003121402	LOC100157094	PREDICTED: Sus scrofa interphotoreceptor matrix proteoglycan 1-like (LOC100157094), mRNA	NM_001563.2	80.57	870	132	35	384	1233	1426	2278	0	636	IMPG1	Homo sapiens interphotoreceptor matrix proteoglycan 1 (IMPG1), mRNA
EMPV1_11585	XM_003359783	LOC100037967	PREDICTED: Sus scrofa phosphodiesterase 4D, transcript variant 5 (LOC100037967), mRNA	NM_001104631.1	91.58	2553	185	20	1	2543	173	2705	0	3496	PDE4D	Homo sapiens phosphodiesterase 4D, cAMP-specific (PDE4D), transcript variant 1, mRNA
EMPV1_11601	XM_001929471	LOC100156546	PREDICTED: Sus scrofa olfactory receptor 12D3-like (LOC100156546), mRNA	NM_030959.2	86.4	956	116	14	1	949	5	953	0	1033	OR12D3	Homo sapiens olfactory receptor, family 12, subfamily D, member 3 (OR12D3), mRNA
EMPV1_11607	XM_003128538	LOC100516622	PREDICTED: Sus scrofa interleukin-25-like (LOC100516622), mRNA	NM_022789.3	79.55	528	84	2	48	575	288	791	9e-134	479	IL25	Homo sapiens interleukin 25 (IL25), transcript variant 1, mRNA
EMPV1_11619	XM_003130802	LOC100525659	PREDICTED: Sus scrofa gap junction delta-4 protein-like (LOC100525659), mRNA	NM_153368.2	77.43	700	133	8	89	771	124	815	4e-151	536	GJD4	Homo sapiens gap junction protein, delta 4, 40.1kDa (GJD4), mRNA
EMPV1_11640	XM_001924940	LOC100157006	PREDICTED: Sus scrofa ectonucleotide pyrophosphatase/phosphodiesterase family member 4-like (LOC100157006), mRNA	NM_014936.4	84.91	1418	184	30	54	1456	217	1619	0	1406	ENPP4	Homo sapiens ectonucleotide pyrophosphatase/phosphodiesterase 4 (putative) (ENPP4), mRNA
EMPV1_11653	XM_003134100	LOC100519748	PREDICTED: Sus scrofa ubiquitin-like domain-containing CTD phosphatase 1-like (LOC100519748), mRNA	NM_145049.3	91.98	1321	90	9	1	1319	213	1519	0	1878	UBLCP1	Homo sapiens ubiquitin-like domain containing CTD phosphatase 1 (UBLCP1), mRNA
EMPV1_11660	XM_003128212	LOC100525821	PREDICTED: Sus scrofa histone H3.1-like (LOC100525821), mRNA	NM_021059.2	93.43	411	27	0	1	411	37	447	7e-173	610	HIST2H3C	Homo sapiens histone cluster 2, H3c (HIST2H3C), mRNA
EMPV1_11685	XR_131287	LOC100625273	PREDICTED: Sus scrofa activating signal cointegrator 1 complex subunit 3-like (LOC100625273), partial miscRNA	NM_006828.2	90.34	2733	224	35	1	2719	330	3036	0	3581	ASCC3	Homo sapiens activating signal cointegrator 1 complex subunit 3 (ASCC3), transcript variant 1, mRNA
EMPV1_11696	XM_003133258	LOC100521690	PREDICTED: Sus scrofa methylmalonic aciduria and homocystinuria type D homolog, mitochondrial-like (LOC100521690), mRNA	NM_015702.2	87.36	1384	122	40	22	1376	70	1429	0	1537	MMADHC	Homo sapiens methylmalonic aciduria (cobalamin deficiency) cblD type, with homocystinuria (MMADHC), nuclear gene encoding mitochondrial protein, mRNA
EMPV1_11718	XM_003128176	LOC100517166	PREDICTED: Sus scrofa transmembrane protein 14C-like (LOC100517166), mRNA	NM_001165258.1	79.28	859	128	34	100	932	340	1174	3e-156	555	TMEM14C	Homo sapiens transmembrane protein 14C (TMEM14C), transcript variant 1, mRNA
EMPV1_11729	XM_003357190	LOC100624455	PREDICTED: Sus scrofa protein phosphatase methylesterase 1-like (LOC100624455), mRNA	NM_016147.1	87.56	2491	233	65	46	2497	1	2453	0	2811	PPME1	Homo sapiens protein phosphatase methylesterase 1 (PPME1), mRNA
EMPV1_11731	XM_003132180	LOC100520587	PREDICTED: Sus scrofa nucleoside diphosphate kinase 6-like, transcript variant 4 (LOC100520587), mRNA	NM_005793.3	84.55	848	110	8	589	1430	63	895	0	922	NME6	Homo sapiens non-metastatic cells 6, protein expressed in (nucleoside-diphosphate kinase) (NME6), mRNA
EMPV1_11749	XM_003125302	LOC100523241	PREDICTED: Sus scrofa ketohexokinase-like, transcript variant 3 (LOC100523241), mRNA	NM_006488.2	88.73	692	72	6	873	1561	727	1415	0	841	KHK	Homo sapiens ketohexokinase (fructokinase) (KHK), transcript variant b, mRNA
EMPV1_11750	XM_003356476	LOC100627844	PREDICTED: Sus scrofa cytochrome P450 4A24-like (LOC100627844), mRNA	NM_000778.3	82.3	1503	202	61	41	1511	93	1563	0	1243	CYP4A11	Homo sapiens cytochrome P450, family 4, subfamily A, polypeptide 11 (CYP4A11), mRNA
EMPV1_11754	XM_003125403	LOC100515724	PREDICTED: Sus scrofa transmembrane protein 18-like (LOC100515724), mRNA	NM_152834.2	78.72	376	80	0	119	494	92	467	2e-85	318	TMEM18	Homo sapiens transmembrane protein 18 (TMEM18), mRNA
EMPV1_11755	XM_003134397	LOC100514690	PREDICTED: Sus scrofa RNA-binding protein Raly-like, transcript variant 1 (LOC100514690), mRNA	NM_016732.1	84.56	1354	119	16	1	1338	296	1575	0	1508	RALY	Homo sapiens RNA binding protein, autoantigenic (hnRNP-associated with lethal yellow homolog (mouse)) (RALY), transcript variant 1, mRNA
EMPV1_11762	XM_003128757	LOC100523804	PREDICTED: Sus scrofa 6.8 kDa mitochondrial proteolipid-like, transcript variant 2 (LOC100523804), mRNA	NM_004894.2	84.13	208	27	1	41	248	76	277	3e-58	228	C14orf2	Homo sapiens chromosome 14 open reading frame 2 (C14orf2), transcript variant 1, mRNA
EMPV1_11764	XM_003356097	LOC100624006	PREDICTED: Sus scrofa olfactory receptor 5-like (LOC100624006), mRNA	NM_001004725.1	78.46	130	16	11	285	408	267	390	3e-12	75	OR4S1	Homo sapiens olfactory receptor, family 4, subfamily S, member 1 (OR4S1), mRNA
EMPV1_11765	XM_003361451.1	LOC100626941	PREDICTED: Sus scrofa haloacid dehalogenase-like hydrolase domain-containing protein 2-like, transcript variant 2 (LOC100626941), mRNA	NM_032124.4	86.98	1598	132	55	103	1657	235	1799	0	1729	HDHD2	Homo sapiens haloacid dehalogenase-like hydrolase domain containing 2 (HDHD2), mRNA
EMPV1_11766	XM_003130015	LOC100520211	PREDICTED: Sus scrofa olfactory receptor 8B3-like (LOC100520211), mRNA	NM_001005467.1	74.24	893	223	5	19	909	19	906	1e-157	558	OR8B3	Homo sapiens olfactory receptor, family 8, subfamily B, member 3 (OR8B3), mRNA
EMPV1_11768	XM_003353877	LOC100627768	PREDICTED: Sus scrofa mitochondrial carrier homolog 2-like (LOC100627768), mRNA	NM_014342.3	92.42	528	30	3	1	520	33	558	0	767	MTCH2	Homo sapiens mitochondrial carrier 2 (MTCH2), nuclear gene encoding mitochondrial protein, mRNA
EMPV1_11777	XM_003353258	LOC100156654	PREDICTED: Sus scrofa ras-related GTP-binding protein D-like (LOC100156654), mRNA	NM_021244.4	92.44	965	64	3	30	991	726	1684	0	1406	RRAGD	Homo sapiens Ras-related GTP binding D (RRAGD), mRNA
EMPV1_11781	XM_001925776	LOC100154169	PREDICTED: Sus scrofa olfactory receptor 140-like (LOC100154169), mRNA	NM_206880.1	85	60	7	2	342	400	354	412	1e-07	60.2	OR2V2	Homo sapiens olfactory receptor, family 2, subfamily V, member 2 (OR2V2), mRNA
EMPV1_11782	XM_003359160	LOC100152327	PREDICTED: Sus scrofa immunoglobulin lambda-like polypeptide 5-like (LOC100152327), mRNA	NM_001178126.1	78.31	521	72	38	392	890	558	1059	5e-79	298	IGLL5	Homo sapiens immunoglobulin lambda-like polypeptide 5 (IGLL5), transcript variant 1, mRNA
EMPV1_11788	XM_001928046	LOC100152271	PREDICTED: Sus scrofa zinc finger CCHC domain-containing protein 3-like (LOC100152271), miscRNA	NM_033089.6	89.44	1496	93	50	1	1461	25	1490	0	1831	ZCCHC3	Homo sapiens zinc finger, CCHC domain containing 3 (ZCCHC3), mRNA
EMPV1_11793	XM_003134310.1	LOC100519176	PREDICTED: Sus scrofa DNA replication complex GINS protein PSF1-like (LOC100519176), mRNA	NM_021067.3	88.78	606	58	10	120	720	127	727	0	734	GINS1	Homo sapiens GINS complex subunit 1 (Psf1Homolog) (GINS1), mRNA
EMPV1_11794	XM_003355711	LOC100627654	PREDICTED: Sus scrofa hypothetical protein LOC100627654 (LOC100627654), mRNA	NM_003119.2	90.16	559	51	4	139	695	883	1439	0	725	SPG7	Homo sapiens spastic paraplegia 7 (pure and complicated autosomal recessive) (SPG7), nuclear gene encoding mitochondrial protein, transcript variant 1, mRNA
EMPV1_11795	XR_131282	LOC100626687	PREDICTED: Sus scrofa protein PIEZO2-like (LOC100626687), partial miscRNA	NM_022068.2	86.5	2207	270	25	1011	3203	3318	5510	0	2481	FAM38B	Homo sapiens family with sequence similarity 38, member B (FAM38B), mRNA
EMPV1_11796	XR_130947	LOC100525359	PREDICTED: Sus scrofa Fanconi anemia group J protein-like (LOC100525359), partial miscRNA	NM_032043.2	87.08	3484	354	81	6	3441	691	4126	0	3853	BRIP1	Homo sapiens BRCA1 interacting protein C-terminal helicase 1 (BRIP1), mRNA
EMPV1_11798	XM_003358208	LOC100627696	PREDICTED: Sus scrofa olfactory receptor 1A1-like (LOC100627696), partial mRNA	NM_014565.2	85.88	708	86	13	1	701	226	926	0	741	OR1A1	Homo sapiens olfactory receptor, family 1, subfamily A, member 1 (OR1A1), mRNA
EMPV1_11805	XM_003122128	LOC100519758	PREDICTED: Sus scrofa olfactory receptor 1J4-like (LOC100519758), mRNA	NM_001004452.1	79.93	922	121	60	1	890	1	890	2e-176	619	OR1J4	Homo sapiens olfactory receptor, family 1, subfamily J, member 4 (OR1J4), mRNA
EMPV1_11819	XM_003126651	LOC100516735	PREDICTED: Sus scrofa olfactory receptor 8S1-like (LOC100516735), mRNA	NM_001005203.2	71.1	557	145	6	19	567	25	573	1e-69	266	OR8S1	Homo sapiens olfactory receptor, family 8, subfamily S, member 1 (OR8S1), mRNA
EMPV1_11826	XM_003132943	LOC100513569	PREDICTED: Sus scrofa GAS2-like protein 1-like (LOC100513569), mRNA	NM_006478.3	85.74	2538	312	10	8	2505	1	2528	0	2946	GAS2L1	Homo sapiens growth arrest-specific 2 like 1 (GAS2L1), transcript variant 1, mRNA
EMPV1_11832	XM_003133163	LOC100524048	PREDICTED: Sus scrofa protein CC2D2B-like (LOC100524048), mRNA	NM_001159747.1	88.64	1206	137	0	1	1206	233	1438	0	1557	CC2D2B	Homo sapiens coiled-coil and C2 domain containing 2B (CC2D2B), transcript variant 1, mRNA
EMPV1_11834	XM_001929263.2	LOC100153472	PREDICTED: Sus scrofa torsin-1B-like (LOC100153472), mRNA	NM_014506.1	85.61	1119	131	27	13	1115	73	1177	0	1147	TOR1B	Homo sapiens torsin family 1, member B (torsin B) (TOR1B), mRNA
EMPV1_11842	XM_003131484	LOC100524337	PREDICTED: Sus scrofa keratin, type I cytoskeletal 25-like (LOC100524337), mRNA	NM_181534.3	87.16	1199	136	6	193	1389	488	1670	0	1458	KRT25	Homo sapiens keratin 25 (KRT25), mRNA
EMPV1_11850	XM_003128256	LOC100519492	PREDICTED: Sus scrofa olfactory receptor 12D2-like (LOC100519492), mRNA	NM_013936.3	85.29	918	135	0	1	918	62	979	0	1047	OR12D2	Homo sapiens olfactory receptor, family 12, subfamily D, member 2 (OR12D2), mRNA
EMPV1_11865	XM_003361707	LOC100152555	PREDICTED: Sus scrofa hCG1757335 (LOC100152555), mRNA	NM_001010942.1	96.69	907	27	3	1	905	171	1076	0	1506	RAP1B	Homo sapiens RAP1B, member of RAS oncogene family (RAP1B), transcript variant 2, mRNA
EMPV1_11868	XM_003132345	LOC100517425	PREDICTED: Sus scrofa SET domain-containing protein 5-like (LOC100517425), mRNA	NM_001080517.1	93.35	1911	121	2	302	2206	1001	2911	0	2870	SETD5	Homo sapiens SET domain containing 5 (SETD5), mRNA
EMPV1_11882	XM_003135097	LOC100515460	PREDICTED: Sus scrofa ubiquitin carboxyl-terminal hydrolase 22-A-like (LOC100515460), mRNA	NM_001145073.1	92.64	2703	168	12	958	3643	1	2689	0	3952	USP27X	Homo sapiens ubiquitin specific peptidase 27, X-linked (USP27X), mRNA
EMPV1_11883	XM_001927270	LOC100154448	PREDICTED: Sus scrofa protein-tyrosine sulfotransferase 2-like (LOC100154448), mRNA	NM_001008566.1	88.66	1782	151	35	17	1762	181	1947	0	2124	TPST2	Homo sapiens tyrosylprotein sulfotransferase 2 (TPST2), transcript variant 1, mRNA
EMPV1_11894	XM_001928389	LOC100155872	PREDICTED: Sus scrofa uncharacterized protein C6orf62 homolog (LOC100155872), mRNA	NM_030939.4	89.86	2555	130	74	943	3449	1	2474	0	3164	C6orf62	Homo sapiens chromosome 6 open reading frame 62 (C6orf62), mRNA
EMPV1_11899	XM_003129889	LOC100525475	PREDICTED: Sus scrofa FXYD domain-containing ion transport regulator 6-like (LOC100525475), mRNA	NM_022003.3	75.94	1309	210	34	23	1275	145	1404	0	883	FXYD6	Homo sapiens FXYD domain containing ion transport regulator 6 (FXYD6), transcript variant 1, mRNA
EMPV1_11905	XM_003123027	LOC100515997	PREDICTED: Sus scrofa small glutamine-rich tetratricopeptide repeat-containing protein alpha-like (LOC100515997), mRNA	NM_003021.3	84.32	1269	142	48	102	1339	142	1384	0	1188	SGTA	Homo sapiens small glutamine-rich tetratricopeptide repeat (TPR)-containing, alpha (SGTA), mRNA
EMPV1_11912	XM_001929398	LOC100153496	PREDICTED: Sus scrofa olfactory receptor 4M1-like (LOC100153496), mRNA	NM_001005500.1	88.87	943	90	10	1	931	1	940	0	1146	OR4M1	Homo sapiens olfactory receptor, family 4, subfamily M, member 1 (OR4M1), mRNA
EMPV1_11930	XM_003354066	LOC100622538	PREDICTED: Sus scrofa dynamin-2-like (LOC100622538), mRNA	NM_001005361.2	86.49	3360	327	31	69	3350	349	3659	0	3988	DNM2	Homo sapiens dynamin 2 (DNM2), transcript variant 2, mRNA
EMPV1_11953	XM_003354146	LOC100622401	PREDICTED: Sus scrofa pre-B-cell leukemia transcription factor 4-like (LOC100622401), mRNA	NM_025245.2	87.11	830	87	20	106	925	519	1338	0	922	PBX4	Homo sapiens pre-B-cell leukemia homeobox 4 (PBX4), transcript variant 1, mRNA
EMPV1_11964	XM_003131180	LOC100519047	PREDICTED: Sus scrofa ubiquitin-conjugating enzyme E2 O-like (LOC100519047), partial mRNA	NM_022066.3	89.81	3554	353	4	1272	4824	483	4028	0	4767	UBE2O	Homo sapiens ubiquitin-conjugating enzyme E2O (UBE2O), mRNA
EMPV1_11966	XM_003360214	LOC100621892	PREDICTED: Sus scrofa cyclin-dependent kinase 13-like (LOC100621892), mRNA	NM_031267.3	85.23	2133	255	39	1	2112	3428	5521	0	2139	CDK13	Homo sapiens cyclin-dependent kinase 13 (CDK13), transcript variant 2, mRNA
EMPV1_11970	XM_003356709	LOC100520086	PREDICTED: Sus scrofa NEDD8-like (LOC100520086), mRNA	NM_006156.2	91.05	514	38	2	17	530	120	625	0	688	NEDD8	Homo sapiens neural precursor cell expressed, developmentally down-regulated 8 (NEDD8), mRNA
EMPV1_11979	XM_003360712	LOC100627235	PREDICTED: Sus scrofa mitogen-activated protein kinase kinase kinase 11-like (LOC100627235), mRNA	NM_002419.3	89.67	687	69	2	481	1166	1082	1767	0	937	MAP3K11	Homo sapiens mitogen-activated protein kinase kinase kinase 11 (MAP3K11), mRNA
EMPV1_11993	XM_003127403	LOC100519154	PREDICTED: Sus scrofa cationic amino acid transporter 3-like (LOC100519154), mRNA	NM_032803.5	69.82	1607	446	10	199	1802	376	1946	0	702	SLC7A3	Homo sapiens solute carrier family 7 (cationic amino acid transporter, y+ system), member 3 (SLC7A3), transcript variant 1, mRNA
EMPV1_11999	XR_130688	LOC100520965	PREDICTED: Sus scrofa brain-specific angiogenesis inhibitor 2-like (LOC100520965), miscRNA	NM_001703.2	92.9	5068	304	40	764	5798	371	5415	0	7313	BAI2	Homo sapiens brain-specific angiogenesis inhibitor 2 (BAI2), mRNA
EMPV1_12006	XM_003355899	LOC100621822	PREDICTED: Sus scrofa f-box only protein 27-like (LOC100621822), mRNA	NM_178820.3	73.27	823	200	5	412	1221	119	934	2e-136	488	FBXO27	Homo sapiens F-box protein 27 (FBXO27), mRNA
EMPV1_12011	XM_003357521	LOC100625048	PREDICTED: Sus scrofa histone-lysine N-methyltransferase EZH2-like (LOC100625048), mRNA	NM_001203247.1	91.07	2285	191	11	4	2280	94	2373	0	3077	EZH2	Homo sapiens enhancer of zeste Homolog 2 (Drosophila) (EZH2), transcript variant 3, mRNA
EMPV1_12013	XM_003361312	LOC100621382	PREDICTED: Sus scrofa cyclin-dependent kinase 14-like (LOC100621382), mRNA	NM_012395.2	96.38	304	11	0	1	304	735	1038	4e-140	501	CDK14	Homo sapiens cyclin-dependent kinase 14 (CDK14), mRNA
EMPV1_12032	XM_003361026	LOC100625781	PREDICTED: Sus scrofa protein odd-skipped-related 1-like (LOC100625781), partial mRNA	NM_145260.2	87.31	654	68	11	220	869	553	1195	0	769	OSR1	Homo sapiens odd-skipped related 1 (Drosophila) (OSR1), mRNA
EMPV1_12037	XM_003358953	LOC100154885	PREDICTED: Sus scrofa phosphatidylinositol N-acetylglucosaminyltransferase subunit P-like, transcript variant 3 (LOC100154885), mRNA	NM_153682.2	90.12	415	37	4	46	458	157	569	2e-150	536	PIGP	Homo sapiens phosphatidylinositol glycan anchor biosynthesis, class P (PIGP), transcript variant 2, mRNA
EMPV1_12043	XM_003122449	LOC100525027	PREDICTED: Sus scrofa double C2-like domain-containing protein gamma-like (LOC100525027), mRNA	NR_033791.1	85.42	439	55	9	533	967	1	434	9e-125	448	DOC2GP	Homo sapiens double C2-like domains, gamma, pseudogene (DOC2GP), non-coding RNA
EMPV1_12046	XM_003129258	LOC100517665	PREDICTED: Sus scrofa oligosaccharyltransferase complex subunit OSTC-like (LOC100517665), mRNA	NM_021227.2	87.72	1083	116	6	1	1078	6	1076	0	1342	OSTC	Homo sapiens oligosaccharyltransferase complex subunit (OSTC), mRNA
EMPV1_12053	XM_003124218	LOC100515195	PREDICTED: Sus scrofa olfactory receptor 2M3-like (LOC100515195), mRNA	NM_001004688.1	81.06	961	131	47	1	936	1	935	0	719	OR2M2	Homo sapiens olfactory receptor, family 2, subfamily M, member 2 (OR2M2), mRNA
EMPV1_12066	XM_003354501	LOC100524735	PREDICTED: Sus scrofa b-cell CLL/lymphoma 7 protein family member B-like, transcript variant 2 (LOC100524735), mRNA	NM_001197244.1	86.05	1434	130	48	1	1416	158	1539	0	1476	BCL7B	Homo sapiens B-cell CLL/lymphoma 7B (BCL7B), transcript variant 2, mRNA
EMPV1_12069	XM_003358262.1	LOC100623827	PREDICTED: Sus scrofa transmembrane protein 102-like (LOC100623827), partial mRNA	NM_178518.2	85.48	1453	161	37	10	1449	385	1800	0	1469	TMEM102	Homo sapiens transmembrane protein 102 (TMEM102), mRNA
EMPV1_12071	XM_003355749	LOC100621642	PREDICTED: Sus scrofa chymotrypsinogen B2-like, transcript variant 2 (LOC100621642), mRNA	NM_001025200.3	88.51	818	84	10	1	813	34	846	0	981	CTRB2	Homo sapiens chymotrypsinogen B2 (CTRB2), mRNA
EMPV1_12078	XM_003131154	LOC100513228	PREDICTED: Sus scrofa brain-specific angiogenesis inhibitor 1-associated protein 2-like (LOC100513228), mRNA	NM_001144888.1	88.54	1806	190	8	12	1805	72	1872	0	2304	BAIAP2	Homo sapiens BAI1-associated protein 2 (BAIAP2), transcript variant 4, mRNA
EMPV1_12085	XM_003356584	LOC100627563	PREDICTED: Sus scrofa zinc finger and SCAN domain-containing protein 12-like (LOC100627563), mRNA	NR_028077.1	86.26	2154	213	64	12	2130	29	2134	0	2261	ZSCAN12	Homo sapiens zinc finger and SCAN domain containing 12 (ZSCAN12), transcript variant 2, non-coding RNA
EMPV1_12088	XM_003129582	LOC100517357	PREDICTED: Sus scrofa olfactory receptor 52B4-like (LOC100517357), mRNA	NM_001005161.3	81.47	896	166	0	28	923	119	1014	0	868	OR52B4	Homo sapiens olfactory receptor, family 52, subfamily B, member 4 (OR52B4), mRNA
EMPV1_12103	XM_003134810	LOC100512997	PREDICTED: Sus scrofa hypothetical protein LOC100512997 (LOC100512997), mRNA	NM_006774.4	70.09	585	171	4	1117	1699	122	704	2e-65	251	INMT	Homo sapiens indolethylamine N-methyltransferase (INMT), transcript variant 1, mRNA
EMPV1_12113	XM_003122641	LOC100520121	PREDICTED: Sus scrofa bifunctional ATP-dependent dihydroxyacetone kinase/FAD-AMP lyase (cyclizing)-like (LOC100520121), mRNA	NM_015533.3	86.3	2226	229	65	316	2499	191	2382	0	2351	DAK	Homo sapiens dihydroxyacetone kinase 2 Homolog (S. cerevisiae) (DAK), mRNA
EMPV1_12133	XM_003133655	LOC100515345	PREDICTED: Sus scrofa c-X-C chemokine receptor type 2-like (LOC100515345), mRNA	NM_001168298.1	81.41	1221	190	13	192	1390	347	1552	0	1153	CXCR2	Homo sapiens chemokine (C-X-C motif) receptor 2 (CXCR2), transcript variant 2, mRNA
EMPV1_12160	XM_001928158	LOC100156620	PREDICTED: Sus scrofa CG8379 CG8379-PA (LOC100156620), mRNA	NM_024541.2	91.76	2647	164	39	1	2607	103	2735	0	3631	C10orf76	Homo sapiens chromosome 10 open reading frame 76 (C10orf76), mRNA
EMPV1_12161	XM_003358009	LOC100523274	PREDICTED: Sus scrofa leucine-rich repeat-containing protein 37A-like (LOC100523274), mRNA	NM_052888.2	77.37	1710	279	88	1160	2824	1168	2814	0	915	LRRC37B	Homo sapiens leucine rich repeat containing 37B (LRRC37B), mRNA
EMPV1_12166	XM_003356120	LOC100623252	PREDICTED: Sus scrofa transmembrane protein C1orf70-like (LOC100623252), mRNA	NM_001114748.1	93.33	210	14	0	167	376	178	387	2e-83	311	C1orf70	Homo sapiens chromosome 1 open reading frame 70 (C1orf70), mRNA
EMPV1_12178	XM_003123930	LOC100524672	PREDICTED: Sus scrofa hypothetical protein LOC100524672 (LOC100524672), mRNA	NM_017665.1	85.86	1287	125	34	3	1251	4	1271	0	1315	ZCCHC10	Homo sapiens zinc finger, CCHC domain containing 10 (ZCCHC10), mRNA
EMPV1_12189	XM_003122519	LOC100525205	PREDICTED: Sus scrofa fos-related antigen 1-like (LOC100525205), mRNA	NM_005438.3	84.15	1697	185	63	67	1718	8	1665	0	1567	FOSL1	Homo sapiens FOS-like antigen 1 (FOSL1), mRNA
EMPV1_12191	XM_003127567	LOC100523970	PREDICTED: Sus scrofa mitotic spindle assembly checkpoint protein MAD2B-like (LOC100523970), mRNA	NM_001127325.1	88.07	947	83	23	501	1440	216	1139	0	1096	MAD2L2	Homo sapiens MAD2 mitotic arrest deficient-like 2 (yeast) (MAD2L2), transcript variant 1, mRNA
EMPV1_12198	XM_001925444	LOC100153079	PREDICTED: Sus scrofa Uncharacterized protein KIAA0748 homolog (LOC100153079), mRNA	NM_001136030.1	85.35	1822	216	38	213	2013	105	1896	0	1838	KIAA0748	Homo sapiens KIAA0748 (KIAA0748), mRNA
EMPV1_12200	XM_003132917	LOC100517784	PREDICTED: Sus scrofa ankyrin repeat domain-containing protein 13A-like (LOC100517784), mRNA	NM_033121.1	91.1	382	34	0	31	412	1388	1769	4e-151	536	ANKRD13A	Homo sapiens ankyrin repeat domain 13A (ANKRD13A), mRNA
EMPV1_12202	XM_003353817	LOC100620450	PREDICTED: Sus scrofa transmembrane protein 223-like (LOC100620450), mRNA	NM_001080501.2	80.81	693	126	1	14	706	2	687	0	652	TMEM223	Homo sapiens transmembrane protein 223 (TMEM223), mRNA
EMPV1_12204	XM_003131916	LOC100514319	PREDICTED: Sus scrofa rab GTPase-binding effector protein 1-like (LOC100514319), mRNA	NM_004703.4	95.34	1179	45	1	2	1170	10	1188	0	1884	RABEP1	Homo sapiens rabaptin, RAB GTPase binding effector protein 1 (RABEP1), transcript variant 1, mRNA
EMPV1_12205	XM_003121777	LOC100525675	PREDICTED: Sus scrofa survival of motor neuron protein-interacting protein 1-like, transcript variant 1 (LOC100525675), mRNA	NM_003616.2	90.36	1037	81	14	1	1031	19	1042	0	1343	SIP1	Homo sapiens survival of motor neuron protein interacting protein 1 (SIP1), transcript variant alpha, mRNA
EMPV1_12206	XM_003356546	LOC100156957	PREDICTED: Sus scrofa histone H2B type 1-like, transcript variant 3 (LOC100156957), mRNA	NM_003523.2	90.37	436	36	5	45	478	1	432	8e-160	568	HIST1H2BE	Homo sapiens histone cluster 1, H2be (HIST1H2BE), mRNA
EMPV1_12207	XM_003129972	LOC100511147	PREDICTED: Sus scrofa transmembrane protein 225-like (LOC100511147), mRNA	NM_001013743.1	69.92	921	228	13	1	910	82	964	2e-109	398	TMEM225	Homo sapiens transmembrane protein 225 (TMEM225), mRNA
EMPV1_12226	XM_003124330	LOC100524490	PREDICTED: Sus scrofa olfactory receptor 2AE1-like (LOC100524490), mRNA	NM_001005276.1	86.1	935	106	23	1	926	1	920	0	985	OR2AE1	Homo sapiens olfactory receptor, family 2, subfamily AE, member 1 (OR2AE1), mRNA
EMPV1_12229	XM_003356126.1	LOC100624036	PREDICTED: Sus scrofa protein RER1-like (LOC100624036), mRNA	NM_007033.4	87.56	209	21	5	1204	1410	1279	1484	1e-60	237	RER1	Homo sapiens RER1 retention in endoplasmic reticulum 1Homolog (S. cerevisiae) (RER1), mRNA
EMPV1_12237	XM_001928402	LOC100151922	PREDICTED: Sus scrofa olfactory receptor 6C2-like (LOC100151922), mRNA	NM_054105.1	76.57	969	162	62	1	935	1	938	2e-131	472	OR6C2	Homo sapiens olfactory receptor, family 6, subfamily C, member 2 (OR6C2), mRNA
EMPV1_12239	XM_003126573	LOC100512536	PREDICTED: Sus scrofa WAS protein family homolog 1-like (LOC100512536), mRNA	NM_182905.4	86.89	1411	150	24	21	1419	162	1549	0	1548	WASH1	Homo sapiens WAS protein family Homolog 1 (WASH1), mRNA
EMPV1_12244	XM_003123890	LOC100515013	PREDICTED: Sus scrofa phosphorylated adapter RNA export protein-like (LOC100515013), mRNA	NM_032177.3	85.88	1700	154	55	633	2281	39	1703	0	1731	PHAX	Homo sapiens phosphorylated adaptor for RNA export (PHAX), mRNA
EMPV1_12262	XM_003133789	LOC100522524	PREDICTED: Sus scrofa olfactory receptor 12-like (LOC100522524), mRNA	NM_001005211.1	66.58	748	222	17	182	915	167	900	6e-41	170	OR9I1	Homo sapiens olfactory receptor, family 9, subfamily I, member 1 (OR9I1), mRNA
EMPV1_12268	XM_003358765	LOC100620778	PREDICTED: Sus scrofa sentrin-specific protease 5-like (LOC100620778), mRNA	NM_152699.4	91.27	733	31	15	238	962	2272	2979	0	968	SENP5	Homo sapiens SUMO1/sentrin specific peptidase 5 (SENP5), mRNA
EMPV1_12281	XM_003134202	LOC100517562	PREDICTED: Sus scrofa heparan-alpha-glucosaminide N-acetyltransferase-like (LOC100517562), partial mRNA	NM_152419.2	75.58	1470	285	19	1	1406	1061	2520	0	1014	HGSNAT	Homo sapiens heparan-alpha-glucosaminide N-acetyltransferase (HGSNAT), mRNA
EMPV1_12284	XM_003131981	LOC100514186	PREDICTED: Sus scrofa major facilitator superfamily domain-containing protein 6-like (LOC100514186), mRNA	NM_152599.3	79.14	2037	371	14	1	2021	230	2228	0	1743	MFSD6L	Homo sapiens major facilitator superfamily domain containing 6-like (MFSD6L), mRNA
EMPV1_12294	XM_003122625	LOC100517023	PREDICTED: Sus scrofa l-asparaginase-like (LOC100517023), mRNA	NM_025080.3	79.29	1294	236	11	1	1282	132	1405	0	1104	ASRGL1	Homo sapiens asparaginase like 1 (ASRGL1), transcript variant 2, mRNA
EMPV1_12313	XM_003134225	LOC100157679	PREDICTED: Sus scrofa ankyrin-1-like (LOC100157679), partial mRNA	NM_001142446.1	89.37	4254	446	2	9	4256	408	4661	0	5631	ANK1	Homo sapiens ankyrin 1, erythrocytic (ANK1), transcript variant 9, mRNA
EMPV1_12315	XM_003361089	LOC100627861	PREDICTED: Sus scrofa cell division cycle protein 123 homolog (LOC100627861), mRNA	NM_006023.2	89.48	1017	103	4	1	1015	285	1299	0	1282	CDC123	Homo sapiens cell division cycle 123 Homolog (S. cerevisiae) (CDC123), mRNA
EMPV1_12327	XM_003354948	LOC100626341	PREDICTED: Sus scrofa protein TSSC1-like (LOC100626341), mRNA	NM_003310.2	86.49	1177	149	10	140	1311	187	1358	0	1284	TSSC1	Homo sapiens tumor suppressing subtransferable candidate 1 (TSSC1), mRNA
EMPV1_12337	XM_003129437	LOC100514860	PREDICTED: Sus scrofa olfactory receptor 56A3-like (LOC100514860), mRNA	NM_001003443.2	87.61	944	117	0	1	944	1	944	0	1175	OR56A3	Homo sapiens olfactory receptor, family 56, subfamily A, member 3 (OR56A3), mRNA
EMPV1_12346	XM_003126804	LOC100525046	PREDICTED: Sus scrofa adenine phosphoribosyltransferase-like (LOC100525046), mRNA	NM_000485.2	85.02	554	65	18	1	545	36	580	3e-154	547	APRT	Homo sapiens adenine phosphoribosyltransferase (APRT), transcript variant 1, mRNA
EMPV1_12348	XM_003358158	LOC100626955	PREDICTED: Sus scrofa DNA ligase 3-like (LOC100626955), mRNA	NM_013975.3	91.98	1471	100	16	65	1526	124	1585	0	2047	LIG3	Homo sapiens ligase III, DNA, ATP-dependent (LIG3), nuclear gene encoding mitochondrial protein, transcript variant alpha, mRNA
EMPV1_12349	XM_003123914	LOC100520605	PREDICTED: Sus scrofa hypothetical protein LOC100520605, transcript variant 2 (LOC100520605), mRNA	NM_001207003.1	79	281	42	14	1	270	154	428	8e-43	176	C5orf56	Homo sapiens chromosome 5 open reading frame 56 (C5orf56), transcript variant 4, mRNA
EMPV1_12359	XM_003355917	LOC100625219	PREDICTED: Sus scrofa flavin reductase-like (LOC100625219), mRNA	NM_000713.2	87.55	707	69	19	7	702	137	835	0	800	BLVRB	Homo sapiens biliverdin reductase B (flavin reductase (NADPH)) (BLVRB), mRNA
EMPV1_12364	XM_003131151	LOC100512677	PREDICTED: Sus scrofa regulatory-associated protein of mTOR-like (LOC100512677), mRNA	NM_020761.2	88.66	3359	379	2	868	4225	1460	4817	0	4332	RPTOR	Homo sapiens regulatory associated protein of MTOR, complex 1 (RPTOR), transcript variant 1, mRNA
EMPV1_12372	XM_003123788	LOC100521610	PREDICTED: Sus scrofa uncharacterized protein KIAA0825-like (LOC100521610), mRNA	NM_173665.2	89.74	1111	101	12	21	1123	130	1235	0	1408	KIAA0825	Homo sapiens KIAA0825 (KIAA0825), transcript variant 2, mRNA
EMPV1_12398	XM_001927404	LOC100158196	PREDICTED: Sus scrofa cytochrome c-like (LOC100158196), mRNA	NM_018947.5	88.71	319	32	4	1	317	171	487	7e-106	387	CYCS	Homo sapiens cytochrome c, somatic (CYCS), nuclear gene encoding mitochondrial protein, mRNA
EMPV1_12402	XM_003122436	LOC100522238	PREDICTED: Sus scrofa protein unc-93 homolog B1-like (LOC100522238), mRNA	NM_030930.2	83.93	336	33	1	160	495	1566	1880	2e-103	378	UNC93B1	Homo sapiens unc-93 homolog B1 (C. elegans) (UNC93B1), mRNA
EMPV1_12416	XM_003130808	LOC100511831	PREDICTED: Sus scrofa protein transport protein Sec61 subunit alpha isoform 2-like (LOC100511831), mRNA	NM_018144.3	85.17	2029	282	10	4	2015	70	2096	0	2275	SEC61A2	Homo sapiens Sec61 alpha 2 subunit (S. cerevisiae) (SEC61A2), transcript variant 1, mRNA
EMPV1_12424	XM_003126551	LOC100520908	PREDICTED: Sus scrofa tapasin-related protein-like (LOC100520908), mRNA	NM_018009.4	80.59	1499	203	76	237	1679	68	1534	0	1075	TAPBPL	Homo sapiens TAP binding protein-like (TAPBPL), mRNA
EMPV1_12436	XM_003353393	LOC100153607	PREDICTED: Sus scrofa uncharacterized protein C15orf52 homolog (LOC100153607), mRNA	NM_207380.2	79.7	1665	275	10	1	1662	17	1621	0	1492	C15orf52	Homo sapiens chromosome 15 open reading frame 52 (C15orf52), mRNA
EMPV1_12437	XM_003122927	LOC100523168	PREDICTED: Sus scrofa mas-related G-protein coupled receptor member X1-like (LOC100523168), mRNA	NM_054030.2	75.8	1099	177	78	16	1068	23	1078	1e-132	473	MRGPRX2	Homo sapiens MAS-related GPR, member X2 (MRGPRX2), mRNA
EMPV1_12446	XM_003134009	LOC100512871	PREDICTED: Sus scrofa peptidylprolyl isomerase domain and WD repeat-containing protein 1-like (LOC100512871), mRNA	NM_015342.2	92.83	1591	105	5	2	1591	515	2097	0	2342	PPWD1	Homo sapiens peptidylprolyl isomerase domain and WD repeat containing 1 (PPWD1), mRNA
EMPV1_12448	XM_003133947	LOC100514688	PREDICTED: Sus scrofa hypothetical protein LOC100514688 (LOC100514688), mRNA	NM_001190787.1	88.58	779	89	0	476	1254	557	1335	0	1003	IDAS	Homo sapiens Idas protein (IDAS), mRNA
EMPV1_12474	XM_003358392	LOC100627345	PREDICTED: Sus scrofa uncharacterized protein C3orf23-like (LOC100627345), partial mRNA	NM_173826.3	90.27	925	78	12	1	919	1000	1918	0	1199	C3orf23	Homo sapiens chromosome 3 open reading frame 23 (C3orf23), transcript variant 1, mRNA
EMPV1_12477	XR_130657	LOC100627785	PREDICTED: Sus scrofa latent-transforming growth factor beta-binding protein 4-like (LOC100627785), miscRNA	NM_001042545.1	89.95	3045	267	38	31	3055	1704	4729	0	3892	LTBP4	Homo sapiens latent transforming growth factor beta binding protein 4 (LTBP4), transcript variant 3, mRNA
EMPV1_12489	XM_003125294	LOC100522188	PREDICTED: Sus scrofa apoptosis-related protein 3-like (LOC100522188), mRNA	NM_001170795.1	87.14	739	76	18	364	1091	53	783	0	821	C2orf28	Homo sapiens chromosome 2 open reading frame 28 (C2orf28), transcript variant 3, mRNA
EMPV1_12502	XM_003135004	LOC100523709	PREDICTED: Sus scrofa ferritin-1, chloroplastic-like (LOC100523709), mRNA	NM_001173486.1	76.6	517	121	0	684	1200	1086	1602	4e-106	387	PRRG1	Homo sapiens proline rich Gla (G-carboxyglutamic acid) 1 (PRRG1), transcript variant 5, mRNA
EMPV1_12509	XM_003122374	LOC100521944	PREDICTED: Sus scrofa olfactory receptor 1J4-like (LOC100521944), mRNA	NM_001004452.1	80.87	920	116	56	1	890	1	890	0	669	OR1J4	Homo sapiens olfactory receptor, family 1, subfamily J, member 4 (OR1J4), mRNA
EMPV1_12513	NM_001206438	LOC100525899	Sus scrofa anionic trypsin-like (LOC100525899), mRNA	NM_002770.2	84.25	781	121	1	1	779	6	786	0	852	PRSS2	Homo sapiens protease, serine, 2 (trypsin 2) (PRSS2), mRNA
EMPV1_12514	XM_003359937	LOC100621695	PREDICTED: Sus scrofa beta-defensin 122-like (LOC100621695), mRNA	NR_002577.2	80.91	241	27	14	122	352	250	19	3e-41	172	DEFB122	Homo sapiens defensin, beta 122 (pseudogene) (DEFB122), non-coding RNA
EMPV1_12538	XM_003360867	LOC100626036	PREDICTED: Sus scrofa free fatty acid receptor 2-like (LOC100626036), partial mRNA	NM_005306.2	75.15	326	81	0	112	437	574	899	1e-56	223	FFAR2	Homo sapiens free fatty acid receptor 2 (FFAR2), mRNA
EMPV1_12542	XM_003130053	LOC100512802	PREDICTED: Sus scrofa tRNA pseudouridine synthase 3-like (LOC100512802), mRNA	NM_031307.3	88.13	1525	175	2	24	1542	47	1571	0	1930	PUS3	Homo sapiens pseudouridylate synthase 3 (PUS3), mRNA
EMPV1_12562	XM_003130556	LOC100512485	PREDICTED: Sus scrofa probable saccharopine dehydrogenase-like (LOC100512485), mRNA	NM_016002.2	80.46	1264	208	18	672	1904	911	2166	0	1121	SCCPDH	Homo sapiens saccharopine dehydrogenase (putative) (SCCPDH), mRNA
EMPV1_12570	XM_003128275	LOC396795	PREDICTED: Sus scrofa olfactory receptor (LOC396795), mRNA	NM_013941.3	65.84	764	235	13	180	930	236	986	8e-40	167	OR10C1	Homo sapiens olfactory receptor, family 10, subfamily C, member 1 (OR10C1), mRNA
EMPV1_12571	XR_130583	LOC100152279	PREDICTED: Sus scrofa G-protein coupled receptor 84-like (LOC100152279), miscRNA	NM_020370.2	89.51	991	87	17	26	1007	322	1304	0	1238	GPR84	Homo sapiens G protein-coupled receptor 84 (GPR84), mRNA
EMPV1_12586	XM_003125093	LOC100519597	PREDICTED: Sus scrofa vacuolar protein sorting-associated protein 54-like, transcript variant 1 (LOC100519597), mRNA	NM_016516.2	94.66	1142	43	10	288	1421	2495	3626	0	1755	VPS54	Homo sapiens vacuolar protein sorting 54 Homolog (S. cerevisiae) (VPS54), transcript variant 1, mRNA
EMPV1_12588	XM_003356802	LOC100625637	PREDICTED: Sus scrofa transcriptional repressor protein YY1-like (LOC100625637), mRNA	NM_003403.3	95.9	1440	49	7	178	1613	1156	2589	0	2324	YY1	Homo sapiens YY1 transcription factor (YY1), mRNA
EMPV1_12593	XM_003134130	LOC100511603	PREDICTED: Sus scrofa protein FAM114A2-like (LOC100511603), mRNA	NM_018691.2	85.65	425	40	2	1	425	96	499	8e-141	502	FAM114A2	Homo sapiens family with sequence similarity 114, member A2 (FAM114A2), mRNA
EMPV1_12610	XR_130280	LOC100511112	PREDICTED: Sus scrofa methyl-CpG-binding domain protein 2-like (LOC100511112), partial miscRNA	NM_003927.4	95.16	1488	60	10	1	1481	467	1949	0	2338	MBD2	Homo sapiens methyl-CpG binding domain protein 2 (MBD2), transcript variant 1, mRNA
EMPV1_12611	XM_003131179	LOC100518861	PREDICTED: Sus scrofa cytoglobin-like (LOC100518861), mRNA	NM_134268.3	77.02	2058	237	50	4	1933	2	1951	0	1566	CYGB	Homo sapiens cytoglobin (CYGB), mRNA
EMPV1_12628	XM_003357005	LOC100621976	PREDICTED: Sus scrofa tetratricopeptide repeat protein 29-like (LOC100621976), partial mRNA	NM_031956.2	89.47	589	52	8	1	584	228	811	0	736	TTC29	Homo sapiens tetratricopeptide repeat domain 29 (TTC29), mRNA
EMPV1_12629	XM_003359228	LOC100512075	PREDICTED: Sus scrofa activating signal cointegrator 1 complex subunit 1-like (LOC100512075), mRNA	NM_001198800.1	90.12	1245	102	21	14	1246	134	1369	0	1598	ASCC1	Homo sapiens activating signal cointegrator 1 complex subunit 1 (ASCC1), transcript variant 2, mRNA
EMPV1_12630	XM_003134375	LOC100157086	PREDICTED: Sus scrofa beta-defensin 119-like (LOC100157086), mRNA	NM_153289.2	77.88	321	61	6	67	381	90	406	4e-62	241	DEFB119	Homo sapiens defensin, beta 119 (DEFB119), transcript variant 1, mRNA
EMPV1_12635	XM_003122301	LOC100524728	PREDICTED: Sus scrofa proprotein convertase subtilisin/kexin type 6-like (LOC100524728), mRNA	NM_138322.2	91.77	389	32	0	88	476	1137	1525	4e-153	542	PCSK6	Homo sapiens proprotein convertase subtilisin/kexin type 6 (PCSK6), transcript variant 3, mRNA
EMPV1_12642	XM_003128379	LOC100157694	PREDICTED: Sus scrofa uncharacterized protein C6orf130 homolog, transcript variant 2 (LOC100157694), mRNA	NM_145063.2	85.06	984	115	11	1	975	136	1096	0	1092	C6orf130	Homo sapiens chromosome 6 open reading frame 130 (C6orf130), mRNA
EMPV1_12644	XR_115781	LOC100513201	PREDICTED: Sus scrofa hypothetical LOC100513201 (LOC100513201), miscRNA	NM_001962.2	88.61	1361	104	38	1	1336	2232	3566	0	1607	EFNA5	Homo sapiens ephrin-A5 (EFNA5), mRNA
EMPV1_12647	XM_003129296	LOC100524883	PREDICTED: Sus scrofa hypothetical protein LOC100524883 (LOC100524883), mRNA	NM_001083907.2	79.79	871	159	10	1	857	2128	2995	0	747	BANK1	Homo sapiens B-cell scaffold protein with ankyrin repeats 1 (BANK1), transcript variant 2, mRNA
EMPV1_12653	XM_003122010	LOC100518591	PREDICTED: Sus scrofa olfactory receptor 13J1-like (LOC100518591), mRNA	NM_001004487.1	87.77	924	101	12	22	939	22	939	0	1070	OR13J1	Homo sapiens olfactory receptor, family 13, subfamily J, member 1 (OR13J1), mRNA
EMPV1_12661	XM_003123245	LOC100516419	PREDICTED: Sus scrofa adrenodoxin-like protein, mitochondrial-like (LOC100516419), mRNA	NM_001031734.2	82.73	521	60	28	84	591	325	828	3e-121	436	FDX1L	Homo sapiens ferredoxin 1-like (FDX1L), nuclear gene encoding mitochondrial protein, mRNA
EMPV1_12662	XM_001926520	LOC100153108	PREDICTED: Sus scrofa tyrosine-protein phosphatase non-receptor type 20-like (LOC100153108), mRNA	NM_001042395.1	85.45	797	92	22	293	1077	380	1164	0	808	PTPN20A	Homo sapiens protein tyrosine phosphatase, non-receptor type 20A (PTPN20A), transcript variant 8, mRNA
EMPV1_12664	XM_003123160	LOC100511741	PREDICTED: Sus scrofa calmodulin-regulated spectrin-associated protein 3-like (LOC100511741), mRNA	NM_001080429.2	87.95	3959	404	61	100	4014	249	4178	0	4601	KIAA1543	Homo sapiens KIAA1543 (KIAA1543), transcript variant 1, mRNA
EMPV1_12667	XM_003359636	LOC100626116	PREDICTED: Sus scrofa von Willebrand factor C domain-containing protein 2-like (LOC100626116), mRNA	NM_001080500.2	94.07	910	46	7	1	908	5	908	0	1375	VWC2L	Homo sapiens von Willebrand factor C domain containing protein 2-like (VWC2L), mRNA
EMPV1_12669	XM_003123576	LOC100519299	PREDICTED: Sus scrofa olfactory receptor 6M1-like (LOC100519299), mRNA	NM_001005325.1	66.44	730	208	18	172	884	166	875	3e-39	165	OR6M1	Homo sapiens olfactory receptor, family 6, subfamily M, member 1 (OR6M1), mRNA
EMPV1_12671	XM_003357695	LOC100626260	PREDICTED: Sus scrofa dual specificity protein phosphatase CDC14B-like (LOC100626260), mRNA	NM_033331.2	91.89	1505	106	16	1	1497	453	1949	0	2089	CDC14B	Homo sapiens CDC14 cell division cycle 14 Homolog B (S. cerevisiae) (CDC14B), transcript variant 2, mRNA
EMPV1_12673	XM_003131578	LOC100513816	PREDICTED: Sus scrofa canalicular multispecific organic anion transporter 2-like (LOC100513816), mRNA	NM_003786.3	86.48	2523	341	0	48	2570	125	2647	0	3012	ABCC3	Homo sapiens ATP-binding cassette, sub-family C (CFTR/MRP), member 3 (ABCC3), transcript variant 1, mRNA
EMPV1_12676	XM_001929580	LOC100152609	PREDICTED: Sus scrofa mitochondrial carrier homolog 1, transcript variant 1 (LOC100152609), mRNA	NM_014341.1	93.15	1139	75	3	32	1169	1	1137	0	1668	MTCH1	Homo sapiens mitochondrial carrier 1 (MTCH1), nuclear gene encoding mitochondrial protein, mRNA
EMPV1_12682	XM_003355291	LOC100626909	PREDICTED: Sus scrofa 60S ribosomal protein L5-like (LOC100626909), mRNA	NM_000969.3	88.95	977	99	8	273	1245	1	972	0	1197	RPL5	Homo sapiens ribosomal protein L5 (RPL5), mRNA
EMPV1_12704	XM_003355568	LOC100513795	PREDICTED: Sus scrofa germ cell-specific gene 1 protein-like (LOC100513795), mRNA	NM_001206842.1	84.64	1276	145	48	1	1251	30	1279	0	1223	GSG1	Homo sapiens germ cell associated 1 (GSG1), transcript variant 5, mRNA
EMPV1_12711	XM_003355371	LOC100523122	PREDICTED: Sus scrofa DNA-directed RNA polymerase III subunit RPC2-like (LOC100523122), mRNA	NM_018082.5	92.41	3520	248	18	74	3582	109	3620	0	5003	POLR3B	Homo sapiens polymerase (RNA) III (DNA directed) polypeptide B (POLR3B), transcript variant 1, mRNA
EMPV1_12712	XM_003130200	LOC100519327	PREDICTED: Sus scrofa 40S ribosomal protein S25-like (LOC100519327), mRNA	NM_001028.2	88.32	394	41	2	6	394	102	495	1e-139	499	RPS25	Homo sapiens ribosomal protein S25 (RPS25), mRNA
EMPV1_12724	XM_003358196	LOC100624704	PREDICTED: Sus scrofa rap1 GTPase-activating protein 2-like (LOC100624704), partial mRNA	NM_001100398.1	90.94	1424	106	22	756	2169	858	2268	0	1893	RAP1GAP2	Homo sapiens RAP1 GTPase activating protein 2 (RAP1GAP2), transcript variant 2, mRNA
EMPV1_12759	XM_001926835	LOC100158144	PREDICTED: Sus scrofa histone H1t-like (LOC100158144), mRNA	NM_005323.3	76.53	524	114	3	50	570	93	610	2e-105	385	HIST1H1T	Homo sapiens histone cluster 1, H1t (HIST1H1T), mRNA
EMPV1_12762	XM_003121400	LOC100512571	PREDICTED: Sus scrofa high mobility group nucleosome-binding domain-containing protein 3-like, transcript variant 1 (LOC100512571), mRNA	NM_001201363.1	93.16	1009	55	14	13	1015	15	1015	0	1469	HMGN3	Homo sapiens high mobility group nucleosomal binding domain 3 (HMGN3), transcript variant 4, mRNA
EMPV1_12765	XM_003361436	LOC100625155	PREDICTED: Sus scrofa uncharacterized protein C20orf118 homolog (LOC100625155), mRNA	NM_080628.1	88.46	390	39	6	283	669	270	656	1e-129	466	C20orf118	Homo sapiens chromosome 20 open reading frame 118 (C20orf118), mRNA
EMPV1_12766	XM_003360186	LOC100621435	PREDICTED: Sus scrofa heterogeneous nuclear ribonucleoproteins A2/B1-like, transcript variant 1 (LOC100621435), mRNA	NM_002137.3	96.86	2198	56	9	37	2231	1	2188	0	3664	HNRNPA2B1	Homo sapiens heterogeneous nuclear ribonucleoprotein A2/B1 (HNRNPA2B1), transcript variant A2, mRNA
EMPV1_12774	XM_001927219	LOC100153912	PREDICTED: Sus scrofa single-strand selective monofunctional uracil DNA glycosylase (LOC100153912), mRNA	NM_014311.1	87.36	957	105	16	32	979	111	1060	0	1083	SMUG1	Homo sapiens single-strand-selective monofunctional uracil-DNA glycosylase 1 (SMUG1), mRNA
EMPV1_12784	XM_003122640	LOC100519941	PREDICTED: Sus scrofa transmembrane protein 138-like (LOC100519941), mRNA	NM_016464.4	85.84	812	87	24	196	997	416	1209	0	837	TMEM138	Homo sapiens transmembrane protein 138 (TMEM138), transcript variant 1, mRNA
EMPV1_12787	XM_001927729	LOC100153150	PREDICTED: Sus scrofa C04F5.8 (LOC100153150), mRNA	NM_001146282.1	84.89	311	39	8	11	316	318	11	5e-82	307	SRP54	Homo sapiens signal recognition particle 54kDa (SRP54), transcript variant 2, mRNA
EMPV1_12805	XM_003355093.1	LOC100624665	PREDICTED: Sus scrofa junctional adhesion molecule A-like (LOC100624665), mRNA	NM_016946.4	83.14	682	71	35	1	660	828	1487	1e-164	582	F11R	Homo sapiens F11 receptor (F11R), mRNA
EMPV1_12809	XM_003134058	LOC100525313	PREDICTED: Sus scrofa nucleophosmin-like, transcript variant 2 (LOC100525313), mRNA	NM_199185.3	93.27	1368	81	6	1	1363	1	1362	0	2035	NPM1	Homo sapiens nucleophosmin (nucleolar phosphoprotein B23, numatrin) (NPM1), transcript variant 2, mRNA
EMPV1_12812	XM_003122668	LOC100526154	PREDICTED: Sus scrofa coiled-coil domain-containing protein 86-like (LOC100526154), mRNA	NM_024098.3	79.39	2004	252	125	2	1906	64	2005	0	1264	CCDC86	Homo sapiens coiled-coil domain containing 86 (CCDC86), mRNA
EMPV1_12826	XR_130711	LOC100512236	PREDICTED: Sus scrofa hypothetical LOC100512236 (LOC100512236), miscRNA	NM_006708.2	86.58	529	55	16	702	1222	147	667	2e-161	571	GLO1	Homo sapiens glyoxalase I (GLO1), mRNA
EMPV1_12840	XM_003135341	LOC414433	PREDICTED: Sus scrofa UPF3 regulator of nonsense transcripts-like protein B, transcript variant 2 (LOC414433), mRNA	NM_080632.2	88.81	2387	226	17	1	2367	38	2403	0	3061	UPF3B	Homo sapiens UPF3 regulator of nonsense transcripts homolog B (yeast) (UPF3B), transcript variant 1, mRNA
EMPV1_12847	XM_003124677	LOC100521261	PREDICTED: Sus scrofa DNA-directed RNA polymerase III subunit RPC10-like (LOC100521261), mRNA	NM_016310.3	91.4	349	29	1	67	414	47	395	2e-133	477	POLR3K	Homo sapiens polymerase (RNA) III (DNA directed) polypeptide K, 12.3 kDa (POLR3K), mRNA
EMPV1_12848	XM_003127134	LOC100520790	PREDICTED: Sus scrofa uncharacterized protein C10orf120 homolog (LOC100520790), mRNA	NM_001010912.1	81.76	433	48	23	96	508	104	525	2e-89	333	C10orf120	Homo sapiens chromosome 10 open reading frame 120 (C10orf120), mRNA
EMPV1_12855	XM_003130540	LOC100524270	PREDICTED: Sus scrofa signal recognition particle 9 kDa protein-like (LOC100524270), mRNA	NM_003133.5	78.52	1406	177	32	142	1466	124	1485	0	1142	SRP9	Homo sapiens signal recognition particle 9kDa (SRP9), transcript variant 2, mRNA
EMPV1_12862	XM_003134994	LOC100520818	PREDICTED: Sus scrofa melanoma-associated antigen B16-like (LOC100520818), mRNA	NM_001099921.1	78.49	995	185	9	91	1064	252	1238	0	816	MAGEB16	Homo sapiens melanoma antigen family B, 16 (MAGEB16), mRNA
EMPV1_12873	XM_003129503	LOC100512729	PREDICTED: Sus scrofa olfactory receptor 52D1-like (LOC100512729), mRNA	NM_001005172.2	67.21	433	126	9	208	632	79	503	4e-24	114	OR52K2	Homo sapiens olfactory receptor, family 52, subfamily K, member 2 (OR52K2), mRNA
EMPV1_12897	XM_003133374	LOC100156454	PREDICTED: Sus scrofa netrin receptor UNC5D-like (LOC100156454), mRNA	NM_080872.2	92.72	2760	199	2	130	2888	431	3189	0	4066	UNC5D	Homo sapiens unc-5 homolog D (C. elegans) (UNC5D), mRNA
EMPV1_12915	XM_003128456	LOC100512291	PREDICTED: Sus scrofa abhydrolase domain-containing protein FAM108C1-like (LOC100512291), partial mRNA	NM_021214.1	86.1	1612	167	18	2	1585	778	2360	0	1867	FAM108C1	Homo sapiens family with sequence similarity 108, member C1 (FAM108C1), mRNA
EMPV1_12925	XM_003135081	LOC100512511	PREDICTED: Sus scrofa proteolipid protein 2-like (LOC100512511), mRNA	NM_002668.2	77.69	901	116	10	1	832	165	1049	0	751	PLP2	Homo sapiens proteolipid protein 2 (colonic epithelium-enriched) (PLP2), mRNA
EMPV1_12934	XM_003127159	LOC100512285	PREDICTED: Sus scrofa carcinoembryonic antigen-related cell adhesion molecule 1-like (LOC100512285), mRNA	NM_001205344.1	79.78	638	93	36	67	686	214	833	6e-119	431	CEACAM1	Homo sapiens carcinoembryonic antigen-related cell adhesion molecule 1 (biliary glycoprotein) (CEACAM1), transcript variant 6, mRNA
EMPV1_12941	XM_003127120	LOC100517284	PREDICTED: Sus scrofa alpha-actinin-4-like, transcript variant 1 (LOC100517284), mRNA	NM_004924.4	93.33	2519	158	7	7	2516	20	2537	0	3712	ACTN4	Homo sapiens actinin, alpha 4 (ACTN4), mRNA
EMPV1_12956	XR_130497	LOC100522988	PREDICTED: Sus scrofa hypothetical LOC100522988 (LOC100522988), miscRNA	NM_003896.3	81.21	676	80	37	1	648	1026	1682	2e-140	501	ST3GAL5	Homo sapiens ST3 beta-galactoside alpha-2,3-sialyltransferase 5 (ST3GAL5), transcript variant 1, mRNA
EMPV1_12961	XM_003133236	LOC100512137	PREDICTED: Sus scrofa transcription elongation regulator 1-like protein-like (LOC100512137), partial mRNA	NM_174937.3	85.59	819	115	1	3	818	1034	1852	0	944	TCERG1L	Homo sapiens transcription elongation regulator 1-like (TCERG1L), mRNA
EMPV1_12965	XM_003125137	LOC100514637	PREDICTED: Sus scrofa ubiquitin-40S ribosomal protein S27a-like (LOC100514637), mRNA	NM_002954.5	91.08	583	43	8	1	582	300	874	0	780	RPS27A	Homo sapiens ribosomal protein S27a (RPS27A), transcript variant 1, mRNA
EMPV1_12968	XM_003355857	LOC100624601	PREDICTED: Sus scrofa lipolysis-stimulated lipoprotein receptor-like (LOC100624601), mRNA	NM_205834.2	85.42	2024	213	61	82	2063	239	2222	0	2030	LSR	Homo sapiens lipolysis stimulated lipoprotein receptor (LSR), transcript variant 2, mRNA
EMPV1_12976	XM_003131864	LOC100519386	PREDICTED: Sus scrofa transmembrane protein 93-like, transcript variant 1 (LOC100519386), mRNA	NR_037928.1	89.84	610	60	2	224	832	5091	4483	0	814	P2RX5-TAX1BP3	Homo sapiens P2RX5-TAX1BP3 readthrough (P2RX5-TAX1BP3), non-coding RNA
EMPV1_12981	XM_003124839	LOC100524797	PREDICTED: Sus scrofa e3 ubiquitin-protein ligase NEURL3-like (LOC100524797), mRNA	NR_026875.1	81.28	764	102	36	31	779	319	1056	1e-164	580	NEURL3	Homo sapiens neuralized Homolog 3 (Drosophila) pseudogene (NEURL3), non-coding RNA
EMPV1_12991	XM_003357119	LOC100627286	PREDICTED: Sus scrofa serine/threonine-protein kinase 33-like (LOC100627286), mRNA	NM_030906.2	83.55	924	146	6	225	1145	748	1668	0	859	STK33	Homo sapiens serine/threonine kinase 33 (STK33), mRNA
EMPV1_12997	XM_003359630	LOC100623919	PREDICTED: Sus scrofa 1-phosphatidylinositol-3-phosphate 5-kinase-like (LOC100623919), partial mRNA	NM_001178000.1	93.58	1745	106	5	1	1741	159	1901	0	2597	PIKFYVE	Homo sapiens phosphoinositide kinase, FYVE finger containing (PIKFYVE), transcript variant 4, mRNA
EMPV1_12999	XM_003130480	LOC100511033	PREDICTED: Sus scrofa ubiquitin carboxyl-terminal hydrolase isozyme L5-like (LOC100511033), mRNA	NM_015984.3	81.56	998	119	16	1	984	769	1715	0	957	UCHL5	Homo sapiens ubiquitin carboxyl-terminal hydrolase L5 (UCHL5), transcript variant 1, mRNA
EMPV1_13009	XM_003125439	LOC100524433	PREDICTED: Sus scrofa ATP-dependent DNA helicase Q4-like (LOC100524433), mRNA	NM_004260.3	78.78	2663	384	163	1	2586	43	2601	0	1620	RECQL4	Homo sapiens RecQ protein-like 4 (RECQL4), mRNA
EMPV1_13011	XM_003355328	LOC100516974	PREDICTED: Sus scrofa trinucleotide repeat-containing gene 6B protein-like (LOC100516974), mRNA	NM_001162501.1	96.81	941	26	3	28	968	5184	6120	0	1568	TNRC6B	Homo sapiens trinucleotide repeat containing 6B (TNRC6B), transcript variant 1, mRNA
EMPV1_13020	XM_003125957	LOC100519482	PREDICTED: Sus scrofa RIB43A-like with coiled-coils protein 2-like (LOC100519482), mRNA	NM_015653.3	88.33	1097	120	8	252	1344	254	1346	0	1310	RIBC2	Homo sapiens RIB43A domain with coiled-coils 2 (RIBC2), mRNA
EMPV1_13029	XM_001928470	LOC100154318	PREDICTED: Sus scrofa signal sequence receptor, beta, transcript variant 1 (LOC100154318), mRNA	NM_003145.3	87.12	1141	84	41	4	1106	4	1119	0	1234	SSR2	Homo sapiens signal sequence receptor, beta (translocon-associated protein beta) (SSR2), mRNA
EMPV1_13035	XM_003361493	LOC100526005	PREDICTED: Sus scrofa fasciculation and elongation protein zeta-1-like (LOC100526005), partial mRNA	NM_005103.4	94.21	484	26	2	3	485	905	1387	0	737	FEZ1	Homo sapiens fasciculation and elongation protein zeta 1 (zygin I) (FEZ1), transcript variant 1, mRNA
EMPV1_13069	XM_003134821	LOC100515456	PREDICTED: Sus scrofa TLR4 interactor with leucine rich repeats-like (LOC100515456), mRNA	NM_014817.3	88.56	2439	267	3	1	2430	368	2803	0	3139	TRIL	Homo sapiens TLR4 interactor with leucine-rich repeats (TRIL), mRNA
EMPV1_13074	XM_003360602	LOC100627070	PREDICTED: Sus scrofa plasma glutamate carboxypeptidase-like (LOC100627070), mRNA	NM_016134.2	83.21	685	79	31	1	663	1226	1896	2e-168	595	PGCP	Homo sapiens plasma glutamate carboxypeptidase (PGCP), mRNA
EMPV1_13075	XM_003360253	LOC100623926	PREDICTED: Sus scrofa transmembrane gamma-carboxyglutamic acid protein 1-like (LOC100623926), mRNA	NM_001173489.1	91.54	697	49	10	1	692	238	929	0	952	PRRG1	Homo sapiens proline rich Gla (G-carboxyglutamic acid) 1 (PRRG1), transcript variant 3, mRNA
EMPV1_13082	XM_003353442	LOC100622200	PREDICTED: Sus scrofa TIM21-like protein, mitochondrial-like (LOC100622200), mRNA	NM_014177.2	75.48	1460	285	23	8	1440	3	1416	0	982	C18orf55	Homo sapiens chromosome 18 open reading frame 55 (C18orf55), nuclear gene encoding mitochondrial protein, mRNA
EMPV1_13090	XM_001928716	LOC100153848	PREDICTED: Sus scrofa transcription factor COE3-like, transcript variant 2 (LOC100153848), mRNA	NM_001005463.1	95.15	1545	71	4	1	1543	52	1594	0	2435	EBF3	Homo sapiens early B-cell factor 3 (EBF3), mRNA
EMPV1_13101	XM_003129331	LOC100519673	PREDICTED: Sus scrofa ATP-binding cassette sub-family G member 2-like (LOC100519673), mRNA	NM_004827.2	84.28	1998	309	3	133	2129	475	2468	0	2179	ABCG2	Homo sapiens ATP-binding cassette, sub-family G (WHITE), member 2 (ABCG2), mRNA
EMPV1_13110	XM_003131499	LOC100512626	PREDICTED: Sus scrofa ORM1-like protein 3-like, transcript variant 2 (LOC100512626), mRNA	NM_139280.2	81.41	1151	169	19	245	1369	148	1279	0	1067	ORMDL3	Homo sapiens ORM1-like 3 (S. cerevisiae) (ORMDL3), mRNA
EMPV1_13111	XM_003354111	LOC100626271	PREDICTED: Sus scrofa olfactory receptor 7A10-like (LOC100626271), mRNA	NM_001004451.1	83.72	86	11	3	820	904	823	906	2e-13	78.7	OR1J1	Homo sapiens olfactory receptor, family 1, subfamily J, member 1 (OR1J1), mRNA
EMPV1_13120	XM_003353577	LOC100623236	PREDICTED: Sus scrofa hypothetical protein LOC100623236 (LOC100623236), mRNA	NM_016734.1	91.92	198	16	0	351	548	1460	1657	1e-75	286	PAX5	Homo sapiens paired box 5 (PAX5), mRNA
EMPV1_13128	XM_003128792	LOC100526118	PREDICTED: Sus scrofa glutathione S-transferase A1-like (LOC100526118), mRNA	NM_145740.3	79.57	974	181	7	55	1023	97	1057	0	845	GSTA1	Homo sapiens glutathione S-transferase alpha 1 (GSTA1), mRNA
EMPV1_13130	XM_003130353	LOC100510921	PREDICTED: Sus scrofa syntaxin-6-like (LOC100510921), mRNA	NM_005819.4	75.24	2379	405	41	136	2366	271	2613	0	1617	STX6	Homo sapiens syntaxin 6 (STX6), mRNA
EMPV1_13149	XM_003127704	LOC100521800	PREDICTED: Sus scrofa uncharacterized protein C1orf130-like (LOC100521800), mRNA	NM_001010980.4	82.62	627	79	25	189	802	86	695	7e-148	527	C1orf130	Homo sapiens chromosome 1 open reading frame 130 (C1orf130), mRNA
EMPV1_13158	XM_003123983	LOC100522859	PREDICTED: Sus scrofa endothelial cell-specific chemotaxis regulator-like (LOC100522859), mRNA	NM_001077693.2	83.6	683	95	15	293	967	354	1027	7e-178	625	ECSCR	Homo sapiens endothelial cell-specific chemotaxis regulator (ECSCR), mRNA
EMPV1_13172	XM_003126936	LOC100523188	PREDICTED: Sus scrofa transmembrane protein 208-like, transcript variant 1 (LOC100523188), mRNA	NM_014187.3	89.64	743	68	8	3	739	1	740	0	937	TMEM208	Homo sapiens transmembrane protein 208 (TMEM208), mRNA
[truncated: 3,853 more rows]
