# Supplementary material for: Development of a porcine (Sus scofa) embryo-specific microarray: array annotation and validation
Source: BMC Genomics. 2012 Aug 3;13:370. doi: 10.1186/1471-2164-13-370 (PMC3468353; doi:10.1186/1471-2164-13-370)
Supplement: Additional file 7 — All GS list from EMPV1. Excel file containing a list of unique GS from EMPV1 after re-annotation of all the unknown probe sequences. Yellow indicates olfactory receptor genes. [file 1471-2164-13-370-S7.xls]

## Sheet: Additional file 7
EMPV1 Gene_Symbol
A1BG
A1CF
A2LD1
A2M
A2ML1
AAAS
AACS
AADACL1
AADACL3
AADACL4
AADAT
AAGAB
AAK1
AAMP
AANAT
AARS
AARS2
AASDH
AASDHPPT
AASS
AATF
AATK
ABAT
ABCA1
ABCA12
ABCA13
ABCA3
ABCA4
ABCA5
ABCA6
ABCA9
ABCB1
ABCB10
ABCB11
ABCB4
ABCB5
ABCB6
ABCB7
ABCB9
ABCC1
ABCC10
ABCC13
ABCC2
ABCC3
ABCC4
ABCC5
ABCC6
ABCC8
ABCC9
ABCD1
ABCD2
ABCD3
ABCD4
ABCE1
ABCF1
ABCF2
ABCG2
ABCG4
ABCG5
ABCG8
ABHD1
ABHD11
ABHD12B
ABHD13
ABHD15
ABHD2
ABHD3
ABHD4
ABHD5
ABHD6
ABI1
ABI3BP
ABL1
ABLIM1
ABLIM2
ABLIM3
ABP1
ABR
ABRA
ABT1
ABTB2
ACA64
ACAA1
ACAA2
ACACA
ACACB
ACAD10
ACAD11
ACAD8
ACAD9
ACADL
ACADM
ACADS
ACADSB
ACADVL
ACAN
ACAP1
ACAP3
ACAT2
ACBD4
ACBD5
ACBD6
ACCN1
ACCN3
ACCN5
ACCS
ACCSL
ACE
ACE2
ACER2
ACER3
ACIN1
ACLY
ACMSD
ACN9
ACO2
ACOT12
ACOT13
ACOT4
ACOT6
ACOT7
ACOT8
ACOT9
ACOX1
ACOX2
ACOX3
ACOXL
ACP1
ACP2
ACP5
ACP6
ACPL2
ACPP
ACRBP
ACRC
ACRV1
ACSBG1
ACSBG2
ACSF2
ACSL1
ACSL3
ACSL4
ACSL5
ACSL6
ACSM2B
ACSM3
ACSS1
ACSS2
ACSS3
ACTA1
ACTA2
ACTB
ACTC1
ACTG2
ACTL6A
ACTL6B
ACTL7A
ACTL7B
ACTL8
ACTL9
ACTN1
ACTN2
ACTN3
ACTN4
ACTR10
ACTR1A
ACTR1B
ACTR2
ACTR3
ACTR3B
ACTR5
ACTR6
ACTR8
ACTRT1
ACTRT2
ACVR1
ACVR1B
ACVR1C
ACVR2A
ACVR2B
ACVRL1
ACYP1
ACYP2
ADA
ADAD1
ADAD2
ADAL
ADAM1
ADAM10
ADAM11
ADAM12
ADAM15
ADAM17
ADAM18
ADAM19
ADAM2
ADAM21
ADAM22
ADAM23
ADAM28
ADAM29
ADAM30
ADAM32
ADAM3A
ADAM5
ADAM7
ADAM8
ADAM9
ADAMDEC1
ADAMTS1
ADAMTS12
ADAMTS13
ADAMTS14
ADAMTS15
ADAMTS16
ADAMTS17
ADAMTS19
ADAMTS2
ADAMTS20
ADAMTS3
ADAMTS4
ADAMTS5
ADAMTS6
ADAMTS7
ADAMTS8
ADAMTS9
ADAMTSL3
ADAMTSL4
ADAMTSL5
ADAP1
ADAP2
ADAR
ADARB1
ADARB2
ADAT1
ADAT2
ADAT3
ADC
ADCK1
ADCK2
ADCK3
ADCK4
ADCK5
ADCY1
ADCY10
ADCY2
ADCY3
ADCY4
ADCY5
ADCY6
ADCY8
ADCY9
ADCYAP1
ADCYAP1R1
ADD1
ADD3
ADH4
ADH5
ADH7
ADHFE1
ADI1
ADIG
ADIPOR1
ADIPOR2
ADK
ADM
ADM2
ADNP
ADNP2
ADO
ADORA1
ADORA2A
ADORA3
ADPGK
ADPRH
ADPRHL1
ADPRHL2
ADRA1A
ADRA1B
ADRA1D
ADRA2A
ADRA2B
ADRA2C
ADRB1
ADRB2
ADRB3
ADRBK1
ADRBK2
ADSL
ADSS
AEBP1
AEBP2
AEN
AFAP1
AFAP1L1
AFAP1L2
AFF1
AFF2
AFF3
AFF4
AFG3L2
AFM
AFP
AFTPH
AGA
AGAP1
AGAP2
AGAP3
AGBL1
AGBL2
AGBL3
AGBL5
AGER
AGFG1
AGFG2
AGGF1
AGK
AGL
AGMAT
AGPAT1
AGPAT2
AGPAT4
AGPAT5
AGPAT6
AGPAT9
AGPHD1
AGPS
AGR2
AGRP
AGT
AGTPBP1
AGTR1
AGTR2
AGTRAP
AGXT
AGXT2
AGXT2L1
AGXT2L2
AHCTF1
AHCY
AHCYL1
AHCYL2
AHDC1
AHI1
AHNAK
AHR
AHSA1
AHSA2
AICDA
AIDA
AIF1
AIF1L
AIFM1
AIFM2
AIFM3
AIG1
AIM1
AIMP1
AIMP2
AIP
AK1
AK3
AK3L1
AK5
AK7
AKAP
AKAP11
AKAP12
AKAP13
AKAP14
AKAP17A
AKAP2
AKAP3
AKAP4
AKAP5
AKAP6
AKAP7
AKAP8
AKAP8L
AKAP9
AKD1
AKIRIN1
AKIRIN2
AKNA
AKNAD1
AKR1B1
AKR1C1
AKR1CL1
AKR1D1
AKR1E2
AKR7A2
AKT1S1
AKT2
AKT3
ALAS1
ALAS2
ALB
ALCAM
ALDH16A1
ALDH18A1
ALDH1A3
ALDH1B1
ALDH1L2
ALDH2
ALDH3A1
ALDH3A2
ALDH3B2
ALDH4A1
ALDH5A1
ALDH6A1
ALDH7A1
ALDH9A1
ALDOC
ALG10
ALG11
ALG12
ALG13
ALG14
ALG2
ALG5
ALG6
ALG8
ALK
ALKBH1
ALKBH2
ALKBH4
ALKBH6
ALKBH7
ALLC
ALMS1
ALOX12
ALOX12B
ALOX15
ALOX15B
ALOX5
ALOX5AP
ALOXE3
ALPI
ALPK1
ALPK2
ALPK3
ALPP
ALR2
ALS2
ALS2CR11
ALS2CR12
ALS2CR8
ALX1
ALX3
ALX4
AMACR
AMBN
AMBP
AMBRA1
AMCF-II
AMD1
AMDHD1
AMDHD2
AMEL
AMFR
AMH
AMHR2
AMICA1
AMIGO1
AMIGO2
AMIGO3
AMMECR1
AMMECR1L
AMN
AMOT
AMOTL1
AMOTL2
AMPD1
AMTN
AMY2
AMZ1
AMZ2
ANAPC1
ANAPC10
ANAPC13
ANAPC4
ANAPC5
ANGEL1
ANGEL2
ANGPT1
ANGPT2
ANGPT4
ANGPTL1
ANGPTL2
ANGPTL3
ANGPTL4
ANGPTL5
ANGPTL6
ANGPTL7
ANK1
ANK2
ANK3
ANKAR
ANKDD1A
ANKDD1B
ANKFN1
ANKFY1
ANKH
ANKHD1
ANKHD1-EIF4EBP3
ANKIB1
ANKMY1
ANKMY2
ANKRA2
ANKRD1
ANKRD10
ANKRD11
ANKRD12
ANKRD13A
ANKRD13B
ANKRD13C
ANKRD13D
ANKRD16
ANKRD2
ANKRD22
ANKRD23
ANKRD24
ANKRD26
ANKRD27
ANKRD28
ANKRD29
ANKRD31
ANKRD32
ANKRD33
ANKRD33B
ANKRD34B
ANKRD34C
ANKRD35
ANKRD37
ANKRD39
ANKRD40
ANKRD42
ANKRD43
ANKRD44
ANKRD45
ANKRD46
ANKRD49
ANKRD5
ANKRD52
ANKRD53
ANKRD54
ANKRD55
ANKRD56
ANKRD58
ANKRD6
ANKRD60
ANKRD61
ANKRD63
ANKRD7
ANKRD9
ANKS1A
ANKS1B
ANKS3
ANKS4B
ANKS6
ANKZF1
ANLN
ANO1
ANO10
ANO2
ANO3
ANO4
ANO5
ANO6
ANP32B
ANP32E
ANPEP
ANTXR1
ANTXR2
ANTXRL
ANUBL1
ANXA1
ANXA11
ANXA13
ANXA2
ANXA4
ANXA5
ANXA6
ANXA7
ANXA8
ANXA9
AOAH
AOC2
AOC3
AOX1
AP1AR
AP1B1
AP1G1
AP1G2
AP1M1
AP1M2
AP1S2
AP2A1
AP2A2
AP2B1
AP2S1
AP3B1
AP3B2
AP3D1
AP3M1
AP3M2
AP3S2
AP4B1
AP4E1
AP4S1
APAF1
APBA1
APBA2
APBA3
APBB1
APBB2
APBB3
APC
APC10
APCDD1L
APCS
APEH
APEX1
APEX2
APH1A
APH1B
API5
APIP
APITD1
APLF
APLP1
APLP2
APOA1
APOA1BP
APOA2
APOA4
APOA5
APOB
APOBEC1
APOBEC2
APOBEC3H
APOBEC4
APOC2
APOC3
APOC4
APOD
APOE
APOF
APOH
APOL2
APOL3
APOL6
APOM
ApoN
APOO
APOOL
APP
APPBP2
APPL2
APRT
APTX
AQP10
AQP11
AQP2
AQP3
AQP4
AQP5
AQP6
AQP7
AQP8
AQP9
AQR
AR
ARAF
ARAP1
ARAP2
ARAP3
ARCN1
ARD1A
ARD1B
AREG
ARF3
ARF4
ARF5
ARF6
ARFGAP2
ARFGAP3
ARFGEF1
ARFGEF2
ARFIP1
ARFIP2
ARG1
ARG2
ARGFX
ARGLU1
ARHGAP1
ARHGAP10
ARHGAP11A
ARHGAP12
ARHGAP15
ARHGAP17
ARHGAP18
ARHGAP19
ARHGAP20
ARHGAP21
ARHGAP22
ARHGAP23
ARHGAP24
ARHGAP25
ARHGAP26
ARHGAP27
ARHGAP28
ARHGAP29
ARHGAP30
ARHGAP31
ARHGAP32
ARHGAP33
ARHGAP36
ARHGAP39
ARHGAP4
ARHGAP42
ARHGAP44
ARHGAP5
ARHGAP6
ARHGAP8
ARHGAP9
ARHGDIB
ARHGEF1
ARHGEF10L
ARHGEF11
ARHGEF12
ARHGEF16
ARHGEF17
ARHGEF18
ARHGEF19
ARHGEF2
ARHGEF25
ARHGEF26
ARHGEF33
ARHGEF37
ARHGEF38
ARHGEF4
ARHGEF5
ARHGEF5L
ARHGEF7
ARHGEF9
ARID1A
ARID1B
ARID2
ARID3A
ARID3B
ARID3C
ARID4A
ARID4B
ARID5A
ARID5B
ARIH1
ARIH2
ARL1
ARL10
ARL11
ARL13A
ARL13B
ARL14
ARL15
ARL2
ARL2BP
ARL3
ARL4A
ARL4C
ARL4D
ARL6IP4
ARL6IP5
ARL6IP6
ARL8B
ARL9
ARMC1
ARMC10
ARMC2
ARMC3
ARMC4
ARMC5
ARMC6
ARMC7
ARMC8
ARMC9
ARMCX2
ARMCX3
ARMCX5
ARMCX6
ARNT
ARNT2
ARNTL
ARNTL2
ARPC1A
ARPC1B
ARPC2
ARPC3
ARPC4
ARPC5
ARPC5L
ARPP19
ARPP21
ARR3
ARRB1
ARRB2
ARRDC2
ARRDC3
ARRDC4
ARSB
ARSG
ARSI
ARSJ
ARSK
ART1
ART3
ART4
ART5
ARV1
ARVCF
AS3MT
ASAH1
ASAH2
ASAP1
ASAP2
ASAP3
ASB1
ASB11
ASB13
ASB15
ASB18
ASB2
ASB3
ASB4
ASB5
ASB6
ASB7
ASB9
ASCC1
ASCC2
ASCC3
ASCL3
ASCL4
ASF1A
ASF1B
ASGR2
ASH1L
ASH2L
ASIP
ASL
ASNA1
ASNS
ASNSD1
ASPA
ASPDH
ASPH
ASPHD2
ASPM
ASPN
ASRGL1
ASS1
ASTE1
ASTL
ASTN1
ASTN2
ASXL1
ASXL2
ASXL3
ASZ1
ATAD1
ATAD2
ATAD2B
ATAD3A
ATAD5
ATAT1
ATBF1
ATE1
ATF2
ATF3
ATF4
ATF5
ATF6
ATF7
ATF7IP
ATG12
ATG16L1
ATG16L2
ATG2A
ATG2B
ATG3
ATG4A
ATG4C
ATG4D
ATG5
ATG7
ATG9A
ATHL1
ATIC
ATL1
ATL2
ATL3
ATM
ATMIN
ATN1
ATOH1
ATOH8
ATP10A
ATP10B
ATP10D
ATP11B
ATP11C
ATP12A
ATP13A1
ATP13A2
ATP13A3
ATP13A4
ATP1A1
ATP1A2
ATP1A3
ATP1B1
ATP1B2
ATP1B3
ATP1B4
ATP2A1
ATP2A2
ATP2A3
ATP2B1
ATP2B2
ATP2B3
ATP2B4
ATP2C1
ATP2C2
ATP4A
ATP4B
ATP5A1
ATP5B
ATP5D
ATP5E
ATP5F1
ATP5G1
ATP5G2
ATP5G3
ATP5H
ATP5I
ATP5J
ATP5J2
ATP5L
ATP5O
ATP5S
ATP5SL
ATP6AP1L
ATP6AP2
ATP6V0A1
ATP6V0A2
ATP6V0A4
ATP6V0C
ATP6V0D1
ATP6V0D2
ATP6V0E1
ATP6V1A
ATP6V1B1
ATP6V1B2
ATP6V1C1
ATP6V1C2
ATP6V1D
ATP6V1E1
ATP6V1E2
ATP6V1F
ATP6V1G1
ATP6V1G2
ATP6V1G3
ATP6V1H
ATP7A
ATP7B
ATP8A1
ATP8B1
ATP8B2
ATP8B3
ATP8B4
ATP8B5P
ATP9A
ATP9B
ATPAF1
ATPBD4
ATPIF1
ATR
ATRIP
ATRN
ATRNL1
ATRX
ATXN1
ATXN10
ATXN1L
ATXN2
ATXN3
ATXN7
ATXN7L1
ATXN7L2
ATXN7L3
ATXN7L3B
AUH
AUP1
AURKA
AUTS2
AVEN
AVL9
AVP
AVPI1
AVPR1A
AVPR1B
AVPR2
AWAT2
AWN
AXIN2
AXL
AZGP1
AZI1
AZI2
AZU1
B2M
B3GALNT1
B3GALNT2
B3GALT1
B3GALT2
B3GALT4
B3GALT5
B3GALTL
B3GAT1
B3GAT2
B3GAT3
B3GNT1
B3GNT2
B3GNT3
B3GNT4
B3GNT6
B3GNT7
B3GNT8
B3GNTL1
B4GALNT1
B4GALT1
B4GALT3
B4GALT4
B4GALT5
B4GALT7
B9D2
BAALC
BAAT
BACE1
BACE2
BACH1
BACH2
BAD
BAG1
BAG2
BAG3
BAG4
BAG6
BAHD1
BAI2
BAI3
BAIAP2
BAIAP2L1
BAIAP2L2
BAIAP3
BAK1
BAMBI
BANF1
BANF2
BANK1
BANP
BAP1
BARD1
BARHL1
BARHL2
BARX1
BARX2
BASP1
BAT1
BAT2
BAT3
BAT4
BAT5
BATF3
BAX
BAZ1A
BAZ1B
BAZ2A
BAZ2B
BBC3
BBIP1
BBOX1
BBS1
BBS10
BBS2
BBS4
BBS5
BBS7
BBS9
BBX
BCAN
BCAP31
BCAR1
BCAR3
BCAS1
BCAS2
BCAS3
BCAS4
BCAT1
BCAT2
BCCIP
BCDIN3D
BCKDHA
BCKDHB
BCKDK
BCL10
BCL11A
BCL11B
BCL2
BCL2A1
BCL2L1
BCL2L10
BCL2L11
BCL2L12
BCL2L13
BCL2L14
BCL2L15
BCL2L2
BCL3
BCL6
BCL6B
BCL7A
BCL7B
BCL7C
BCL9
BCL9L
BCLAF1
BCO2
BCOR
BCORL1
BCR
BCS1L
BDH1
BDH2
BDKRB1
BDKRB2
BDNF
BDP1
BECN1
BEGAIN
BEND2
BEND3
BEND4
BEND5
BEND6
BEST2
BEST3
BEST4
BET1
BET1L
BET3L
BEX2
BEX5
BFAR
BFSP1
BFSP2
BGLAP
BGN
BHLHA15
BHLHA9
BHLHB9
BHLHE22
BHLHE40
BHLHE41
BHMT
BHMT2
BICC1
BICD1
BICD2
BID
BIN1
BIN2
BIN3
BIRC2
BIRC3
BIRC6
BIRC8
BIVM
BLCAP
BLM
BLMH
BLNK
BLOC1S1
BLOC1S2
BLVRA
BLVRB
BLZF1
BMI1
BMP1
BMP10
BMP15
BMP2
BMP3
BMP4
BMP5
BMP6
BMP7
BMP8A
BMPER
BMPR1A
BMPR1B
BMPR2
BMS1
BMX
BNC1
BNC2
BNIP1
BNIP2
BNIP3
BNIP3L
BNIPL
BNP
BOC
BOD1
BOD1L
BOK
BOLA1
BOLA3
BOLL
BOP1
BPGM
BPHL
BPI
BPIL2
BPNT1
BPTF
BRAF
BRAP
BRAT1
BRCA2
BRCC3
BRD1
BRD2
BRD3
BRD8
BRE
BRF2
BRI3
BRI3BP
BRIP1
BRIX1
BRK1
BRMS1
BRMS1L
BROX
BRP44
BRP44L
BRPF1
BRPF3
BRSK1
BRUNOL6
BRWD1
BRWD2
BRWD3
BSCL2
BSDC1
BSN
BSP1
BSPH1
BST1
BST2
BSX
BTAF1
BTBD1
BTBD10
BTBD11
BTBD12
BTBD16
BTBD18
BTBD19
BTBD2
BTBD3
BTBD7
BTBD9
BTC
BTD
BTF3
BTF3L4
BTG1
BTG2
BTG3
BTG4
BTK
BTN1A1
BTN2A1
BTN2A2
BTN3A2
BTN3A3
BTNL2
BTRC
BUB1
BUB1B
BUB3
BUD13
BUD31
BUTR1
BVES
BYSL
BZRAP1
BZW1
BZW2
C10orf104
C10orf105
C10orf107
C10orf11
C10orf112
C10orf114
C10orf116
C10orf118
C10orf119
C10orf12
C10orf120
C10orf122
C10orf125
C10orf128
C10orf131
C10orf137
C10orf140
C10orf18
C10orf26
C10orf27
C10orf28
C10orf41
C10orf46
C10orf47
C10orf53
C10orf54
C10orf57
C10orf68
C10orf71
C10orf72
C10orf76
C10orf78
C10orf79
C10orf81
C10orf82
C10orf84
C10orf88
C10orf90
C10orf92
C10orf96
C10orf99
C11orf1
C11orf10
C11orf17
C11orf2
C11orf20
C11orf24
C11orf30
C11orf34
C11orf41
C11orf42
C11orf46
C11orf49
C11orf51
C11orf53
C11orf54
C11orf57
C11orf58
C11orf59
C11orf61
C11orf63
C11orf65
C11orf66
C11orf67
C11orf68
C11orf70
C11orf71
C11orf73
C11orf75
C11orf82
C11orf83
C11orf84
C11orf85
C11orf86
C11orf87
C11orf88
C11orf9
C11orf90
C11orf91
C11orf93
C11orf94
C11orf95
C12orf10
C12orf11
C12orf12
C12orf23
C12orf24
C12orf26
C12orf28
C12orf29
C12orf32
C12orf34
C12orf35
C12orf39
C12orf4
C12orf40
C12orf41
C12orf43
C12orf45
C12orf48
C12orf49
C12orf5
C12orf50
C12orf51
C12orf52
C12orf53
C12orf54
C12orf56
C12orf57
C12orf59
C12orf60
C12orf63
C12orf65
C12orf66
C12orf69
C12orf70
C12orf73
C12orf76
C13orf1
C13orf15
C13orf18
C13orf23
C13orf26
C13orf27
C13orf30
C13orf31
C13orf33
C13orf34
C13orf36
C13orf37
C13orf39
C13orf40
C14H10orf128
C14H10orf84
C14orf101
C14orf102
C14orf104
C14orf105
C14orf106
C14orf109
C14orf115
C14orf118
C14orf119
C14orf126
C14orf129
C14orf135
C14orf138
C14orf142
C14orf143
C14orf145
C14orf147
C14orf153
C14orf159
C14orf166
C14orf166B
C14orf169
C14orf174
C14orf179
C14orf181
C14orf2
C14orf21
C14orf37
C14orf39
C14orf4
C14orf43
C14orf45
C14orf48
C14orf49
C14orf50
C14orf55
C14orf73
C14orf79
C15orf17
C15orf23
C15orf24
C15orf26
C15orf27
C15orf29
C15orf33
C15orf39
C15orf40
C15orf42
C15orf43
C15orf44
C15orf48
C15orf52
C15orf55
C15orf58
C15orf59
C15orf60
C15orf61
C15orf62
C16orf11
C16orf42
C16orf5
C16orf53
C16orf57
C16orf58
C16orf59
C16orf65
C16orf68
C16orf71
C16orf72
C16orf74
C16orf75
C16orf78
C16orf79
C16orf80
C16orf87
C16orf90
C16orf93
C16orf95
C17H20orf106
C17H20orf43
C17H8orf40
C17orf102
C17orf104
C17orf105
C17orf106
C17orf106-CDK3
C17orf107
C17orf28
C17orf37
C17orf42
C17orf46
C17orf47
C17orf48
C17orf49
C17orf50
C17orf53
C17orf56
C17orf57
C17orf61
C17orf62
C17orf63
C17orf64
C17orf65
C17orf66
C17orf67
C17orf70
C17orf72
C17orf73
C17orf75
C17orf78
C17orf79
C17orf80
C17orf85
C17orf87
C17orf97
C18orf19
C18orf22
C18orf25
C18orf34
C18orf54
C18orf55
C18orf63
C18orf8
C19orf12
C19orf18
C19orf2
C19orf21
C19orf22
C19orf26
C19orf28
C19orf29
C19orf29OS
C19orf33
C19orf35
C19orf36
C19orf38
C19orf39
C19orf42
C19orf43
C19orf44
C19orf45
C19orf46
C19orf47
C19orf50
C19orf52
C19orf53
C19orf54
C19orf55
C19orf56
C19orf57
C19orf59
C19orf60
C19orf61
C19orf63
C19orf66
C19orf67
C19orf68
C19orf69
C19orf70
C19orf71
C19orf76
C19orf77
C19orf79
C1D
C1GALT1
C1GALT1C1
C1H9orf46
C1orf100
C1orf101
C1orf103
C1orf110
C1orf111
C1orf112
C1orf114
C1orf115
C1orf123
C1orf124
C1orf125
C1orf130
C1orf131
C1orf133
C1orf135
C1orf141
C1orf144
C1orf146
C1orf150
C1orf151
C1orf156
C1orf158
C1orf159
C1orf161
C1orf162
C1orf167
C1orf168
C1orf170
C1orf172
C1orf173
C1orf174
C1orf175
C1orf182
C1orf183
C1orf186
C1orf187
C1orf189
C1orf190
C1orf192
C1orf194
C1orf196
C1orf198
C1orf201
C1orf21
C1orf210
C1orf227
C1orf228
C1orf230
C1orf26
C1orf27
C1orf31
C1orf35
C1orf38
C1orf43
C1orf50
C1orf51
C1orf52
C1orf53
C1orf54
C1orf55
C1orf56
C1orf57
C1orf58
C1orf59
C1orf65
C1orf66
C1orf68
C1orf69
C1orf70
C1orf74
C1orf84
C1orf85
C1orf87
C1orf88
C1orf89
C1orf9
C1orf91
C1orf92
C1orf94
C1orf96
C1QA
C1QB
C1QBP
C1QC
C1QL1
C1QL2
C1QL3
C1QL4
C1QTNF2
C1QTNF3
C1QTNF4
C1QTNF7
C1QTNF9
C1R
C1RL
C1S
C20orf100
C20orf103
C20orf108
C20orf111
C20orf112
C20orf114
C20orf118
C20orf12
C20orf123
C20orf134
C20orf151
C20orf152
C20orf160
C20orf165
C20orf173
C20orf177
C20orf186
C20orf194
C20orf196
C20orf202
C20orf24
C20orf26
C20orf27
C20orf29
C20orf3
C20orf30
C20orf4
C20orf43
C20orf46
C20orf54
C20orf7
C20orf70
C20orf72
C20orf79
C20orf82
C20orf85
C20orf94
C20orf96
C21orf34
C21orf59
C21orf62
C21orf63
C21orf66
C21orf7
C21orf91
C22orf13
C22orf15
C22orf23
C22orf25
C22orf26
C22orf28
C22orf30
C22orf32
C22orf33
C22orf36
C22orf39
C22orf40
C22orf41
C22orf46
C2CD2
C2CD2L
C2CD3
C2CD4A
C2CD4D
C2orf16
C2orf18
C2orf24
C2orf28
C2orf29
C2orf34
C2orf40
C2orf42
C2orf44
C2orf47
C2orf49
C2orf50
C2orf51
C2orf53
C2orf54
C2orf55
C2orf56
C2orf57
C2orf60
C2orf61
C2orf62
C2orf63
C2orf64
C2orf65
C2orf66
C2orf67
C2orf68
C2orf69
C2orf7
C2orf70
C2orf72
C2orf73
C2orf74
C2orf76
C2orf77
C2orf78
C2orf79
C2orf80
C2orf82
C2orf84
C2orf86
C2orf88
C3
C3orf1
C3orf14
C3orf15
C3orf16
C3orf17
C3orf18
C3orf22
C3orf23
C3orf24
C3orf25
C3orf26
C3orf30
C3orf31
C3orf32
C3orf37
C3orf39
C3orf45
C3orf49
C3orf52
C3orf54
C3orf58
C3orf59
C3orf62
C3orf63
C3orf64
C3orf67
C3orf70
C3orf75
C3P1
C4
C4BPA
C4BPB
C4H1orf43
C4orf17
C4orf18
C4orf19
C4orf21
C4orf22
C4orf27
C4orf29
C4orf31
C4orf32
C4orf33
C4orf34
C4orf37
C4orf40
C4orf41
C4orf43
C4orf44
C4orf45
C4orf46
C4orf47
C4orf48
C4orf49
C4orf50
C4orf51
C4orf52
C5
C5AR1
C5orf13
C5orf15
C5orf22
C5orf25
C5orf28
C5orf30
C5orf32
C5orf33
C5orf34
C5orf35
C5orf36
C5orf37
C5orf39
C5orf4
C5orf40
C5orf41
C5orf42
C5orf43
C5orf44
C5orf45
C5orf46
C5orf47
C5orf48
C5orf49
C5orf51
C5orf52
C5orf53
C5orf56
C5orf58
C5orf63
C6
C6orf10
C6orf103
C6orf105
C6orf106
C6orf108
C6orf115
C6orf118
C6orf120
C6orf125
C6orf126
C6orf130
C6orf132
C6orf136
C6orf140
C6orf141
C6orf142
C6orf145
C6orf15
C6orf150
C6orf161
C6orf162
C6orf163
C6orf165
C6orf168
C6orf170
C6orf174
C6orf182
C6orf186
C6orf191
C6orf192
C6orf201
C6orf203
C6orf204
C6orf205
C6orf211
C6orf221
C6orf222
C6orf225
C6orf226
C6orf35
C6orf47
C6orf52
C6orf57
C6orf58
C6orf62
C6orf64
C6orf70
C6orf72
C6orf81
C6orf89
C6orf94
C6orf97
C7
C7H6orf153
C7orf10
C7orf11
C7orf16
C7orf20
C7orf23
C7orf25
C7orf27
C7orf31
C7orf34
C7orf36
C7orf41
C7orf42
C7orf43
C7orf44
C7orf45
C7orf47
C7orf49
C7orf50
C7orf51
C7orf53
C7orf55
C7orf58
C7orf59
C7orf61
C7orf62
C7orf63
C7orf64
C7orf72
C8A
C8B
C8G
C8orf33
C8orf34
C8orf37
C8orf38
C8orf40
C8orf41
C8orf45
C8orf46
C8orf47
C8orf48
[truncated: 14,282 more rows]
