# Supplementary material for: Development of a porcine (Sus scofa) embryo-specific microarray: array annotation and validation
Source: BMC Genomics. 2012 Aug 3;13:370. doi: 10.1186/1471-2164-13-370 (PMC3468353; doi:10.1186/1471-2164-13-370)
Supplement: Additional file 8 — EMPV1 PANTHER GO analysis. Excel file containing genes with PANTHER Family/Subfamily, GO Molecular Function, GO Biological Process, GO Cellular Component and PANTHER Protein Class that are present on EMPV1 microarray. [file 1471-2164-13-370-S8.xls]

## Sheet: pantherGeneList
Gene Name/Gene Symbol Gene Name/Gene Symbol	Gene ID	PANTHER Family/Subfamily	GO Molecular Function	GO Biological Process	GO Cellular Component	PANTHER Protein Class	Pathway
[3-methyl-2-oxobutanoate dehydrogenase [lipoamide]] kinase, mitochondrial;BCKDK	HUMAN|ENSEMBL=ENSG00000103507|UniProtKB=O14874	3-METHYL-2-OXOBUTANOATE DEHYDROGENASE KINASE (PTHR11947:SF4)	kinase activity	signal transduction;cellular amino acid and derivative metabolic process;protein metabolic process;signal transduction		protein kinase
[Protein ADP-ribosylarginine] hydrolase;ADPRH	HUMAN|ENSEMBL=ENSG00000144843|UniProtKB=P54922	ADP-RIBOSYLARGININE HYDROLASE (PTHR22957:SF7)	hydrolase activity;protein binding;small GTPase regulator activity	intracellular protein transport;exocytosis;cellular component morphogenesis;cellular component morphogenesis;cellular component morphogenesis		hydrolase
[Protein ADP-ribosylarginine] hydrolase-like protein 1;ADPRHL1	HUMAN|ENSEMBL=ENSG00000153531|UniProtKB=Q8NDY3	ADP-RIBOSYLARGININE HYDROLASE (PTHR22957:SF7)	hydrolase activity;protein binding;small GTPase regulator activity	intracellular protein transport;exocytosis;cellular component morphogenesis;cellular component morphogenesis;cellular component morphogenesis		hydrolase
[Pyruvate dehydrogenase [acetyl-transferring]]-phosphatase 1, mitochondrial;PDP1	HUMAN|ENSEMBL=ENSG00000164951|UniProtKB=Q9P0J1	PYRUVATE DEHYDROGENASE [LIPOAMIDE]]-PHOSPHATASE 2, MITOCHONDRIAL (PTHR13832:SF98)	hydrolase activity, acting on ester bonds;phosphatase activity;protein binding;kinase inhibitor activity;kinase activator activity;kinase regulator activity	cell surface receptor linked signal transduction;intracellular signaling cascade;carbohydrate metabolic process;protein metabolic process;signal transduction		protein phosphatase
[Pyruvate dehydrogenase [lipoamide]] kinase isozyme 1, mitochondrial;PDK1	HUMAN|ENSEMBL=ENSG00000152256|UniProtKB=Q15118	PYRUVATE DEHYDROGENASE KINASE (PTHR11947:SF3)	kinase activity	signal transduction;cellular amino acid and derivative metabolic process;protein metabolic process;signal transduction		protein kinase	TCA cycle->Pyruvate Dehydrogenase;;
[Pyruvate dehydrogenase [lipoamide]] kinase isozyme 2, mitochondrial;PDK2	HUMAN|ENSEMBL=ENSG00000005882|UniProtKB=Q15119	PYRUVATE DEHYDROGENASE KINASE (PTHR11947:SF3)	kinase activity	signal transduction;cellular amino acid and derivative metabolic process;protein metabolic process;signal transduction		protein kinase	TCA cycle->Pyruvate Dehydrogenase;;
[Pyruvate dehydrogenase [lipoamide]] kinase isozyme 3, mitochondrial;PDK3	HUMAN|ENSEMBL=ENSG00000067992|UniProtKB=Q15120	PYRUVATE DEHYDROGENASE KINASE (PTHR11947:SF3)	kinase activity	signal transduction;cellular amino acid and derivative metabolic process;protein metabolic process;signal transduction		protein kinase	TCA cycle->Pyruvate Dehydrogenase;;
[Pyruvate dehydrogenase [lipoamide]] kinase isozyme 4, mitochondrial;PDK4	HUMAN|ENSEMBL=ENSG00000004799|UniProtKB=Q16654	PYRUVATE DEHYDROGENASE KINASE (PTHR11947:SF3)	kinase activity	signal transduction;cellular amino acid and derivative metabolic process;protein metabolic process;signal transduction		protein kinase	TCA cycle->Pyruvate Dehydrogenase;;
1,25-dihydroxyvitamin D(3) 24-hydroxylase, mitochondrial;CYP24A1	HUMAN|ENSEMBL=ENSG00000019186|UniProtKB=Q07973	SUBFAMILY NOT NAMED (PTHR24285:SF99)	oxidoreductase activity	respiratory electron transport chain;lipid metabolic process		oxygenase	Vitamin D metabolism and pathway->Vitamin D 24-Hydroxylase;;Vitamin D metabolism and pathway->24-Hydroxylase;;;
1,2-dihydroxy-3-keto-5-methylthiopentene dioxygenase;ADI1	HUMAN|ENSEMBL=ENSG00000182551|UniProtKB=Q9BV57	SUBFAMILY NOT NAMED (PTHR23418:SF0)	oxidoreductase activity	cellular amino acid and derivative metabolic process		oxidoreductase
1,4-alpha-glucan-branching enzyme;GBE1	HUMAN|ENSEMBL=ENSG00000114480|UniProtKB=Q04446	1,4-ALPHA-GLUCAN-BRANCHING ENZYME (GLYCOGEN-BRANCHING ENZYME)(BRANCHER ENZYME) (PTHR10357:SF27)	hydrolase activity, hydrolyzing O-glycosyl compounds	carbohydrate metabolic process		amylase
10 kDa heat shock protein, mitochondrial;HSPE1	HUMAN|ENSEMBL=ENSG00000115541|UniProtKB=P61604	10 KDA HEAT SHOCK PROTEIN (PTHR10772:SF0)		protein metabolic process		chaperonin
116 kDa U5 small nuclear ribonucleoprotein component;EFTUD2	HUMAN|ENSEMBL=ENSG00000108883|UniProtKB=Q15029	116 KDA U5 SMALL NUCLEAR RIBONUCLEOPROTEIN COMPONENT (PTHR23115:SF5)	nucleotidyltransferase activity;GTPase activity;RNA binding;translation factor activity, nucleic acid binding;protein binding;translation initiation factor activity;translation elongation factor activity	signal transduction;nucleobase, nucleoside, nucleotide and nucleic acid metabolic process;cellular amino acid and derivative metabolic process;protein metabolic process;signal transduction	ribonucleoprotein complex	nucleotidyltransferase
11-cis retinol dehydrogenase;RDH5	HUMAN|ENSEMBL=ENSG00000135437|UniProtKB=Q92781	SUBFAMILY NOT NAMED (PTHR24316:SF27)	oxidoreductase activity	visual perception;sensory perception;lipid metabolic process		dehydrogenase
14 kDa phosphohistidine phosphatase;PHPT1	HUMAN|ENSEMBL=ENSG00000054148|UniProtKB=Q9NRX4	SUBFAMILY NOT NAMED (PTHR12258:SF2)
14-3-3 protein beta/alpha;YWHAB	HUMAN|ENSEMBL=ENSG00000166913|UniProtKB=P31946	SUBFAMILY NOT NAMED (PTHR18860:SF0)		cell cycle;signal transduction;cell cycle;signal transduction		chaperone	EGF receptor signaling pathway->14-3-3;;FGF signaling pathway->14-3-3;;p53 pathway->14-3-3 sigma;;Parkinson disease->14-3-3;;p53 pathway->14-3-3;;PI3 kinase pathway->14-3-3;;;;;;;
14-3-3 protein epsilon;YWHAE	HUMAN|ENSEMBL=ENSG00000108953|UniProtKB=P62258	SUBFAMILY NOT NAMED (PTHR18860:SF0)		cell cycle;signal transduction;cell cycle;signal transduction		chaperone	EGF receptor signaling pathway->14-3-3;;FGF signaling pathway->14-3-3;;p53 pathway->14-3-3 sigma;;Parkinson disease->14-3-3;;p53 pathway->14-3-3;;PI3 kinase pathway->14-3-3;;;;;;;
14-3-3 protein eta;YWHAH	HUMAN|ENSEMBL=ENSG00000128245|UniProtKB=Q04917	SUBFAMILY NOT NAMED (PTHR18860:SF0)		cell cycle;signal transduction;cell cycle;signal transduction		chaperone	EGF receptor signaling pathway->14-3-3;;FGF signaling pathway->14-3-3;;p53 pathway->14-3-3 sigma;;Parkinson disease->14-3-3;;p53 pathway->14-3-3;;PI3 kinase pathway->14-3-3;;;;;;;
14-3-3 protein gamma;YWHAG	HUMAN|ENSEMBL=ENSG00000170027|UniProtKB=P61981	SUBFAMILY NOT NAMED (PTHR18860:SF0)		cell cycle;signal transduction;cell cycle;signal transduction		chaperone	EGF receptor signaling pathway->14-3-3;;FGF signaling pathway->14-3-3;;p53 pathway->14-3-3 sigma;;Parkinson disease->14-3-3;;p53 pathway->14-3-3;;PI3 kinase pathway->14-3-3;;;;;;;
14-3-3 protein sigma;SFN	HUMAN|ENSEMBL=ENSG00000175793|UniProtKB=P31947	SUBFAMILY NOT NAMED (PTHR18860:SF0)		cell cycle;signal transduction;cell cycle;signal transduction		chaperone	EGF receptor signaling pathway->14-3-3;;FGF signaling pathway->14-3-3;;p53 pathway->14-3-3 sigma;;Parkinson disease->14-3-3;;p53 pathway->14-3-3;;PI3 kinase pathway->14-3-3;;;;;;;
14-3-3 protein theta;YWHAQ	HUMAN|ENSEMBL=ENSG00000134308|UniProtKB=P27348	SUBFAMILY NOT NAMED (PTHR18860:SF0)		cell cycle;signal transduction;cell cycle;signal transduction		chaperone	EGF receptor signaling pathway->14-3-3;;FGF signaling pathway->14-3-3;;p53 pathway->14-3-3 sigma;;Parkinson disease->14-3-3;;p53 pathway->14-3-3;;PI3 kinase pathway->14-3-3;;;;;;;
14-3-3 protein zeta/delta;YWHAZ	HUMAN|ENSEMBL=ENSG00000164924|UniProtKB=P63104	SUBFAMILY NOT NAMED (PTHR18860:SF0)		cell cycle;signal transduction;cell cycle;signal transduction		chaperone	EGF receptor signaling pathway->14-3-3;;FGF signaling pathway->14-3-3;;p53 pathway->14-3-3 sigma;;Parkinson disease->14-3-3;;p53 pathway->14-3-3;;PI3 kinase pathway->14-3-3;;;;;;;
15-hydroxyprostaglandin dehydrogenase [NAD+];HPGD	HUMAN|ENSEMBL=ENSG00000164120|UniProtKB=P15428	SUBFAMILY NOT NAMED (PTHR24310:SF33)	oxidoreductase activity	lipid metabolic process		dehydrogenase
17-beta hydroxysteroid dehydrogenase 13;HSD17B13	HUMAN|ENSEMBL=ENSG00000170509|UniProtKB=Q7Z5P4	SUBFAMILY NOT NAMED (PTHR24316:SF36)	oxidoreductase activity	visual perception;sensory perception;lipid metabolic process		dehydrogenase
17-beta-hydroxysteroid dehydrogenase 14;HSD17B14	HUMAN|ENSEMBL=ENSG00000087076|UniProtKB=Q9BPX1	SUBFAMILY NOT NAMED (PTHR24316:SF81)	oxidoreductase activity	visual perception;sensory perception;lipid metabolic process		dehydrogenase
190 kDa form stabilin-2;STAB2	HUMAN|ENSEMBL=ENSG00000136011|UniProtKB=Q8WWQ8	SUBFAMILY NOT NAMED (PTHR24038:SF234)	extracellular matrix structural constituent	signal transduction;cell-matrix adhesion;signal transduction;cell-matrix adhesion	extracellular matrix	extracellular matrix structural protein
1-acylglycerophosphocholine O-acyltransferase 1;LPCAT1	HUMAN|ENSEMBL=ENSG00000153395|UniProtKB=Q8NF37	ACETYLTRANSFERASE-RELATED (PTHR23063:SF1)	acyltransferase activity;calcium ion binding;calmodulin binding;calcium-dependent phospholipid binding	metabolic process		acyltransferase
1-acyl-sn-glycerol-3-phosphate acyltransferase alpha;AGPAT1	HUMAN|ENSEMBL=ENSG00000206324|UniProtKB=Q99943
1-acyl-sn-glycerol-3-phosphate acyltransferase alpha;AGPAT1	HUMAN|ENSEMBL=ENSG00000206255|UniProtKB=Q99943
1-acyl-sn-glycerol-3-phosphate acyltransferase alpha;AGPAT1	HUMAN|ENSEMBL=ENSG00000204310|UniProtKB=Q99943	1-ACYL-SN-GLYCEROL-3-PHOSPHATE ACYLTRANSFERASE ALPHA (PTHR10434:SF1)	acyltransferase activity	lipid metabolic process		acyltransferase
1-acyl-sn-glycerol-3-phosphate acyltransferase beta;AGPAT2	HUMAN|ENSEMBL=ENSG00000169692|UniProtKB=O15120	1-ACYL-SN-GLYCEROL-3-PHOSPHATE ACYLTRANSFERASE BETA (PTHR10434:SF2)	acyltransferase activity	lipid metabolic process		acyltransferase
1-acyl-sn-glycerol-3-phosphate acyltransferase delta;AGPAT4	HUMAN|ENSEMBL=ENSG00000026652|UniProtKB=Q9NRZ5	1-ACYL-SN-GLYCEROL-3-PHOSPHATE ACYLTRANSFERASE DELTA (PTHR10983:SF8)	acyltransferase activity	lipid metabolic process		acyltransferase
1-acyl-sn-glycerol-3-phosphate acyltransferase epsilon;AGPAT5	HUMAN|ENSEMBL=ENSG00000155189|UniProtKB=Q9NUQ2	1-ACYL-SN-GLYCEROL-3-PHOSPHATE ACYLTRANSFERASE EPSILON (PTHR10983:SF7)	acyltransferase activity	lipid metabolic process		acyltransferase
1-acyl-sn-glycerol-3-phosphate acyltransferase theta;AGPAT9	HUMAN|ENSEMBL=ENSG00000138678|UniProtKB=Q53EU6	ACYLTRANSFERASE-LIKE PROTEIN 4 (PTHR23063:SF2)	acyltransferase activity;calcium ion binding;calmodulin binding;calcium-dependent phospholipid binding	metabolic process		acyltransferase
1-acyl-sn-glycerol-3-phosphate acyltransferase zeta;AGPAT6	HUMAN|ENSEMBL=ENSG00000158669|UniProtKB=Q86UL3	ACYLTRANSFERASE-LIKE PROTEIN 4 (PTHR23063:SF2)	acyltransferase activity;calcium ion binding;calmodulin binding;calcium-dependent phospholipid binding	metabolic process		acyltransferase
1-aminocyclopropane-1-carboxylate synthase-like protein 1;ACCS	HUMAN|ENSEMBL=ENSG00000110455|UniProtKB=Q96QU6	ACC SYNTHASE (PTHR11751:SF26)	transaminase activity;DNA binding;transcription factor activity	vitamin biosynthetic process;porphyrin metabolic process;nitrogen compound metabolic process;nucleobase, nucleoside, nucleotide and nucleic acid metabolic process;cellular amino acid and derivative metabolic process		transaminase
1-phosphatidylinositol-4,5-bisphosphate phosphodiesterase beta-1;PLCB1	HUMAN|ENSEMBL=ENSG00000182621|UniProtKB=Q9NQ66	1-PHOSPHATIDYLINOSITOL-4,5-BISPHOSPHATE PHOSPHODIESTERASE BETA-1 (PTHR10336:SF12)	hydrolase activity, acting on ester bonds;calcium ion binding;receptor binding;small GTPase regulator activity;guanyl-nucleotide exchange factor activity	cell surface receptor linked signal transduction;intracellular signaling cascade;lipid metabolic process;signal transduction		signaling molecule	Oxytocin receptor mediated signaling pathway->PLC beta;;Wnt signaling pathway->Phospholipase C;;Thyrotropin-releasing hormone receptor signaling pathway->PLC;;5HT2 type receptor mediated signaling pathway->PLC;;Histamine H1 receptor mediated signaling pathway->PLC;;2-arachidonoylglycerol biosynthesis->phospholipase C;;Alpha adrenergic receptor signaling pathway->Phospholipase C;;Endothelin signal…
1-phosphatidylinositol-4,5-bisphosphate phosphodiesterase beta-2;PLCB2	HUMAN|ENSEMBL=ENSG00000137841|UniProtKB=Q00722	1-PHOSPHATIDYLINOSITOL-4,5-BISPHOSPHATE PHOSPHODIESTERASE BETA-2 (PTHR10336:SF10)	hydrolase activity, acting on ester bonds;calcium ion binding;receptor binding;small GTPase regulator activity;guanyl-nucleotide exchange factor activity	cell surface receptor linked signal transduction;intracellular signaling cascade;lipid metabolic process;signal transduction		signaling molecule	Oxytocin receptor mediated signaling pathway->PLC beta;;Wnt signaling pathway->Phospholipase C;;Thyrotropin-releasing hormone receptor signaling pathway->PLC;;5HT2 type receptor mediated signaling pathway->PLC;;Histamine H1 receptor mediated signaling pathway->PLC;;2-arachidonoylglycerol biosynthesis->phospholipase C;;Alpha adrenergic receptor signaling pathway->Phospholipase C;;Endothelin signal…
1-phosphatidylinositol-4,5-bisphosphate phosphodiesterase beta-3;PLCB3	HUMAN|ENSEMBL=ENSG00000149782|UniProtKB=Q01970	1-PHOSPHATIDYLINOSITOL-4,5-BISPHOSPHATE PHOSPHODIESTERASE BETA-3 (PTHR10336:SF11)	hydrolase activity, acting on ester bonds;calcium ion binding;receptor binding;small GTPase regulator activity;guanyl-nucleotide exchange factor activity	cell surface receptor linked signal transduction;intracellular signaling cascade;lipid metabolic process;signal transduction		signaling molecule	Oxytocin receptor mediated signaling pathway->PLC beta;;Wnt signaling pathway->Phospholipase C;;Thyrotropin-releasing hormone receptor signaling pathway->PLC;;5HT2 type receptor mediated signaling pathway->PLC;;Histamine H1 receptor mediated signaling pathway->PLC;;2-arachidonoylglycerol biosynthesis->phospholipase C;;Alpha adrenergic receptor signaling pathway->Phospholipase C;;Endothelin signal…
1-phosphatidylinositol-4,5-bisphosphate phosphodiesterase beta-4;PLCB4	HUMAN|ENSEMBL=ENSG00000101333|UniProtKB=Q15147	1-PHOSPHATIDYLINOSITOL-4,5-BISPHOSPHATE PHOSPHODIESTERASE BETA-4 (PTHR10336:SF8)	hydrolase activity, acting on ester bonds;calcium ion binding;receptor binding;small GTPase regulator activity;guanyl-nucleotide exchange factor activity	cell surface receptor linked signal transduction;intracellular signaling cascade;lipid metabolic process;signal transduction		signaling molecule	Metabotropic glutamate receptor group I pathway->Phospholipase C;;Oxytocin receptor mediated signaling pathway->PLC beta;;Wnt signaling pathway->Phospholipase C;;Thyrotropin-releasing hormone receptor signaling pathway->PLC;;5HT2 type receptor mediated signaling pathway->PLC;;Histamine H1 receptor mediated signaling pathway->PLC;;Alpha adrenergic receptor signaling pathway->Phospholipase C;;Musca…
1-phosphatidylinositol-4,5-bisphosphate phosphodiesterase delta-1;PLCD1	HUMAN|ENSEMBL=ENSG00000187091|UniProtKB=P51178	1-PHOSPHATIDYLINOSITOL-4,5-BISPHOSPHATE PHOSPHODIESTERASE DELTA-1 (PTHR10336:SF32)	hydrolase activity, acting on ester bonds;calcium ion binding;receptor binding;small GTPase regulator activity;guanyl-nucleotide exchange factor activity	cell surface receptor linked signal transduction;intracellular signaling cascade;lipid metabolic process;signal transduction		signaling molecule	Oxytocin receptor mediated signaling pathway->PLC beta;;Thyrotropin-releasing hormone receptor signaling pathway->PLC;;5HT2 type receptor mediated signaling pathway->PLC;;Histamine H1 receptor mediated signaling pathway->PLC;;Inflammation mediated by chemokine and cytokine signaling pathway->Phospholipase C;;;;;;
1-phosphatidylinositol-4,5-bisphosphate phosphodiesterase delta-3;PLCD3	HUMAN|ENSEMBL=ENSG00000161714|UniProtKB=Q8N3E9	1-PHOSPHATIDYLINOSITOL-4,5-BISPHOSPHATE PHOSPHODIESTERASE DELTA-3 (PTHR10336:SF33)	hydrolase activity, acting on ester bonds;calcium ion binding	cell surface receptor linked signal transduction;lipid metabolic process;signal transduction		phospholipase	Oxytocin receptor mediated signaling pathway->PLC beta;;Thyrotropin-releasing hormone receptor signaling pathway->PLC;;5HT2 type receptor mediated signaling pathway->PLC;;Histamine H1 receptor mediated signaling pathway->PLC;;Inflammation mediated by chemokine and cytokine signaling pathway->Phospholipase C;;;;;;
1-phosphatidylinositol-4,5-bisphosphate phosphodiesterase delta-4;PLCD4	HUMAN|ENSEMBL=ENSG00000115556|UniProtKB=Q9BRC7	1-PHOSPHATIDYLINOSITOL-4,5-BISPHOSPHATE PHOSPHODIESTERASE DELTA-4 (PTHR10336:SF31)	hydrolase activity, acting on ester bonds;calcium ion binding;receptor binding;small GTPase regulator activity;guanyl-nucleotide exchange factor activity	cell surface receptor linked signal transduction;intracellular signaling cascade;lipid metabolic process;signal transduction		signaling molecule	Oxytocin receptor mediated signaling pathway->PLC beta;;Thyrotropin-releasing hormone receptor signaling pathway->PLC;;5HT2 type receptor mediated signaling pathway->PLC;;Histamine H1 receptor mediated signaling pathway->PLC;;Inflammation mediated by chemokine and cytokine signaling pathway->Phospholipase C;;;;;;
1-phosphatidylinositol-4,5-bisphosphate phosphodiesterase epsilon-1;PLCE1	HUMAN|ENSEMBL=ENSG00000138193|UniProtKB=Q9P212	1-PHOSPHATIDYLINOSITOL-4,5-BISPHOSPHATE PHOSPHODIESTERASE EPSILON-1 (PTHR10336:SF6)	hydrolase activity, acting on ester bonds;calcium ion binding;receptor binding;small GTPase regulator activity;guanyl-nucleotide exchange factor activity	cell surface receptor linked signal transduction;intracellular signaling cascade;lipid metabolic process;signal transduction		signaling molecule	Oxytocin receptor mediated signaling pathway->PLC beta;;Thyrotropin-releasing hormone receptor signaling pathway->PLC;;5HT2 type receptor mediated signaling pathway->PLC;;Histamine H1 receptor mediated signaling pathway->PLC;;Alpha adrenergic receptor signaling pathway->Phospholipase C;;Inflammation mediated by chemokine and cytokine signaling pathway->Phospholipase C;;;;;;;
1-phosphatidylinositol-4,5-bisphosphate phosphodiesterase eta-1;PLCH1	HUMAN|ENSEMBL=ENSG00000114805|UniProtKB=Q4KWH8	1-PHOSPHATIDYLINOSITOL-4,5-BISPHOSPHATE PHOSPHODIESTERASE ETA-1 (PTHR10336:SF51)	hydrolase activity, acting on ester bonds;calcium ion binding;receptor binding;small GTPase regulator activity;guanyl-nucleotide exchange factor activity	cell surface receptor linked signal transduction;intracellular signaling cascade;lipid metabolic process;signal transduction		signaling molecule	Oxytocin receptor mediated signaling pathway->PLC beta;;Thyrotropin-releasing hormone receptor signaling pathway->PLC;;5HT2 type receptor mediated signaling pathway->PLC;;Histamine H1 receptor mediated signaling pathway->PLC;;Inflammation mediated by chemokine and cytokine signaling pathway->Phospholipase C;;;;;;
1-phosphatidylinositol-4,5-bisphosphate phosphodiesterase gamma-1;PLCG1	HUMAN|ENSEMBL=ENSG00000124181|UniProtKB=P19174	1-PHOSPHATIDYLINOSITOL-4,5-BISPHOSPHATE PHOSPHODIESTERASE GAMMA-1 (PTHR10336:SF52)	hydrolase activity, acting on ester bonds;calcium ion binding;receptor binding;small GTPase regulator activity;guanyl-nucleotide exchange factor activity	cell surface receptor linked signal transduction;intracellular signaling cascade;lipid metabolic process;signal transduction		signaling molecule	PDGF signaling pathway->Phospholipase C, gamma;;Oxytocin receptor mediated signaling pathway->PLC beta;;Thyrotropin-releasing hormone receptor signaling pathway->PLC;;T cell activation->PLC-gamma;;5HT2 type receptor mediated signaling pathway->PLC;;Histamine H1 receptor mediated signaling pathway->PLC;;Axon guidance mediated by netrin->Phospholipase C;;Inflammation mediated by chemokine and cytok…
1-phosphatidylinositol-4,5-bisphosphate phosphodiesterase gamma-2;PLCG2	HUMAN|ENSEMBL=ENSG00000197943|UniProtKB=P16885	1-PHOSPHATIDYLINOSITOL-4,5-BISPHOSPHATE PHOSPHODIESTERASE GAMMA-2 (PTHR10336:SF25)	hydrolase activity, acting on ester bonds;calcium ion binding;receptor binding;small GTPase regulator activity;guanyl-nucleotide exchange factor activity	cell surface receptor linked signal transduction;intracellular signaling cascade;lipid metabolic process;signal transduction		signaling molecule	PDGF signaling pathway->Phospholipase C, gamma;;Oxytocin receptor mediated signaling pathway->PLC beta;;Thyrotropin-releasing hormone receptor signaling pathway->PLC;;B cell activation->PLC gamma2;;5HT2 type receptor mediated signaling pathway->PLC;;Histamine H1 receptor mediated signaling pathway->PLC;;Axon guidance mediated by netrin->Phospholipase C;;Inflammation mediated by chemokine and cyto…
1-phosphatidylinositol-4,5-bisphosphate phosphodiesterase zeta-1;PLCZ1	HUMAN|ENSEMBL=ENSG00000139151|UniProtKB=Q86YW0	1-PHOSPHATIDYLINOSITOL-4,5-BISPHOSPHATE PHOSPHODIESTERASE ZETA-1 (PTHR10336:SF29)	hydrolase activity, acting on ester bonds;calcium ion binding;receptor binding;small GTPase regulator activity;guanyl-nucleotide exchange factor activity	fertilization;cell surface receptor linked signal transduction;intracellular signaling cascade;lipid metabolic process;signal transduction		signaling molecule	Oxytocin receptor mediated signaling pathway->PLC beta;;Thyrotropin-releasing hormone receptor signaling pathway->PLC;;5HT2 type receptor mediated signaling pathway->PLC;;Histamine H1 receptor mediated signaling pathway->PLC;;Inflammation mediated by chemokine and cytokine signaling pathway->Phospholipase C;;;;;;
2',3'-cyclic-nucleotide 3'-phosphodiesterase;CNP	HUMAN|ENSEMBL=ENSG00000173786|UniProtKB=P09543	2,3-CYCLIC-NUCLEOTIDE 3-PHOSPHODIESTERASE (PTHR10156:SF0)	hydrolase activity, acting on ester bonds	nucleobase, nucleoside, nucleotide and nucleic acid metabolic process		phosphodiesterase
2,4-dienoyl-CoA reductase, mitochondrial;DECR1	HUMAN|ENSEMBL=ENSG00000104325|UniProtKB=Q16698	SUBFAMILY NOT NAMED (PTHR24315:SF117)	oxidoreductase activity	lipid metabolic process		dehydrogenase
2',5'-phosphodiesterase 12;PDE12	HUMAN|ENSEMBL=ENSG00000174840|UniProtKB=Q6L8Q7	2-PHOSPHODIESTERASE (PTHR12121:SF12)	hydrolase activity, acting on ester bonds;nucleic acid binding	nucleobase, nucleoside, nucleotide and nucleic acid metabolic process		exoribonuclease
24-dehydrocholesterol reductase;DHCR24	HUMAN|ENSEMBL=ENSG00000116133|UniProtKB=Q15392	24-DEHYDROCHOLESTEROL REDUCTASE (PTHR10801:SF0)	oxidoreductase activity	lipid metabolic process		reductase
2-5A-dependent ribonuclease;RNASEL	HUMAN|ENSEMBL=ENSG00000135828|UniProtKB=Q05823	SUBFAMILY NOT NAMED (PTHR24141:SF256)
2'-5'-oligoadenylate synthetase 1;OAS1	HUMAN|ENSEMBL=ENSG00000089127|UniProtKB=P00973	(2-5)OLIGOADENYLATE SYNTHETASE 1 (PTHR11258:SF2)	nucleotidyltransferase activity;nucleic acid binding	response to interferon-gamma;nucleobase, nucleoside, nucleotide and nucleic acid metabolic process;response to stimulus		nucleotidyltransferase
2'-5'-oligoadenylate synthetase 2;OAS2	HUMAN|ENSEMBL=ENSG00000111335|UniProtKB=P29728	(2-5)OLIGOADENYLATE SYNTHETASE 2 (PTHR11258:SF3)	nucleotidyltransferase activity;nucleic acid binding	response to interferon-gamma;nucleobase, nucleoside, nucleotide and nucleic acid metabolic process;response to stimulus		nucleotidyltransferase
26S protease regulatory subunit 4;PSMC1	HUMAN|ENSEMBL=ENSG00000100764|UniProtKB=P62191	26S PROTEASE REGULATORY SUBUNIT 4 (PTHR23073:SF9)	hydrolase activity	protein metabolic process		hydrolase	Ubiquitin proteasome pathway->26S proteasome;;
26S protease regulatory subunit 6A;PSMC3	HUMAN|ENSEMBL=ENSG00000165916|UniProtKB=P17980	26S PROTEASE REGULATORY SUBUNIT 6A (PTHR23073:SF7)	hydrolase activity	protein metabolic process		hydrolase	Ubiquitin proteasome pathway->26S proteasome;;
26S protease regulatory subunit 7;PSMC2	HUMAN|ENSEMBL=ENSG00000161057|UniProtKB=P35998	26S PROTEASE REGULATORY SUBUNIT 7 (PTHR23073:SF13)	hydrolase activity	protein metabolic process		hydrolase	Ubiquitin proteasome pathway->26S proteasome;;
26S protease regulatory subunit 8;PSMC5	HUMAN|ENSEMBL=ENSG00000087191|UniProtKB=P62195	26S PROTEASE REGULATORY SUBUNIT 8 (PTHR23073:SF12)	hydrolase activity	protein metabolic process		hydrolase	Ubiquitin proteasome pathway->26S proteasome;;
26S protease regulatory subunit S10B;PSMC6	HUMAN|ENSEMBL=ENSG00000100519|UniProtKB=P62333	26S PROTEASE REGULATORY SUBUNIT S10B (PTHR23073:SF10)	hydrolase activity	protein metabolic process		hydrolase	Ubiquitin proteasome pathway->26S proteasome;;
26S proteasome complex subunit DSS1;SHFM1	HUMAN|ENSEMBL=ENSG00000127922|UniProtKB=P60896	SUBFAMILY NOT NAMED (PTHR16771:SF0)		protein metabolic process
26S proteasome non-ATPase regulatory subunit 1;PSMD1	HUMAN|ENSEMBL=ENSG00000173692|UniProtKB=Q99460	26S PROTEASOME NON-ATPASE REGULATORY SUBUNIT 1 (26S PROTEASOME REGULATORY SUBUNIT RPN2) (PTHR10943:SF2)	protein binding;enzyme regulator activity	cell cycle;protein metabolic process;cell cycle		enzyme modulator	Ubiquitin proteasome pathway->26S proteasome;;
26S proteasome non-ATPase regulatory subunit 10;PSMD10	HUMAN|ENSEMBL=ENSG00000101843|UniProtKB=O75832	SUBFAMILY NOT NAMED (PTHR24199:SF294)	protein binding	protein metabolic process		enzyme modulator
26S proteasome non-ATPase regulatory subunit 11;PSMD11	HUMAN|ENSEMBL=ENSG00000108671|UniProtKB=O00231	26S PROTEASOME NON-ATPASE REGULATORY SUBUNIT 11 (26S PROTEASOME REGULATORY SUBUNIT S9) (PTHR10678:SF2)		intracellular protein transport;cell cycle;signal transduction;protein metabolic process;cell cycle;signal transduction			Cell cycle->Proteasome;;Ubiquitin proteasome pathway->26S proteasome;;;
26S proteasome non-ATPase regulatory subunit 12;PSMD12	HUMAN|ENSEMBL=ENSG00000197170|UniProtKB=O00232	26S PROTEASOME NON-ATPASE REGULATORY SUBUNIT 12 (PTHR10855:SF1)	protein binding	protein metabolic process		enzyme modulator	Cell cycle->Proteasome;;Ubiquitin proteasome pathway->26S proteasome;;;
26S proteasome non-ATPase regulatory subunit 13;PSMD13	HUMAN|ENSEMBL=ENSG00000185627|UniProtKB=Q9UNM6	26S PROTEASOME NON-ATPASE REGULATORY SUBUNIT 13 (PTHR10539:SF0)	protein binding;enzyme regulator activity	protein metabolic process		enzyme modulator	Cell cycle->Proteasome;;Parkinson disease->19S proteasome;;Ubiquitin proteasome pathway->26S proteasome;;;;
26S proteasome non-ATPase regulatory subunit 14;PSMD14	HUMAN|ENSEMBL=ENSG00000115233|UniProtKB=O00487	26S PROTEASOME NON-ATPASE REGULATORY SUBUNIT 14 (PTHR10410:SF5)	DNA binding;transcription factor activity	protein metabolic process		transcription factor	Cell cycle->Proteasome;;Ubiquitin proteasome pathway->26S proteasome;;;
26S proteasome non-ATPase regulatory subunit 3;PSMD3	HUMAN|ENSEMBL=ENSG00000108344|UniProtKB=O43242	26S PROTEASOME NON-ATPASE REGULATORY SUBUNIT 3 (PTHR10758:SF2)	protein binding;enzyme activator activity	protein metabolic process		enzyme modulator	Cell cycle->Proteasome;;Ubiquitin proteasome pathway->26S proteasome;;;
26S proteasome non-ATPase regulatory subunit 4;PSMD4	HUMAN|ENSEMBL=ENSG00000159352|UniProtKB=P55036	26S PROTEASOME NON-ATPASE REGULATORY SUBUNIT 4 (PTHR10223:SF0)	protein binding	protein metabolic process		enzyme modulator	Cell cycle->Proteasome;;Ubiquitin proteasome pathway->26S proteasome;;;
26S proteasome non-ATPase regulatory subunit 5;PSMD5	HUMAN|ENSEMBL=ENSG00000095261|UniProtKB=Q16401	26S PROTEASOME NON-ATPASE REGULATORY SUBUNIT 5 (26S PROTEASOME SUBUNIT S5B) (26S PROTEASE SUBUNIT S5 BASIC) (PTHR13554:SF6)
26S proteasome non-ATPase regulatory subunit 6;PSMD6	HUMAN|ENSEMBL=ENSG00000163636|UniProtKB=Q15008	26S PROTEASOME NON-ATPASE REGULATORY SUBUNIT 6 (PTHR14145:SF1)		protein metabolic process			Ubiquitin proteasome pathway->26S proteasome;;
26S proteasome non-ATPase regulatory subunit 8;PSMD8	HUMAN|ENSEMBL=ENSG00000099341|UniProtKB=P48556	SUBFAMILY NOT NAMED (PTHR12387:SF0)	protein binding	protein metabolic process		enzyme modulator	Ubiquitin proteasome pathway->26S proteasome;;
26S proteasome non-ATPase regulatory subunit 9;PSMD9	HUMAN|ENSEMBL=ENSG00000110801|UniProtKB=O00233	SUBFAMILY NOT NAMED (PTHR12651:SF0)	protein binding	protein metabolic process		enzyme modulator	Ubiquitin proteasome pathway->26S proteasome;;
27 kDa interstitial collagenase;MMP1	HUMAN|ENSEMBL=ENSG00000196611|UniProtKB=P03956	INTERSTITIAL COLLAGENASE (PTHR10201:SF37)	peptidase activity	protein metabolic process	extracellular matrix	metalloprotease	Plasminogen activating cascade->Matrix metalloprotease 1;;Alzheimer disease-presenilin pathway->Matrix metalloprotease;;Plasminogen activating cascade->Matrix metalloprotease 13;;Plasminogen activating cascade->pro-Matrix metalloprotease 1;;Plasminogen activating cascade->pro-matrix metalloprotease 13;;;;;;
28 kDa heat- and acid-stable phosphoprotein;PDAP1	HUMAN|ENSEMBL=ENSG00000106244|UniProtKB=Q13442	SUBFAMILY NOT NAMED (PTHR22055:SF0)
28S ribosomal protein S10, mitochondrial;MRPS10	HUMAN|ENSEMBL=ENSG00000048544|UniProtKB=P82664	SUBFAMILY NOT NAMED (PTHR13334:SF2)
28S ribosomal protein S11, mitochondrial;MRPS11	HUMAN|ENSEMBL=ENSG00000181991|UniProtKB=P82912	28S RIBOSOMAL PROTEIN S11 (PTHR11759:SF4)	structural constituent of ribosome;nucleic acid binding	protein metabolic process		ribosomal protein
28S ribosomal protein S12, mitochondrial;MRPS12	HUMAN|ENSEMBL=ENSG00000128626|UniProtKB=O15235	30S RIBOSOMAL PROTEIN S12 (PTHR11652:SF1)	structural constituent of ribosome;nucleic acid binding	protein metabolic process		ribosomal protein
28S ribosomal protein S14, mitochondrial;MRPS14	HUMAN|ENSEMBL=ENSG00000120333|UniProtKB=O60783	MITOCHONDRIAL 28S RIBOSOMAL PROTEIN S14 (S14MT) (PTHR19836:SF4)	structural constituent of ribosome;nucleic acid binding	protein metabolic process		ribosomal protein
28S ribosomal protein S16, mitochondrial;MRPS16	HUMAN|ENSEMBL=ENSG00000182180|UniProtKB=Q9Y3D3	28S RIBOSOMAL PROTEIN S16, MITOCHONDRIAL (PTHR12919:SF1)	structural constituent of ribosome;nucleic acid binding	protein metabolic process		ribosomal protein
28S ribosomal protein S17, mitochondrial;MRPS17	HUMAN|ENSEMBL=ENSG00000154999|UniProtKB=Q9Y2R5	SUBFAMILY NOT NAMED (PTHR24088:SF2)		transport	mitochondrion;organelle	mitochondrial carrier protein
28S ribosomal protein S18a, mitochondrial;MRPS18A	HUMAN|ENSEMBL=ENSG00000096080|UniProtKB=Q9NVS2	SUBFAMILY NOT NAMED (PTHR16050:SF0)	structural constituent of ribosome;nucleic acid binding	protein metabolic process		ribosomal protein
28S ribosomal protein S18b, mitochondrial;MRPS18B	HUMAN|ENSEMBL=ENSG00000137330|UniProtKB=Q9Y676	SUBFAMILY NOT NAMED (PTHR13329:SF0)	structural constituent of ribosome;nucleic acid binding	protein metabolic process		ribosomal protein
28S ribosomal protein S18b, mitochondrial;MRPS18B	HUMAN|ENSEMBL=ENSG00000203624|UniProtKB=Q9Y676
28S ribosomal protein S18b, mitochondrial;MRPS18B	HUMAN|ENSEMBL=ENSG00000204568|UniProtKB=Q9Y676
28S ribosomal protein S18c, mitochondrial;MRPS18C	HUMAN|ENSEMBL=ENSG00000163319|UniProtKB=Q9Y3D5	28S RIBOSOMAL PROTEIN S18C, MITOCHONDRIAL (PTHR13479:SF4)	structural constituent of ribosome;nucleic acid binding	protein metabolic process		ribosomal protein
28S ribosomal protein S2, mitochondrial;MRPS2	HUMAN|ENSEMBL=ENSG00000122140|UniProtKB=Q9Y399	SUBFAMILY NOT NAMED (PTHR12534:SF0)	structural constituent of ribosome;nucleic acid binding	protein metabolic process		ribosomal protein
28S ribosomal protein S22, mitochondrial;MRPS22	HUMAN|ENSEMBL=ENSG00000175110|UniProtKB=P82650	SUBFAMILY NOT NAMED (PTHR13071:SF2)	structural constituent of ribosome;nucleic acid binding	protein metabolic process		ribosomal protein
28S ribosomal protein S23, mitochondrial;MRPS23	HUMAN|ENSEMBL=ENSG00000181610|UniProtKB=Q9Y3D9	SUBFAMILY NOT NAMED (PTHR15925:SF0)	structural constituent of ribosome;nucleic acid binding	protein metabolic process		ribosomal protein
28S ribosomal protein S24, mitochondrial;MRPS24	HUMAN|ENSEMBL=ENSG00000062582|UniProtKB=Q96EL2	SUBFAMILY NOT NAMED (PTHR21244:SF0)	structural constituent of ribosome;nucleic acid binding	protein metabolic process		ribosomal protein
28S ribosomal protein S25, mitochondrial;MRPS25	HUMAN|ENSEMBL=ENSG00000131368|UniProtKB=P82663	SUBFAMILY NOT NAMED (PTHR13274:SF0)	structural constituent of ribosome;nucleic acid binding	protein metabolic process		ribosomal protein
28S ribosomal protein S26, mitochondrial;MRPS26	HUMAN|ENSEMBL=ENSG00000125901|UniProtKB=Q9BYN8	SUBFAMILY NOT NAMED (PTHR21035:SF0)	structural constituent of ribosome;nucleic acid binding	protein metabolic process		ribosomal protein
28S ribosomal protein S27, mitochondrial;MRPS27	HUMAN|ENSEMBL=ENSG00000113048|UniProtKB=Q92552	SUBFAMILY NOT NAMED (PTHR21393:SF0)	structural constituent of ribosome;nucleic acid binding	protein metabolic process		ribosomal protein
28S ribosomal protein S28, mitochondrial;MRPS28	HUMAN|ENSEMBL=ENSG00000147586|UniProtKB=Q9Y2Q9	SUBFAMILY NOT NAMED (PTHR13447:SF0)	hydrolase activity, acting on ester bonds;nucleic acid binding			nuclease
28S ribosomal protein S29, mitochondrial;DAP3	HUMAN|ENSEMBL=ENSG00000132676|UniProtKB=P51398	SUBFAMILY NOT NAMED (PTHR12810:SF0)	structural constituent of ribosome;nucleic acid binding	protein metabolic process		ribosomal protein
28S ribosomal protein S30, mitochondrial;MRPS30	HUMAN|ENSEMBL=ENSG00000112996|UniProtKB=Q9NP92	SUBFAMILY NOT NAMED (PTHR13014:SF0)		apoptosis;protein metabolic process
28S ribosomal protein S31, mitochondrial;MRPS31	HUMAN|ENSEMBL=ENSG00000102738|UniProtKB=Q92665	SUBFAMILY NOT NAMED (PTHR13231:SF0)	structural constituent of ribosome;nucleic acid binding	protein metabolic process		ribosomal protein
28S ribosomal protein S33, mitochondrial;MRPS33	HUMAN|ENSEMBL=ENSG00000090263|UniProtKB=Q9Y291	SUBFAMILY NOT NAMED (PTHR13362:SF0)	structural constituent of ribosome;nucleic acid binding	protein metabolic process		ribosomal protein
28S ribosomal protein S34, mitochondrial;MRPS34	HUMAN|ENSEMBL=ENSG00000074071|UniProtKB=P82930	SUBFAMILY NOT NAMED (PTHR14502:SF0)
28S ribosomal protein S35, mitochondrial;MRPS35	HUMAN|ENSEMBL=ENSG00000061794|UniProtKB=P82673	SUBFAMILY NOT NAMED (PTHR13490:SF0)	structural constituent of ribosome;nucleic acid binding	protein metabolic process		ribosomal protein
28S ribosomal protein S5, mitochondrial;MRPS5	HUMAN|ENSEMBL=ENSG00000144029|UniProtKB=P82675	28S RIBOSOMAL PROTEIN S5 (PTHR13718:SF3)	structural constituent of ribosome;nucleic acid binding	protein metabolic process		ribosomal protein
28S ribosomal protein S6, mitochondrial;MRPS6	HUMAN|ENSEMBL=ENSG00000214955|UniProtKB=P82932	SUBFAMILY NOT NAMED (PTHR21011:SF0)	structural constituent of ribosome;nucleic acid binding	protein metabolic process		ribosomal protein
28S ribosomal protein S7, mitochondrial;MRPS7	HUMAN|ENSEMBL=ENSG00000125445|UniProtKB=Q9Y2R9	30S RIBOSOMAL PROTEIN S7 (PTHR11205:SF12)	structural constituent of ribosome;nucleic acid binding	protein metabolic process		ribosomal protein
28S ribosomal protein S9, mitochondrial;MRPS9	HUMAN|ENSEMBL=ENSG00000135972|UniProtKB=P82933	SUBFAMILY NOT NAMED (PTHR21569:SF0)	structural constituent of ribosome;RNA binding	protein metabolic process	ribonucleoprotein complex	ribonucleoprotein
2-acylglycerol O-acyltransferase 1;MOGAT1	HUMAN|ENSEMBL=ENSG00000124003|UniProtKB=Q96PD6	SUBFAMILY NOT NAMED (PTHR12317:SF0)	acyltransferase activity	acyl-CoA metabolic process;lipid metabolic process		acyltransferase
2-acylglycerol O-acyltransferase 2;MOGAT2	HUMAN|ENSEMBL=ENSG00000166391|UniProtKB=Q3SYC2	SUBFAMILY NOT NAMED (PTHR12317:SF0)	acyltransferase activity	acyl-CoA metabolic process;lipid metabolic process		acyltransferase
2-amino-3-carboxymuconate-6-semialdehyde decarboxylase;ACMSD	HUMAN|ENSEMBL=ENSG00000153086|UniProtKB=Q8TDX5	SUBFAMILY NOT NAMED (PTHR21240:SF0)
2-amino-3-ketobutyrate coenzyme A ligase, mitochondrial;GCAT	HUMAN|ENSEMBL=ENSG00000100116|UniProtKB=O75600	2-AMINO-3-KETOBUTYRATE COENZYME A LIGASE (PTHR13693:SF14)	transaminase activity	lipid metabolic process		transaminase
2-aminoethanethiol dioxygenase;ADO	HUMAN|ENSEMBL=ENSG00000181915|UniProtKB=Q96SZ5	SUBFAMILY NOT NAMED (PTHR22966:SF0)
2-hydroxyacyl-CoA lyase 1;HACL1	HUMAN|ENSEMBL=ENSG00000131373|UniProtKB=Q9UJ83	2-HYDROXYPHYTANOYL-COA LYASE (PTHR18968:SF6)	oxidoreductase activity;transferase activity;carboxy-lyase activity	vitamin biosynthetic process;carbohydrate metabolic process;cellular amino acid and derivative metabolic process		transferase
2-hydroxyacylsphingosine 1-beta-galactosyltransferase;UGT8	HUMAN|ENSEMBL=ENSG00000174607|UniProtKB=Q16880	SUBFAMILY NOT NAMED (PTHR11926:SF16)	transferase activity, transferring glycosyl groups	carbohydrate metabolic process;lipid metabolic process		glycosyltransferase
2-oxoglutarate and iron-dependent oxygenase domain-containing protein 2;OGFOD2	HUMAN|ENSEMBL=ENSG00000111325|UniProtKB=Q6N063	SUBFAMILY NOT NAMED (PTHR24014:SF8)	kinase activity;transmembrane receptor protein serine/threonine kinase activity;transmembrane receptor protein kinase activity;RNA binding	protein metabolic process		protein kinase
2-oxoglutarate dehydrogenase E1 component, mitochondrial;OGDH	HUMAN|ENSEMBL=ENSG00000105953|UniProtKB=Q02218	SUBFAMILY NOT NAMED (PTHR23152:SF0)	oxidoreductase activity	tricarboxylic acid cycle;carbohydrate metabolic process		dehydrogenase	TCA cycle->alphaketoglutarate Dehydrogenase;;
2-oxoglutarate dehydrogenase E1 component-like, mitochondrial;OGDHL	HUMAN|ENSEMBL=ENSG00000197444|UniProtKB=Q9ULD0	SUBFAMILY NOT NAMED (PTHR23152:SF0)	oxidoreductase activity	tricarboxylic acid cycle;carbohydrate metabolic process		dehydrogenase	TCA cycle->alphaketoglutarate Dehydrogenase;;
2-oxoisovalerate dehydrogenase subunit alpha, mitochondrial;BCKDHA	HUMAN|ENSEMBL=ENSG00000142046|UniProtKB=P12694	2-OXOISOVALERATE DEHYDROGENASE ALPHA SUBUNIT-RELATED (PTHR11516:SF1)	oxidoreductase activity	carbohydrate metabolic process;cellular amino acid and derivative metabolic process		dehydrogenase
2-oxoisovalerate dehydrogenase subunit beta, mitochondrial;BCKDHB	HUMAN|ENSEMBL=ENSG00000083123|UniProtKB=P21953	BRANCHED CHAIN ALPHA KETO ACID DEHYDROGENASE E1 BETA SUBUNIT (PTHR11624:SF21)	oxidoreductase activity;transketolase activity;lyase activity	vitamin biosynthetic process;carbohydrate metabolic process;cellular amino acid and derivative metabolic process;lipid metabolic process		transketolase
3 beta-hydroxysteroid dehydrogenase type 7;HSD3B7	HUMAN|ENSEMBL=ENSG00000099377|UniProtKB=Q9H2F3	3 BETA-HYDROXYSTEROID DEHYDROGENASE (PTHR10366:SF20)	oxidoreductase activity;hydro-lyase activity;racemase and epimerase activity	carbohydrate metabolic process;lipid metabolic process		oxidoreductase	Androgen/estrogene/progesterone biosynthesis->3-beta-hydroxy-delta(5)-steroid dehydrogenase;;Androgen/estrogene/progesterone biosynthesis->3beta-Hydroxysteroid dehydrogenase;;;
3'(2'),5'-bisphosphate nucleotidase 1;BPNT1	HUMAN|ENSEMBL=ENSG00000162813|UniProtKB=O95861	PAP-INOSITOL-1,4-PHOSPHATASE (PTHR20854:SF7)	hydrolase activity, acting on ester bonds;nucleic acid binding	cell surface receptor linked signal transduction;sulfur metabolic process;phosphate metabolic process;nucleobase, nucleoside, nucleotide and nucleic acid metabolic process;lipid metabolic process;signal transduction		phosphatase
3'-5' exoribonuclease CSL4 homolog;EXOSC1	HUMAN|ENSEMBL=ENSG00000171311|UniProtKB=Q9Y3B2	SUBFAMILY NOT NAMED (PTHR12686:SF8)	hydrolase activity, acting on ester bonds;nucleic acid binding	nucleobase, nucleoside, nucleotide and nucleic acid metabolic process		exoribonuclease
35 kDa inter-alpha-trypsin inhibitor heavy chain H4;ITIH4	HUMAN|ENSEMBL=ENSG00000055955|UniProtKB=Q14624	INTER-ALPHA-TRYPSIN INHIBITOR HEAVY CHAIN H4 (PTHR10338:SF11)	protein binding;peptidase inhibitor activity	protein metabolic process		serine protease inhibitor
39S ribosomal protein L1, mitochondrial;MRPL1	HUMAN|ENSEMBL=ENSG00000169288|UniProtKB=Q9BYD6	MITOCHONDRIAL RIBOSOMAL PROTEIN L1 (PTHR23105:SF7)	structural constituent of ribosome;nucleic acid binding	nucleobase, nucleoside, nucleotide and nucleic acid metabolic process;protein metabolic process		ribosomal protein
39S ribosomal protein L10, mitochondrial;MRPL10	HUMAN|ENSEMBL=ENSG00000159111|UniProtKB=Q7Z7H8
39S ribosomal protein L11, mitochondrial;MRPL11	HUMAN|ENSEMBL=ENSG00000174547|UniProtKB=Q9Y3B7	50S ROBOSOMAL PROTEIN L11 (PTHR11661:SF1)	structural constituent of ribosome;nucleic acid binding	protein metabolic process		ribosomal protein
39S ribosomal protein L13, mitochondrial;MRPL13	HUMAN|ENSEMBL=ENSG00000172172|UniProtKB=Q9BYD1	50S RIBOSOMAL PROTEIN L13 (PTHR11545:SF2)	structural constituent of ribosome;nucleic acid binding	protein metabolic process		ribosomal protein
39S ribosomal protein L14, mitochondrial;MRPL14	HUMAN|ENSEMBL=ENSG00000180992|UniProtKB=Q6P1L8	SUBFAMILY NOT NAMED (PTHR21037:SF0)	structural constituent of ribosome;nucleic acid binding	protein metabolic process		ribosomal protein
39S ribosomal protein L15, mitochondrial;MRPL15	HUMAN|ENSEMBL=ENSG00000137547|UniProtKB=Q9P015	60S RIBOSOMAL PROTEIN L10, MITOCHONDRIAL (PTHR12934:SF1)	structural constituent of ribosome;nucleic acid binding	protein metabolic process		ribosomal protein
39S ribosomal protein L16, mitochondrial;MRPL16	HUMAN|ENSEMBL=ENSG00000166902|UniProtKB=Q9NX20	MITOCHONDRIAL RIBOSOMAL PROTEIN L16 (PTHR12220:SF12)	structural constituent of ribosome;nucleic acid binding	protein metabolic process		ribosomal protein
39S ribosomal protein L17, mitochondrial;MRPL17	HUMAN|ENSEMBL=ENSG00000158042|UniProtKB=Q9NRX2	MITOCHONDRIAL RIBOSOMAL PROTEIN L17 (PTHR14413:SF4)	structural constituent of ribosome;nucleic acid binding	protein metabolic process		ribosomal protein
39S ribosomal protein L18, mitochondrial;MRPL18	HUMAN|ENSEMBL=ENSG00000112110|UniProtKB=Q9H0U6	SUBFAMILY NOT NAMED (PTHR12899:SF3)	structural constituent of ribosome;nucleic acid binding	protein metabolic process		ribosomal protein
39S ribosomal protein L19, mitochondrial;MRPL19	HUMAN|ENSEMBL=ENSG00000115364|UniProtKB=P49406	39S RIBOSOMAL PROTEIN L19, MITOCHONDRIAL PRECURSOR (PTHR15680:SF3)	structural constituent of ribosome;nucleic acid binding	protein metabolic process		ribosomal protein
39S ribosomal protein L2, mitochondrial;MRPL2	HUMAN|ENSEMBL=ENSG00000112651|UniProtKB=Q5T653	MITOCHONDRIAL RIBOSOMAL PROTEIN L2 (PTHR13691:SF6)	structural constituent of ribosome;RNA binding	lipid metabolic process;protein metabolic process		ribosomal protein
39S ribosomal protein L20, mitochondrial;MRPL20	HUMAN|ENSEMBL=ENSG00000215734|UniProtKB=Q9BYC9	39S RIBOSOMAL PROTEIN L20, MITOCHONDRIAL (PTHR10986:SF0)	structural constituent of ribosome;nucleic acid binding	protein metabolic process		ribosomal protein
39S ribosomal protein L20, mitochondrial;MRPL20	HUMAN|ENSEMBL=ENSG00000131586|UniProtKB=Q9BYC9
39S ribosomal protein L21, mitochondrial;MRPL21	HUMAN|ENSEMBL=ENSG00000197345|UniProtKB=Q7Z2W9	SUBFAMILY NOT NAMED (PTHR21349:SF0)	structural constituent of ribosome;nucleic acid binding	protein metabolic process		ribosomal protein
39S ribosomal protein L22, mitochondrial;MRPL22	HUMAN|ENSEMBL=ENSG00000082515|UniProtKB=Q9NWU5	SUBFAMILY NOT NAMED (PTHR13501:SF0)	structural constituent of ribosome;nucleic acid binding	protein metabolic process		ribosomal protein
39S ribosomal protein L23, mitochondrial;MRPL23	HUMAN|ENSEMBL=ENSG00000214026|UniProtKB=Q16540	SUBFAMILY NOT NAMED (PTHR12059:SF4)	structural constituent of ribosome;nucleic acid binding	protein metabolic process		ribosomal protein
39S ribosomal protein L24, mitochondrial;MRPL24	HUMAN|ENSEMBL=ENSG00000143314|UniProtKB=Q96A35	SUBFAMILY NOT NAMED (PTHR12903:SF0)	structural constituent of ribosome;nucleic acid binding	protein metabolic process		ribosomal protein
39S ribosomal protein L27, mitochondrial;MRPL27	HUMAN|ENSEMBL=ENSG00000108826|UniProtKB=Q9P0M9	SUBFAMILY NOT NAMED (PTHR15893:SF0)	structural constituent of ribosome;nucleic acid binding	protein metabolic process		ribosomal protein
39S ribosomal protein L28, mitochondrial;MRPL28	HUMAN|ENSEMBL=ENSG00000086504|UniProtKB=Q13084	SUBFAMILY NOT NAMED (PTHR13528:SF0)	structural constituent of ribosome;nucleic acid binding	protein metabolic process		ribosomal protein
39S ribosomal protein L3, mitochondrial;MRPL3	HUMAN|ENSEMBL=ENSG00000114686|UniProtKB=P09001	SUBFAMILY NOT NAMED (PTHR11229:SF0)	structural constituent of ribosome;nucleic acid binding	protein metabolic process		ribosomal protein
39S ribosomal protein L30, mitochondrial;MRPL30	HUMAN|ENSEMBL=ENSG00000185414|UniProtKB=Q8TCC3	SUBFAMILY NOT NAMED (PTHR15892:SF0)	structural constituent of ribosome;nucleic acid binding	protein metabolic process		ribosomal protein
39S ribosomal protein L32, mitochondrial;MRPL32	HUMAN|ENSEMBL=ENSG00000106591|UniProtKB=Q9BYC8	SUBFAMILY NOT NAMED (PTHR21026:SF0)	structural constituent of ribosome;nucleic acid binding	protein metabolic process		ribosomal protein
39S ribosomal protein L33, mitochondrial;MRPL33	HUMAN|ENSEMBL=ENSG00000163797|UniProtKB=O75394	SUBFAMILY NOT NAMED (PTHR15238:SF2)
39S ribosomal protein L35, mitochondrial;MRPL35	HUMAN|ENSEMBL=ENSG00000132313|UniProtKB=Q9NZE8	SUBFAMILY NOT NAMED (PTHR15909:SF0)	structural constituent of ribosome;nucleic acid binding	protein metabolic process		ribosomal protein
39S ribosomal protein L36, mitochondrial;MRPL36	HUMAN|ENSEMBL=ENSG00000171421|UniProtKB=Q9P0J6	GB DEF: 39S RIBOSOMAL PROTEIN L36, MITOCHONDRIAL PRECURSOR (L36MT) (MRP-L36) (BRCA1-INTE (PTHR18804:SF1)
39S ribosomal protein L37, mitochondrial;MRPL37	HUMAN|ENSEMBL=ENSG00000116221|UniProtKB=Q9BZE1	SUBFAMILY NOT NAMED (PTHR15889:SF0)	structural constituent of ribosome;nucleic acid binding	protein metabolic process		ribosomal protein
39S ribosomal protein L38, mitochondrial;MRPL38	HUMAN|ENSEMBL=ENSG00000204316|UniProtKB=Q96DV4	SUBFAMILY NOT NAMED (PTHR11362:SF0)	protein binding;kinase inhibitor activity;kinase regulator activity	signal transduction;signal transduction		transfer/carrier protein	FGF signaling pathway->Raf-1 kinase inhibitor protein;;EGF receptor signaling pathway->Raf-1 kinase inhibitor protein;;;
39S ribosomal protein L39, mitochondrial;MRPL39	HUMAN|ENSEMBL=ENSG00000154719|UniProtKB=Q9NYK5	MITOCHONDRIAL 39S RIBOSOMAL PROTEIN L39 (PTHR11451:SF2)	ligase activity	nucleobase, nucleoside, nucleotide and nucleic acid metabolic process;protein metabolic process		ligase
39S ribosomal protein L4, mitochondrial;MRPL4	HUMAN|ENSEMBL=ENSG00000105364|UniProtKB=Q9BYD3	39S RIBOSOMAL PROTEIN L4, MITOCHONDRIAL (PTHR10746:SF5)	structural constituent of ribosome;nucleic acid binding	protein metabolic process		ribosomal protein
39S ribosomal protein L40, mitochondrial;MRPL40	HUMAN|ENSEMBL=ENSG00000185608|UniProtKB=Q9NQ50	SUBFAMILY NOT NAMED (PTHR13359:SF0)	structural constituent of ribosome;nucleic acid binding	protein metabolic process		ribosomal protein
39S ribosomal protein L41, mitochondrial;MRPL41	HUMAN|ENSEMBL=ENSG00000182154|UniProtKB=Q8IXM3	SUBFAMILY NOT NAMED (PTHR21338:SF0)	structural constituent of ribosome;nucleic acid binding	protein metabolic process		ribosomal protein
39S ribosomal protein L43, mitochondrial;MRPL43	HUMAN|ENSEMBL=ENSG00000055950|UniProtKB=Q8N983	39S RIBOSOMAL PROTEIN L43 (PTHR21396:SF1)	structural constituent of ribosome;nucleic acid binding	protein metabolic process		ribosomal protein
39S ribosomal protein L44, mitochondrial;MRPL44	HUMAN|ENSEMBL=ENSG00000135900|UniProtKB=Q9H9J2	SUBFAMILY NOT NAMED (PTHR14488:SF2)
39S ribosomal protein L46, mitochondrial;MRPL46	HUMAN|ENSEMBL=ENSG00000173867|UniProtKB=Q9H2W6	39S RIBOSOMAL PROTEIN L46, MITOCHONDRIAL PRECURSOR (L46MT) (MRP-L46) (PTHR13124:SF9)	structural constituent of ribosome;nucleic acid binding			ribosomal protein
39S ribosomal protein L47, mitochondrial;MRPL47	HUMAN|ENSEMBL=ENSG00000136522|UniProtKB=Q9HD33	39S RIBOSOMAL PROTEIN L47, MITOCHONDRIAL (PTHR21183:SF12)	structural constituent of ribosome;nucleic acid binding			ribosomal protein
39S ribosomal protein L48, mitochondrial;MRPL48	HUMAN|ENSEMBL=ENSG00000175581|UniProtKB=Q96GC5	SUBFAMILY NOT NAMED (PTHR13473:SF0)	structural constituent of ribosome;nucleic acid binding	protein metabolic process		ribosomal protein
39S ribosomal protein L49, mitochondrial;MRPL49	HUMAN|ENSEMBL=ENSG00000149792|UniProtKB=Q13405	SUBFAMILY NOT NAMED (PTHR13477:SF0)	structural constituent of ribosome;nucleic acid binding	protein metabolic process		ribosomal protein
39S ribosomal protein L50, mitochondrial;MRPL50	HUMAN|ENSEMBL=ENSG00000136897|UniProtKB=Q8N5N7
39S ribosomal protein L51, mitochondrial;MRPL51	HUMAN|ENSEMBL=ENSG00000111639|UniProtKB=Q4U2R6	SUBFAMILY NOT NAMED (PTHR13409:SF0)	structural constituent of ribosome;nucleic acid binding	protein metabolic process		ribosomal protein
39S ribosomal protein L52, mitochondrial;MRPL52	HUMAN|ENSEMBL=ENSG00000172590|UniProtKB=Q86TS9
39S ribosomal protein L53, mitochondrial;MRPL53	HUMAN|ENSEMBL=ENSG00000204822|UniProtKB=Q96EL3
39S ribosomal protein L9, mitochondrial;MRPL9	HUMAN|ENSEMBL=ENSG00000143436|UniProtKB=Q9BYD2	39S RIBOSOMAL PROTEIN L9, MITOCHONDRIAL (PTHR21368:SF16)	structural constituent of ribosome;nucleic acid binding	protein metabolic process		ribosomal protein
3-alpha,7-alpha,12-alpha-trihydroxy-5-beta-cholest-24-enoyl-CoA hydratase;HSD17B4	HUMAN|ENSEMBL=ENSG00000133835|UniProtKB=P51659	SUBFAMILY NOT NAMED (PTHR24316:SF50)	oxidoreductase activity	visual perception;sensory perception;lipid metabolic process		dehydrogenase
3-hydroxy-3-methylglutaryl-coenzyme A reductase;HMGCR	HUMAN|ENSEMBL=ENSG00000113161|UniProtKB=P04035	3-HYDROXY-3-METHYLGLUTARYL-COENZYME A REDUCTASE (PTHR10572:SF0)	oxidoreductase activity	lipid metabolic process		reductase	Cholesterol biosynthesis->Hydroxymethyl glutaryl CoA reductase;;
3-hydroxyacyl-CoA dehydrogenase type-2;HSD17B10	HUMAN|ENSEMBL=ENSG00000072506|UniProtKB=Q99714	SUBFAMILY NOT NAMED (PTHR24316:SF78)	oxidoreductase activity	visual perception;sensory perception;lipid metabolic process		dehydrogenase
3-hydroxyacyl-CoA dehydrogenase;EHHADH	HUMAN|ENSEMBL=ENSG00000113790|UniProtKB=Q08426	SUBFAMILY NOT NAMED (PTHR23309:SF0)	oxidoreductase activity;hydro-lyase activity;racemase and epimerase activity	carbohydrate metabolic process;lipid metabolic process;protein metabolic process		dehydrogenase
3-hydroxyanthranilate 3,4-dioxygenase;HAAO	HUMAN|ENSEMBL=ENSG00000162882|UniProtKB=P46952	SUBFAMILY NOT NAMED (PTHR15497:SF0)
3-hydroxybutyrate dehydrogenase type 2;BDH2	HUMAN|ENSEMBL=ENSG00000164039|UniProtKB=Q9BUT1	SUBFAMILY NOT NAMED (PTHR24321:SF61)	oxidoreductase activity	metabolic process		dehydrogenase
3-hydroxyisobutyrate dehydrogenase, mitochondrial;HIBADH	HUMAN|ENSEMBL=ENSG00000106049|UniProtKB=P31937	3-HYDROXYISOBUTYRATE DEHYDROGENASE (PTHR22981:SF7)	oxidoreductase activity	cellular amino acid and derivative metabolic process		dehydrogenase
3-hydroxyisobutyryl-CoA hydrolase, mitochondrial;HIBCH	HUMAN|ENSEMBL=ENSG00000198130|UniProtKB=Q6NVY1	SUBFAMILY NOT NAMED (PTHR11941:SF19)	oxidoreductase activity;acyltransferase activity;hydro-lyase activity;racemase and epimerase activity;ligase activity	coenzyme metabolic process;vitamin biosynthetic process;carbohydrate metabolic process;lipid metabolic process		acetyltransferase
3-ketoacyl-CoA thiolase, mitochondrial;ACAA2	HUMAN|ENSEMBL=ENSG00000167315|UniProtKB=P42765	3-KETOACYL-COA THIOLASE, MITOCHONDRIAL (BETA- KETOTHIOLASE) (ACETYL-COA ACYLTRANSFERASE) (MITOCHONDRIAL 3-OXOACYL- COA THIOLASE) (PTHR18919:SF10)	acyltransferase activity	protein metabolic process		acetyltransferase
3-ketoacyl-CoA thiolase, peroxisomal;ACAA1	HUMAN|ENSEMBL=ENSG00000060971|UniProtKB=P09110	3-KETOACYL-COA THIOLASE B (BETA- KETOTHIOLASE B) (ACETYL-COA ACYLTRANSFERASE B) (PEROXISOMAL 3-OXOACYL- COA THIOLASE B) (PTHR18919:SF15)	acyltransferase activity	protein metabolic process		acetyltransferase
3-ketoacyl-CoA thiolase;HADHB	HUMAN|ENSEMBL=ENSG00000138029|UniProtKB=P55084	TRIFUNCTIONAL ENZYME BETA SUBUNIT, MITOCHONDRIAL PRECURSOR (TP-BETA) [INCLUDES: 3-KETOACYL-COA THIOLASE, ACETYL-COA ACYLTRANSFERASE, BETA-KETOTHIOLASE] (PTHR18919:SF5)	acyltransferase activity	protein metabolic process		acetyltransferase
3-ketodihydrosphingosine reductase;KDSR	HUMAN|ENSEMBL=ENSG00000119537|UniProtKB=Q06136	SUBFAMILY NOT NAMED (PTHR24320:SF40)	oxidoreductase activity	metabolic process		dehydrogenase
3-keto-steroid reductase;HSD17B7	HUMAN|ENSEMBL=ENSG00000132196|UniProtKB=P56937	SUBFAMILY NOT NAMED (PTHR24316:SF97)	oxidoreductase activity	visual perception;sensory perception;lipid metabolic process		dehydrogenase
3-mercaptopyruvate sulfurtransferase;MPST	HUMAN|ENSEMBL=ENSG00000128309|UniProtKB=P25325	SUBFAMILY NOT NAMED (PTHR11364:SF0)	transferase activity	immune system process;anion transport;sulfur metabolic process;response to toxin		transferase
3-oxo-5-alpha-steroid 4-dehydrogenase 1;SRD5A1	HUMAN|ENSEMBL=ENSG00000145545|UniProtKB=P18405	3-OXO-5-ALPHA-STEROID 4-DEHYDROGENASE 1 (PTHR10556:SF6)	oxidoreductase activity	signal transduction;cell-cell signaling;signal transduction;cell-cell signaling;sex determination		dehydrogenase
3-oxo-5-alpha-steroid 4-dehydrogenase 2;SRD5A2	HUMAN|ENSEMBL=ENSG00000049319|UniProtKB=P31213	3-OXO-5-ALPHA-STEROID 4-DEHYDROGENASE 2 (PTHR10556:SF7)	oxidoreductase activity	signal transduction;cell-cell signaling;signal transduction;cell-cell signaling;sex determination		dehydrogenase
3-oxo-5-alpha-steroid 4-dehydrogenase 3;SRD5A3	HUMAN|ENSEMBL=ENSG00000128039|UniProtKB=Q9H8P0	SUBFAMILY NOT NAMED (PTHR14624:SF0)
3-oxo-5-beta-steroid 4-dehydrogenase;AKR1D1	HUMAN|ENSEMBL=ENSG00000122787|UniProtKB=P51857	ALDO-KETO REDUCTASE (PTHR11732:SF34)	oxidoreductase activity;ion channel activity	metabolic process		reductase
3-oxoacyl-[acyl-carrier-protein] synthase, mitochondrial;OXSM	HUMAN|ENSEMBL=ENSG00000151093|UniProtKB=Q9NWU1	3-OXOACYL-[ACYL-CARRIER-PROTEIN] SYNTHASE (PTHR11712:SF23)	oxidoreductase activity;methyltransferase activity;acyltransferase activity;hydrolase activity, acting on ester bonds	cellular amino acid and derivative metabolic process;lipid metabolic process		acyltransferase
3-phosphoinositide-dependent protein kinase 1;PDPK1	HUMAN|ENSEMBL=ENSG00000140992|UniProtKB=O15530	SUBFAMILY NOT NAMED (PTHR24352:SF93)	kinase activity	cell surface receptor linked signal transduction;protein metabolic process;signal transduction;cellular component morphogenesis;cellular component morphogenesis;cellular component morphogenesis		protein kinase	PI3 kinase pathway->Activated p110;;PDGF signaling pathway->3'-Phosphoinositide-dependent protein kinase1/2;;Ras Pathway->Phosphoinositide dependent kinase;;p53 pathway->3-phosphoinositide-dependent protein kinase 1 and 2;;p53 pathway feedback loops 2->PDK1/2;;PI3 kinase pathway->PDK1;;PI3 kinase pathway->PDK1 ACT;;Insulin/IGF pathway-protein kinase B signaling cascade->3-phosphoinositide-depende…
40 kDa peptidyl-prolyl cis-trans isomerase;PPID	HUMAN|ENSEMBL=ENSG00000171497|UniProtKB=Q08752	PEPTIDYL-PROLYL CIS-TRANS ISOMERASE D, PPID (PTHR11071:SF67)	isomerase activity	immune system process;intracellular protein transport;nuclear transport;protein metabolic process		isomerase
40S ribosomal protein S10;RPS10	HUMAN|ENSEMBL=ENSG00000124614|UniProtKB=P46783	SUBFAMILY NOT NAMED (PTHR12146:SF0)	structural constituent of ribosome;nucleic acid binding	protein metabolic process		ribosomal protein
40S ribosomal protein S11;RPS11	HUMAN|ENSEMBL=ENSG00000142534|UniProtKB=P62280	40S RIBOSOMAL PROTEIN S11 (PTHR10744:SF2)	structural constituent of ribosome;nucleic acid binding	protein metabolic process		ribosomal protein
40S ribosomal protein S12;RPS12	HUMAN|ENSEMBL=ENSG00000112306|UniProtKB=P25398	SUBFAMILY NOT NAMED (PTHR11843:SF0)	structural constituent of ribosome;nucleic acid binding	protein metabolic process		ribosomal protein
40S ribosomal protein S13;RPS13	HUMAN|ENSEMBL=ENSG00000110700|UniProtKB=P62277	40S RIBOSOMAL PROTEIN S13 (PTHR11885:SF1)	structural constituent of ribosome;nucleic acid binding	protein metabolic process		ribosomal protein
40S ribosomal protein S15;RPS15	HUMAN|ENSEMBL=ENSG00000115268|UniProtKB=P62841	40S RIBOSOMAL PROTEIN S15 (PTHR11880:SF2)	structural constituent of ribosome;nucleic acid binding	protein metabolic process		ribosomal protein
40S ribosomal protein S15a;RPS15A	HUMAN|ENSEMBL=ENSG00000134419|UniProtKB=P62244	SUBFAMILY NOT NAMED (PTHR11758:SF4)	structural constituent of ribosome;nucleic acid binding	protein metabolic process		ribosomal protein
40S ribosomal protein S16;RPS16	HUMAN|ENSEMBL=ENSG00000105193|UniProtKB=P62249	SUBFAMILY NOT NAMED (PTHR21569:SF0)	structural constituent of ribosome;RNA binding	protein metabolic process	ribonucleoprotein complex	ribonucleoprotein
40S ribosomal protein S17;RPS17	HUMAN|ENSEMBL=ENSG00000182774|UniProtKB=P08708	40S RIBOSOMAL PROTEIN S17 (PTHR10732:SF0)	structural constituent of ribosome;nucleic acid binding	protein metabolic process		ribosomal protein
40S ribosomal protein S17;RPS17	HUMAN|ENSEMBL=ENSG00000184779|UniProtKB=P08708
40S ribosomal protein S18;RPS18	HUMAN|ENSEMBL=ENSG00000096150|UniProtKB=P62269	40S RIBOSOMAL PROTEIN S18 (PTHR10871:SF2)	structural constituent of ribosome;nucleic acid binding	protein metabolic process		ribosomal protein
40S ribosomal protein S18;RPS18	HUMAN|ENSEMBL=ENSG00000182498|UniProtKB=P62269
40S ribosomal protein S18;RPS18	HUMAN|ENSEMBL=ENSG00000206212|UniProtKB=P62269
40S ribosomal protein S19;RPS19	HUMAN|ENSEMBL=ENSG00000105372|UniProtKB=P39019	SUBFAMILY NOT NAMED (PTHR11710:SF0)	structural constituent of ribosome;nucleic acid binding	protein metabolic process		ribosomal protein
40S ribosomal protein S2;RPS2	HUMAN|ENSEMBL=ENSG00000140988|UniProtKB=P15880	SUBFAMILY NOT NAMED (PTHR13718:SF6)	structural constituent of ribosome;nucleic acid binding	protein metabolic process		ribosomal protein
40S ribosomal protein S20;RPS20	HUMAN|ENSEMBL=ENSG00000008988|UniProtKB=P60866	40S RIBOSOMAL PROTEIN S20 (PTHR11700:SF3)	structural constituent of ribosome;nucleic acid binding	protein metabolic process		ribosomal protein
40S ribosomal protein S21;RPS21	HUMAN|ENSEMBL=ENSG00000171858|UniProtKB=P63220	40S RIBOSOMAL PROTEIN S21 (PTHR10442:SF0)	structural constituent of ribosome;nucleic acid binding	protein metabolic process		ribosomal protein
40S ribosomal protein S23;RPS23	HUMAN|ENSEMBL=ENSG00000186468|UniProtKB=P62266	SUBFAMILY NOT NAMED (PTHR11652:SF3)	structural constituent of ribosome;nucleic acid binding	protein metabolic process		ribosomal protein
40S ribosomal protein S24;RPS24	HUMAN|ENSEMBL=ENSG00000138326|UniProtKB=P62847	40S RIBOSOMAL PROTEIN S24 (PTHR10496:SF0)	structural constituent of ribosome;nucleic acid binding	protein metabolic process	nucleus	ribosomal protein
40S ribosomal protein S25;RPS25	HUMAN|ENSEMBL=ENSG00000118181|UniProtKB=P62851	SUBFAMILY NOT NAMED (PTHR12850:SF4)		protein metabolic process
40S ribosomal protein S26;RPS26	HUMAN|ENSEMBL=ENSG00000197728|UniProtKB=P62854
40S ribosomal protein S26;RPS26	HUMAN|ENSEMBL=ENSG00000196656|UniProtKB=P62854	SUBFAMILY NOT NAMED (PTHR12538:SF0)	structural constituent of ribosome;nucleic acid binding	protein metabolic process		ribosomal protein
40S ribosomal protein S27;RPS27	HUMAN|ENSEMBL=ENSG00000177954|UniProtKB=P42677	SUBFAMILY NOT NAMED (PTHR11594:SF0)	structural constituent of ribosome;nucleic acid binding	protein metabolic process		ribosomal protein
40S ribosomal protein S27a;RPS27A	HUMAN|ENSEMBL=ENSG00000143947|UniProtKB=P62979	SUBFAMILY NOT NAMED (PTHR24691:SF2)	structural constituent of ribosome;nucleic acid binding	protein metabolic process		ribosomal protein
40S ribosomal protein S27-like protein;RPS27L	HUMAN|ENSEMBL=ENSG00000185088|UniProtKB=Q71UM5	SUBFAMILY NOT NAMED (PTHR11594:SF0)	structural constituent of ribosome;nucleic acid binding	protein metabolic process		ribosomal protein
40S ribosomal protein S3;RPS3	HUMAN|ENSEMBL=ENSG00000149273|UniProtKB=P23396	40S RIBOSOMAL PROTEIN S3 (PTHR11760:SF9)	structural constituent of ribosome;nucleic acid binding	protein metabolic process		ribosomal protein
40S ribosomal protein S3a;RPS3A	HUMAN|ENSEMBL=ENSG00000145425|UniProtKB=P61247	SUBFAMILY NOT NAMED (PTHR11830:SF2)	structural constituent of ribosome;nucleic acid binding	protein metabolic process		ribosomal protein
40S ribosomal protein S5;RPS5	HUMAN|ENSEMBL=ENSG00000083845|UniProtKB=P46782	40S RIBOSOMAL PROTEIN S5 (PTHR11205:SF1)	structural constituent of ribosome;nucleic acid binding	protein metabolic process		ribosomal protein
40S ribosomal protein S6;RPS6	HUMAN|ENSEMBL=ENSG00000137154|UniProtKB=P62753	SUBFAMILY NOT NAMED (PTHR11502:SF3)	structural constituent of ribosome;nucleic acid binding	protein metabolic process		ribosomal protein
40S ribosomal protein S8;RPS8	HUMAN|ENSEMBL=ENSG00000142937|UniProtKB=P62241	40S RIBOSOMAL PROTEIN S8 (PTHR10394:SF1)	structural constituent of ribosome;nucleic acid binding	protein metabolic process		ribosomal protein
40S ribosomal protein SA;RPSA	HUMAN|ENSEMBL=ENSG00000168028|UniProtKB=P08865	SUBFAMILY NOT NAMED (PTHR11489:SF8)	structural constituent of ribosome;nucleic acid binding	protein metabolic process		ribosomal protein
43 kDa receptor-associated protein of the synapse;RAPSN	HUMAN|ENSEMBL=ENSG00000165917|UniProtKB=Q13702	43 KDA RECEPTOR-ASSOCIATED PROTEIN OF THE SYNAPSE (RAPSYN) (PTHR10098:SF16)		neurological system process;synaptic transmission;cell-cell signaling		transmembrane receptor regulatory/adaptor protein
45 kDa calcium-binding protein;SDF4	HUMAN|ENSEMBL=ENSG00000078808|UniProtKB=Q9BRK5	CALCIUM-BINDING PROTEIN CAB45 (PTHR10827:SF1)	calcium ion binding;calmodulin binding	intracellular signaling cascade;signal transduction		calmodulin
4-aminobutyrate aminotransferase, mitochondrial;ABAT	HUMAN|ENSEMBL=ENSG00000183044|UniProtKB=P80404	4-AMINOBUTYRATE AMINOTRANSFERASE (PTHR11986:SF6)	transaminase activity	visual perception;sensory perception;vitamin biosynthetic process;cellular amino acid and derivative metabolic process		transaminase	Aminobutyrate degradation->4-aminobutyrate aminotransferase;;Gamma-aminobutyric acid synthesis->GABA-T;;Pyrimidine Metabolism->Aminotransferase;;;;
4-hydroxyphenylpyruvate dioxygenase;HPD	HUMAN|ENSEMBL=ENSG00000158104|UniProtKB=P32754	SUBFAMILY NOT NAMED (PTHR11959:SF0)	oxidoreductase activity	cellular amino acid and derivative metabolic process		oxygenase
4-hydroxyphenylpyruvate dioxygenase-like protein;HPDL	HUMAN|ENSEMBL=ENSG00000186603|UniProtKB=Q96IR7	SUBFAMILY NOT NAMED (PTHR11959:SF0)	oxidoreductase activity	cellular amino acid and derivative metabolic process		oxygenase
4-trimethylaminobutyraldehyde dehydrogenase;ALDH9A1	HUMAN|ENSEMBL=ENSG00000143149|UniProtKB=P49189	4-TRIMETHYLAMINOBUTYRALDEHYDE DEHYDROGENASE (PTHR11699:SF47)	oxidoreductase activity	carbohydrate metabolic process;nucleobase, nucleoside, nucleotide and nucleic acid metabolic process;cellular amino acid and derivative metabolic process		dehydrogenase	5-Hydroxytryptamine degredation->Aldehyde Dehydrogenase;;
5'(3')-deoxyribonucleotidase, cytosolic type;NT5C	HUMAN|ENSEMBL=ENSG00000125458|UniProtKB=Q8TCD5	SUBFAMILY NOT NAMED (PTHR16504:SF0)
5'(3')-deoxyribonucleotidase, mitochondrial;NT5M	HUMAN|ENSEMBL=ENSG00000205309|UniProtKB=Q9NPB1	SUBFAMILY NOT NAMED (PTHR16504:SF0)
5,6-dihydroxyindole-2-carboxylic acid oxidase;TYRP1	HUMAN|ENSEMBL=ENSG00000107165|UniProtKB=P17643	5,6-DIHYDROXYINDOLE-2-CARBOXYLIC ACID OXIDASE (PTHR11474:SF3)	oxidoreductase activity	visual perception;sensory perception;cellular amino acid and derivative metabolic process		oxidase
52 kDa repressor of the inhibitor of the protein kinase;PRKRIR	HUMAN|ENSEMBL=ENSG00000137492|UniProtKB=O43422	52 KDA REPRESSOR OF THE INHIBITOR OF THE PROTEIN KINASE (PTHR11697:SF10)	DNA binding;protein binding;kinase inhibitor activity;kinase regulator activity;transcription factor activity	nucleobase, nucleoside, nucleotide and nucleic acid metabolic process		transcription factor
52 kDa Ro protein;TRIM21	HUMAN|ENSEMBL=ENSG00000132109|UniProtKB=P19474	SUBFAMILY NOT NAMED (PTHR24103:SF97)	ubiquitin-protein ligase activity;structural constituent of cytoskeleton;RNA binding;cytoskeletal protein binding	spermatogenesis;neurotransmitter secretion;intracellular protein transport;exocytosis;cell cycle;signal transduction;synaptic transmission;carbohydrate metabolic process;protein metabolic process;cell cycle;signal transduction;cell-cell signaling;dorsal/ventral axis specification;mesoderm development;mammary gland development	microtubule;ribonucleoprotein complex	ribonucleoprotein
5'-3' exoribonuclease 1;XRN1	HUMAN|ENSEMBL=ENSG00000114127|UniProtKB=Q8IZH2	SUBFAMILY NOT NAMED (PTHR12341:SF7)	hydrolase activity, acting on ester bonds;nucleic acid binding	nucleobase, nucleoside, nucleotide and nucleic acid metabolic process		exoribonuclease	DNA replication->5' to 3' Exoribonuclease;;
5'-3' exoribonuclease 2;XRN2	HUMAN|ENSEMBL=ENSG00000088930|UniProtKB=Q9H0D6	SUBFAMILY NOT NAMED (PTHR12341:SF7)	hydrolase activity, acting on ester bonds;nucleic acid binding	nucleobase, nucleoside, nucleotide and nucleic acid metabolic process		exoribonuclease	DNA replication->5' to 3' Exoribonuclease;;
55 kDa erythrocyte membrane protein;MPP1	HUMAN|ENSEMBL=ENSG00000130830|UniProtKB=Q00013	CALCIUM/CALMODULIN-DEPENDENT SERINE PROTEIN KINASE MEMBRANE-ASSOCIATED GUANYLATE KINASE (CASK) (PTHR23122:SF7)	kinase activity	neurotransmitter secretion;signal transduction;synaptic transmission;protein metabolic process;signal transduction;cell-cell signaling;asymmetric protein localization	cell junction	nucleotide kinase	Inflammation mediated by chemokine and cytokine signaling pathway->Calcium/calModulin-dependent Kinase II;;Parkinson disease->Calcium/calmodulin-dependent serine protein kinase;;;
59 kDa 2'-5'-oligoadenylate synthetase-like protein;OASL	HUMAN|ENSEMBL=ENSG00000135114|UniProtKB=Q15646	(2-5)OLIGOADENYLATE SYNTHETASE 1 (PTHR11258:SF6)	nucleotidyltransferase activity;nucleic acid binding	response to interferon-gamma;nucleobase, nucleoside, nucleotide and nucleic acid metabolic process;response to stimulus		nucleotidyltransferase
5-aminolevulinate synthase, erythroid-specific, mitochondrial;ALAS2	HUMAN|ENSEMBL=ENSG00000158578|UniProtKB=P22557	5-AMINOLEVULINIC ACID SYNTHASE (PTHR13693:SF7)	transferase activity	porphyrin metabolic process;lipid metabolic process		transferase
5-aminolevulinate synthase, nonspecific, mitochondrial;ALAS1	HUMAN|ENSEMBL=ENSG00000023330|UniProtKB=P13196	5-AMINOLEVULINIC ACID SYNTHASE (PTHR13693:SF7)	transferase activity	porphyrin metabolic process;lipid metabolic process		transferase
5'-AMP-activated protein kinase catalytic subunit alpha-1;PRKAA1	HUMAN|ENSEMBL=ENSG00000132356|UniProtKB=Q13131	SUBFAMILY NOT NAMED (PTHR24343:SF61)	kinase activity;calcium ion binding;calmodulin binding	immune system process;neurological system process;meiosis;intracellular signaling cascade;carbohydrate metabolic process;protein metabolic process;meiosis;signal transduction;mesoderm development;response to stress		protein kinase	p53 pathway by glucose deprivation->AMP-activated protein kinase;;
5'-AMP-activated protein kinase catalytic subunit alpha-2;PRKAA2	HUMAN|ENSEMBL=ENSG00000162409|UniProtKB=P54646	SUBFAMILY NOT NAMED (PTHR24343:SF61)	kinase activity;calcium ion binding;calmodulin binding	immune system process;neurological system process;meiosis;intracellular signaling cascade;carbohydrate metabolic process;protein metabolic process;meiosis;signal transduction;mesoderm development;response to stress		protein kinase	p53 pathway by glucose deprivation->AMP-activated protein kinase;;
5'-AMP-activated protein kinase subunit beta-1;PRKAB1	HUMAN|ENSEMBL=ENSG00000111725|UniProtKB=Q9Y478	5-AMP-ACTIVATED PROTEIN KINASE SUBUNIT BETA-1 (PTHR10343:SF16)	protein binding;kinase regulator activity	immune system process;carbohydrate metabolic process;lipid metabolic process;protein metabolic process;response to stress		kinase modulator	p53 pathway by glucose deprivation->AMP-activated protein kinase;;
5'-AMP-activated protein kinase subunit beta-2;PRKAB2	HUMAN|ENSEMBL=ENSG00000131791|UniProtKB=O43741	5-AMP-ACTIVATED PROTEIN KINASE SUBUNIT BETA-2 (PTHR10343:SF17)	protein binding;kinase regulator activity	immune system process;carbohydrate metabolic process;lipid metabolic process;protein metabolic process;response to stress		kinase modulator	p53 pathway by glucose deprivation->AMP-activated protein kinase;;
5'-AMP-activated protein kinase subunit gamma-1;PRKAG1	HUMAN|ENSEMBL=ENSG00000181929|UniProtKB=P54619	SUBFAMILY NOT NAMED (PTHR13780:SF13)	protein binding;kinase regulator activity	immune system process;intracellular signaling cascade;lipid metabolic process;protein metabolic process;signal transduction;response to stress		kinase modulator	p53 pathway by glucose deprivation->AMP-activated protein kinase;;
5'-AMP-activated protein kinase subunit gamma-2;PRKAG2	HUMAN|ENSEMBL=ENSG00000106617|UniProtKB=Q9UGJ0	SUBFAMILY NOT NAMED (PTHR13780:SF13)	protein binding;kinase regulator activity	immune system process;intracellular signaling cascade;lipid metabolic process;protein metabolic process;signal transduction;response to stress		kinase modulator	p53 pathway by glucose deprivation->AMP-activated protein kinase;;
5'-AMP-activated protein kinase subunit gamma-3;PRKAG3	HUMAN|ENSEMBL=ENSG00000115592|UniProtKB=Q9UGI9	SUBFAMILY NOT NAMED (PTHR13780:SF13)	protein binding;kinase regulator activity	immune system process;intracellular signaling cascade;lipid metabolic process;protein metabolic process;signal transduction;response to stress		kinase modulator	p53 pathway by glucose deprivation->AMP-activated protein kinase;;
5-azacytidine-induced protein 1;AZI1	HUMAN|ENSEMBL=ENSG00000141577|UniProtKB=Q9UPN4
5-azacytidine-induced protein 2;AZI2	HUMAN|ENSEMBL=ENSG00000163512|UniProtKB=Q9H6S1	5-AZACYTIDINE INDUCED GENE 2 (PTHR14432:SF3)		intracellular signaling cascade;signal transduction
5-formyltetrahydrofolate cyclo-ligase;MTHFS	HUMAN|ENSEMBL=ENSG00000136371|UniProtKB=P49914	5-FORMYLTETRAHYDROFOLATE CYCLO-LIGASE (PTHR23407:SF1)	ligase activity	metabolic process		ligase
5-hydroxytryptamine receptor 1A;HTR1A	HUMAN|ENSEMBL=ENSG00000178394|UniProtKB=P08908	SUBFAMILY NOT NAMED (PTHR24247:SF64)	G-protein coupled receptor activity	neurological system process;cell surface receptor linked signal transduction;cell-cell signaling;signal transduction;cell-cell signaling		G-protein coupled receptor	Heterotrimeric G-protein signaling pathway-Gi alpha and Gs alpha mediated pathway->Gi protein coupled receptor;;Heterotrimeric G-protein signaling pathway-Gi alpha and Gs alpha mediated pathway->Gs-protein coupled receptor;;5HT1 type receptor mediated signaling pathway->5HT1 Receptor;;;;
5-hydroxytryptamine receptor 1B;HTR1B	HUMAN|ENSEMBL=ENSG00000135312|UniProtKB=P28222	SUBFAMILY NOT NAMED (PTHR24247:SF67)	G-protein coupled receptor activity	neurological system process;cell surface receptor linked signal transduction;cell-cell signaling;signal transduction;cell-cell signaling		G-protein coupled receptor	Heterotrimeric G-protein signaling pathway-Gi alpha and Gs alpha mediated pathway->Gi protein coupled receptor;;Heterotrimeric G-protein signaling pathway-Gi alpha and Gs alpha mediated pathway->Gs-protein coupled receptor;;5HT1 type receptor mediated signaling pathway->5HT1 Receptor;;;;
5-hydroxytryptamine receptor 1E;HTR1E	HUMAN|ENSEMBL=ENSG00000168830|UniProtKB=P28566	SUBFAMILY NOT NAMED (PTHR24247:SF65)	G-protein coupled receptor activity	neurological system process;cell surface receptor linked signal transduction;cell-cell signaling;signal transduction;cell-cell signaling		G-protein coupled receptor	Heterotrimeric G-protein signaling pathway-Gi alpha and Gs alpha mediated pathway->Gi protein coupled receptor;;Heterotrimeric G-protein signaling pathway-Gi alpha and Gs alpha mediated pathway->Gs-protein coupled receptor;;5HT1 type receptor mediated signaling pathway->5HT1 Receptor;;;;
5-hydroxytryptamine receptor 2A;HTR2A	HUMAN|ENSEMBL=ENSG00000102468|UniProtKB=P28223	SUBFAMILY NOT NAMED (PTHR24247:SF85)	G-protein coupled receptor activity	neurological system process;cell surface receptor linked signal transduction;signal transduction		G-protein coupled receptor	Heterotrimeric G-protein signaling pathway-Gi alpha and Gs alpha mediated pathway->Gi protein coupled receptor;;Heterotrimeric G-protein signaling pathway-Gi alpha and Gs alpha mediated pathway->Gs-protein coupled receptor;;5HT2 type receptor mediated signaling pathway->5HT2 Receptor;;;;
5-hydroxytryptamine receptor 2B;HTR2B	HUMAN|ENSEMBL=ENSG00000135914|UniProtKB=P41595	SUBFAMILY NOT NAMED (PTHR24247:SF85)	G-protein coupled receptor activity	neurological system process;cell surface receptor linked signal transduction;signal transduction		G-protein coupled receptor	Heterotrimeric G-protein signaling pathway-Gi alpha and Gs alpha mediated pathway->Gi protein coupled receptor;;Heterotrimeric G-protein signaling pathway-Gi alpha and Gs alpha mediated pathway->Gs-protein coupled receptor;;5HT2 type receptor mediated signaling pathway->5HT2 Receptor;;;;
5-hydroxytryptamine receptor 2C;HTR2C	HUMAN|ENSEMBL=ENSG00000147246|UniProtKB=P28335	SUBFAMILY NOT NAMED (PTHR24247:SF85)	G-protein coupled receptor activity	neurological system process;cell surface receptor linked signal transduction;signal transduction		G-protein coupled receptor	Heterotrimeric G-protein signaling pathway-Gi alpha and Gs alpha mediated pathway->Gi protein coupled receptor;;Heterotrimeric G-protein signaling pathway-Gi alpha and Gs alpha mediated pathway->Gs-protein coupled receptor;;5HT2 type receptor mediated signaling pathway->5HT2 Receptor;;;;
5-hydroxytryptamine receptor 3B;HTR3B	HUMAN|ENSEMBL=ENSG00000149305|UniProtKB=O95264	5-HYDROXYTRYPTAMINE 3B RECEPTOR (PTHR18945:SF53)	acetylcholine receptor activity;GABA receptor activity;ligand-gated ion channel activity	muscle contraction;neurological system process;cation transport;anion transport;cell surface receptor linked signal transduction;synaptic transmission;signal transduction;cell-cell signaling		ligand-gated ion channel	5HT3 type receptor mediated signaling pathway->5HT3 Rec;;
5-hydroxytryptamine receptor 3D;HTR3D	HUMAN|ENSEMBL=ENSG00000186090|UniProtKB=Q70Z44	5-HYDROXYTRYPTAMINE SEROTONIN RECEPTOR 3C, 3D, 3E (PTHR18945:SF51)	acetylcholine receptor activity;GABA receptor activity;ligand-gated ion channel activity	muscle contraction;neurological system process;cation transport;anion transport;cell surface receptor linked signal transduction;synaptic transmission;signal transduction;cell-cell signaling		ligand-gated ion channel	5HT3 type receptor mediated signaling pathway->5HT3 Rec;;
5-hydroxytryptamine receptor 4;HTR4	HUMAN|ENSEMBL=ENSG00000164270|UniProtKB=Q13639	SUBFAMILY NOT NAMED (PTHR24249:SF40)	G-protein coupled receptor activity	immune system process;muscle contraction;visual perception;sensory perception;cell surface receptor linked signal transduction;synaptic transmission;signal transduction;cell-cell signaling		G-protein coupled receptor	Heterotrimeric G-protein signaling pathway-Gi alpha and Gs alpha mediated pathway->Gi protein coupled receptor;;5HT4 type receptor mediated signaling pathway->5HT4 Receptor;;Heterotrimeric G-protein signaling pathway-Gi alpha and Gs alpha mediated pathway->Gs-protein coupled receptor;;;;
5-hydroxytryptamine receptor 5A;HTR5A	HUMAN|ENSEMBL=ENSG00000157219|UniProtKB=P47898	SUBFAMILY NOT NAMED (PTHR24247:SF81)	G-protein coupled receptor activity	neurological system process;cell surface receptor linked signal transduction;cell-cell signaling;signal transduction;cell-cell signaling		G-protein coupled receptor	Heterotrimeric G-protein signaling pathway-Gi alpha and Gs alpha mediated pathway->Gi protein coupled receptor;;Heterotrimeric G-protein signaling pathway-Gi alpha and Gs alpha mediated pathway->Gs-protein coupled receptor;;;
5-hydroxytryptamine receptor 7;HTR7	HUMAN|ENSEMBL=ENSG00000148680|UniProtKB=P34969	SUBFAMILY NOT NAMED (PTHR24247:SF47)	G-protein coupled receptor activity	blood circulation;neurological system process;cell surface receptor linked signal transduction;signal transduction		G-protein coupled receptor	Heterotrimeric G-protein signaling pathway-Gi alpha and Gs alpha mediated pathway->Gi protein coupled receptor;;Heterotrimeric G-protein signaling pathway-Gi alpha and Gs alpha mediated pathway->Gs-protein coupled receptor;;;
5'-nucleotidase domain-containing protein 1;NT5DC1	HUMAN|ENSEMBL=ENSG00000178425|UniProtKB=Q5TFE4	TU12B1-TY-RELATED (PTHR12103:SF4)	hydrolase activity, acting on ester bonds;phosphatase activity	nucleobase, nucleoside, nucleotide and nucleic acid metabolic process		nucleotide phosphatase
5'-nucleotidase domain-containing protein 2;NT5DC2	HUMAN|ENSEMBL=ENSG00000168268|UniProtKB=Q9H857	TU12B1-TY (PTHR12103:SF3)	hydrolase activity, acting on ester bonds;phosphatase activity	nucleobase, nucleoside, nucleotide and nucleic acid metabolic process		nucleotide phosphatase
5'-nucleotidase domain-containing protein 3;NT5DC3	HUMAN|ENSEMBL=ENSG00000111696|UniProtKB=Q86UY8	TU12B1-TY (PTHR12103:SF3)	hydrolase activity, acting on ester bonds;phosphatase activity	nucleobase, nucleoside, nucleotide and nucleic acid metabolic process		nucleotide phosphatase
5'-nucleotidase domain-containing protein 4;NT5DC4	HUMAN|ENSEMBL=ENSG00000144130|UniProtKB=Q86YG4	CYTOSOLIC PURINE 5-NUCLEOTIDASE (PTHR12103:SF1)	hydrolase activity, acting on ester bonds;phosphatase activity	nucleobase, nucleoside, nucleotide and nucleic acid metabolic process		nucleotide phosphatase
5'-nucleotidase;NT5E	HUMAN|ENSEMBL=ENSG00000135318|UniProtKB=P21589	5-NUCLEOTIDASE-RELATED (PTHR11575:SF7)	hydrolase activity, acting on ester bonds;phosphatase activity	nucleobase, nucleoside, nucleotide and nucleic acid metabolic process		nucleotide phosphatase	Pyrimidine Metabolism->5'-Nucleotidase;;Purine metabolism->5'-Nucleotidase;;;
5-oxoprolinase;OPLAH	HUMAN|ENSEMBL=ENSG00000178814|UniProtKB=O14841	SUBFAMILY NOT NAMED (PTHR11365:SF0)	hydrolase activity	immune system process;cellular amino acid and derivative metabolic process;response to toxin		hydrolase
6.8 kDa mitochondrial proteolipid;MP68	HUMAN|ENSEMBL=ENSG00000156411|UniProtKB=P56378	SUBFAMILY NOT NAMED (PTHR15233:SF0)
60 kDa heat shock protein, mitochondrial;HSPD1	HUMAN|ENSEMBL=ENSG00000144381|UniProtKB=P10809	CHAPERONIN-60KDA, CH60 (PTHR11353:SF9)		protein metabolic process		chaperonin
60 kDa SS-A/Ro ribonucleoprotein;TROVE2	HUMAN|ENSEMBL=ENSG00000116747|UniProtKB=P10155	SUBFAMILY NOT NAMED (PTHR14202:SF0)	RNA binding	nucleobase, nucleoside, nucleotide and nucleic acid metabolic process;protein metabolic process		RNA binding protein
60S acidic ribosomal protein P0;RPLP0	HUMAN|ENSEMBL=ENSG00000089157|UniProtKB=P05388	SUBFAMILY NOT NAMED (PTHR21141:SF7)	structural constituent of ribosome;nucleic acid binding	protein metabolic process		ribosomal protein
60S acidic ribosomal protein P1;RPLP1	HUMAN|ENSEMBL=ENSG00000137818|UniProtKB=P05386	60S ACIDIC RIBOSOMAL PROTEIN P1 (PTHR21141:SF6)	structural constituent of ribosome;nucleic acid binding	protein metabolic process		ribosomal protein
60S acidic ribosomal protein P2;RPLP2	HUMAN|ENSEMBL=ENSG00000177600|UniProtKB=P05387	60S ACIDIC RIBOSOMAL PROTEIN P2 (PTHR21141:SF5)	structural constituent of ribosome;nucleic acid binding	protein metabolic process		ribosomal protein
60S ribosomal protein L10;RPL10	HUMAN|ENSEMBL=ENSG00000147403|UniProtKB=P27635	SUBFAMILY NOT NAMED (PTHR11726:SF6)	structural constituent of ribosome;nucleic acid binding	protein metabolic process		ribosomal protein
60S ribosomal protein L10a;RPL10A	HUMAN|ENSEMBL=ENSG00000198755|UniProtKB=P62906	60S RIBOSOMAL PROTEIN L10A (PTHR23105:SF4)	structural constituent of ribosome;nucleic acid binding	nucleobase, nucleoside, nucleotide and nucleic acid metabolic process;protein metabolic process		ribosomal protein
60S ribosomal protein L10-like;RPL10L	HUMAN|ENSEMBL=ENSG00000165496|UniProtKB=Q96L21	SUBFAMILY NOT NAMED (PTHR11726:SF6)	structural constituent of ribosome;nucleic acid binding	protein metabolic process		ribosomal protein
60S ribosomal protein L12;RPL12	HUMAN|ENSEMBL=ENSG00000197958|UniProtKB=P30050	60S RIBOSOMAL PROTEIN L12 (PTHR11661:SF2)	structural constituent of ribosome;nucleic acid binding	protein metabolic process		ribosomal protein
60S ribosomal protein L13;RPL13	HUMAN|ENSEMBL=ENSG00000167526|UniProtKB=P26373	SUBFAMILY NOT NAMED (PTHR11722:SF0)	structural constituent of ribosome;nucleic acid binding	protein metabolic process		ribosomal protein
60S ribosomal protein L13a;RPL13A	HUMAN|ENSEMBL=ENSG00000142541|UniProtKB=P40429	60S RIBOSOMAL PROTEIN L13A (PTHR11545:SF3)	structural constituent of ribosome;nucleic acid binding	protein metabolic process		ribosomal protein
60S ribosomal protein L14;RPL14	HUMAN|ENSEMBL=ENSG00000188846|UniProtKB=P50914	SUBFAMILY NOT NAMED (PTHR11127:SF0)	structural constituent of ribosome;nucleic acid binding	protein metabolic process		ribosomal protein
60S ribosomal protein L17;RPL17	HUMAN|ENSEMBL=ENSG00000212664|UniProtKB=P18621	SUBFAMILY NOT NAMED (PTHR11593:SF3)		protein metabolic process
60S ribosomal protein L18a;RPL18A	HUMAN|ENSEMBL=ENSG00000105640|UniProtKB=Q02543	60S RIBOSOMAL PROTEIN L18A (PTHR10052:SF1)	structural constituent of ribosome;nucleic acid binding	protein metabolic process		ribosomal protein
60S ribosomal protein L19;RPL19	HUMAN|ENSEMBL=ENSG00000108298|UniProtKB=P84098	60S RIBOSOMAL PROTEIN L19 (PTHR10722:SF0)	structural constituent of ribosome;nucleic acid binding	protein metabolic process		ribosomal protein
60S ribosomal protein L21;RPL21	HUMAN|ENSEMBL=ENSG00000122026|UniProtKB=P46778	SUBFAMILY NOT NAMED (PTHR20981:SF0)	structural constituent of ribosome;nucleic acid binding	protein metabolic process		ribosomal protein
60S ribosomal protein L22;RPL22	HUMAN|ENSEMBL=ENSG00000116251|UniProtKB=P35268	60S RIBOSOMAL PROTEIN L22 (PTHR10064:SF0)	structural constituent of ribosome;nucleic acid binding	protein metabolic process		ribosomal protein
60S ribosomal protein L22-like 1;RPL22L1	HUMAN|ENSEMBL=ENSG00000163584|UniProtKB=Q6P5R6	60S RIBOSOMAL PROTEIN L22-LIKE 1 (PTHR10064:SF1)	structural constituent of ribosome;nucleic acid binding	protein metabolic process		ribosomal protein
60S ribosomal protein L23a;RPL23A	HUMAN|ENSEMBL=ENSG00000198242|UniProtKB=P62750	SUBFAMILY NOT NAMED (PTHR11620:SF2)	structural constituent of ribosome;nucleic acid binding	protein metabolic process		ribosomal protein
60S ribosomal protein L24;RPL24	HUMAN|ENSEMBL=ENSG00000114391|UniProtKB=P83731	60S RIBOSOMAL PROTEIN L24 (PTHR10792:SF1)	structural constituent of ribosome;nucleic acid binding	protein metabolic process		ribosomal protein
60S ribosomal protein L26;RPL26	HUMAN|ENSEMBL=ENSG00000161970|UniProtKB=P61254	60S RIBOSOMAL PROTEIN L26 (PTHR11143:SF2)	structural constituent of ribosome;nucleic acid binding	protein metabolic process		ribosomal protein
60S ribosomal protein L26-like 1;RPL26L1	HUMAN|ENSEMBL=ENSG00000037241|UniProtKB=Q9UNX3	60S RIBOSOMAL PROTEIN L26 (PTHR11143:SF2)	structural constituent of ribosome;nucleic acid binding	protein metabolic process		ribosomal protein
60S ribosomal protein L27a;RPL27A	HUMAN|ENSEMBL=ENSG00000166441|UniProtKB=P46776	SUBFAMILY NOT NAMED (PTHR11721:SF3)	structural constituent of ribosome;nucleic acid binding	protein metabolic process		ribosomal protein
60S ribosomal protein L3;RPL3	HUMAN|ENSEMBL=ENSG00000100316|UniProtKB=P39023	SUBFAMILY NOT NAMED (PTHR11363:SF0)	structural constituent of ribosome;nucleic acid binding	protein metabolic process		ribosomal protein	De novo pyrimidine deoxyribonucleotide biosynthesis->dTDP kinase;;De novo purine biosynthesis->dADP kinase;;De novo pyrimidine deoxyribonucleotide biosynthesis->dCDP kinase;;De novo pyrimidine deoxyribonucleotide biosynthesis->dUDP kinase;;De novo pyrmidine ribonucleotides biosythesis->CDP kinase;;;;;;
60S ribosomal protein L30;RPL30	HUMAN|ENSEMBL=ENSG00000156482|UniProtKB=P62888	60S RIBOSOMAL PROTEIN L30 (PTHR11449:SF1)	structural constituent of ribosome;nucleic acid binding	protein metabolic process		ribosomal protein
60S ribosomal protein L31;RPL31	HUMAN|ENSEMBL=ENSG00000071082|UniProtKB=P62899	60S RIBOSOMAL PROTEIN L31 (PTHR10956:SF0)	structural constituent of ribosome;nucleic acid binding	protein metabolic process		ribosomal protein
60S ribosomal protein L32;RPL32	HUMAN|ENSEMBL=ENSG00000144713|UniProtKB=P62910	60S RIBOSOMAL PROTEIN L32 (PTHR23413:SF1)	structural constituent of ribosome;nucleic acid binding	protein metabolic process		ribosomal protein
60S ribosomal protein L34;RPL34	HUMAN|ENSEMBL=ENSG00000109475|UniProtKB=P49207	60S RIBOSOMAL PROTEIN L34 (PTHR10759:SF0)	structural constituent of ribosome;nucleic acid binding	protein metabolic process		ribosomal protein
60S ribosomal protein L35;RPL35	HUMAN|ENSEMBL=ENSG00000136942|UniProtKB=P42766	SUBFAMILY NOT NAMED (PTHR13872:SF5)	transferase activity, transferring glycosyl groups;structural constituent of ribosome;nucleic acid binding	protein metabolic process		glycosyltransferase
60S ribosomal protein L35a;RPL35A	HUMAN|ENSEMBL=ENSG00000182899|UniProtKB=P18077	60S RIBOSOMAL PROTEIN L35A (PTHR10902:SF0)	structural constituent of ribosome;nucleic acid binding	protein metabolic process		ribosomal protein
60S ribosomal protein L36;RPL36	HUMAN|ENSEMBL=ENSG00000130255|UniProtKB=Q9Y3U8	60S RIBOSOMAL PROTEIN L36 (PTHR10114:SF0)	structural constituent of ribosome;nucleic acid binding	protein metabolic process		ribosomal protein
60S ribosomal protein L36a;RPL36A	HUMAN|ENSEMBL=ENSG00000102391|UniProtKB=P83881	60S RIBOSOMAL PROTEIN L36A (PTHR10369:SF4)	structural constituent of ribosome;nucleic acid binding	protein metabolic process		ribosomal protein
60S ribosomal protein L36a-like;RPL36AL	HUMAN|ENSEMBL=ENSG00000165502|UniProtKB=Q969Q0	60S RIBOSOMAL PROTEIN L36A (PTHR10369:SF4)	structural constituent of ribosome;nucleic acid binding	protein metabolic process		ribosomal protein
60S ribosomal protein L37a;RPL37A	HUMAN|ENSEMBL=ENSG00000197756|UniProtKB=P61513	60S RIBOSOMAL PROTEIN L37A (PTHR11517:SF1)	structural constituent of ribosome;nucleic acid binding	protein metabolic process		ribosomal protein
60S ribosomal protein L38;RPL38	HUMAN|ENSEMBL=ENSG00000172809|UniProtKB=P63173	60S RIBOSOMAL PROTEIN L38 (PTHR10965:SF0)	structural constituent of ribosome;nucleic acid binding	protein metabolic process		ribosomal protein
60S ribosomal protein L39;RPL39	HUMAN|ENSEMBL=ENSG00000198918|UniProtKB=P62891	SUBFAMILY NOT NAMED (PTHR19970:SF0)	structural constituent of ribosome;nucleic acid binding	protein metabolic process		ribosomal protein
60S ribosomal protein L4;RPL4	HUMAN|ENSEMBL=ENSG00000174444|UniProtKB=P36578	SUBFAMILY NOT NAMED (PTHR19431:SF0)		protein metabolic process
60S ribosomal protein L40;UBA52	HUMAN|ENSEMBL=ENSG00000196084|UniProtKB=P62987	SUBFAMILY NOT NAMED (PTHR24691:SF3)	structural constituent of ribosome;nucleic acid binding	protein metabolic process		ribosomal protein
60S ribosomal protein L5;RPL5	HUMAN|ENSEMBL=ENSG00000122406|UniProtKB=P46777	SUBFAMILY NOT NAMED (PTHR23410:SF3)	structural constituent of ribosome;nucleic acid binding	protein metabolic process		ribosomal protein
60S ribosomal protein L6;RPL6	HUMAN|ENSEMBL=ENSG00000089009|UniProtKB=Q02878	60S RIBOSOMAL PROTEIN L6 (PTHR10715:SF0)	structural constituent of ribosome;nucleic acid binding	protein metabolic process		ribosomal protein
60S ribosomal protein L7;RPL7	HUMAN|ENSEMBL=ENSG00000147604|UniProtKB=P18124	SUBFAMILY NOT NAMED (PTHR11524:SF5)	structural constituent of ribosome;nucleic acid binding	protein metabolic process		ribosomal protein
60S ribosomal protein L7a;RPL7A	HUMAN|ENSEMBL=ENSG00000148303|UniProtKB=P62424	60S RIBOSOMAL PROTEIN L7A (PTHR23105:SF1)	structural constituent of ribosome;nucleic acid binding	nucleobase, nucleoside, nucleotide and nucleic acid metabolic process;protein metabolic process		ribosomal protein
60S ribosomal protein L7-like 1;RPL7L1	HUMAN|ENSEMBL=ENSG00000146223|UniProtKB=Q6DKI1	SUBFAMILY NOT NAMED (PTHR11524:SF5)	structural constituent of ribosome;nucleic acid binding	protein metabolic process		ribosomal protein
60S ribosomal protein L8;RPL8	HUMAN|ENSEMBL=ENSG00000161016|UniProtKB=P62917	60S RIBOSOMAL PROTEIN L8 (PTHR13691:SF4)	structural constituent of ribosome;RNA binding	lipid metabolic process;protein metabolic process		ribosomal protein
60S ribosome subunit biogenesis protein NIP7 homolog;NIP7	HUMAN|ENSEMBL=ENSG00000132603|UniProtKB=Q9Y221	60S RIBOSOME SUBUNIT BIOGENESIS PROTEIN NIP7 (PTHR23415:SF4)
65 kDa Yes-associated protein;YAP1	HUMAN|ENSEMBL=ENSG00000137693|UniProtKB=P46937	YES-ASSOCIATED PROTEIN (PTHR17616:SF7)	DNA binding;protein binding;kinase regulator activity;transcription factor activity;transcription cofactor activity	signal transduction;nucleobase, nucleoside, nucleotide and nucleic acid metabolic process;signal transduction		transcription cofactor
6-phosphofructokinase type C;PFKP	HUMAN|ENSEMBL=ENSG00000067057|UniProtKB=Q01813	SUBFAMILY NOT NAMED (PTHR13697:SF0)	kinase activity	carbohydrate metabolic process		carbohydrate kinase	Glycolysis->Phosphofructokinase-1;;
6-phosphofructokinase, liver type;PFKL	HUMAN|ENSEMBL=ENSG00000141959|UniProtKB=P17858	SUBFAMILY NOT NAMED (PTHR13697:SF0)	kinase activity	carbohydrate metabolic process		carbohydrate kinase	Glycolysis->Phosphofructokinase-1;;
6-phosphofructokinase, muscle type;PFKM	HUMAN|ENSEMBL=ENSG00000152556|UniProtKB=P08237	SUBFAMILY NOT NAMED (PTHR13697:SF0)	kinase activity	carbohydrate metabolic process		carbohydrate kinase	Glycolysis->Phosphofructokinase-1;;
6-phosphogluconate dehydrogenase, decarboxylating;PGD	HUMAN|ENSEMBL=ENSG00000142657|UniProtKB=P52209	SUBFAMILY NOT NAMED (PTHR11811:SF19)	oxidoreductase activity	carbohydrate metabolic process		dehydrogenase	Pentose phosphate pathway->Gluconate Dehydrogenase;;
6-phosphogluconolactonase;PGLS	HUMAN|ENSEMBL=ENSG00000130313|UniProtKB=O95336	SUBFAMILY NOT NAMED (PTHR11054:SF0)	hydrolase activity	carbohydrate metabolic process		hydrolase
6-pyruvoyl tetrahydrobiopterin synthase;PTS	HUMAN|ENSEMBL=ENSG00000150787|UniProtKB=Q03393	SUBFAMILY NOT NAMED (PTHR12589:SF0)	catalytic activity
70 kDa lysosomal alpha-glucosidase;GAA	HUMAN|ENSEMBL=ENSG00000171298|UniProtKB=P10253	LYSOSOMAL ALPHA-GLUCOSIDASE (ACID MALTASE) (PTHR22762:SF11)	hydrolase activity, hydrolyzing O-glycosyl compounds	carbohydrate metabolic process;protein metabolic process		glucosidase
72 kDa type IV collagenase;MMP2	HUMAN|ENSEMBL=ENSG00000087245|UniProtKB=P08253	72 KDA TYPE IV COLLAGENASE (PTHR10201:SF29)	peptidase activity	protein metabolic process	extracellular matrix	metalloprotease	Alzheimer disease-presenilin pathway->Matrix metalloprotease;;
78 kDa glucose-regulated protein;HSPA5	HUMAN|ENSEMBL=ENSG00000044574|UniProtKB=P11021	HEAT SHOCK PROTEIN 70 (HSP70) (PTHR19375:SF1)		immune system process;protein metabolic process;response to stress		Hsp70 family chaperone	Apoptosis signaling pathway->Heat shock protein 70;;Parkinson disease->Heat shock protein 70;;;
7-dehydrocholesterol reductase;DHCR7	HUMAN|ENSEMBL=ENSG00000172893|UniProtKB=Q9UBM7	7-DEHYDROCHOLESTEROL REDUCTASE (PTHR21257:SF16)	oxidoreductase activity;receptor activity	nucleobase, nucleoside, nucleotide and nucleic acid metabolic process;lipid metabolic process		receptor
7SK snRNA methylphosphate capping enzyme;MEPCE	HUMAN|ENSEMBL=ENSG00000146834|UniProtKB=Q7L2J0	SUBFAMILY NOT NAMED (PTHR12315:SF0)
82 kDa matrix metalloproteinase-9;MMP9	HUMAN|ENSEMBL=ENSG00000100985|UniProtKB=P14780	MATRIX METALLOPROTEINASE-9 (PTHR10201:SF30)	peptidase activity	protein metabolic process	extracellular matrix	metalloprotease	Alzheimer disease-presenilin pathway->Matrix metalloprotease;;Plasminogen activating cascade->pro-matrix metalloprotease 9;;Plasminogen activating cascade->Matrix metalloprotease 9;;;;
85 kDa calcium-independent phospholipase A2;PLA2G6	HUMAN|ENSEMBL=ENSG00000184381|UniProtKB=O60733	SUBFAMILY NOT NAMED (PTHR24139:SF99)	hydrolase activity, acting on ester bonds	lipid metabolic process		phospholipase
97 kDa linear IgA disease antigen;COL17A1	HUMAN|ENSEMBL=ENSG00000065618|UniProtKB=Q9UMD9	SUBFAMILY NOT NAMED (PTHR24023:SF87)	receptor activity;extracellular matrix structural constituent;receptor binding	complement activation;macrophage activation;carbohydrate transport;signal transduction;cell-cell signaling;cell-cell adhesion;carbohydrate metabolic process;lipid metabolic process;signal transduction;cell-cell signaling;cell-cell adhesion;cellular component morphogenesis;cellular component morphogenesis;ectoderm development;mesoderm development;cellular component morphogenesis;skeletal system de…	extracellular matrix	peptide hormone	Integrin signalling pathway->Collagen;;
A disintegrin and metalloproteinase with thrombospondin motifs 1;ADAMTS1	HUMAN|ENSEMBL=ENSG00000154734|UniProtKB=Q9UHI8	ADAMTS-1 (PTHR13723:SF40)	peptidase activity;protein binding;peptidase inhibitor activity	fertilization;signal transduction;cell-matrix adhesion;cell-cell adhesion;protein metabolic process;signal transduction;cell-matrix adhesion;cell-cell adhesion;ectoderm development;mesoderm development;skeletal system development;angiogenesis;nervous system development;muscle organ development	extracellular matrix	metalloprotease
A disintegrin and metalloproteinase with thrombospondin motifs 12;ADAMTS12	HUMAN|ENSEMBL=ENSG00000151388|UniProtKB=P58397	ADAMTS-12 (PTHR13723:SF11)	peptidase activity;protein binding;peptidase inhibitor activity	fertilization;signal transduction;cell-matrix adhesion;cell-cell adhesion;protein metabolic process;signal transduction;cell-matrix adhesion;cell-cell adhesion;ectoderm development;mesoderm development;skeletal system development;angiogenesis;nervous system development;muscle organ development	extracellular matrix	metalloprotease
A disintegrin and metalloproteinase with thrombospondin motifs 13;ADAMTS13	HUMAN|ENSEMBL=ENSG00000160323|UniProtKB=Q76LX8	ADAMTS-13 (PTHR13723:SF22)	peptidase activity;protein binding;peptidase inhibitor activity	fertilization;signal transduction;cell-matrix adhesion;cell-cell adhesion;protein metabolic process;signal transduction;cell-matrix adhesion;cell-cell adhesion;ectoderm development;mesoderm development;skeletal system development;angiogenesis;nervous system development;muscle organ development	extracellular matrix	metalloprotease
A disintegrin and metalloproteinase with thrombospondin motifs 14;ADAMTS14	HUMAN|ENSEMBL=ENSG00000138316|UniProtKB=Q8WXS8	ADAMTS-14 (PTHR13723:SF24)	peptidase activity;protein binding;peptidase inhibitor activity	fertilization;signal transduction;cell-matrix adhesion;cell-cell adhesion;protein metabolic process;signal transduction;cell-matrix adhesion;cell-cell adhesion;ectoderm development;mesoderm development;skeletal system development;angiogenesis;nervous system development;muscle organ development	extracellular matrix	metalloprotease
A disintegrin and metalloproteinase with thrombospondin motifs 15;ADAMTS15	HUMAN|ENSEMBL=ENSG00000166106|UniProtKB=Q8TE58	ADAMTS-15 (PTHR13723:SF39)	peptidase activity;protein binding;peptidase inhibitor activity	fertilization;signal transduction;cell-matrix adhesion;cell-cell adhesion;protein metabolic process;signal transduction;cell-matrix adhesion;cell-cell adhesion;ectoderm development;mesoderm development;skeletal system development;angiogenesis;nervous system development;muscle organ development	extracellular matrix	metalloprotease
A disintegrin and metalloproteinase with thrombospondin motifs 16;ADAMTS16	HUMAN|ENSEMBL=ENSG00000145536|UniProtKB=Q8TE57	ADAMTS-16 (PTHR13723:SF29)	peptidase activity;protein binding;peptidase inhibitor activity	fertilization;signal transduction;cell-matrix adhesion;cell-cell adhesion;protein metabolic process;signal transduction;cell-matrix adhesion;cell-cell adhesion;ectoderm development;mesoderm development;skeletal system development;angiogenesis;nervous system development;muscle organ development	extracellular matrix	metalloprotease
A disintegrin and metalloproteinase with thrombospondin motifs 17;ADAMTS17	HUMAN|ENSEMBL=ENSG00000140470|UniProtKB=Q8TE56	ADAMTS-17, 19 (PTHR13723:SF31)	peptidase activity;protein binding;peptidase inhibitor activity	fertilization;signal transduction;cell-matrix adhesion;cell-cell adhesion;protein metabolic process;signal transduction;cell-matrix adhesion;cell-cell adhesion;ectoderm development;mesoderm development;skeletal system development;angiogenesis;nervous system development;muscle organ development	extracellular matrix	metalloprotease
A disintegrin and metalloproteinase with thrombospondin motifs 19;ADAMTS19	HUMAN|ENSEMBL=ENSG00000145808|UniProtKB=Q8TE59	ADAMTS-17, 19 (PTHR13723:SF31)	peptidase activity;protein binding;peptidase inhibitor activity	fertilization;signal transduction;cell-matrix adhesion;cell-cell adhesion;protein metabolic process;signal transduction;cell-matrix adhesion;cell-cell adhesion;ectoderm development;mesoderm development;skeletal system development;angiogenesis;nervous system development;muscle organ development	extracellular matrix	metalloprotease
A disintegrin and metalloproteinase with thrombospondin motifs 2;ADAMTS2	HUMAN|ENSEMBL=ENSG00000087116|UniProtKB=O95450	ADAMTS-2 (PTHR13723:SF25)	peptidase activity;protein binding;peptidase inhibitor activity	fertilization;signal transduction;cell-matrix adhesion;cell-cell adhesion;protein metabolic process;signal transduction;cell-matrix adhesion;cell-cell adhesion;ectoderm development;mesoderm development;skeletal system development;angiogenesis;nervous system development;muscle organ development	extracellular matrix	metalloprotease
A disintegrin and metalloproteinase with thrombospondin motifs 20;ADAMTS20	HUMAN|ENSEMBL=ENSG00000173157|UniProtKB=P59510	ADAMTS-20 (PTHR13723:SF34)	peptidase activity;protein binding;peptidase inhibitor activity	fertilization;signal transduction;cell-matrix adhesion;cell-cell adhesion;protein metabolic process;signal transduction;cell-matrix adhesion;cell-cell adhesion;ectoderm development;mesoderm development;skeletal system development;angiogenesis;nervous system development;muscle organ development	extracellular matrix	metalloprotease
A disintegrin and metalloproteinase with thrombospondin motifs 3;ADAMTS3	HUMAN|ENSEMBL=ENSG00000156140|UniProtKB=O15072	ADAMTS-3 (PTHR13723:SF23)	peptidase activity;protein binding;peptidase inhibitor activity	fertilization;signal transduction;cell-matrix adhesion;cell-cell adhesion;protein metabolic process;signal transduction;cell-matrix adhesion;cell-cell adhesion;ectoderm development;mesoderm development;skeletal system development;angiogenesis;nervous system development;muscle organ development	extracellular matrix	metalloprotease
A disintegrin and metalloproteinase with thrombospondin motifs 4;ADAMTS4	HUMAN|ENSEMBL=ENSG00000158859|UniProtKB=O75173	ADAMTS-4 (PTHR13723:SF38)	peptidase activity;protein binding;peptidase inhibitor activity	fertilization;signal transduction;cell-matrix adhesion;cell-cell adhesion;protein metabolic process;signal transduction;cell-matrix adhesion;cell-cell adhesion;ectoderm development;mesoderm development;skeletal system development;angiogenesis;nervous system development;muscle organ development	extracellular matrix	metalloprotease
A disintegrin and metalloproteinase with thrombospondin motifs 5;ADAMTS5	HUMAN|ENSEMBL=ENSG00000154736|UniProtKB=Q9UNA0	ADAMTS-5 (PTHR13723:SF37)	peptidase activity;protein binding;peptidase inhibitor activity	fertilization;signal transduction;cell-matrix adhesion;cell-cell adhesion;protein metabolic process;signal transduction;cell-matrix adhesion;cell-cell adhesion;ectoderm development;mesoderm development;skeletal system development;angiogenesis;nervous system development;muscle organ development	extracellular matrix	metalloprotease
A disintegrin and metalloproteinase with thrombospondin motifs 6;ADAMTS6	HUMAN|ENSEMBL=ENSG00000049192|UniProtKB=Q9UKP5	ADAMTS-6 (PTHR13723:SF32)	peptidase activity;protein binding;peptidase inhibitor activity	fertilization;signal transduction;cell-matrix adhesion;cell-cell adhesion;protein metabolic process;signal transduction;cell-matrix adhesion;cell-cell adhesion;ectoderm development;mesoderm development;skeletal system development;angiogenesis;nervous system development;muscle organ development	extracellular matrix	metalloprotease
A disintegrin and metalloproteinase with thrombospondin motifs 7;ADAMTS7	HUMAN|ENSEMBL=ENSG00000136378|UniProtKB=Q9UKP4	ADAMTS-7 (PTHR13723:SF30)	peptidase activity;protein binding;peptidase inhibitor activity	fertilization;signal transduction;cell-matrix adhesion;cell-cell adhesion;protein metabolic process;signal transduction;cell-matrix adhesion;cell-cell adhesion;ectoderm development;mesoderm development;skeletal system development;angiogenesis;nervous system development;muscle organ development	extracellular matrix	metalloprotease
A disintegrin and metalloproteinase with thrombospondin motifs 8;ADAMTS8	HUMAN|ENSEMBL=ENSG00000134917|UniProtKB=Q9UP79	ADAMTS-8 (PTHR13723:SF41)	peptidase activity;protein binding;peptidase inhibitor activity	fertilization;signal transduction;cell-matrix adhesion;cell-cell adhesion;protein metabolic process;signal transduction;cell-matrix adhesion;cell-cell adhesion;ectoderm development;mesoderm development;skeletal system development;angiogenesis;nervous system development;muscle organ development	extracellular matrix	metalloprotease
A disintegrin and metalloproteinase with thrombospondin motifs 9;ADAMTS9	HUMAN|ENSEMBL=ENSG00000163638|UniProtKB=Q9P2N4	ADAMTS-9 (PTHR13723:SF33)	peptidase activity;protein binding;peptidase inhibitor activity	fertilization;signal transduction;cell-matrix adhesion;cell-cell adhesion;protein metabolic process;signal transduction;cell-matrix adhesion;cell-cell adhesion;ectoderm development;mesoderm development;skeletal system development;angiogenesis;nervous system development;muscle organ development	extracellular matrix	metalloprotease
A.T hook DNA-binding motif-containing protein 1;AHDC1	HUMAN|ENSEMBL=ENSG00000126705|UniProtKB=Q5TGY3	SUBFAMILY NOT NAMED (PTHR15617:SF0)
A/G-specific adenine DNA glycosylase;MUTYH	HUMAN|ENSEMBL=ENSG00000132781|UniProtKB=Q9UIF7	A/G-SPECIFIC ADENINE DNA GLYCOSYLASE (PTHR10359:SF1)	hydrolase activity, acting on ester bonds;hydrolase activity, hydrolyzing N-glycosyl compounds;nucleic acid binding	nucleobase, nucleoside, nucleotide and nucleic acid metabolic process		DNA glycosylase
Abhydrolase domain-containing protein 1;ABHD1	HUMAN|ENSEMBL=ENSG00000143994|UniProtKB=Q96SE0	ABHYDROLASE DOMAIN-CONTAINING PROTEIN 1 (PTHR10794:SF23)	hydrolase activity			hydrolase
Abhydrolase domain-containing protein 11;ABHD11	HUMAN|ENSEMBL=ENSG00000106077|UniProtKB=Q8NFV4	ABHYDROLASE DOMAIN-CONTAINING PROTEIN 11 (PTHR10992:SF17)	peptidase activity	immune system process;protein metabolic process;response to toxin		serine protease
Abhydrolase domain-containing protein 12B;ABHD12B	HUMAN|ENSEMBL=ENSG00000131969|UniProtKB=Q7Z5M8	UNCHARACTERIZED (PTHR12277:SF4)
Abhydrolase domain-containing protein 13;ABHD13	HUMAN|ENSEMBL=ENSG00000139826|UniProtKB=Q7L211	UNCHARACTERIZED (PTHR12277:SF9)
Abhydrolase domain-containing protein 2;ABHD2	HUMAN|ENSEMBL=ENSG00000140526|UniProtKB=P08910	ABHYDROLASE DOMAIN-CONTAINING PROTEIN 2 (PTHR10794:SF9)	hydrolase activity			hydrolase
Abhydrolase domain-containing protein 3;ABHD3	HUMAN|ENSEMBL=ENSG00000158201|UniProtKB=Q8WU67	ABHYDROLASE DOMAIN-CONTAINING PROTEIN 3 (PTHR10794:SF24)	hydrolase activity			hydrolase
Abhydrolase domain-containing protein 4;ABHD4	HUMAN|ENSEMBL=ENSG00000100439|UniProtKB=Q8TB40	ABHYDROLASE DOMAIN CONTAINING 4 (PTHR10992:SF19)	peptidase activity	immune system process;protein metabolic process;response to toxin		serine protease
Abhydrolase domain-containing protein 5;ABHD5	HUMAN|ENSEMBL=ENSG00000011198|UniProtKB=Q8WTS1	ABHYDROLASE DOMAIN-CONTAINING PROTEIN 5 (PTHR10992:SF271)	peptidase activity	immune system process;protein metabolic process;response to toxin		serine protease
Abhydrolase domain-containing protein 6;ABHD6	HUMAN|ENSEMBL=ENSG00000163686|UniProtKB=Q9BV23	ABHYDROLASE DOMAIN CONTAINING 6 (PTHR10992:SF21)	peptidase activity	immune system process;protein metabolic process;response to toxin		serine protease
Abhydrolase domain-containing protein FAM108A1;FAM108A1	HUMAN|ENSEMBL=ENSG00000129968|UniProtKB=Q96GS6	UNCHARACTERIZED (PTHR12277:SF8)
Abhydrolase domain-containing protein FAM108B1;FAM108B1	HUMAN|ENSEMBL=ENSG00000107362|UniProtKB=Q5VST6	UNCHARACTERIZED (PTHR12277:SF8)
Abhydrolase domain-containing protein FAM108C1;FAM108C1	HUMAN|ENSEMBL=ENSG00000136379|UniProtKB=Q6PCB6	UNCHARACTERIZED (PTHR12277:SF8)
Abl interactor 1;ABI1	HUMAN|ENSEMBL=ENSG00000136754|UniProtKB=Q8IZP0	ABL INTERACTOR 1 (PTHR10460:SF2)	protein binding;small GTPase regulator activity	cell cycle;signal transduction;cell motion;cell cycle;signal transduction	intracellular	G-protein modulator
Abnormal spindle-like microcephaly-associated protein;ASPM	HUMAN|ENSEMBL=ENSG00000066279|UniProtKB=Q8IZT6	UNCHARACTERIZED (PTHR13140:SF3)	motor activity;structural constituent of cytoskeleton;protein binding;small GTPase regulator activity	muscle contraction;sensory perception of sound;sensory perception;intracellular protein transport;vesicle-mediated transport;intracellular signaling cascade;cell motion;signal transduction;cellular component morphogenesis;cellular component morphogenesis;mesoderm development;cellular component morphogenesis;muscle organ development	actin cytoskeleton	G-protein modulator
ABri/ADan amyloid peptide;ITM2B	HUMAN|ENSEMBL=ENSG00000136156|UniProtKB=Q9Y287	INTEGRAL TRANSMEMBRANE PROTEIN 2B (PTHR10962:SF4)		sensory perception of sound;sensory perception;ectoderm development;nervous system development
Absent in melanoma 1 protein;AIM1	HUMAN|ENSEMBL=ENSG00000112297|UniProtKB=Q9Y4K1	ABSENT IN MELANOMA 1 PROTEIN (PTHR11818:SF4)	structural molecule activity	visual perception;sensory perception		structural protein
Acetoacetyl-CoA synthetase;AACS	HUMAN|ENSEMBL=ENSG00000081760|UniProtKB=Q86V21	SUBFAMILY NOT NAMED (PTHR24095:SF40)	ligase activity	immune system process;coenzyme metabolic process;lipid metabolic process		ligase
Acetolactate synthase-like protein;ILVBL	HUMAN|ENSEMBL=ENSG00000105135|UniProtKB=A1L0T0	ACETOLACTATE SYNTHASE-LIKE PROTEIN (PTHR18968:SF69)	oxidoreductase activity;transferase activity;carboxy-lyase activity	coenzyme metabolic process;vitamin biosynthetic process;carbohydrate metabolic process;cellular amino acid and derivative metabolic process		transferase	Valine biosynthesis->Acetolactate synthase;;Isoleucine biosynthesis->Acetolactate synthase;;;
Acetylcholine receptor subunit alpha;CHRNA1	HUMAN|ENSEMBL=ENSG00000138435|UniProtKB=P02708	ACETYLCHOLINE RECEPTOR ALPHA 1 CHAIN (PTHR18945:SF74)	acetylcholine receptor activity;GABA receptor activity;ligand-gated ion channel activity	muscle contraction;sensory perception;cation transport;anion transport;cell surface receptor linked signal transduction;synaptic transmission;signal transduction;cell-cell signaling		ligand-gated ion channel	Nicotinic acetylcholine receptor signaling pathway->Nicotinic Acetylcholine Receptor;;Nicotinic acetylcholine receptor signaling pathway->nicotinic Acetylcholine Receptor alpha;;;
Acetylcholine receptor subunit delta;CHRND	HUMAN|ENSEMBL=ENSG00000135902|UniProtKB=Q07001	ACETYLCHOLINE RECEPTOR PROTEIN, DELTA CHAIN (PTHR18945:SF61)	acetylcholine receptor activity;GABA receptor activity;cation transmembrane transporter activity;ligand-gated ion channel activity	muscle contraction;sensory perception;cation transport;anion transport;cell surface receptor linked signal transduction;synaptic transmission;signal transduction;cell-cell signaling		cation transporter	Nicotinic acetylcholine receptor signaling pathway->Nicotinic Acetylcholine Receptor;;Nicotinic acetylcholine receptor signaling pathway->Acetylcholine receptor protein, delta;;;
Acetylcholine receptor subunit epsilon;CHRNE	HUMAN|ENSEMBL=ENSG00000108556|UniProtKB=Q04844	ACETYLCHOLINE RECEPTOR PROTEIN, EPSILON CHAIN (PTHR18945:SF59)	acetylcholine receptor activity;GABA receptor activity;cation transmembrane transporter activity;ligand-gated ion channel activity	muscle contraction;sensory perception;cation transport;anion transport;cell surface receptor linked signal transduction;synaptic transmission;signal transduction;cell-cell signaling		cation transporter	Nicotinic acetylcholine receptor signaling pathway->Nicotinic Acetylcholine Receptor;;
Acetylcholine receptor subunit gamma;CHRNG	HUMAN|ENSEMBL=ENSG00000196811|UniProtKB=P07510	ACETYLCHOLINE RECEPTOR PROTEIN, GAMMA CHAIN (PTHR18945:SF60)	acetylcholine receptor activity;GABA receptor activity;cation transmembrane transporter activity;ligand-gated ion channel activity	muscle contraction;sensory perception;cation transport;anion transport;cell surface receptor linked signal transduction;synaptic transmission;signal transduction;cell-cell signaling		cation transporter	Nicotinic acetylcholine receptor signaling pathway->Nicotinic Acetylcholine Receptor;;Nicotinic acetylcholine receptor signaling pathway->Acetylcholine receptor protein, gamma;;;
Acetylcholinesterase collagenic tail peptide;COLQ	HUMAN|ENSEMBL=ENSG00000206561|UniProtKB=Q9Y215	SUBFAMILY NOT NAMED (PTHR24023:SF61)	receptor activity;extracellular matrix structural constituent;receptor binding	complement activation;macrophage activation;carbohydrate transport;signal transduction;cell-cell signaling;cell-cell adhesion;carbohydrate metabolic process;lipid metabolic process;signal transduction;cell-cell signaling;cell-cell adhesion;cellular component morphogenesis;cellular component morphogenesis;ectoderm development;mesoderm development;cellular component morphogenesis;skeletal system de…	extracellular matrix	peptide hormone
Acetyl-CoA acetyltransferase, cytosolic;ACAT2	HUMAN|ENSEMBL=ENSG00000120437|UniProtKB=Q9BWD1	ACETYL-COA ACETYLTRANSFERASE (PTHR18919:SF9)	acyltransferase activity	protein metabolic process		acetyltransferase
Acetyl-coenzyme A synthetase 2-like, mitochondrial;ACSS1	HUMAN|ENSEMBL=ENSG00000154930|UniProtKB=Q9NUB1	SUBFAMILY NOT NAMED (PTHR24095:SF42)	ligase activity	immune system process;coenzyme metabolic process;lipid metabolic process		ligase	Acetate utilization->Acetyl-CoA synthetase;;
Acetyl-coenzyme A synthetase, cytoplasmic;ACSS2	HUMAN|ENSEMBL=ENSG00000131069|UniProtKB=Q9NR19	SUBFAMILY NOT NAMED (PTHR24095:SF42)	ligase activity	immune system process;coenzyme metabolic process;lipid metabolic process		ligase	Acetate utilization->Acetyl-CoA synthetase;;
Acetyl-coenzyme A transporter 1;SLC33A1	HUMAN|ENSEMBL=ENSG00000169359|UniProtKB=O00400	SOLUTE CARRIER FAMILY 33 (ACETYL-COA TRANSPORTER) (PTHR12778:SF3)	transmembrane transporter activity	transport;protein metabolic process		transporter
Achaete-scute homolog 3;ASCL3	HUMAN|ENSEMBL=ENSG00000176009|UniProtKB=Q9NQ33	ACHAETE-SCUTE HOMOLOG 3 (PTHR13935:SF17)	DNA binding;transcription factor activity	nucleobase, nucleoside, nucleotide and nucleic acid metabolic process		basic helix-loop-helix transcription factor
Achaete-scute homolog 4;ASCL4	HUMAN|ENSEMBL=ENSG00000187855|UniProtKB=Q6XD76	ACHAETE-SCUTE HOMOLOG 3 (PTHR13935:SF17)	DNA binding;transcription factor activity	nucleobase, nucleoside, nucleotide and nucleic acid metabolic process		basic helix-loop-helix transcription factor
Acid ceramidase subunit beta;ASAH1	HUMAN|ENSEMBL=ENSG00000104763|UniProtKB=Q13510	SUBFAMILY NOT NAMED (PTHR14223:SF0)
Acid phosphatase-like protein 2;ACPL2	HUMAN|ENSEMBL=ENSG00000155893|UniProtKB=Q8TE99	HISTIDINE ACID PHOSPHATASE-RELATED (PTHR11567:SF12)		phosphate metabolic process;lipid metabolic process		phosphatase
Acid sphingomyelinase-like phosphodiesterase 3a;SMPDL3A	HUMAN|ENSEMBL=ENSG00000172594|UniProtKB=Q92484	ACID SPHINGOMYELINASE-LIKE PHOSPHODIESTERASE 3A (PTHR10340:SF24)	hydrolase activity, acting on ester bonds	metabolic process;ectoderm development;nervous system development		phosphodiesterase
Acid sphingomyelinase-like phosphodiesterase 3b;SMPDL3B	HUMAN|ENSEMBL=ENSG00000130768|UniProtKB=Q92485	ACID SPHINGOMYELINASE-LIKE PHOSPHODIESTERASE 3B (PTHR10340:SF25)	hydrolase activity, acting on ester bonds	metabolic process;ectoderm development;nervous system development		phosphodiesterase
Acid trehalase-like protein 1;ATHL1	HUMAN|ENSEMBL=ENSG00000142102|UniProtKB=Q32M88	SUBFAMILY NOT NAMED (PTHR11051:SF4)	hydrolase activity, hydrolyzing N-glycosyl compounds	carbohydrate metabolic process		glycosidase
Acidic fibroblast growth factor intracellular-binding protein;FIBP	HUMAN|ENSEMBL=ENSG00000172500|UniProtKB=O43427	SUBFAMILY NOT NAMED (PTHR13223:SF0)		protein metabolic process
Acidic leucine-rich nuclear phosphoprotein 32 family member B;ANP32B	HUMAN|ENSEMBL=ENSG00000136938|UniProtKB=Q92688	SUBFAMILY NOT NAMED (PTHR11375:SF0)	protein binding;phosphatase inhibitor activity;phosphatase regulator activity			phosphatase inhibitor
Acidic leucine-rich nuclear phosphoprotein 32 family member E;ANP32E	HUMAN|ENSEMBL=ENSG00000143401|UniProtKB=Q9BTT0	SUBFAMILY NOT NAMED (PTHR11375:SF0)	protein binding;phosphatase inhibitor activity;phosphatase regulator activity			phosphatase inhibitor
Acidic mammalian chitinase;CHIA	HUMAN|ENSEMBL=ENSG00000134216|UniProtKB=Q9BZP6	BRAIN CHITINASE AND CHIA (PTHR11177:SF37)	hydrolase activity, hydrolyzing N-glycosyl compounds	carbohydrate metabolic process		glycosidase
Acidic repeat-containing protein;ACRC	HUMAN|ENSEMBL=ENSG00000147174|UniProtKB=Q96QF7	SUBFAMILY NOT NAMED (PTHR23099:SF0)	DNA binding;transcription factor activity	nucleobase, nucleoside, nucleotide and nucleic acid metabolic process		HMG box transcription factor
Aconitate hydratase, mitochondrial;ACO2	HUMAN|ENSEMBL=ENSG00000100412|UniProtKB=Q99798	ACONITASE, MITOCHONDRIAL (PTHR11670:SF5)	hydro-lyase activity	tricarboxylic acid cycle;carbohydrate metabolic process;cellular amino acid and derivative metabolic process		dehydratase	TCA cycle->Aconitase;;
Acrosin-binding protein;ACRBP	HUMAN|ENSEMBL=ENSG00000111644|UniProtKB=Q8NEB7	SUBFAMILY NOT NAMED (PTHR21362:SF0)
Acrosomal protein SP-10;ACRV1	HUMAN|ENSEMBL=ENSG00000134940|UniProtKB=P26436	ACROSOMAL PROTEIN SP-10 (PTHR17571:SF1)
Actin filament-associated protein 1;AFAP1	HUMAN|ENSEMBL=ENSG00000196526|UniProtKB=Q8N556	SUBFAMILY NOT NAMED (PTHR14338:SF3)
Actin filament-associated protein 1-like 1;AFAP1L1	HUMAN|ENSEMBL=ENSG00000157510|UniProtKB=Q8TED9	SUBFAMILY NOT NAMED (PTHR14338:SF1)
Actin filament-associated protein 1-like 2;AFAP1L2	HUMAN|ENSEMBL=ENSG00000169129|UniProtKB=Q8N4X5	SUBFAMILY NOT NAMED (PTHR14338:SF4)
Actin, alpha cardiac muscle 1;ACTC1	HUMAN|ENSEMBL=ENSG00000159251|UniProtKB=P68032	SUBFAMILY NOT NAMED (PTHR11937:SF47)	structural constituent of cytoskeleton	intracellular protein transport;exocytosis;endocytosis;mitosis;cytokinesis;mitosis;cellular component morphogenesis;cellular component morphogenesis;cellular component morphogenesis	actin cytoskeleton	actin and actin related protein	Alzheimer disease-presenilin pathway->actin;;Cytoskeletal regulation by Rho GTPase->Actin;;Nicotinic acetylcholine receptor signaling pathway->Actin;;Wnt signaling pathway->NFAT Target Genes;;Integrin signalling pathway->Actin;;Cadherin signaling pathway->Filamentous F-actin;;Inflammation mediated by chemokine and cytokine signaling pathway->F-actin;;Huntington disease->Actin;;;;;;;;;
Actin, alpha skeletal muscle;ACTA1	HUMAN|ENSEMBL=ENSG00000143632|UniProtKB=P68133	SUBFAMILY NOT NAMED (PTHR11937:SF47)	structural constituent of cytoskeleton	intracellular protein transport;exocytosis;endocytosis;mitosis;cytokinesis;mitosis;cellular component morphogenesis;cellular component morphogenesis;cellular component morphogenesis	actin cytoskeleton	actin and actin related protein	Alzheimer disease-presenilin pathway->actin;;Cytoskeletal regulation by Rho GTPase->Actin;;Nicotinic acetylcholine receptor signaling pathway->Actin;;Wnt signaling pathway->NFAT Target Genes;;Integrin signalling pathway->Actin;;Cadherin signaling pathway->Filamentous F-actin;;Inflammation mediated by chemokine and cytokine signaling pathway->F-actin;;Huntington disease->Actin;;;;;;;;;
Actin, aortic smooth muscle;ACTA2	HUMAN|ENSEMBL=ENSG00000107796|UniProtKB=P62736	SUBFAMILY NOT NAMED (PTHR11937:SF47)	structural constituent of cytoskeleton	intracellular protein transport;exocytosis;endocytosis;mitosis;cytokinesis;mitosis;cellular component morphogenesis;cellular component morphogenesis;cellular component morphogenesis	actin cytoskeleton	actin and actin related protein	Alzheimer disease-presenilin pathway->actin;;Cytoskeletal regulation by Rho GTPase->Actin;;Nicotinic acetylcholine receptor signaling pathway->Actin;;Wnt signaling pathway->NFAT Target Genes;;Integrin signalling pathway->Actin;;Cadherin signaling pathway->Filamentous F-actin;;Inflammation mediated by chemokine and cytokine signaling pathway->F-actin;;Huntington disease->Actin;;;;;;;;;
Actin, cytoplasmic 1;ACTB	HUMAN|ENSEMBL=ENSG00000075624|UniProtKB=P60709	SUBFAMILY NOT NAMED (PTHR11937:SF47)	structural constituent of cytoskeleton	intracellular protein transport;exocytosis;endocytosis;mitosis;cytokinesis;mitosis;cellular component morphogenesis;cellular component morphogenesis;cellular component morphogenesis	actin cytoskeleton	actin and actin related protein	Alzheimer disease-presenilin pathway->actin;;Cytoskeletal regulation by Rho GTPase->Actin;;Nicotinic acetylcholine receptor signaling pathway->Actin;;Wnt signaling pathway->NFAT Target Genes;;Integrin signalling pathway->Actin;;Cadherin signaling pathway->Filamentous F-actin;;Inflammation mediated by chemokine and cytokine signaling pathway->F-actin;;Huntington disease->Actin;;;;;;;;;
Actin, cytoplasmic 2;ACTG1	HUMAN|ENSEMBL=ENSG00000184009|UniProtKB=P63261	SUBFAMILY NOT NAMED (PTHR11937:SF47)	structural constituent of cytoskeleton	intracellular protein transport;exocytosis;endocytosis;mitosis;cytokinesis;mitosis;cellular component morphogenesis;cellular component morphogenesis;cellular component morphogenesis	actin cytoskeleton	actin and actin related protein	Alzheimer disease-presenilin pathway->actin;;Cytoskeletal regulation by Rho GTPase->Actin;;Nicotinic acetylcholine receptor signaling pathway->Actin;;Wnt signaling pathway->NFAT Target Genes;;Integrin signalling pathway->Actin;;Cadherin signaling pathway->Filamentous F-actin;;Inflammation mediated by chemokine and cytokine signaling pathway->F-actin;;Huntington disease->Actin;;;;;;;;;
Actin, gamma-enteric smooth muscle;ACTG2	HUMAN|ENSEMBL=ENSG00000163017|UniProtKB=P63267	SUBFAMILY NOT NAMED (PTHR11937:SF47)	structural constituent of cytoskeleton	intracellular protein transport;exocytosis;endocytosis;mitosis;cytokinesis;mitosis;cellular component morphogenesis;cellular component morphogenesis;cellular component morphogenesis	actin cytoskeleton	actin and actin related protein	Alzheimer disease-presenilin pathway->actin;;Cytoskeletal regulation by Rho GTPase->Actin;;Nicotinic acetylcholine receptor signaling pathway->Actin;;Wnt signaling pathway->NFAT Target Genes;;Integrin signalling pathway->Actin;;Cadherin signaling pathway->Filamentous F-actin;;Inflammation mediated by chemokine and cytokine signaling pathway->F-actin;;Huntington disease->Actin;;;;;;;;;
Actin-binding LIM protein 1;ABLIM1	HUMAN|ENSEMBL=ENSG00000099204|UniProtKB=O14639	SUBFAMILY NOT NAMED (PTHR24213:SF91)	structural constituent of cytoskeleton	cell motion;cellular component morphogenesis;cellular component morphogenesis;ectoderm development;cellular component morphogenesis;nervous system development	actin cytoskeleton	structural protein	Axon guidance mediated by netrin->Actin binding LIM protein 1;;
Actin-binding LIM protein 2;ABLIM2	HUMAN|ENSEMBL=ENSG00000163995|UniProtKB=Q6H8Q1	SUBFAMILY NOT NAMED (PTHR24213:SF89)	structural constituent of cytoskeleton	cell motion;cellular component morphogenesis;cellular component morphogenesis;ectoderm development;cellular component morphogenesis;nervous system development	actin cytoskeleton	structural protein
Actin-binding LIM protein 3;ABLIM3	HUMAN|ENSEMBL=ENSG00000173210|UniProtKB=O94929	SUBFAMILY NOT NAMED (PTHR24213:SF89)	structural constituent of cytoskeleton	cell motion;cellular component morphogenesis;cellular component morphogenesis;ectoderm development;cellular component morphogenesis;nervous system development	actin cytoskeleton	structural protein
Actin-binding protein anillin;ANLN	HUMAN|ENSEMBL=ENSG00000011426|UniProtKB=Q9NQW6	SUBFAMILY NOT NAMED (PTHR21538:SF12)		intracellular signaling cascade;signal transduction
Actin-binding Rho-activating protein;ABRA	HUMAN|ENSEMBL=ENSG00000174429|UniProtKB=Q8N0Z2	SUBFAMILY NOT NAMED (PTHR22739:SF0)
Actin-like protein 6A;ACTL6A	HUMAN|ENSEMBL=ENSG00000136518|UniProtKB=O96019	ACTIN-LIKE PROTEIN 6, ACL6 (PTHR11937:SF32)	structural constituent of cytoskeleton	intracellular protein transport;exocytosis;endocytosis;mitosis;cytokinesis;mitosis;cellular component morphogenesis;cellular component morphogenesis;cellular component morphogenesis	actin cytoskeleton	actin and actin related protein
Actin-like protein 6B;ACTL6B	HUMAN|ENSEMBL=ENSG00000077080|UniProtKB=O94805	ACTIN-LIKE PROTEIN 6, ACL6 (PTHR11937:SF32)	structural constituent of cytoskeleton	intracellular protein transport;exocytosis;endocytosis;mitosis;cytokinesis;mitosis;cellular component morphogenesis;cellular component morphogenesis;cellular component morphogenesis	actin cytoskeleton	actin and actin related protein
Actin-like protein 7A;ACTL7A	HUMAN|ENSEMBL=ENSG00000187003|UniProtKB=Q9Y615	ACTIN-LIKE PROTEIN 7, ACL7 (PTHR11937:SF35)	structural constituent of cytoskeleton	intracellular protein transport;exocytosis;endocytosis;mitosis;cytokinesis;mitosis;cellular component morphogenesis;cellular component morphogenesis;cellular component morphogenesis	actin cytoskeleton	actin and actin related protein
Actin-like protein 7B;ACTL7B	HUMAN|ENSEMBL=ENSG00000148156|UniProtKB=Q9Y614	SUBFAMILY NOT NAMED (PTHR11937:SF57)	structural constituent of cytoskeleton	intracellular protein transport;exocytosis;endocytosis;mitosis;cytokinesis;mitosis;cellular component morphogenesis;cellular component morphogenesis;cellular component morphogenesis	actin cytoskeleton	actin and actin related protein
Actin-like protein 8;ACTL8	HUMAN|ENSEMBL=ENSG00000117148|UniProtKB=Q9H568	ACTIN-RELATED (PTHR11937:SF20)	structural constituent of cytoskeleton	intracellular protein transport;exocytosis;endocytosis;mitosis;cytokinesis;mitosis;cellular component morphogenesis;cellular component morphogenesis;cellular component morphogenesis	actin cytoskeleton	actin and actin related protein
Actin-related protein 10;ACTR10	HUMAN|ENSEMBL=ENSG00000131966|UniProtKB=Q9NZ32	ACTIN-RELATED PROTEIN 10, ARP10 (PTHR11937:SF14)	structural constituent of cytoskeleton	intracellular protein transport;exocytosis;endocytosis;mitosis;cytokinesis;mitosis;cellular component morphogenesis;cellular component morphogenesis;cellular component morphogenesis	actin cytoskeleton	actin and actin related protein
Actin-related protein 2/3 complex subunit 1A;ARPC1A	HUMAN|ENSEMBL=ENSG00000013455|UniProtKB=Q92747	ACTIN-RELATED PROTEIN 2/3 SUBUNIT 1A (PTHR10709:SF11)	structural constituent of cytoskeleton	cellular component morphogenesis;cellular component morphogenesis;cellular component morphogenesis	actin cytoskeleton	actin family cytoskeletal protein	Huntington disease->Actin-related protein 2 and 3 complex;;Integrin signalling pathway->Arp2/3;;Inflammation mediated by chemokine and cytokine signaling pathway->Actin related protein 2/3 complex;;Cytoskeletal regulation by Rho GTPase->Actin related protein 2/3 complex;;;;;
Actin-related protein 2/3 complex subunit 1B;ARPC1B	HUMAN|ENSEMBL=ENSG00000130429|UniProtKB=O15143	ACTIN-RELATED PROTEIN 2/3 SUBUNIT 1B (PTHR10709:SF10)	structural constituent of cytoskeleton	cellular component morphogenesis;cellular component morphogenesis;cellular component morphogenesis	actin cytoskeleton	actin family cytoskeletal protein	Huntington disease->Actin-related protein 2 and 3 complex;;Integrin signalling pathway->Arp2/3;;Inflammation mediated by chemokine and cytokine signaling pathway->Actin related protein 2/3 complex;;Cytoskeletal regulation by Rho GTPase->Actin related protein 2/3 complex;;;;;
Actin-related protein 2/3 complex subunit 2;ARPC2	HUMAN|ENSEMBL=ENSG00000163466|UniProtKB=O15144	SUBFAMILY NOT NAMED (PTHR12058:SF0)					Integrin signalling pathway->Arp2/3;;Inflammation mediated by chemokine and cytokine signaling pathway->Actin related protein 2/3 complex;;Cytoskeletal regulation by Rho GTPase->Actin related protein 2/3 complex;;;;
Actin-related protein 2/3 complex subunit 3;ARPC3	HUMAN|ENSEMBL=ENSG00000111229|UniProtKB=O15145	SUBFAMILY NOT NAMED (PTHR12391:SF0)	structural constituent of cytoskeleton	cellular component morphogenesis;cellular component morphogenesis;cellular component morphogenesis	actin cytoskeleton	actin family cytoskeletal protein	Integrin signalling pathway->Arp2/3;;Inflammation mediated by chemokine and cytokine signaling pathway->Actin related protein 2/3 complex;;Cytoskeletal regulation by Rho GTPase->Actin related protein 2/3 complex;;;;
Actin-related protein 2/3 complex subunit 5;ARPC5	HUMAN|ENSEMBL=ENSG00000162704|UniProtKB=O15511	SUBFAMILY NOT NAMED (PTHR12644:SF0)	structural constituent of cytoskeleton	cell motion	actin cytoskeleton	actin family cytoskeletal protein	Huntington disease->Actin-related protein 2 and 3 complex;;Integrin signalling pathway->Arp2/3;;Inflammation mediated by chemokine and cytokine signaling pathway->Actin related protein 2/3 complex;;Cytoskeletal regulation by Rho GTPase->Actin related protein 2/3 complex;;;;;
Actin-related protein 2/3 complex subunit 5-like protein;ARPC5L	HUMAN|ENSEMBL=ENSG00000136950|UniProtKB=Q9BPX5	SUBFAMILY NOT NAMED (PTHR12644:SF0)	structural constituent of cytoskeleton	cell motion	actin cytoskeleton	actin family cytoskeletal protein	Huntington disease->Actin-related protein 2 and 3 complex;;Integrin signalling pathway->Arp2/3;;Inflammation mediated by chemokine and cytokine signaling pathway->Actin related protein 2/3 complex;;Cytoskeletal regulation by Rho GTPase->Actin related protein 2/3 complex;;;;;
Actin-related protein 2;ACTR2	HUMAN|ENSEMBL=ENSG00000138071|UniProtKB=P61160	ACTIN-RELATED PROTEIN 2, ARP2 (PTHR11937:SF37)	structural constituent of cytoskeleton	intracellular protein transport;exocytosis;endocytosis;mitosis;cytokinesis;mitosis;cellular component morphogenesis;cellular component morphogenesis;cellular component morphogenesis	actin cytoskeleton	actin and actin related protein	Alzheimer disease-presenilin pathway->actin;;Cadherin signaling pathway->Filamentous F-actin;;Huntington disease->Actin;;;;
Actin-related protein 3;ACTR3	HUMAN|ENSEMBL=ENSG00000115091|UniProtKB=P61158	ACTIN-LIKE PROTEIN 3, ACL3 (PTHR11937:SF31)	structural constituent of cytoskeleton	intracellular protein transport;exocytosis;endocytosis;mitosis;cytokinesis;mitosis;cellular component morphogenesis;cellular component morphogenesis;cellular component morphogenesis	actin cytoskeleton	actin and actin related protein	Huntington disease->Actin;;
Actin-related protein 3B;ACTR3B	HUMAN|ENSEMBL=ENSG00000133627|UniProtKB=Q9P1U1	ACTIN-LIKE PROTEIN 3, ACL3 (PTHR11937:SF31)	structural constituent of cytoskeleton	intracellular protein transport;exocytosis;endocytosis;mitosis;cytokinesis;mitosis;cellular component morphogenesis;cellular component morphogenesis;cellular component morphogenesis	actin cytoskeleton	actin and actin related protein	Huntington disease->Actin;;
Actin-related protein 5;ACTR5	HUMAN|ENSEMBL=ENSG00000101442|UniProtKB=Q9H9F9	ACTIN-RELATED PROTEIN 5, ARP5 (PTHR11937:SF16)	structural constituent of cytoskeleton	intracellular protein transport;exocytosis;endocytosis;mitosis;cytokinesis;mitosis;cellular component morphogenesis;cellular component morphogenesis;cellular component morphogenesis	actin cytoskeleton	actin and actin related protein
Actin-related protein 6;ACTR6	HUMAN|ENSEMBL=ENSG00000075089|UniProtKB=Q9GZN1	ACTIN-LIKE PROTEIN (PTHR11937:SF21)	structural constituent of cytoskeleton	intracellular protein transport;exocytosis;endocytosis;mitosis;cytokinesis;mitosis;cellular component morphogenesis;cellular component morphogenesis;cellular component morphogenesis	actin cytoskeleton	actin and actin related protein
Actin-related protein 8;ACTR8	HUMAN|ENSEMBL=ENSG00000113812|UniProtKB=Q9H981	ACTIN-RELATED PROTEIN 6, ARP6 (PTHR11937:SF13)	structural constituent of cytoskeleton	intracellular protein transport;exocytosis;endocytosis;mitosis;cytokinesis;mitosis;cellular component morphogenesis;cellular component morphogenesis;cellular component morphogenesis	actin cytoskeleton	actin and actin related protein
Actin-related protein T1;ACTRT1	HUMAN|ENSEMBL=ENSG00000123165|UniProtKB=Q8TDG2	ACTIN-RELATED PROTEIN M2, ARPM2 (PTHR11937:SF38)	structural constituent of cytoskeleton	intracellular protein transport;exocytosis;endocytosis;mitosis;cytokinesis;mitosis;cellular component morphogenesis;cellular component morphogenesis;cellular component morphogenesis	actin cytoskeleton	actin and actin related protein
Actin-related protein T2;ACTRT2	HUMAN|ENSEMBL=ENSG00000169717|UniProtKB=Q8TDY3	ACTIN-RELATED PROTEIN M2, ARPM2 (PTHR11937:SF38)	structural constituent of cytoskeleton	intracellular protein transport;exocytosis;endocytosis;mitosis;cytokinesis;mitosis;cellular component morphogenesis;cellular component morphogenesis;cellular component morphogenesis	actin cytoskeleton	actin and actin related protein
Activated CDC42 kinase 1;TNK2	HUMAN|ENSEMBL=ENSG00000061938|UniProtKB=Q07912	SUBFAMILY NOT NAMED (PTHR24418:SF265)	kinase activity;transmembrane receptor protein tyrosine kinase activity;transmembrane receptor protein kinase activity	female gamete generation;immune system process;carbohydrate transport;apoptosis;cell cycle;cell surface receptor linked signal transduction;intracellular signaling cascade;cell-cell signaling;cell-cell adhesion;carbohydrate metabolic process;protein metabolic process;cell motion;cell cycle;signal transduction;cell-cell signaling;cell-cell adhesion;ectoderm development;mesoderm development;embryon…		protein kinase
Activated factor Xa heavy chain;F10	HUMAN|ENSEMBL=ENSG00000126218|UniProtKB=P00742	SUBFAMILY NOT NAMED (PTHR24265:SF64)	oxidoreductase activity;peptidase activity;calcium ion binding;calmodulin binding;calcium-dependent phospholipid binding	female gamete generation;fertilization;complement activation;blood circulation;protein metabolic process;blood coagulation		serine protease	Blood coagulation->Factor X;;Blood coagulation->Factor Xa;;;
Activated RNA polymerase II transcriptional coactivator p15;SUB1	HUMAN|ENSEMBL=ENSG00000113387|UniProtKB=P53999	SUBFAMILY NOT NAMED (PTHR13215:SF0)	DNA binding;transcription factor activity;transcription cofactor activity	nucleobase, nucleoside, nucleotide and nucleic acid metabolic process		transcription cofactor
Activating molecule in BECN1-regulated autophagy protein 1;AMBRA1	HUMAN|ENSEMBL=ENSG00000110497|UniProtKB=Q9C0C7	SUBFAMILY NOT NAMED (PTHR22874:SF2)
Activating signal cointegrator 1 complex subunit 1;ASCC1	HUMAN|ENSEMBL=ENSG00000138303|UniProtKB=Q8N9N2	SUBFAMILY NOT NAMED (PTHR12138:SF0)
Activating signal cointegrator 1 complex subunit 2;ASCC2	HUMAN|ENSEMBL=ENSG00000100325|UniProtKB=Q9H1I8	SUBFAMILY NOT NAMED (PTHR21494:SF0)
Activating signal cointegrator 1 complex subunit 3;ASCC3	HUMAN|ENSEMBL=ENSG00000112249|UniProtKB=Q8N3C0	ACTIVATING SIGNAL COINTEGRATOR 1 COMPLEX SUBUNIT 3, HELC1 (PTHR11752:SF8)	DNA helicase activity;RNA helicase activity;hydrolase activity;RNA splicing factor activity, transesterification mechanism;RNA binding	meiosis;nucleobase, nucleoside, nucleotide and nucleic acid metabolic process;meiosis		DNA helicase
Activating signal cointegrator 1;TRIP4	HUMAN|ENSEMBL=ENSG00000103671|UniProtKB=Q15650	SUBFAMILY NOT NAMED (PTHR12963:SF0)	DNA binding;transcription factor activity;transcription cofactor activity			transcription cofactor
Activating transcription factor 7-interacting protein 1;ATF7IP	HUMAN|ENSEMBL=ENSG00000171681|UniProtKB=Q6VMQ6	ACTIVATING TRANSCRIPTION FACTOR 7 INTERACTING PROTEIN (PTHR23210:SF5)
Activation-induced cytidine deaminase;AICDA	HUMAN|ENSEMBL=ENSG00000111732|UniProtKB=Q9GZX7	SUBFAMILY NOT NAMED (PTHR13857:SF18)	hydrolase activity;deaminase activity;nucleic acid binding	nucleobase, nucleoside, nucleotide and nucleic acid metabolic process		nucleic acid binding
Activator of 90 kDa heat shock protein ATPase homolog 1;AHSA1	HUMAN|ENSEMBL=ENSG00000100591|UniProtKB=O95433	SUBFAMILY NOT NAMED (PTHR13009:SF0)	protein binding;enzyme activator activity	immune system process;protein metabolic process;response to stress		enzyme modulator
Activator of 90 kDa heat shock protein ATPase homolog 2;AHSA2	HUMAN|ENSEMBL=ENSG00000173209|UniProtKB=Q719I0	SUBFAMILY NOT NAMED (PTHR13009:SF0)	protein binding;enzyme activator activity	immune system process;protein metabolic process;response to stress		enzyme modulator
Activator of apoptosis harakiri;HRK	HUMAN|ENSEMBL=ENSG00000135116|UniProtKB=O00198	SUBFAMILY NOT NAMED (PTHR15056:SF0)
Activator of basal transcription 1;ABT1	HUMAN|ENSEMBL=ENSG00000146109|UniProtKB=Q9ULW3	SUBFAMILY NOT NAMED (PTHR12311:SF3)
Activator of RNA decay;PPP1R8	HUMAN|ENSEMBL=ENSG00000117751|UniProtKB=Q12972	NUCLEAR INHIBITOR OF PROTEIN PHOSPHATASE-1 (PTHR23308:SF3)	hydrolase activity, acting on ester bonds;transmembrane transporter activity;DNA binding;RNA binding;protein binding;phosphatase inhibitor activity;phosphatase regulator activity;transcription factor activity;transcription cofactor activity	nucleobase, nucleoside, nucleotide and nucleic acid transport;intracellular signaling cascade;nucleobase, nucleoside, nucleotide and nucleic acid metabolic process;signal transduction		transporter
Active breakpoint cluster region-related protein;ABR	HUMAN|ENSEMBL=ENSG00000159842|UniProtKB=Q12979	SUBFAMILY NOT NAMED (PTHR23182:SF0)	protein binding;small GTPase regulator activity;guanyl-nucleotide exchange factor activity	intracellular signaling cascade;signal transduction		guanyl-nucleotide exchange factor
Active regulator of SIRT1;RPS19BP1	HUMAN|ENSEMBL=ENSG00000187051|UniProtKB=Q86WX3
Activin receptor type-1;ACVR1	HUMAN|ENSEMBL=ENSG00000115170|UniProtKB=Q04771	TRANSFORMING GROWTH FACTOR-BETA RECEPTOR TYPE I (PTHR23255:SF14)	kinase activity;transforming growth factor beta receptor activity;cytokine receptor activity;transmembrane receptor protein kinase activity	cell surface receptor linked signal transduction;protein metabolic process;signal transduction		protein kinase	TGF-beta signaling pathway->TGFbetareceptor I;;TGF-beta signaling pathway->TGFbetareceptors;;;
Activin receptor type-1B;ACVR1B	HUMAN|ENSEMBL=ENSG00000135503|UniProtKB=P36896	SUBFAMILY NOT NAMED (PTHR23255:SF30)	kinase activity;transforming growth factor beta receptor activity;cytokine receptor activity;transmembrane receptor protein kinase activity	cell surface receptor linked signal transduction;protein metabolic process;signal transduction		protein kinase	Wnt signaling pathway->Transforming growth factor beta activated kinase 1;;TGF-beta signaling pathway->TGFbetareceptor I;;TGF-beta signaling pathway->TGFbetareceptors;;;;
Activin receptor type-1C;ACVR1C	HUMAN|ENSEMBL=ENSG00000123612|UniProtKB=Q8NER5	SUBFAMILY NOT NAMED (PTHR23255:SF26)	kinase activity;transforming growth factor beta receptor activity;cytokine receptor activity;transmembrane receptor protein kinase activity	cell surface receptor linked signal transduction;protein metabolic process;signal transduction		protein kinase	Wnt signaling pathway->Transforming growth factor beta activated kinase 1;;TGF-beta signaling pathway->TGFbetareceptor I;;TGF-beta signaling pathway->TGFbetareceptors;;;;
Activin receptor type-2A;ACVR2A	HUMAN|ENSEMBL=ENSG00000121989|UniProtKB=P27037	ACTIVIN RECEPTOR TYPE II (PTHR23255:SF10)	kinase activity;transforming growth factor beta receptor activity;cytokine receptor activity;transmembrane receptor protein kinase activity	cell surface receptor linked signal transduction;protein metabolic process;signal transduction		protein kinase	TGF-beta signaling pathway->TGFbetareceptor II;;TGF-beta signaling pathway->TGFbetareceptors;;;
Activin receptor type-2B;ACVR2B	HUMAN|ENSEMBL=ENSG00000114739|UniProtKB=Q13705	ACTIVIN RECEPTOR TYPE II (PTHR23255:SF10)	kinase activity;transforming growth factor beta receptor activity;cytokine receptor activity;transmembrane receptor protein kinase activity	cell surface receptor linked signal transduction;protein metabolic process;signal transduction		protein kinase	TGF-beta signaling pathway->TGFbetareceptor II;;TGF-beta signaling pathway->TGFbetareceptors;;;
Activity-dependent neuroprotector homeobox protein;ADNP	HUMAN|ENSEMBL=ENSG00000101126|UniProtKB=Q9H2P0	SUBFAMILY NOT NAMED (PTHR15740:SF0)
Acyl carrier protein, mitochondrial;NDUFAB1	HUMAN|ENSEMBL=ENSG00000004779|UniProtKB=O14561	ACYL CARRIER PROTEIN (PTHR20863:SF5)		lipid metabolic process		transfer/carrier protein
Acylamino-acid-releasing enzyme;APEH	HUMAN|ENSEMBL=ENSG00000164062|UniProtKB=P13798	ACYLAMINO-ACID-RELEASING ENZYME (PTHR11731:SF7)	peptidase activity	protein metabolic process		serine protease
Acyl-CoA dehydrogenase family member 10;ACAD10	HUMAN|ENSEMBL=ENSG00000111271|UniProtKB=Q6JQN1	SUBFAMILY NOT NAMED (PTHR10909:SF137)	oxidoreductase activity;transferase activity	respiratory electron transport chain;acyl-CoA metabolic process;nitrogen compound metabolic process;lipid metabolic process		transferase
Acyl-CoA dehydrogenase family member 9, mitochondrial;ACAD9	HUMAN|ENSEMBL=ENSG00000177646|UniProtKB=Q9H845	SUBFAMILY NOT NAMED (PTHR10909:SF128)	oxidoreductase activity;transferase activity	respiratory electron transport chain;acyl-CoA metabolic process;nitrogen compound metabolic process;lipid metabolic process		transferase
Acyl-CoA desaturase;SCD	HUMAN|ENSEMBL=ENSG00000099194|UniProtKB=O00767	ACYL-COA DESATURASE (STEAROYL-COA DESATURASE) (FATTY ACID DESATURASE) (DELTA(9)-DESATURASE) (PTHR11351:SF14)	oxidoreductase activity	lipid metabolic process		oxidoreductase
Acyl-CoA synthetase family member 2, mitochondrial;ACSF2	HUMAN|ENSEMBL=ENSG00000167107|UniProtKB=Q96CM8	SUBFAMILY NOT NAMED (PTHR24095:SF44)	ligase activity	immune system process;coenzyme metabolic process;lipid metabolic process		ligase
Acyl-CoA synthetase family member 4;AASDH	HUMAN|ENSEMBL=ENSG00000157426|UniProtKB=Q4L235	SUBFAMILY NOT NAMED (PTHR24095:SF11)	ligase activity	immune system process;coenzyme metabolic process;lipid metabolic process		ligase
Acyl-CoA synthetase short-chain family member 3, mitochondrial;ACSS3	HUMAN|ENSEMBL=ENSG00000111058|UniProtKB=Q9H6R3	SUBFAMILY NOT NAMED (PTHR24095:SF74)	ligase activity	immune system process;coenzyme metabolic process;lipid metabolic process		ligase	Acetate utilization->Acetyl-CoA synthetase;;Methylcitrate cycle->Acetyl-CoA synthetase;;;
Acyl-CoA:lysophosphatidylglycerol acyltransferase 1;LPGAT1	HUMAN|ENSEMBL=ENSG00000123684|UniProtKB=Q92604	ACYL-COA:LYSOPHOSPHATIDYLGLYCEROL ACYLTRANSFERASE 1 (PTHR10983:SF2)	acyltransferase activity	lipid metabolic process		acyltransferase
Acyl-CoA-binding domain-containing protein 4;ACBD4	HUMAN|ENSEMBL=ENSG00000181513|UniProtKB=Q8NC06	ACYL-COENZYME A BINDING DOMAIN CONTAINING 4 (ACBD4) (PTHR23310:SF2)	protein binding;enzyme inhibitor activity	lipid transport;lipid metabolic process		transfer/carrier protein
Acyl-CoA-binding domain-containing protein 5;ACBD5	HUMAN|ENSEMBL=ENSG00000107897|UniProtKB=Q5T8D3	ACYL-COENZYME A BINDING DOMAIN CONTAINING 5 (ACBD5) (PTHR23310:SF6)	protein binding;enzyme inhibitor activity	lipid transport;lipid metabolic process		transfer/carrier protein
Acyl-CoA-binding domain-containing protein 6;ACBD6	HUMAN|ENSEMBL=ENSG00000135847|UniProtKB=Q9BR61	SUBFAMILY NOT NAMED (PTHR24119:SF174)
Acyl-CoA-binding protein;DBI	HUMAN|ENSEMBL=ENSG00000155368|UniProtKB=P07108	ACYL-COA-BINDING PROTEIN (ACBP) (DIAZEPAM BINDING INHIBITOR) (DBI) (ENDOZEPINE) (PTHR23310:SF12)	protein binding;enzyme inhibitor activity	lipid transport;lipid metabolic process		transfer/carrier protein
Acyl-coenzyme A oxidase-like protein;ACOXL	HUMAN|ENSEMBL=ENSG00000153093|UniProtKB=Q9NUZ1	SUBFAMILY NOT NAMED (PTHR10909:SF94)	oxidoreductase activity;transferase activity	respiratory electron transport chain;acyl-CoA metabolic process;nitrogen compound metabolic process;lipid metabolic process		transferase
Acyl-coenzyme A synthetase ACSM2B, mitochondrial;ACSM2B	HUMAN|ENSEMBL=ENSG00000183747|UniProtKB=Q68CK6	SUBFAMILY NOT NAMED (PTHR24095:SF39)	ligase activity	immune system process;coenzyme metabolic process;lipid metabolic process		ligase
Acyl-coenzyme A synthetase ACSM3, mitochondrial;ACSM3	HUMAN|ENSEMBL=ENSG00000005187|UniProtKB=Q53FZ2	SUBFAMILY NOT NAMED (PTHR24095:SF39)	ligase activity	immune system process;coenzyme metabolic process;lipid metabolic process		ligase
Acyl-coenzyme A thioesterase 12;ACOT12	HUMAN|ENSEMBL=ENSG00000172497|UniProtKB=Q8WYK0	SUBFAMILY NOT NAMED (PTHR11049:SF0)	hydrolase activity, acting on ester bonds	acyl-CoA metabolic process;lipid metabolic process		esterase
Acyl-coenzyme A thioesterase 4;ACOT4	HUMAN|ENSEMBL=ENSG00000177465|UniProtKB=Q8N9L9	ACYL-COENZYME A THIOESTERASE 4 (PTHR10824:SF3)
Acyl-coenzyme A thioesterase 8;ACOT8	HUMAN|ENSEMBL=ENSG00000101473|UniProtKB=O14734	PEROXISOMAL ACYL-COENZYME A THIOESTER HYDROLASE 1 (PTHR11066:SF9)	hydrolase activity, acting on ester bonds			esterase
Acyl-coenzyme A thioesterase 9;ACOT9	HUMAN|ENSEMBL=ENSG00000123130|UniProtKB=Q9Y305	SUBFAMILY NOT NAMED (PTHR12655:SF0)	hydrolase activity, acting on ester bonds	lipid metabolic process		esterase
Acylglycerol kinase, mitochondrial;AGK	HUMAN|ENSEMBL=ENSG00000006530|UniProtKB=Q53H12	SPHINGOSINE KINASE-RELATED (PTHR12358:SF7)	kinase activity	cell surface receptor linked signal transduction;signal transduction		carbohydrate kinase
Acyloxyacyl hydrolase large subunit;AOAH	HUMAN|ENSEMBL=ENSG00000136250|UniProtKB=P28039	SUBFAMILY NOT NAMED (PTHR15010:SF0)
Acylphosphatase-1;ACYP1	HUMAN|ENSEMBL=ENSG00000119640|UniProtKB=P07311	ACYLPHOSPHATASE-1 (PTHR10029:SF2)	hydrolase activity, acting on ester bonds;phosphatase activity	phosphate metabolic process		phosphatase
Acylphosphatase-2;ACYP2	HUMAN|ENSEMBL=ENSG00000170634|UniProtKB=P14621	ACYLPHOSPHATASE-2 (PTHR10029:SF1)	hydrolase activity, acting on ester bonds;phosphatase activity	phosphate metabolic process		phosphatase
Acyl-protein thioesterase 1;LYPLA1	HUMAN|ENSEMBL=ENSG00000120992|UniProtKB=O75608	ACYL-PROTEIN THIOESTERASE 1 (LYSOPHOSPHOLIPASE 1) (PTHR10655:SF6)	hydrolase activity, acting on ester bonds	cell surface receptor linked signal transduction;lipid metabolic process;protein metabolic process;signal transduction		phospholipase
ADAM 10;ADAM10	HUMAN|ENSEMBL=ENSG00000137845|UniProtKB=O14672	ADAM 10 (PTHR11905:SF4)	peptidase activity	fertilization;neurological system process;apoptosis;cell surface receptor linked signal transduction;cell-cell adhesion;protein metabolic process;signal transduction;cell-cell adhesion;mesoderm development;heart development		metalloprotease	Notch signaling pathway->TACE;;Alzheimer disease-amyloid secretase pathway->A disintegrase and metalloprotease 10;;;
ADAM 11;ADAM11	HUMAN|ENSEMBL=ENSG00000073670|UniProtKB=O75078	ADAM 11 (PTHR11905:SF13)	peptidase activity	fertilization;neurological system process;apoptosis;signal transduction;cell-cell adhesion;protein metabolic process;signal transduction;cell-cell adhesion;mesoderm development;heart development		metalloprotease
ADAM 12;ADAM12	HUMAN|ENSEMBL=ENSG00000148848|UniProtKB=O43184	ADAM 12 (MELTRIN ALPHA) (PTHR11905:SF18)	peptidase activity	fertilization;neurological system process;apoptosis;signal transduction;cell-cell adhesion;protein metabolic process;signal transduction;cell-cell adhesion;mesoderm development;heart development		metalloprotease
ADAM 15;ADAM15	HUMAN|ENSEMBL=ENSG00000143537|UniProtKB=Q13444	ADAM 15 (PTHR11905:SF16)	peptidase activity	fertilization;neurological system process;apoptosis;signal transduction;cell-cell adhesion;protein metabolic process;signal transduction;cell-cell adhesion;mesoderm development;heart development		metalloprotease
ADAM 17;ADAM17	HUMAN|ENSEMBL=ENSG00000151694|UniProtKB=P78536	ADAM 17 (PTHR11905:SF3)	peptidase activity	fertilization;neurological system process;apoptosis;signal transduction;cell-cell adhesion;protein metabolic process;signal transduction;cell-cell adhesion;mesoderm development;heart development		metalloprotease	Notch signaling pathway->TACE;;Alzheimer disease-presenilin pathway->TNF-alpha converting enzyme;;Alzheimer disease-amyloid secretase pathway->TNF-alpha converting enzyme;;;;
ADAM 18;ADAM18	HUMAN|ENSEMBL=ENSG00000168619|UniProtKB=Q9Y3Q7	ADAM 18 (PTHR11905:SF28)	peptidase activity	fertilization;neurological system process;apoptosis;signal transduction;cell-cell adhesion;protein metabolic process;signal transduction;cell-cell adhesion;mesoderm development;heart development		metalloprotease
ADAM 19;ADAM19	HUMAN|ENSEMBL=ENSG00000135074|UniProtKB=Q9H013	ADAM 19 (PTHR11905:SF19)	peptidase activity	fertilization;neurological system process;apoptosis;signal transduction;cell-cell adhesion;protein metabolic process;signal transduction;cell-cell adhesion;mesoderm development;heart development		metalloprotease
ADAM 21;ADAM21	HUMAN|ENSEMBL=ENSG00000139985|UniProtKB=Q9UKJ8	ADAM 21 (PTHR11905:SF35)	peptidase activity	fertilization;neurological system process;apoptosis;signal transduction;cell-cell adhesion;protein metabolic process;signal transduction;cell-cell adhesion;mesoderm development;heart development		metalloprotease
ADAM 22;ADAM22	HUMAN|ENSEMBL=ENSG00000008277|UniProtKB=Q9P0K1	ADAM 22 (PTHR11905:SF14)	peptidase activity	fertilization;neurological system process;apoptosis;signal transduction;cell-cell adhesion;protein metabolic process;signal transduction;cell-cell adhesion;mesoderm development;heart development		metalloprotease
ADAM 23;ADAM23	HUMAN|ENSEMBL=ENSG00000114948|UniProtKB=O75077	SUBFAMILY NOT NAMED (PTHR11905:SF56)	peptidase activity	fertilization;neurological system process;apoptosis;signal transduction;cell-cell adhesion;protein metabolic process;signal transduction;cell-cell adhesion;mesoderm development;heart development		metalloprotease
ADAM 28;ADAM28	HUMAN|ENSEMBL=ENSG00000042980|UniProtKB=Q9UKQ2	ADAM 28 (PTHR11905:SF22)	peptidase activity	fertilization;neurological system process;apoptosis;signal transduction;cell-cell adhesion;protein metabolic process;signal transduction;cell-cell adhesion;mesoderm development;heart development		metalloprotease
ADAM 29;ADAM29	HUMAN|ENSEMBL=ENSG00000168594|UniProtKB=Q9UKF5	ADAM 29 (PTHR11905:SF34)	peptidase activity	fertilization;neurological system process;apoptosis;signal transduction;cell-cell adhesion;protein metabolic process;signal transduction;cell-cell adhesion;mesoderm development;heart development		metalloprotease
ADAM 30;ADAM30	HUMAN|ENSEMBL=ENSG00000134249|UniProtKB=Q9UKF2	ADAM 30 (PTHR11905:SF31)	peptidase activity	fertilization;neurological system process;apoptosis;signal transduction;cell-cell adhesion;protein metabolic process;signal transduction;cell-cell adhesion;mesoderm development;heart development		metalloprotease
ADAM 32;ADAM32	HUMAN|ENSEMBL=ENSG00000197140|UniProtKB=Q8TC27	ADAM 32 (PTHR11905:SF25)	peptidase activity	fertilization;neurological system process;apoptosis;signal transduction;cell-cell adhesion;protein metabolic process;signal transduction;cell-cell adhesion;mesoderm development;heart development		metalloprotease
ADAM 8;ADAM8	HUMAN|ENSEMBL=ENSG00000151651|UniProtKB=P78325	ADAM 8 (PTHR11905:SF20)	peptidase activity	fertilization;neurological system process;apoptosis;signal transduction;cell-cell adhesion;protein metabolic process;signal transduction;cell-cell adhesion;mesoderm development;heart development		metalloprotease
ADAM 9;ADAM9	HUMAN|ENSEMBL=ENSG00000168615|UniProtKB=Q13443	ADAM 9 (PTHR11905:SF32)	peptidase activity	fertilization;neurological system process;apoptosis;signal transduction;cell-cell adhesion;protein metabolic process;signal transduction;cell-cell adhesion;mesoderm development;heart development		metalloprotease	Alzheimer disease-amyloid secretase pathway->meltrin gamma;;
ADAM DEC1;ADAMDEC1	HUMAN|ENSEMBL=ENSG00000134028|UniProtKB=O15204	ADAM DEC1 (PTHR11905:SF23)	peptidase activity	fertilization;neurological system process;apoptosis;signal transduction;cell-cell adhesion;protein metabolic process;signal transduction;cell-cell adhesion;mesoderm development;heart development		metalloprotease
ADAMTS-like protein 3;ADAMTSL3	HUMAN|ENSEMBL=ENSG00000156218|UniProtKB=P82987	ADAMTS-LIKE 1 (ADAMTSL-1) (PTHR13723:SF21)	peptidase activity;protein binding;peptidase inhibitor activity	fertilization;signal transduction;cell-matrix adhesion;cell-cell adhesion;protein metabolic process;signal transduction;cell-matrix adhesion;cell-cell adhesion;ectoderm development;mesoderm development;skeletal system development;angiogenesis;nervous system development;muscle organ development	extracellular matrix	metalloprotease
ADAMTS-like protein 4;ADAMTSL4	HUMAN|ENSEMBL=ENSG00000143382|UniProtKB=Q6UY14	THROMBOSPONDIN REPEAT CONTAINING 1 (PTHR13723:SF17)	peptidase activity;protein binding;peptidase inhibitor activity	fertilization;signal transduction;cell-matrix adhesion;cell-cell adhesion;protein metabolic process;signal transduction;cell-matrix adhesion;cell-cell adhesion;ectoderm development;mesoderm development;skeletal system development;angiogenesis;nervous system development;muscle organ development	extracellular matrix	metalloprotease
ADAMTS-like protein 5;ADAMTSL5	HUMAN|ENSEMBL=ENSG00000185761|UniProtKB=Q6ZMM2	THROMBOSPONDIN DOMAIN-CONTAINING THSD6 (PTHR13723:SF19)	peptidase activity;protein binding;peptidase inhibitor activity	fertilization;signal transduction;cell-matrix adhesion;cell-cell adhesion;protein metabolic process;signal transduction;cell-matrix adhesion;cell-cell adhesion;ectoderm development;mesoderm development;skeletal system development;angiogenesis;nervous system development;muscle organ development	extracellular matrix	metalloprotease
Adapter protein CIKS;TRAF3IP2	HUMAN|ENSEMBL=ENSG00000056972|UniProtKB=O43734	SUBFAMILY NOT NAMED (PTHR15630:SF0)
Adaptin ear-binding coat-associated protein 2;NECAP2	HUMAN|ENSEMBL=ENSG00000157191|UniProtKB=Q9NVZ3	SUBFAMILY NOT NAMED (PTHR12847:SF0)	ATPase activity, coupled to transmembrane movement of substances;transmembrane transporter activity	transport		ATP-binding cassette (ABC) transporter
Adenine phosphoribosyltransferase;APRT	HUMAN|ENSEMBL=ENSG00000198931|UniProtKB=P07741	SUBFAMILY NOT NAMED (PTHR11776:SF0)					Adenine and hypoxanthine salvage pathway->Adenine phosphoribosyl transferase;;
Adenomatous polyposis coli protein;APC	HUMAN|ENSEMBL=ENSG00000134982|UniProtKB=P25054	ADENOMATOUS POLYPOSIS COLI PROTEIN (PTHR12607:SF2)	structural constituent of cytoskeleton;cytoskeletal protein binding	apoptosis;cell cycle;cell surface receptor linked signal transduction;intracellular signaling cascade;cell adhesion;cell cycle;signal transduction;cell adhesion	microtubule	non-motor microtubule binding protein	Angiogenesis->Adenomatous Polyposis of the Colon;;Wnt signaling pathway->Adenomatous Polyposis Coli;;;
Adenosine 3'-phospho 5'-phosphosulfate transporter 1;SLC35B2	HUMAN|ENSEMBL=ENSG00000157593|UniProtKB=Q8TB61	ADENOSINE 3-PHOSPHO 5-PHOSPHOSULFATE TRANSPORTER 1 (PAPS TRANSPORTER 1)(SOLUTE CARRIER FAMILY 35 MEMBER B2) (PTHR10778:SF13)	transmembrane transporter activity	carbohydrate transport;carbohydrate metabolic process		transporter
Adenosine 3'-phospho 5'-phosphosulfate transporter 2;SLC35B3	HUMAN|ENSEMBL=ENSG00000124786|UniProtKB=Q9H1N7	ADENOSINE 3-PHOSPHO 5-PHOSPHOSULFATE TRANSPORTER 2 (PAPS TRANSPORTER 2)(SOLUTE CARRIER FAMILY 35 MEMBER B3) (PTHR10778:SF8)	transmembrane transporter activity	carbohydrate transport;carbohydrate metabolic process		transporter
Adenosine A3 receptor;ADORA3	HUMAN|ENSEMBL=ENSG00000121933|UniProtKB=P33765	SUBFAMILY NOT NAMED (PTHR24246:SF16)	G-protein coupled receptor activity	immune response;macrophage activation;muscle contraction;visual perception;blood circulation;sensory perception;intracellular protein transport;endocytosis;induction of apoptosis;cell surface receptor linked signal transduction;synaptic transmission;nucleobase, nucleoside, nucleotide and nucleic acid metabolic process;signal transduction;cell-cell signaling;ectoderm development;nervous system dev…		G-protein coupled receptor	Heterotrimeric G-protein signaling pathway-Gi alpha and Gs alpha mediated pathway->Gi protein coupled receptor;;Heterotrimeric G-protein signaling pathway-Gq alpha and Go alpha mediated pathway->Go-protein coupled receptor;;;
Adenosine deaminase domain-containing protein 1;ADAD1	HUMAN|ENSEMBL=ENSG00000164113|UniProtKB=Q96M93	ADENOSINE DEAMINASE DOMAIN-CONTAINING PROTEIN 1 (PTHR10910:SF44)	hydrolase activity;deaminase activity;DNA binding;RNA binding;protein binding;kinase activator activity;kinase regulator activity	spermatogenesis;response to interferon-gamma;neurological system process;apoptosis;cell cycle;nucleobase, nucleoside, nucleotide and nucleic acid metabolic process;protein metabolic process;cell cycle;anterior/posterior axis specification;response to stimulus		DNA binding protein
Adenosine deaminase domain-containing protein 2;ADAD2	HUMAN|ENSEMBL=ENSG00000140955|UniProtKB=Q8NCV1	ADENOSINE DEAMINASE DOMAIN-CONTAINING PROTEIN 2 (TESTIS NUCLEAR RNA-BINDING PROTEIN-LIKE) (PTHR10910:SF13)	hydrolase activity;deaminase activity;DNA binding;RNA binding;protein binding;kinase activator activity;kinase regulator activity	spermatogenesis;response to interferon-gamma;neurological system process;apoptosis;cell cycle;nucleobase, nucleoside, nucleotide and nucleic acid metabolic process;protein metabolic process;cell cycle;anterior/posterior axis specification;response to stimulus		DNA binding protein
Adenosine deaminase;ADA	HUMAN|ENSEMBL=ENSG00000196839|UniProtKB=P00813	ADENOSINE DEAMINASE (PTHR11409:SF21)	hydrolase activity;deaminase activity	nucleobase, nucleoside, nucleotide and nucleic acid metabolic process		deaminase	Adenine and hypoxanthine salvage pathway->Adenosine deaminase;;Adenine and hypoxanthine salvage pathway->Deoxyadenosine deaminase;;;
Adenosine deaminase-like protein;ADAL	HUMAN|ENSEMBL=ENSG00000168803|UniProtKB=Q6DHV7	ADENOSINE DEAMINASE (PTHR11409:SF21)	hydrolase activity;deaminase activity	nucleobase, nucleoside, nucleotide and nucleic acid metabolic process		deaminase	Adenine and hypoxanthine salvage pathway->Adenosine deaminase;;Adenine and hypoxanthine salvage pathway->Deoxyadenosine deaminase;;;
Adenosine kinase;ADK	HUMAN|ENSEMBL=ENSG00000156110|UniProtKB=P55263	ADENOSINE KINASE (PTHR10584:SF24)	kinase activity	carbohydrate metabolic process;nucleobase, nucleoside, nucleotide and nucleic acid metabolic process		carbohydrate kinase
Adenosine receptor A1;ADORA1	HUMAN|ENSEMBL=ENSG00000163485|UniProtKB=P30542	SUBFAMILY NOT NAMED (PTHR24246:SF15)	G-protein coupled receptor activity	immune response;macrophage activation;muscle contraction;visual perception;blood circulation;sensory perception;intracellular protein transport;endocytosis;induction of apoptosis;cell surface receptor linked signal transduction;synaptic transmission;nucleobase, nucleoside, nucleotide and nucleic acid metabolic process;signal transduction;cell-cell signaling;ectoderm development;nervous system dev…		G-protein coupled receptor	Heterotrimeric G-protein signaling pathway-Gi alpha and Gs alpha mediated pathway->Gi protein coupled receptor;;Heterotrimeric G-protein signaling pathway-Gq alpha and Go alpha mediated pathway->Go-protein coupled receptor;;;
Adenosine receptor A2a;ADORA2A	HUMAN|ENSEMBL=ENSG00000128271|UniProtKB=P29274	SUBFAMILY NOT NAMED (PTHR24246:SF14)	G-protein coupled receptor activity	macrophage activation;muscle contraction;sensory perception;intracellular protein transport;endocytosis;apoptosis;cell surface receptor linked signal transduction;synaptic transmission;nucleobase, nucleoside, nucleotide and nucleic acid metabolic process;signal transduction;cell-cell signaling;ectoderm development;nervous system development;response to stress;cellular defense response		G-protein coupled receptor	Heterotrimeric G-protein signaling pathway-Gi alpha and Gs alpha mediated pathway->Gi protein coupled receptor;;Heterotrimeric G-protein signaling pathway-Gq alpha and Go alpha mediated pathway->Go-protein coupled receptor;;;
Adenosylhomocysteinase;AHCY	HUMAN|ENSEMBL=ENSG00000101444|UniProtKB=P23526	SUBFAMILY NOT NAMED (PTHR23420:SF0)	hydrolase activity	nucleobase, nucleoside, nucleotide and nucleic acid metabolic process		hydrolase
Adenylate cyclase type 1;ADCY1	HUMAN|ENSEMBL=ENSG00000164742|UniProtKB=Q08828	ADENYLATE CYCLASE TYPE 1 (PTHR11920:SF20)	adenylate cyclase activity;guanylate cyclase activity	nucleobase, nucleoside, nucleotide and nucleic acid metabolic process		adenylate cyclase	Endothelin signaling pathway->3',5'-cyclic AMP synthetase;;GABA-B_receptor_II_signaling->Adenylate cyclase;;Heterotrimeric G-protein signaling pathway-Gi alpha and Gs alpha mediated pathway->Adenylyl cyclase;;;;
Adenylate cyclase type 10;ADCY10	HUMAN|ENSEMBL=ENSG00000143199|UniProtKB=Q96PN6	TESTICULAR SOLUBLE ADENYLYL CYCLASE (PTHR16305:SF1)	adenylate cyclase activity;guanylate cyclase activity	phosphate metabolic process		adenylate cyclase	Muscarinic acetylcholine receptor 2 and 4 signaling pathway->Adenylate Cyclase;;Metabotropic glutamate receptor group II pathway->Adenylate Cyclase;;Endothelin signaling pathway->3',5'-cyclic AMP synthetase;;Metabotropic glutamate receptor group III pathway->Adenylate Cyclase;;;;;
Adenylate cyclase type 2;ADCY2	HUMAN|ENSEMBL=ENSG00000078295|UniProtKB=Q08462	ADENYLATE CYCLASE TYPE II (PTHR11920:SF16)	adenylate cyclase activity;guanylate cyclase activity	nucleobase, nucleoside, nucleotide and nucleic acid metabolic process		adenylate cyclase	5HT4 type receptor mediated signaling pathway->AC;;5HT1 type receptor mediated signaling pathway->AC;;Beta3 adrenergic receptor signaling pathway->AC;;Endothelin signaling pathway->3',5'-cyclic AMP synthetase;;Inflammation mediated by chemokine and cytokine signaling pathway->Adenylyl cyclase;;GABA-B_receptor_II_signaling->Adenylate cyclase;;Beta1 adrenergic receptor signaling pathway->AC;;Beta2 …
Adenylate cyclase type 3;ADCY3	HUMAN|ENSEMBL=ENSG00000138031|UniProtKB=O60266	ADENYLATE CYCLASE TYPE III (PTHR11920:SF19)	adenylate cyclase activity;guanylate cyclase activity	nucleobase, nucleoside, nucleotide and nucleic acid metabolic process		adenylate cyclase	Endothelin signaling pathway->3',5'-cyclic AMP synthetase;;Heterotrimeric G-protein signaling pathway-Gi alpha and Gs alpha mediated pathway->Adenylyl cyclase;;;
Adenylate cyclase type 4;ADCY4	HUMAN|ENSEMBL=ENSG00000129467|UniProtKB=Q8NFM4	ADENYLATE CYCLASE TYPE IV (PTHR11920:SF18)	adenylate cyclase activity;guanylate cyclase activity	nucleobase, nucleoside, nucleotide and nucleic acid metabolic process		adenylate cyclase	Endothelin signaling pathway->3',5'-cyclic AMP synthetase;;GABA-B_receptor_II_signaling->Adenylate cyclase;;Heterotrimeric G-protein signaling pathway-Gi alpha and Gs alpha mediated pathway->Adenylyl cyclase;;;;
Adenylate cyclase type 5;ADCY5	HUMAN|ENSEMBL=ENSG00000173175|UniProtKB=O95622	ADENYLYL CYCLASE TYPE V (PTHR11920:SF23)	adenylate cyclase activity;guanylate cyclase activity	nucleobase, nucleoside, nucleotide and nucleic acid metabolic process		adenylate cyclase	Endothelin signaling pathway->3',5'-cyclic AMP synthetase;;Inflammation mediated by chemokine and cytokine signaling pathway->Adenylyl cyclase;;GABA-B_receptor_II_signaling->Adenylate cyclase;;Heterotrimeric G-protein signaling pathway-Gi alpha and Gs alpha mediated pathway->Adenylyl cyclase;;;;;
Adenylate cyclase type 6;ADCY6	HUMAN|ENSEMBL=ENSG00000174233|UniProtKB=O43306	ADENYLATE CYCLASE TYPE VI (PTHR11920:SF24)	adenylate cyclase activity;guanylate cyclase activity	nucleobase, nucleoside, nucleotide and nucleic acid metabolic process		adenylate cyclase	Endothelin signaling pathway->3',5'-cyclic AMP synthetase;;Inflammation mediated by chemokine and cytokine signaling pathway->Adenylyl cyclase;;GABA-B_receptor_II_signaling->Adenylate cyclase;;Heterotrimeric G-protein signaling pathway-Gi alpha and Gs alpha mediated pathway->Adenylyl cyclase;;;;;
Adenylate cyclase type 8;ADCY8	HUMAN|ENSEMBL=ENSG00000155897|UniProtKB=P40145	ADENYLATE CYCLASE TYPE VIII (PTHR11920:SF21)	adenylate cyclase activity;guanylate cyclase activity	nucleobase, nucleoside, nucleotide and nucleic acid metabolic process		adenylate cyclase	Endothelin signaling pathway->3',5'-cyclic AMP synthetase;;GABA-B_receptor_II_signaling->Adenylate cyclase;;Heterotrimeric G-protein signaling pathway-Gi alpha and Gs alpha mediated pathway->Adenylyl cyclase;;;;
Adenylate cyclase type 9;ADCY9	HUMAN|ENSEMBL=ENSG00000162104|UniProtKB=O60503	ADENYLATE CYCLASE TYPE IX (PTHR11920:SF10)	adenylate cyclase activity;guanylate cyclase activity	nucleobase, nucleoside, nucleotide and nucleic acid metabolic process		adenylate cyclase	Endothelin signaling pathway->3',5'-cyclic AMP synthetase;;GABA-B_receptor_II_signaling->Adenylate cyclase;;Heterotrimeric G-protein signaling pathway-Gi alpha and Gs alpha mediated pathway->Adenylyl cyclase;;;;
Adenylate kinase isoenzyme 1;AK1	HUMAN|ENSEMBL=ENSG00000106992|UniProtKB=P00568	ADENYLATE KINASE ISOENZYME (PTHR23359:SF16)	kinase activity	nucleobase, nucleoside, nucleotide and nucleic acid metabolic process		nucleotide kinase	De novo purine biosynthesis->Adenylate kinase;;
Adenylate kinase isoenzyme 4, mitochondrial;AK3L2	HUMAN|ENSEMBL=ENSG00000162433|UniProtKB=P27144	ADENYLATE KINASE (PTHR23359:SF22)	kinase activity	nucleobase, nucleoside, nucleotide and nucleic acid metabolic process		nucleotide kinase	Salvage pyrimidine ribonucleotides->Cytidylate kinase;;De novo purine biosynthesis->Adenylate kinase;;;
Adenylate kinase isoenzyme 5;AK5	HUMAN|ENSEMBL=ENSG00000154027|UniProtKB=Q9Y6K8	ADENYLATE KINASE ISOENZYME (PTHR23359:SF16)	kinase activity	nucleobase, nucleoside, nucleotide and nucleic acid metabolic process		nucleotide kinase	De novo purine biosynthesis->Adenylate kinase;;
Adenylosuccinate lyase;ADSL	HUMAN|ENSEMBL=ENSG00000100357|UniProtKB=P30566	ADENYLOSUCCINATE LYASE (PTHR11444:SF2)	lyase activity	nucleobase, nucleoside, nucleotide and nucleic acid metabolic process;cellular amino acid and derivative metabolic process		lyase	De novo purine biosynthesis->Adenylosuccinate lyase;;De novo purine biosynthesis->5-Phosphoribosyl-4-(N-succinocarboxamide)-5-aminoimidazole lyase;;;
Adenylosuccinate synthetase isozyme 2;ADSS	HUMAN|ENSEMBL=ENSG00000035687|UniProtKB=P30520	SUBFAMILY NOT NAMED (PTHR11846:SF0)	ligase activity	nucleobase, nucleoside, nucleotide and nucleic acid metabolic process		ligase	Wnt signaling pathway->NFAT Target Genes;;De novo purine biosynthesis->Adenylosuccinate synthase;;;
Adenylyl cyclase-associated protein 1;CAP1	HUMAN|ENSEMBL=ENSG00000131236|UniProtKB=Q01518	ADENYLYL CYCLASE-ASSOCIATED PROTEIN 1 (PTHR10652:SF1)	structural constituent of cytoskeleton	intracellular signaling cascade;signal transduction	actin cytoskeleton	actin family cytoskeletal protein
Adenylyl cyclase-associated protein 2;CAP2	HUMAN|ENSEMBL=ENSG00000112186|UniProtKB=P40123	ADENYLYL CYCLASE-ASSOCIATED PROTEIN 2 (PTHR10652:SF2)	structural constituent of cytoskeleton	intracellular signaling cascade;signal transduction	actin cytoskeleton	actin family cytoskeletal protein
Adenylyl-sulfate kinase;PAPSS2	HUMAN|ENSEMBL=ENSG00000198682|UniProtKB=O95340	ADENYLSULFATE KINASE (PTHR11055:SF1)	kinase activity;nucleotidyltransferase activity	sulfur metabolic process;cellular amino acid and derivative metabolic process		kinase	Sulfate assimilation->Sulfate adenylyltransferase;;Sulfate assimilation->Adenylylsulfate kinase;;;
Adipocyte adhesion molecule;ACAM	HUMAN|ENSEMBL=ENSG00000166250|UniProtKB=Q9H6B4	ADIPOCYTE-SPECIFIC PROTEIN 5 (PTHR12231:SF10)	receptor activity	immune system process;cell adhesion;cell adhesion		receptor
Adipocyte enhancer-binding protein 1;AEBP1	HUMAN|ENSEMBL=ENSG00000106624|UniProtKB=Q8IUX7	POTENTIAL CARBOXYPEPTIDASE-LIKE PROTEIN X1,X2 (PTHR11532:SF3)	peptidase activity	protein metabolic process		metalloprotease
Adipocyte plasma membrane-associated protein;APMAP	HUMAN|ENSEMBL=ENSG00000101474|UniProtKB=Q9HDC9	ADIPOCYTE PLASMA MEMBRANE-ASSOCIATED PROTEIN (PTHR10426:SF6)	lyase activity	carbohydrate metabolic process		lyase
Adipogenin;ADIG	HUMAN|ENSEMBL=ENSG00000182035|UniProtKB=Q0VDE8
Adiponectin receptor protein 1;ADIPOR1	HUMAN|ENSEMBL=ENSG00000159346|UniProtKB=Q96A54	ADIPONECTIN RECEPTOR (PTHR20855:SF13)	G-protein coupled receptor activity	cell surface receptor linked signal transduction;lipid metabolic process;signal transduction		G-protein coupled receptor
Adiponectin receptor protein 2;ADIPOR2	HUMAN|ENSEMBL=ENSG00000006831|UniProtKB=Q86V24	ADIPONECTIN RECEPTOR (PTHR20855:SF13)	G-protein coupled receptor activity	cell surface receptor linked signal transduction;lipid metabolic process;signal transduction		G-protein coupled receptor
ADNP homeobox protein 2;ADNP2	HUMAN|ENSEMBL=ENSG00000101544|UniProtKB=Q6IQ32	SUBFAMILY NOT NAMED (PTHR15740:SF0)
ADP/ATP translocase 1;SLC25A4	HUMAN|ENSEMBL=ENSG00000151729|UniProtKB=P12235	SUBFAMILY NOT NAMED (PTHR24089:SF35)	amino acid transmembrane transporter activity;transmembrane transporter activity	cation transport;phosphate transport;lipid transport;nucleobase, nucleoside, nucleotide and nucleic acid transport;phosphate metabolic process;nucleobase, nucleoside, nucleotide and nucleic acid metabolic process;lipid metabolic process	mitochondrion;organelle	amino acid transporter
ADP/ATP translocase 2;SLC25A5	HUMAN|ENSEMBL=ENSG00000005022|UniProtKB=P05141	SUBFAMILY NOT NAMED (PTHR24089:SF35)	amino acid transmembrane transporter activity;transmembrane transporter activity	cation transport;phosphate transport;lipid transport;nucleobase, nucleoside, nucleotide and nucleic acid transport;phosphate metabolic process;nucleobase, nucleoside, nucleotide and nucleic acid metabolic process;lipid metabolic process	mitochondrion;organelle	amino acid transporter
ADP/ATP translocase 4;SLC25A31	HUMAN|ENSEMBL=ENSG00000151475|UniProtKB=Q9H0C2	SUBFAMILY NOT NAMED (PTHR24089:SF35)	amino acid transmembrane transporter activity;transmembrane transporter activity	cation transport;phosphate transport;lipid transport;nucleobase, nucleoside, nucleotide and nucleic acid transport;phosphate metabolic process;nucleobase, nucleoside, nucleotide and nucleic acid metabolic process;lipid metabolic process	mitochondrion;organelle	amino acid transporter
ADP-dependent glucokinase;ADPGK	HUMAN|ENSEMBL=ENSG00000159322|UniProtKB=Q9BRR6	SUBFAMILY NOT NAMED (PTHR21208:SF0)	kinase activity	carbohydrate metabolic process		kinase
ADP-ribose pyrophosphatase, mitochondrial;NUDT9	HUMAN|ENSEMBL=ENSG00000170502|UniProtKB=Q9BW91	NUDIX HYDROLASE (PTHR13030:SF8)	hydrolase activity			hydrolase
ADP-ribosyl cyclase 1;CD38	HUMAN|ENSEMBL=ENSG00000004468|UniProtKB=P28907	ADP-RIBOSYL CYCLASE 1 (PTHR10912:SF2)	hydrolase activity, hydrolyzing N-glycosyl compounds;lyase activity	metabolic process		cyclase
ADP-ribosyl cyclase 2;BST1	HUMAN|ENSEMBL=ENSG00000109743|UniProtKB=Q10588	ADP-RIBOSYL CYCLASE 2 (PTHR10912:SF1)	hydrolase activity, hydrolyzing N-glycosyl compounds;lyase activity	metabolic process		cyclase
ADP-ribosylation factor 3;ARF3	HUMAN|ENSEMBL=ENSG00000134287|UniProtKB=P61204	ADP-RIBOSYLATION FACTOR, ARF (PTHR11711:SF30)	GTPase activity;protein binding	intracellular protein transport;vesicle-mediated transport;signal transduction;signal transduction		hydrolase	Huntington disease->ADP-ribosylation factor;;Integrin signalling pathway->ADP ribosylation factor 1;;Integrin signalling pathway->ADP ribosylation factor 6;;;;
ADP-ribosylation factor 4;ARF4	HUMAN|ENSEMBL=ENSG00000168374|UniProtKB=P18085	ADP-RIBOSYLATION FACTOR, ARF (PTHR11711:SF30)	GTPase activity;protein binding	intracellular protein transport;vesicle-mediated transport;signal transduction;signal transduction		hydrolase	Huntington disease->ADP-ribosylation factor;;Integrin signalling pathway->ADP ribosylation factor 1;;Integrin signalling pathway->ADP ribosylation factor 6;;;;
ADP-ribosylation factor 5;ARF5	HUMAN|ENSEMBL=ENSG00000004059|UniProtKB=P84085	ADP-RIBOSYLATION FACTOR, ARF (PTHR11711:SF30)	GTPase activity;protein binding	intracellular protein transport;vesicle-mediated transport;signal transduction;signal transduction		hydrolase	Huntington disease->ADP-ribosylation factor;;Integrin signalling pathway->ADP ribosylation factor 1;;Integrin signalling pathway->ADP ribosylation factor 6;;;;
ADP-ribosylation factor 6;ARF6	HUMAN|ENSEMBL=ENSG00000165527|UniProtKB=P62330	ADP-RIBOSYLATION FACTOR, ARF (PTHR11711:SF30)	GTPase activity;protein binding	intracellular protein transport;vesicle-mediated transport;signal transduction;signal transduction		hydrolase	Huntington disease->ADP-ribosylation factor;;Integrin signalling pathway->ADP ribosylation factor 1;;Integrin signalling pathway->ADP ribosylation factor 6;;;;
ADP-ribosylation factor GTPase-activating protein 2;ARFGAP2	HUMAN|ENSEMBL=ENSG00000149182|UniProtKB=Q8N6H7	ARF GTPASE-ACTIVATING PROTEIN (PTHR23180:SF16)	nucleic acid binding;protein binding;small GTPase regulator activity	cell surface receptor linked signal transduction;cell adhesion;signal transduction;cell adhesion		nucleic acid binding
ADP-ribosylation factor GTPase-activating protein 3;ARFGAP3	HUMAN|ENSEMBL=ENSG00000100262|UniProtKB=Q9NP61	ARF GTPASE-ACTIVATING PROTEIN (PTHR23180:SF16)	nucleic acid binding;protein binding;small GTPase regulator activity	cell surface receptor linked signal transduction;cell adhesion;signal transduction;cell adhesion		nucleic acid binding
ADP-ribosylation factor-binding protein GGA2;GGA2	HUMAN|ENSEMBL=ENSG00000103365|UniProtKB=Q9UJY4	GOLGI ASSOCIATED, GAMMA ADAPTIN EAR CONTAINING, ARF BINDING PROTEIN 2 (GGA2) (PTHR13856:SF37)	transmembrane transporter activity;protein binding;kinase activator activity;kinase regulator activity	lysosomal transport;intracellular protein transport;endocytosis;intracellular signaling cascade;protein metabolic process;signal transduction		transporter
ADP-ribosylation factor-binding protein GGA3;GGA3	HUMAN|ENSEMBL=ENSG00000125447|UniProtKB=Q9NZ52	GOLGI ASSOCIATED, GAMMA ADAPTIN EAR CONTAINING, ARF BINDING PROTEIN 3 (GGA3) (PTHR13856:SF34)	transmembrane transporter activity;protein binding;kinase activator activity;kinase regulator activity	lysosomal transport;intracellular protein transport;endocytosis;intracellular signaling cascade;protein metabolic process;signal transduction		transporter
ADP-ribosylation factor-like protein 1;ARL1	HUMAN|ENSEMBL=ENSG00000120805|UniProtKB=P40616	SUBFAMILY NOT NAMED (PTHR11711:SF40)	GTPase activity;protein binding	intracellular protein transport;vesicle-mediated transport;signal transduction;signal transduction		hydrolase	Huntington disease->ADP-ribosylation factor;;Integrin signalling pathway->ADP ribosylation factor 1;;;
ADP-ribosylation factor-like protein 10;ARL10	HUMAN|ENSEMBL=ENSG00000175414|UniProtKB=Q8N8L6	ADP-RIBOSYLATION FACTOR-LIKE 9, ARL9 (PTHR11711:SF15)	GTPase activity;protein binding	intracellular protein transport;vesicle-mediated transport;signal transduction;signal transduction		hydrolase
ADP-ribosylation factor-like protein 11;ARL11	HUMAN|ENSEMBL=ENSG00000152213|UniProtKB=Q969Q4	ADP-RIBOSYLATION FACTOR-LIKE 11, ARL11 (PTHR11711:SF24)	GTPase activity;protein binding	intracellular protein transport;vesicle-mediated transport;signal transduction;signal transduction		hydrolase
ADP-ribosylation factor-like protein 13A;ARL13A	HUMAN|ENSEMBL=ENSG00000174225|UniProtKB=Q5H913	ADP-RIBOSYLATION FACTOR-LIKE 13, ARL13 (PTHR11711:SF11)	GTPase activity;protein binding	intracellular protein transport;vesicle-mediated transport;signal transduction;signal transduction		hydrolase
ADP-ribosylation factor-like protein 13B;ARL13B	HUMAN|ENSEMBL=ENSG00000169379|UniProtKB=Q3SXY8	ADP-RIBOSYLATION FACTOR-LIKE 13, ARL13 (PTHR11711:SF11)	GTPase activity;protein binding	intracellular protein transport;vesicle-mediated transport;signal transduction;signal transduction		hydrolase
ADP-ribosylation factor-like protein 14;ARL14	HUMAN|ENSEMBL=ENSG00000179674|UniProtKB=Q8N4G2	ADP-RIBOSYLATION FACTOR, ARF (PTHR11711:SF29)	GTPase activity;protein binding	intracellular protein transport;vesicle-mediated transport;signal transduction;signal transduction		hydrolase
ADP-ribosylation factor-like protein 15;ARL15	HUMAN|ENSEMBL=ENSG00000185305|UniProtKB=Q9NXU5	ADP-RIBOSYLATION FACTOR-RELATED (PTHR11711:SF13)	GTPase activity;protein binding	intracellular protein transport;vesicle-mediated transport;intracellular signaling cascade;signal transduction		hydrolase
ADP-ribosylation factor-like protein 2;ARL2	HUMAN|ENSEMBL=ENSG00000213465|UniProtKB=P36404	ADP-RIBOSYLATION FACTOR-LIKE 2, ARL2 (PTHR11711:SF26)	GTPase activity;protein binding	neurotransmitter secretion;intracellular protein transport;exocytosis;signal transduction;signal transduction		hydrolase
ADP-ribosylation factor-like protein 2-binding protein;ARL2BP	HUMAN|ENSEMBL=ENSG00000102931|UniProtKB=Q9Y2Y0	SUBFAMILY NOT NAMED (PTHR15487:SF2)
ADP-ribosylation factor-like protein 3;ARL3	HUMAN|ENSEMBL=ENSG00000138175|UniProtKB=P36405	ADP-RIBOSYLATION FACTOR-LIKE 3, ARL3 (PTHR11711:SF27)	GTPase activity;protein binding	intracellular protein transport;vesicle-mediated transport;signal transduction;signal transduction		hydrolase
ADP-ribosylation factor-like protein 4A;ARL4A	HUMAN|ENSEMBL=ENSG00000122644|UniProtKB=P40617	ADP-RIBOSYLATION FACTOR-LIKE 4, ARL4 (PTHR11711:SF28)	GTPase activity;protein binding	intracellular protein transport;vesicle-mediated transport;signal transduction;signal transduction		hydrolase	Huntington disease->ADP-ribosylation factor;;
ADP-ribosylation factor-like protein 4C;ARL4C	HUMAN|ENSEMBL=ENSG00000188042|UniProtKB=P56559	ADP-RIBOSYLATION FACTOR-LIKE 4, ARL4 (PTHR11711:SF28)	GTPase activity;protein binding	intracellular protein transport;vesicle-mediated transport;signal transduction;signal transduction		hydrolase	Huntington disease->ADP-ribosylation factor;;
ADP-ribosylation factor-like protein 4D;ARL4D	HUMAN|ENSEMBL=ENSG00000175906|UniProtKB=P49703	ADP-RIBOSYLATION FACTOR-LIKE 4, ARL4 (PTHR11711:SF28)	GTPase activity;protein binding	intracellular protein transport;vesicle-mediated transport;signal transduction;signal transduction		hydrolase	Huntington disease->ADP-ribosylation factor;;
ADP-ribosylation factor-like protein 6-interacting protein 4;ARL6IP4	HUMAN|ENSEMBL=ENSG00000182196|UniProtKB=Q66PJ3	SUBFAMILY NOT NAMED (PTHR13595:SF0)
ADP-ribosylation factor-like protein 6-interacting protein 6;ARL6IP6	HUMAN|ENSEMBL=ENSG00000177917|UniProtKB=Q8N6S5
ADP-ribosylation factor-like protein 8B;ARL8B	HUMAN|ENSEMBL=ENSG00000134108|UniProtKB=Q9NVJ2	ADP-RIBOSYLATION FACTOR-LIKE 10, ARL10 (PTHR11711:SF20)	GTPase activity;protein binding	intracellular protein transport;vesicle-mediated transport;signal transduction;signal transduction		hydrolase	Huntington disease->ADP-ribosylation factor;;
ADP-ribosylation factor-like protein 9;ARL9	HUMAN|ENSEMBL=ENSG00000196503|UniProtKB=Q6T311	ADP-RIBOSYLATION FACTOR-LIKE 9, ARL9 (PTHR11711:SF15)	GTPase activity;protein binding	intracellular protein transport;vesicle-mediated transport;signal transduction;signal transduction		hydrolase
ADP-sugar pyrophosphatase;NUDT5	HUMAN|ENSEMBL=ENSG00000165609|UniProtKB=Q9UKK9	ADP-RIBOSE PYROPHOSPHATASE (PTHR11839:SF1)	pyrophosphatase activity	nucleobase, nucleoside, nucleotide and nucleic acid metabolic process		pyrophosphatase
Adrenocortical dysplasia protein homolog;ACD	HUMAN|ENSEMBL=ENSG00000102977|UniProtKB=Q96AP0	SUBFAMILY NOT NAMED (PTHR14487:SF0)
Adrenodoxin-like protein, mitochondrial;FDX1L	HUMAN|ENSEMBL=ENSG00000167807|UniProtKB=Q6P4F2	ADRENODOXIN (PTHR23426:SF1)	oxidoreductase activity	respiratory electron transport chain;ferredoxin metabolic process;vitamin metabolic process;lipid metabolic process;protein metabolic process		oxidase	Vitamin D metabolism and pathway->Ferredoxin;;
Adseverin;SCIN	HUMAN|ENSEMBL=ENSG00000006747|UniProtKB=Q9Y6U3	GELSOLIN (PTHR11977:SF14)	structural constituent of cytoskeleton;calcium ion binding;cytoskeletal protein binding	cellular component morphogenesis;cellular component morphogenesis;cellular component morphogenesis	actin cytoskeleton	non-motor actin binding protein	FAS signaling pathway->Gelsolin;;
Advanced glycosylation end product-specific receptor;AGER	HUMAN|ENSEMBL=ENSG00000206320|UniProtKB=Q15109
Advanced glycosylation end product-specific receptor;AGER	HUMAN|ENSEMBL=ENSG00000204305|UniProtKB=Q15109	SUBFAMILY NOT NAMED (PTHR11973:SF1)	receptor activity	immune system process;cell surface receptor linked signal transduction;cell adhesion;signal transduction;cell adhesion;ectoderm development;nervous system development		transmembrane receptor regulatory/adaptor protein
Advanced glycosylation end product-specific receptor;AGER	HUMAN|ENSEMBL=ENSG00000206253|UniProtKB=Q15109
AF4/FMR2 family member 1;AFF1	HUMAN|ENSEMBL=ENSG00000172493|UniProtKB=P51825	AF4/FMR2 FAMILY MEMBER 1 (PROTO-ONCOGENE AF4)(PROTEIN AF-4) (PTHR10528:SF6)	DNA binding;transcription factor activity	signal transduction;nucleobase, nucleoside, nucleotide and nucleic acid metabolic process;signal transduction		transcription factor
AF4/FMR2 family member 2;AFF2	HUMAN|ENSEMBL=ENSG00000155966|UniProtKB=P51816	AF4/FMR2 FAMILY MEMBER 2 (PTHR10528:SF2)	DNA binding;transcription factor activity	signal transduction;nucleobase, nucleoside, nucleotide and nucleic acid metabolic process;signal transduction		transcription factor
AF4/FMR2 family member 3;AFF3	HUMAN|ENSEMBL=ENSG00000144218|UniProtKB=P51826	AF4/FMR2 FAMILY MEMBER 3 (LYMPHOID NUCLEAR PROTEIN RELATED TO AF4)(PROTEIN LAF-4) (PTHR10528:SF3)	DNA binding;transcription factor activity	signal transduction;nucleobase, nucleoside, nucleotide and nucleic acid metabolic process;signal transduction		transcription factor
AF4/FMR2 family member 4;AFF4	HUMAN|ENSEMBL=ENSG00000072364|UniProtKB=Q9UHB7	AF4/FMR2 FAMILY MEMBER 1 (PROTO-ONCOGENE AF4)(PROTEIN AF-4) (PTHR10528:SF6)	DNA binding;transcription factor activity	signal transduction;nucleobase, nucleoside, nucleotide and nucleic acid metabolic process;signal transduction		transcription factor
Afadin- and alpha-actinin-binding protein;SSX2IP	HUMAN|ENSEMBL=ENSG00000117155|UniProtKB=Q9Y2D8	AFADIN- AND ALPHA-ACTININ-BINDING PROTEIN (ADIP) (PTHR21736:SF12)		cell adhesion;cell adhesion		cell adhesion molecule
Afadin;MLLT4	HUMAN|ENSEMBL=ENSG00000130396|UniProtKB=P55196	AFADIN (PTHR10398:SF0)	structural constituent of cytoskeleton;cytoskeletal protein binding	signal transduction;cell adhesion;signal transduction;cell adhesion;cellular component morphogenesis;cellular component morphogenesis;cellular component morphogenesis	actin cytoskeleton	non-motor actin binding protein	Alzheimer disease-presenilin pathway->Afadin;;
Afamin;AFM	HUMAN|ENSEMBL=ENSG00000079557|UniProtKB=P43652	ALPHA-ALBUMIN (PTHR11385:SF5)		transport		transfer/carrier protein
AFG3-like protein 2;AFG3L2	HUMAN|ENSEMBL=ENSG00000141385|UniProtKB=Q9Y4W6	MITOCHONDRIAL RESPIRATORY CHAIN COMPLEXES ASSEMBLY PROTEIN RCA1,AFG3(YEAST)-RELATED (PTHR23076:SF11)	peptidase activity	intracellular protein transport;protein metabolic process;organelle organization;mitochondrion organization		metalloprotease
Aflatoxin B1 aldehyde reductase member 2;AKR7A2	HUMAN|ENSEMBL=ENSG00000053371|UniProtKB=O43488	ALDO/KETO REDUCTASE (PTHR11732:SF9)	oxidoreductase activity;ion channel activity	metabolic process		reductase
Aftiphilin;AFTPH	HUMAN|ENSEMBL=ENSG00000119844|UniProtKB=Q6ULP2	SUBFAMILY NOT NAMED (PTHR16156:SF4)
Aggrecan core protein 2;ACAN	HUMAN|ENSEMBL=ENSG00000157766|UniProtKB=P16112	AGGRECAN CORE PROTEIN (CARTILAGE-SPECIFIC PROTEOGLYCAN CORE PROTEIN) (PTHR22804:SF4)		cell adhesion;cell adhesion;ectoderm development;mesoderm development;nervous system development	extracellular matrix	extracellular matrix glycoprotein
Agmatinase, mitochondrial;AGMAT	HUMAN|ENSEMBL=ENSG00000116771|UniProtKB=Q9BSE5	AGMATINASE (PTHR11358:SF3)	hydrolase activity	cellular amino acid and derivative metabolic process		hydrolase
Agouti-related protein;AGRP	HUMAN|ENSEMBL=ENSG00000159723|UniProtKB=O00253	AGOUTI-RELATED PROTEIN (PTHR16551:SF4)	receptor binding			signaling molecule
Agouti-signaling protein;ASIP	HUMAN|ENSEMBL=ENSG00000101440|UniProtKB=P42127	AGOUTI SIGNALING PROTEIN (PTHR16551:SF1)	receptor binding	signal transduction;cell-cell signaling;signal transduction;cell-cell signaling		signaling molecule
AH receptor-interacting protein;AIP	HUMAN|ENSEMBL=ENSG00000110711|UniProtKB=O00170	SUBFAMILY NOT NAMED (PTHR11242:SF0)		visual perception;sensory perception		chaperone
AIG2-like domain-containing protein 1;A2LD1	HUMAN|ENSEMBL=ENSG00000134864|UniProtKB=Q9BVM4	SUBFAMILY NOT NAMED (PTHR12510:SF2)		mesoderm development;heart development;muscle organ development
A-kinase anchor protein 11;AKAP11	HUMAN|ENSEMBL=ENSG00000023516|UniProtKB=Q9UKA4	A-KINASE ANCHOR PROTEIN 11 (PTHR10226:SF4)	protein binding;kinase regulator activity	intracellular protein transport;intracellular signaling cascade;signal transduction		kinase modulator
A-kinase anchor protein 12;AKAP12	HUMAN|ENSEMBL=ENSG00000131016|UniProtKB=Q02952	SUBFAMILY NOT NAMED (PTHR23209:SF5)
A-kinase anchor protein 13;AKAP13	HUMAN|ENSEMBL=ENSG00000170776|UniProtKB=Q12802	SUBFAMILY NOT NAMED (PTHR22825:SF0)	protein binding;small GTPase regulator activity;guanyl-nucleotide exchange factor activity	amino acid transport;intracellular protein transport;endocytosis;apoptosis;cell cycle;signal transduction;cell adhesion;cellular amino acid and derivative metabolic process;cell cycle;signal transduction;cell adhesion		guanyl-nucleotide exchange factor	Axon guidance mediated by semaphorins->Rho guanine nucleotide exchange factor;;Cytoskeletal regulation by Rho GTPase->Rho guanine nucleotide exchange factors;;Heterotrimeric G-protein signaling pathway-Gq alpha and Go alpha mediated pathway->Rho guanine nucleotide exchange factor;;;;
A-kinase anchor protein 14;AKAP14	HUMAN|ENSEMBL=ENSG00000186471|UniProtKB=Q86UN6
A-kinase anchor protein 2;AKAP2	HUMAN|ENSEMBL=ENSG00000157654|UniProtKB=Q9Y2D5	A-KINASE ANCHOR PROTEIN 2 (PTHR10498:SF4)		signal transduction;signal transduction
A-kinase anchor protein 3;AKAP3	HUMAN|ENSEMBL=ENSG00000111254|UniProtKB=O75969	A-KINASE ANCHOR PROTEIN 3 (PTHR10226:SF2)	protein binding;kinase regulator activity	intracellular protein transport;intracellular signaling cascade;signal transduction		kinase modulator
A-kinase anchor protein 4;AKAP4	HUMAN|ENSEMBL=ENSG00000147081|UniProtKB=Q5JQC9	A-KINASE ANCHOR PROTEIN 4 (PTHR10226:SF1)	protein binding;kinase regulator activity	intracellular protein transport;intracellular signaling cascade;signal transduction		kinase modulator
A-kinase anchor protein 5;AKAP5	HUMAN|ENSEMBL=ENSG00000179841|UniProtKB=P24588	SUBFAMILY NOT NAMED (PTHR15182:SF0)	protein binding;kinase activator activity;kinase regulator activity	intracellular protein transport;cell surface receptor linked signal transduction;signal transduction		kinase activator
A-kinase anchor protein 6;AKAP6	HUMAN|ENSEMBL=ENSG00000151320|UniProtKB=Q13023	SUBFAMILY NOT NAMED (PTHR14514:SF0)	protein binding;kinase activator activity;kinase regulator activity	intracellular protein transport;cell surface receptor linked signal transduction;signal transduction		kinase activator
A-kinase anchor protein 7 isoform gamma;AKAP7	HUMAN|ENSEMBL=ENSG00000118507|UniProtKB=Q9P0M2	SUBFAMILY NOT NAMED (PTHR15934:SF0)
A-kinase anchor protein 8;AKAP8	HUMAN|ENSEMBL=ENSG00000105127|UniProtKB=O43823	A-KINASE ANCHOR PROTEIN 8 (PTHR12190:SF4)		mitosis;mitosis;chromosome segregation
A-kinase anchor protein 8-like;AKAP8L	HUMAN|ENSEMBL=ENSG00000011243|UniProtKB=Q9ULX6	A-KINASE ANCHOR PROTEIN 8 (PTHR12190:SF4)		mitosis;mitosis;chromosome segregation
A-kinase anchor protein 9;AKAP9	HUMAN|ENSEMBL=ENSG00000127914|UniProtKB=Q99996	A-KINASE ANCHOR PROTEIN 9 (PTHR18932:SF2)	protein binding;kinase regulator activity	intracellular protein transport		kinase modulator
A-kinase anchor protein SPHKAP;SPHKAP	HUMAN|ENSEMBL=ENSG00000153820|UniProtKB=Q2M3C7	A-KINASE ANCHOR PROTEIN SPHKAP (PTHR10226:SF3)	protein binding;kinase regulator activity	intracellular protein transport;intracellular signaling cascade;signal transduction		kinase modulator
Akirin-1;AKIRIN1	HUMAN|ENSEMBL=ENSG00000174574|UniProtKB=Q9H9L7	UNCHARACTERIZED (PTHR13293:SF6)
Akirin-2;AKIRIN2	HUMAN|ENSEMBL=ENSG00000135334|UniProtKB=Q53H80	UNCHARACTERIZED (PTHR13293:SF6)
Aladin;AAAS	HUMAN|ENSEMBL=ENSG00000094914|UniProtKB=Q9NRG9	SUBFAMILY NOT NAMED (PTHR14494:SF0)		intracellular protein transport;nuclear transport
Alanine aminotransferase 1;GPT	HUMAN|ENSEMBL=ENSG00000167701|UniProtKB=P24298	ALANINE AMINOTRANSFERASE (PTHR11751:SF29)	transaminase activity;DNA binding;transcription factor activity	vitamin biosynthetic process;porphyrin metabolic process;nitrogen compound metabolic process;nucleobase, nucleoside, nucleotide and nucleic acid metabolic process;cellular amino acid and derivative metabolic process		transaminase
Alanine aminotransferase 2;GPT2	HUMAN|ENSEMBL=ENSG00000166123|UniProtKB=Q8TD30	ALANINE AMINOTRANSFERASE (PTHR11751:SF29)	transaminase activity;DNA binding;transcription factor activity	vitamin biosynthetic process;porphyrin metabolic process;nitrogen compound metabolic process;nucleobase, nucleoside, nucleotide and nucleic acid metabolic process;cellular amino acid and derivative metabolic process		transaminase
Alanine--glyoxylate aminotransferase 2, mitochondrial;AGXT2	HUMAN|ENSEMBL=ENSG00000113492|UniProtKB=Q9BYV1	ALANINE-GLYOXYLATE AMINOTRANSFERASE 2 (PTHR11986:SF23)	transaminase activity	visual perception;sensory perception;vitamin biosynthetic process;cellular amino acid and derivative metabolic process		transaminase	Pyruvate metabolism->Aminotransferase;;
Alanine--glyoxylate aminotransferase 2-like 1;AGXT2L1	HUMAN|ENSEMBL=ENSG00000164089|UniProtKB=Q8TBG4	ALANINE-GLYOXYLATE AMINOTRANSFERASE 2 (PTHR11986:SF23)	transaminase activity	visual perception;sensory perception;vitamin biosynthetic process;cellular amino acid and derivative metabolic process		transaminase	Pyruvate metabolism->Aminotransferase;;
Alanine--glyoxylate aminotransferase 2-like 2;AGXT2L2	HUMAN|ENSEMBL=ENSG00000175309|UniProtKB=Q8IUZ5	ALANINE-GLYOXYLATE AMINOTRANSFERASE 2 (PTHR11986:SF23)	transaminase activity	visual perception;sensory perception;vitamin biosynthetic process;cellular amino acid and derivative metabolic process		transaminase	Pyruvate metabolism->Aminotransferase;;
Alanyl-tRNA synthetase, cytoplasmic;AARS	HUMAN|ENSEMBL=ENSG00000090861|UniProtKB=P49588	SUBFAMILY NOT NAMED (PTHR11777:SF6)	catalytic activity;RNA binding	nucleobase, nucleoside, nucleotide and nucleic acid metabolic process		RNA binding protein
Alba-like protein C9orf23;C9orf23	HUMAN|ENSEMBL=ENSG00000164967|UniProtKB=Q8N5L8	SUBFAMILY NOT NAMED (PTHR13516:SF0)	hydrolase activity, acting on ester bonds;nucleic acid binding	nucleobase, nucleoside, nucleotide and nucleic acid metabolic process		nuclease
Alcohol dehydrogenase 4;ADH4	HUMAN|ENSEMBL=ENSG00000198099|UniProtKB=P08319	ALCOHOL DEHYDROGENASE (PTHR11695:SF4)	oxidoreductase activity	apoptosis;carbohydrate metabolic process		dehydrogenase
Alcohol dehydrogenase class 4 mu/sigma chain;ADH7	HUMAN|ENSEMBL=ENSG00000196344|UniProtKB=P40394	ALCOHOL DEHYDROGENASE (PTHR11695:SF4)	oxidoreductase activity	apoptosis;carbohydrate metabolic process		dehydrogenase
Alcohol dehydrogenase class-3;ADH5	HUMAN|ENSEMBL=ENSG00000197894|UniProtKB=P11766	ALCOHOL DEHYDROGENASE (PTHR11695:SF4)	oxidoreductase activity	apoptosis;carbohydrate metabolic process		dehydrogenase
Aldehyde dehydrogenase family 1 member A3;ALDH1A3	HUMAN|ENSEMBL=ENSG00000184254|UniProtKB=P47895	ALDEHYDE DEHYDROGENASE (PTHR11699:SF46)	oxidoreductase activity	carbohydrate metabolic process;nucleobase, nucleoside, nucleotide and nucleic acid metabolic process;cellular amino acid and derivative metabolic process		dehydrogenase	5-Hydroxytryptamine degredation->Aldehyde Dehydrogenase;;Phenylethylamine degradation->Phenylacetaldehyde dehydrogenase;;;
Aldehyde dehydrogenase family 16 member A1;ALDH16A1	HUMAN|ENSEMBL=ENSG00000161618|UniProtKB=Q8IZ83	ALDEHYDE DEHYDROGENASE (PTHR11699:SF21)	oxidoreductase activity	carbohydrate metabolic process;nucleobase, nucleoside, nucleotide and nucleic acid metabolic process;cellular amino acid and derivative metabolic process		dehydrogenase	5-Hydroxytryptamine degredation->Aldehyde Dehydrogenase;;
Aldehyde dehydrogenase family 3 member B2;ALDH3B2	HUMAN|ENSEMBL=ENSG00000132746|UniProtKB=P48448	ALDEHYDE DEHYDROGENASE (PTHR11699:SF15)	oxidoreductase activity	carbohydrate metabolic process;nucleobase, nucleoside, nucleotide and nucleic acid metabolic process;cellular amino acid and derivative metabolic process		dehydrogenase	5-Hydroxytryptamine degredation->Aldehyde Dehydrogenase;;
Aldehyde dehydrogenase X, mitochondrial;ALDH1B1	HUMAN|ENSEMBL=ENSG00000137124|UniProtKB=P30837	ALDEHYDE DEHYDROGENASE (PTHR11699:SF46)	oxidoreductase activity	carbohydrate metabolic process;nucleobase, nucleoside, nucleotide and nucleic acid metabolic process;cellular amino acid and derivative metabolic process		dehydrogenase	5-Hydroxytryptamine degredation->Aldehyde Dehydrogenase;;Phenylethylamine degradation->Phenylacetaldehyde dehydrogenase;;;
Aldehyde dehydrogenase, dimeric NADP-preferring;ALDH3A1	HUMAN|ENSEMBL=ENSG00000108602|UniProtKB=P30838	ALDEHYDE DEHYDROGENASE (PTHR11699:SF15)	oxidoreductase activity	carbohydrate metabolic process;nucleobase, nucleoside, nucleotide and nucleic acid metabolic process;cellular amino acid and derivative metabolic process		dehydrogenase	5-Hydroxytryptamine degredation->Aldehyde Dehydrogenase;;
Aldehyde dehydrogenase, mitochondrial;ALDH2	HUMAN|ENSEMBL=ENSG00000111275|UniProtKB=P05091	ALDEHYDE DEHYDROGENASE (PTHR11699:SF46)	oxidoreductase activity	carbohydrate metabolic process;nucleobase, nucleoside, nucleotide and nucleic acid metabolic process;cellular amino acid and derivative metabolic process		dehydrogenase	5-Hydroxytryptamine degredation->Aldehyde Dehydrogenase;;Phenylethylamine degradation->Phenylacetaldehyde dehydrogenase;;;
Aldehyde oxidase;AOX1	HUMAN|ENSEMBL=ENSG00000138356|UniProtKB=Q06278	ALDEHYDE OXIDASE 2 (PTHR11908:SF10)	oxidoreductase activity	respiratory electron transport chain;nucleobase, nucleoside, nucleotide and nucleic acid metabolic process		dehydrogenase	Adenine and hypoxanthine salvage pathway->Xanthine dehydrogenase;;
Aldo-keto reductase family 1 member C1;AKR1C1	HUMAN|ENSEMBL=ENSG00000187134|UniProtKB=Q04828	ALDO-KETO REDUCTASE (PTHR11732:SF34)	oxidoreductase activity;ion channel activity	metabolic process		reductase
Aldo-keto reductase family 1 member C-like protein 1;AKR1CL1	HUMAN|ENSEMBL=ENSG00000196326|UniProtKB=Q5T2L2	ALDO-KETO REDUCTASE (PTHR11732:SF34)	oxidoreductase activity;ion channel activity	metabolic process		reductase
Aldose 1-epimerase;GALM	HUMAN|ENSEMBL=ENSG00000143891|UniProtKB=Q96C23	ALDOSE 1-EPIMERASE (PTHR10091:SF0)	racemase and epimerase activity	carbohydrate metabolic process		epimerase/racemase
Aldose reductase;AKR1B1	HUMAN|ENSEMBL=ENSG00000085662|UniProtKB=P15121	ALDO-KETO REDUCTASE (PTHR11732:SF34)	oxidoreductase activity;ion channel activity	metabolic process		reductase
ALK tyrosine kinase receptor;ALK	HUMAN|ENSEMBL=ENSG00000171094|UniProtKB=Q9UM73	SUBFAMILY NOT NAMED (PTHR24416:SF246)	kinase activity;transmembrane receptor protein tyrosine kinase activity;transmembrane receptor protein kinase activity;receptor binding	female gamete generation;immune system process;negative regulation of apoptosis;cell cycle;cell surface receptor linked signal transduction;intracellular signaling cascade;cell-cell signaling;cell-cell adhesion;protein metabolic process;cell motion;cell cycle;signal transduction;cell-cell signaling;cell-cell adhesion;ectoderm development;mesoderm development;embryonic development;nervous system d…		protein kinase
Alkaline phosphatase, placental type;ALPP	HUMAN|ENSEMBL=ENSG00000163283|UniProtKB=P05187	INTESTINAL ALKALINE PHOSPHATASE (PTHR11596:SF14)	hydrolase activity, acting on ester bonds;phosphatase activity	mesoderm development;skeletal system development		nucleotide phosphatase
Alkylated DNA repair protein alkB homolog 1;ALKBH1	HUMAN|ENSEMBL=ENSG00000100601|UniProtKB=Q13686	SUBFAMILY NOT NAMED (PTHR16557:SF0)		nucleobase, nucleoside, nucleotide and nucleic acid metabolic process
Alkylated DNA repair protein alkB homolog 4;ALKBH4	HUMAN|ENSEMBL=ENSG00000160993|UniProtKB=Q9NXW9	SUBFAMILY NOT NAMED (PTHR12463:SF0)
Alkylated DNA repair protein alkB homolog 7;ALKBH7	HUMAN|ENSEMBL=ENSG00000125652|UniProtKB=Q9BT30	SUBFAMILY NOT NAMED (PTHR21052:SF0)
Alkyldihydroxyacetonephosphate synthase, peroxisomal;AGPS	HUMAN|ENSEMBL=ENSG00000018510|UniProtKB=O00116	ALKYLDIHYDROXYACETONEPHOSPHATE SYNTHASE (PTHR11748:SF3)	oxidoreductase activity;transferase activity	respiratory electron transport chain;carbohydrate metabolic process;lipid metabolic process		transferase
Allograft inflammatory factor 1;AIF1	HUMAN|ENSEMBL=ENSG00000204472|UniProtKB=P55008	ALLOGRAFT INFLAMMATORY FACTOR 1 (PTHR10356:SF1)	calcium ion binding;calmodulin binding;calcium-dependent phospholipid binding	immune system process;cell cycle;cell cycle;response to stress		annexin
Allograft inflammatory factor 1;AIF1	HUMAN|ENSEMBL=ENSG00000206319|UniProtKB=P55008
Allograft inflammatory factor 1;AIF1	HUMAN|ENSEMBL=ENSG00000206428|UniProtKB=P55008
All-trans-retinol 13,14-reductase;RETSAT	HUMAN|ENSEMBL=ENSG00000042445|UniProtKB=Q6NUM9	ALL-TRANS-RETINOL 13,14-REDUCTASE (PTHR10668:SF5)	oxidoreductase activity	metabolic process		dehydrogenase
Alpha-(1,3)-fucosyltransferase 11;FUT11	HUMAN|ENSEMBL=ENSG00000196968|UniProtKB=Q495W5	FUCOSYLTRANSFERASE 11 (FUT11) (PTHR11929:SF3)	transferase activity, transferring glycosyl groups	immune system process;protein metabolic process		glycosyltransferase
Alpha-(1,3)-fucosyltransferase;FUT4	HUMAN|ENSEMBL=ENSG00000196371|UniProtKB=P22083	ALPHA-(1,3)-FUCOSYLTRANSFERASE 4 (PTHR11929:SF9)	transferase activity, transferring glycosyl groups	immune system process;protein metabolic process		glycosyltransferase
Alpha-(1,3)-fucosyltransferase;FUT9	HUMAN|ENSEMBL=ENSG00000172461|UniProtKB=Q9Y231	ALPHA-(1,3)FUCOSYLTRANSFERASE 9 (PTHR11929:SF10)	transferase activity, transferring glycosyl groups	immune system process;protein metabolic process		glycosyltransferase
Alpha-(1,6)-fucosyltransferase;FUT8	HUMAN|ENSEMBL=ENSG00000033170|UniProtKB=Q9BYC5	SUBFAMILY NOT NAMED (PTHR13132:SF2)	transferase activity, transferring glycosyl groups	protein metabolic process		glycosyltransferase	Notch signaling pathway->Neurotic;;
Alpha-1,2-glucosyltransferase ALG10-A;ALG10	HUMAN|ENSEMBL=ENSG00000139133|UniProtKB=Q5BKT4	POTASSIUM CHANNEL REGULATOR 1 (PTHR12989:SF10)		ion transport
Alpha-1,3-mannosyl-glycoprotein 2-beta-N-acetylglucosaminyltransferase;MGAT1	HUMAN|ENSEMBL=ENSG00000131446|UniProtKB=P26572	ALPHA-1,3-MANNOSYL-GLYCOPROTEIN 2-BETA-N-ACETYLGLUCOSAMINYLTRANSFERASE (PTHR10468:SF0)	transferase activity, transferring glycosyl groups	protein metabolic process		glycosyltransferase
Alpha-1,3-mannosyl-glycoprotein 4-beta-N-acetylglucosaminyltransferase A soluble form;MGAT4A	HUMAN|ENSEMBL=ENSG00000071073|UniProtKB=Q9UM21	SUBFAMILY NOT NAMED (PTHR12062:SF0)	transferase activity, transferring glycosyl groups	protein metabolic process		glycosyltransferase
Alpha-1,3-mannosyl-glycoprotein 4-beta-N-acetylglucosaminyltransferase B;MGAT4B	HUMAN|ENSEMBL=ENSG00000161013|UniProtKB=Q9UQ53	SUBFAMILY NOT NAMED (PTHR12062:SF0)	transferase activity, transferring glycosyl groups	protein metabolic process		glycosyltransferase
Alpha-1,3-mannosyl-glycoprotein 4-beta-N-acetylglucosaminyltransferase C;MGAT4C	HUMAN|ENSEMBL=ENSG00000182050|UniProtKB=Q9UBM8	SUBFAMILY NOT NAMED (PTHR12062:SF0)	transferase activity, transferring glycosyl groups	protein metabolic process		glycosyltransferase
Alpha-1,3-mannosyltransferase ALG2;ALG2	HUMAN|ENSEMBL=ENSG00000119523|UniProtKB=Q9H553	ALPHA-1,3-MANNOSYLTRANSFERASE (PTHR12526:SF22)	transferase activity, transferring glycosyl groups;nucleotidyltransferase activity;hydrolase activity, acting on ester bonds;phosphatase activity	carbohydrate metabolic process		glycosyltransferase
Alpha-1,6-mannosyl-glycoprotein 2-beta-N-acetylglucosaminyltransferase;MGAT2	HUMAN|ENSEMBL=ENSG00000168282|UniProtKB=Q10469	SUBFAMILY NOT NAMED (PTHR12871:SF0)	transferase activity, transferring glycosyl groups	carbohydrate metabolic process;protein metabolic process		glycosyltransferase
Alpha-1,6-mannosylglycoprotein 6-beta-N-acetylglucosaminyltransferase A;MGAT5	HUMAN|ENSEMBL=ENSG00000152127|UniProtKB=Q09328	SUBFAMILY NOT NAMED (PTHR15075:SF0)	transferase activity, transferring glycosyl groups	protein metabolic process		glycosyltransferase
Alpha-1,6-mannosylglycoprotein 6-beta-N-acetylglucosaminyltransferase B;MGAT5B	HUMAN|ENSEMBL=ENSG00000167889|UniProtKB=Q3V5L5	SUBFAMILY NOT NAMED (PTHR15075:SF0)	transferase activity, transferring glycosyl groups	protein metabolic process		glycosyltransferase
Alpha-1A adrenergic receptor;ADRA1A	HUMAN|ENSEMBL=ENSG00000120907|UniProtKB=P35348	SUBFAMILY NOT NAMED (PTHR24248:SF89)	G-protein coupled receptor activity	muscle contraction;blood circulation;neurological system process;apoptosis;cell surface receptor linked signal transduction;cell motion;signal transduction		G-protein coupled receptor	Heterotrimeric G-protein signaling pathway-Gi alpha and Gs alpha mediated pathway->Gi protein coupled receptor;;Alpha adrenergic receptor signaling pathway->Alpha1A/1B/1C;;;
Alpha-1-acid glycoprotein 1;ORM1	HUMAN|ENSEMBL=ENSG00000187681|UniProtKB=P02763	SUBFAMILY NOT NAMED (PTHR11967:SF0)		immune system process
Alpha-1-antichymotrypsin His-Pro-less;SERPINA3	HUMAN|ENSEMBL=ENSG00000196136|UniProtKB=P01011	SERINE PROTEASE INHIBITOR, SERPIN 3A (PTHR11461:SF44)	protein binding;peptidase inhibitor activity	protein metabolic process		serine protease inhibitor
Alpha-1-antitrypsin;SERPINA1	HUMAN|ENSEMBL=ENSG00000197249|UniProtKB=P01009	ALPHA-1-ANTITRYPSIN (PTHR11461:SF36)	protein binding;peptidase inhibitor activity	protein metabolic process		serine protease inhibitor	Blood coagulation->alpha1-antitrypsin;;
Alpha-1B adrenergic receptor;ADRA1B	HUMAN|ENSEMBL=ENSG00000170214|UniProtKB=P35368	SUBFAMILY NOT NAMED (PTHR24248:SF87)	G-protein coupled receptor activity	muscle contraction;blood circulation;neurological system process;apoptosis;cell surface receptor linked signal transduction;cell motion;signal transduction		G-protein coupled receptor	Heterotrimeric G-protein signaling pathway-Gi alpha and Gs alpha mediated pathway->Gi protein coupled receptor;;Alpha adrenergic receptor signaling pathway->Alpha1A/1B/1C;;;
Alpha-1B-glycoprotein;A1BG	HUMAN|ENSEMBL=ENSG00000121410|UniProtKB=P04217	ALPHA-1B-GLYCOPROTEIN PRECURSOR (ALPHA-1-B GLYCOPROTEIN) (PTHR11738:SF3)	receptor activity	natural killer cell activation;cell surface receptor linked signal transduction;cell-cell signaling;signal transduction;cell-cell signaling;response to stimulus		immunoglobulin receptor superfamily
Alpha-1D adrenergic receptor;ADRA1D	HUMAN|ENSEMBL=ENSG00000171873|UniProtKB=P25100	SUBFAMILY NOT NAMED (PTHR24248:SF88)	G-protein coupled receptor activity	muscle contraction;blood circulation;neurological system process;apoptosis;cell surface receptor linked signal transduction;cell motion;signal transduction		G-protein coupled receptor	Heterotrimeric G-protein signaling pathway-Gi alpha and Gs alpha mediated pathway->Gi protein coupled receptor;;Alpha adrenergic receptor signaling pathway->Alpha1A/1B/1C;;;
Alpha-1-syntrophin;SNTA1	HUMAN|ENSEMBL=ENSG00000101400|UniProtKB=Q13424	ALPHA 1 SYNTROPHIN (PTHR10554:SF6)	structural constituent of cytoskeleton;cytoskeletal protein binding	neurological system process;cell surface receptor linked signal transduction;intracellular signaling cascade;synaptic transmission;signal transduction;cell-cell signaling	actin cytoskeleton	non-motor actin binding protein
Alpha-2,8-sialyltransferase 8B;ST8SIA2	HUMAN|ENSEMBL=ENSG00000140557|UniProtKB=Q92186	ALPHA-2,8-SIALYLTRANSFERASE 8B (ST8SIA II) (PTHR11987:SF1)	transferase activity, transferring glycosyl groups	carbohydrate metabolic process;lipid metabolic process;protein metabolic process		glycosyltransferase
Alpha-2,8-sialyltransferase 8F;ST8SIA6	HUMAN|ENSEMBL=ENSG00000148488|UniProtKB=P61647	ALPHA-2,8-SIALYLTRANSFERASE 8F (ST8SIA VI) (PTHR11987:SF5)	transferase activity, transferring glycosyl groups	carbohydrate metabolic process;lipid metabolic process;protein metabolic process		glycosyltransferase
Alpha-2A adrenergic receptor;ADRA2A	HUMAN|ENSEMBL=ENSG00000150594|UniProtKB=P08913	SUBFAMILY NOT NAMED (PTHR24248:SF56)	G-protein coupled receptor activity	cell surface receptor linked signal transduction;signal transduction		G-protein coupled receptor	Heterotrimeric G-protein signaling pathway-Gi alpha and Gs alpha mediated pathway->Gi protein coupled receptor;;Alpha adrenergic receptor signaling pathway->Alpha1A/1B/1C;;;
Alpha-2-antiplasmin;SERPINF2	HUMAN|ENSEMBL=ENSG00000167711|UniProtKB=P08697	ALPHA-2-ANTIPLASMIN (PTHR11461:SF20)	protein binding;peptidase inhibitor activity	protein metabolic process		serine protease inhibitor	Blood coagulation->alpha2-antiplasmin;;Plasminogen activating cascade->alpha2 antiplasmin;;;
Alpha-2B adrenergic receptor;ADRA2B	HUMAN|ENSEMBL=ENSG00000181210|UniProtKB=P18089	SUBFAMILY NOT NAMED (PTHR24248:SF56)	G-protein coupled receptor activity	cell surface receptor linked signal transduction;signal transduction		G-protein coupled receptor	Heterotrimeric G-protein signaling pathway-Gi alpha and Gs alpha mediated pathway->Gi protein coupled receptor;;Alpha adrenergic receptor signaling pathway->Alpha1A/1B/1C;;;
Alpha-2C adrenergic receptor;ADRA2C	HUMAN|ENSEMBL=ENSG00000184160|UniProtKB=P18825	SUBFAMILY NOT NAMED (PTHR24248:SF56)	G-protein coupled receptor activity	cell surface receptor linked signal transduction;signal transduction		G-protein coupled receptor	Heterotrimeric G-protein signaling pathway-Gi alpha and Gs alpha mediated pathway->Gi protein coupled receptor;;Alpha adrenergic receptor signaling pathway->Alpha1A/1B/1C;;;
Alpha-2-macroglobulin receptor-associated protein;LRPAP1	HUMAN|ENSEMBL=ENSG00000163956|UniProtKB=P30533	SUBFAMILY NOT NAMED (PTHR16560:SF0)	lipid transporter activity	transport;protein metabolic process		apolipoprotein
Alpha-2-macroglobulin;A2M	HUMAN|ENSEMBL=ENSG00000175899|UniProtKB=P01023	ALPHA-MACROGLOBULIN (PTHR11412:SF36)	receptor binding;peptidase inhibitor activity	complement activation;signal transduction;cell-cell signaling;protein metabolic process;signal transduction;cell-cell signaling;response to stimulus		cytokine	Blood coagulation->alpha-2-macroglobulin;;
Alpha-2-macroglobulin-like protein 1;A2ML1	HUMAN|ENSEMBL=ENSG00000166535|UniProtKB=A8K2U0	ALPHA-MACROGLOBULIN (PTHR11412:SF36)	receptor binding;peptidase inhibitor activity	complement activation;signal transduction;cell-cell signaling;protein metabolic process;signal transduction;cell-cell signaling;response to stimulus		cytokine	Blood coagulation->alpha-2-macroglobulin;;
Alpha-actinin-1;ACTN1	HUMAN|ENSEMBL=ENSG00000072110|UniProtKB=P12814	No Panther Hit
Alpha-actinin-2;ACTN2	HUMAN|ENSEMBL=ENSG00000077522|UniProtKB=P35609	No Panther Hit
Alpha-actinin-3;ACTN3	HUMAN|ENSEMBL=ENSG00000204633|UniProtKB=Q08043	No Panther Hit
Alpha-actinin-4;ACTN4	HUMAN|ENSEMBL=ENSG00000130402|UniProtKB=O43707	No Panther Hit
Alpha-adducin;ADD1	HUMAN|ENSEMBL=ENSG00000087274|UniProtKB=P35611	ALPHA ADDUCIN (PTHR10672:SF4)	structural constituent of cytoskeleton;cytoskeletal protein binding	protein metabolic process	actin cytoskeleton	non-motor actin binding protein
Alpha-aminoadipic semialdehyde dehydrogenase;ALDH7A1	HUMAN|ENSEMBL=ENSG00000164904|UniProtKB=P49419	ALDEHYDE DEHYDROGENASE 7 (PTHR11699:SF26)	oxidoreductase activity	carbohydrate metabolic process;nucleobase, nucleoside, nucleotide and nucleic acid metabolic process;cellular amino acid and derivative metabolic process		dehydrogenase	5-Hydroxytryptamine degredation->Aldehyde Dehydrogenase;;
Alpha-catulin;CTNNAL1	HUMAN|ENSEMBL=ENSG00000119326|UniProtKB=Q9UBT7	ALPHA CATULIN (PTHR18914:SF8)	structural constituent of cytoskeleton;cytoskeletal protein binding	intracellular signaling cascade;cell adhesion;cell motion;signal transduction;cell adhesion;cellular component morphogenesis;cellular component morphogenesis;cellular component morphogenesis	actin cytoskeleton	non-motor actin binding protein	Wnt signaling pathway->alpha-Catenin;;
Alpha-centractin;ACTR1A	HUMAN|ENSEMBL=ENSG00000138107|UniProtKB=P61163	ACTIN-RELATED PROTEIN (PTHR11937:SF46)	structural constituent of cytoskeleton	intracellular protein transport;exocytosis;endocytosis;mitosis;cytokinesis;mitosis;cellular component morphogenesis;cellular component morphogenesis;cellular component morphogenesis	actin cytoskeleton	actin and actin related protein	Nicotinic acetylcholine receptor signaling pathway->Actin;;
Alpha-crystallin B chain;CRYAB	HUMAN|ENSEMBL=ENSG00000109846|UniProtKB=P02511	ALPHA CRYSTALLIN B CHAIN (PTHR11527:SF37)	structural molecule activity	immune system process;muscle contraction;visual perception;sensory perception;protein metabolic process;response to stress		structural protein	Angiogenesis->Heat-Shock Protein 27;;VEGF signaling pathway->Heat-Shock Protein 27;;;
Alpha-endosulfine;ENSA	HUMAN|ENSEMBL=ENSG00000143420|UniProtKB=O43768	ALPHA-ENDOSULFINE (PTHR10358:SF5)
Alpha-enolase;ENO1	HUMAN|ENSEMBL=ENSG00000074800|UniProtKB=P06733	SUBFAMILY NOT NAMED (PTHR11902:SF0)	lyase activity	carbohydrate metabolic process		lyase	Glycolysis->Enolase;;
Alpha-fetoprotein;AFP	HUMAN|ENSEMBL=ENSG00000081051|UniProtKB=P02771	ALPHA-FETOPROTEIN (PTHR11385:SF7)		transport;mesoderm development		transfer/carrier protein
Alpha-internexin;INA	HUMAN|ENSEMBL=ENSG00000148798|UniProtKB=Q16352	ALPHA-INTERNEXIN (ALPHA-INX) (PTHR23239:SF24)	structural constituent of cytoskeleton	cellular component morphogenesis;cellular component morphogenesis;ectoderm development;cellular component morphogenesis	intermediate filament cytoskeleton	structural protein
Alpha-ketoglutarate-dependent dioxygenase alkB homolog 2;ALKBH2	HUMAN|ENSEMBL=ENSG00000189046|UniProtKB=Q6NS38
Alpha-lactalbumin;LALBA	HUMAN|ENSEMBL=ENSG00000167531|UniProtKB=P00709	ALPHA-LACTALBUMIN (PTHR11407:SF5)	hydrolase activity	immune system process;induction of apoptosis;carbohydrate metabolic process;response to stress		hydrolase
Alpha-mannosidase 2;MAN2A1	HUMAN|ENSEMBL=ENSG00000112893|UniProtKB=Q16706	MANNOSIDASE ALPHA CLASS 2A (PTHR11607:SF4)	hydrolase activity, hydrolyzing N-glycosyl compounds	carbohydrate metabolic process;protein metabolic process		glycosidase
Alpha-mannosidase 2C1;MAN2C1	HUMAN|ENSEMBL=ENSG00000140400|UniProtKB=Q9NTJ4	ALPHA-MANNOSIDASE 2C1 (ALPHA-D-MANNOSIDE MANNOHYDROLASE) (PTHR11607:SF2)	hydrolase activity, hydrolyzing N-glycosyl compounds	carbohydrate metabolic process;protein metabolic process		glycosidase
Alpha-mannosidase 2x;MAN2A2	HUMAN|ENSEMBL=ENSG00000196547|UniProtKB=P49641	MANNOSIDASE ALPHA CLASS 2A (PTHR11607:SF4)	hydrolase activity, hydrolyzing N-glycosyl compounds	carbohydrate metabolic process;protein metabolic process		glycosidase
Alpha-methylacyl-CoA racemase;AMACR	HUMAN|ENSEMBL=ENSG00000082196|UniProtKB=Q9UHK6	SUBFAMILY NOT NAMED (PTHR11837:SF0)	racemase and epimerase activity	lipid metabolic process		epimerase/racemase	Carnitine and CoA metabolism->L-carnitine dehydratase;;Carnitine metabolism->Carnitine dehydratase;;;
Alpha-N-acetylgalactosaminidase;NAGA	HUMAN|ENSEMBL=ENSG00000198951|UniProtKB=P17050	SUBFAMILY NOT NAMED (PTHR11452:SF0)	hydrolase activity, hydrolyzing O-glycosyl compounds	signal transduction;porphyrin metabolic process;carbohydrate metabolic process;protein metabolic process;signal transduction		galactosidase
Alpha-N-acetylgalactosaminide alpha-2,6-sialyltransferase 1;ST6GALNAC1	HUMAN|ENSEMBL=ENSG00000070526|UniProtKB=Q9NSC7	ALPHA-N-ACETYLGALACTOSAMINIDE ALPHA-2,6-SIALYLTRANSFERASE (GALNAC ALPHA-2,6-SIALYLTRANSFERASE I) (PTHR13713:SF1)	transferase activity, transferring glycosyl groups	carbohydrate metabolic process;lipid metabolic process;protein metabolic process		glycosyltransferase
Alpha-N-acetylgalactosaminide alpha-2,6-sialyltransferase 2;ST6GALNAC2	HUMAN|ENSEMBL=ENSG00000070731|UniProtKB=Q9UJ37	ALPHA-N-ACETYLGALACTOSAMINIDE ALPHA-2,6-SIALYLTRANSFERASE II (GAL-BETA-1,3-GALNAC ALPHA-2,6-SIALYLTRANSFERASE) (PTHR13713:SF2)	transferase activity, transferring glycosyl groups	carbohydrate metabolic process;lipid metabolic process;protein metabolic process		glycosyltransferase
Alpha-N-acetylgalactosaminide alpha-2,6-sialyltransferase 6;ST6GALNAC6	HUMAN|ENSEMBL=ENSG00000160408|UniProtKB=Q969X2	SUBFAMILY NOT NAMED (PTHR13713:SF12)	transferase activity, transferring glycosyl groups	carbohydrate metabolic process;lipid metabolic process;protein metabolic process		glycosyltransferase
Alpha-N-acetylglucosaminidase 77 kDa form;NAGLU	HUMAN|ENSEMBL=ENSG00000108784|UniProtKB=P54802	SUBFAMILY NOT NAMED (PTHR12872:SF0)	oxidoreductase activity;hydrolase activity, hydrolyzing N-glycosyl compounds	carbohydrate metabolic process;protein metabolic process		oxidoreductase
Alpha-N-acetylneuraminide alpha-2,8-sialyltransferase;ST8SIA1	HUMAN|ENSEMBL=ENSG00000111728|UniProtKB=Q92185	ALPHA-N-ACETYLNEURAMINIDE ALPHA-2,8-SIALYLTRANSFERASE (ALPHA-2,8- SIALYLTRANSFERASE 8A) (ST8SIA I) (PTHR11987:SF3)	transferase activity, transferring glycosyl groups	carbohydrate metabolic process;lipid metabolic process;protein metabolic process		glycosyltransferase
Alpha-N-acetyl-neuraminyl-2,3-beta-galactosyl-1,3-N-acetyl-galactosaminide alpha-2,6-sialyltransferase;ST6GALNAC4	HUMAN|ENSEMBL=ENSG00000136840|UniProtKB=Q9H4F1	SUBFAMILY NOT NAMED (PTHR13713:SF10)	transferase activity, transferring glycosyl groups	carbohydrate metabolic process;lipid metabolic process;protein metabolic process		glycosyltransferase
Alpha-protein kinase 1;ALPK1	HUMAN|ENSEMBL=ENSG00000073331|UniProtKB=Q96QP1	ELONGATION FACTOR-2 KINASE (PTHR14187:SF2)	kinase activity	intracellular signaling cascade;protein metabolic process;signal transduction		protein kinase	Oxidative stress response->elongation factor 2 kinase;;
Alpha-protein kinase 2;ALPK2	HUMAN|ENSEMBL=ENSG00000198796|UniProtKB=Q86TB3	ALPHA KINASE (PTHR14187:SF3)	kinase activity	intracellular signaling cascade;protein metabolic process;signal transduction		protein kinase
Alpha-protein kinase 3;ALPK3	HUMAN|ENSEMBL=ENSG00000136383|UniProtKB=Q96L96	No Panther Hit
Alpha-sarcoglycan;SGCA	HUMAN|ENSEMBL=ENSG00000108823|UniProtKB=Q16586	ALPHA-SARCOGLYCAN (PTHR10132:SF1)	calcium ion binding	intracellular signaling cascade;signal transduction		calcium-binding protein
Alpha-soluble NSF attachment protein;NAPA	HUMAN|ENSEMBL=ENSG00000105402|UniProtKB=P54920	ALPHA-SOLUBLE NSF ATTACHMENT PROTEIN (SNAP-ALPHA) (PTHR13768:SF8)		intracellular protein transport		membrane traffic protein
Alpha-synuclein;SNCA	HUMAN|ENSEMBL=ENSG00000145335|UniProtKB=P37840	ALPHA-SYNUCLEIN (PTHR13820:SF5)	structural constituent of cytoskeleton;receptor binding	neurotransmitter secretion;intracellular protein transport;exocytosis;apoptosis;intracellular signaling cascade;synaptic transmission;signal transduction;cell-cell signaling	cytoskeleton	signaling molecule	Parkinson disease->alpha-Synuclein;;
Alpha-taxilin;TXLNA	HUMAN|ENSEMBL=ENSG00000084652|UniProtKB=P40222	ALPHA-TAXILIN (PTHR16127:SF12)		immune system process;intracellular protein transport;vesicle-mediated transport;defense response to bacterium		antibacterial response protein
Alpha-tectorin;TECTA	HUMAN|ENSEMBL=ENSG00000109927|UniProtKB=O75443	TECTORIN ALPHA (PTHR11339:SF32)	receptor binding	fertilization;immune system process;sensory perception;cell adhesion;cell adhesion;cellular component morphogenesis;cellular component morphogenesis;dorsal/ventral axis specification;cellular component morphogenesis;blood coagulation	extracellular matrix	signaling molecule
Alpha-tocopherol transfer protein;TTPA	HUMAN|ENSEMBL=ENSG00000137561|UniProtKB=P49638	ALPHA-TOCOPHEROL TRANSFER PROTEIN (ALPHA-TTP) (PTHR23324:SF12)	transmembrane transporter activity	intracellular protein transport;lipid metabolic process		transporter
Alpha-tocopherol transfer protein-like;TTPAL	HUMAN|ENSEMBL=ENSG00000124120|UniProtKB=Q9BTX7	ALPHA-TOCOPHEROL TRANSFER PROTEIN-LIKE (PTHR10174:SF19)	oxidoreductase activity	cellular amino acid and derivative metabolic process		dehydrogenase
Alpha-type platelet-derived growth factor receptor;PDGFRA	HUMAN|ENSEMBL=ENSG00000134853|UniProtKB=P16234	SUBFAMILY NOT NAMED (PTHR24416:SF207)	kinase activity;transmembrane receptor protein tyrosine kinase activity;transmembrane receptor protein kinase activity;receptor binding	female gamete generation;immune system process;negative regulation of apoptosis;cell cycle;cell surface receptor linked signal transduction;intracellular signaling cascade;cell-cell signaling;cell-cell adhesion;protein metabolic process;cell motion;cell cycle;signal transduction;cell-cell signaling;cell-cell adhesion;ectoderm development;mesoderm development;embryonic development;angiogenesis;ner…		protein kinase	Angiogenesis->Platelet-Derived Growth Factor Receptor;;
Alsin;ALS2	HUMAN|ENSEMBL=ENSG00000003393|UniProtKB=Q96Q42	ALSIN (AMYOTROPHIC LATERAL SCLEROSIS PROTEIN 2) (PTHR22870:SF9)	ligase activity;nucleic acid binding;chromatin binding;protein binding;small GTPase regulator activity;guanyl-nucleotide exchange factor activity	visual perception;sensory perception;intracellular protein transport;nucleobase, nucleoside, nucleotide and nucleic acid transport;mitosis;intracellular signaling cascade;nucleobase, nucleoside, nucleotide and nucleic acid metabolic process;protein metabolic process;mitosis;chromosome segregation;signal transduction		chromatin/chromatin-binding protein
Alstrom syndrome protein 1;ALMS1	HUMAN|ENSEMBL=ENSG00000116127|UniProtKB=Q8TCU4	ALMSTROM SYNDROME 1 PROTEIN/ALMS1 (PTHR21553:SF7)		intracellular protein transport;metabolic process;ectoderm development;nervous system development
ALX homeobox protein 1;ALX1	HUMAN|ENSEMBL=ENSG00000180318|UniProtKB=Q15699	SUBFAMILY NOT NAMED (PTHR24329:SF96)	DNA binding;transcription factor activity	nucleobase, nucleoside, nucleotide and nucleic acid metabolic process;segment specification;ectoderm development;gut mesoderm development;embryonic development;skeletal system development;nervous system development;heart development;muscle organ development		homeobox transcription factor
Ameloblastin;AMBN	HUMAN|ENSEMBL=ENSG00000178522|UniProtKB=Q9NP70	SUBFAMILY NOT NAMED (PTHR14115:SF0)	structural molecule activity		extracellular matrix	structural protein
Amelotin;AMTN	HUMAN|ENSEMBL=ENSG00000187689|UniProtKB=Q6UX39
Amidophosphoribosyltransferase;PPAT	HUMAN|ENSEMBL=ENSG00000128059|UniProtKB=Q06203	SUBFAMILY NOT NAMED (PTHR11907:SF0)	transferase activity	carbohydrate metabolic process		transferase	De novo purine biosynthesis->Amidophosphoribosyl transferase;;
Amiloride-sensitive amine oxidase [copper-containing];ABP1	HUMAN|ENSEMBL=ENSG00000002726|UniProtKB=P19801	AMILORIDE-SENSITIVE AMINE OXIDASE [COPPER-CONTAINING] (PTHR10638:SF3)	oxidoreductase activity	immune system process;cellular amino acid and derivative metabolic process		oxidase	Phenylethylamine degradation->Phenylethylamine oxidase;;
Amiloride-sensitive cation channel 1, neuronal;ACCN1	HUMAN|ENSEMBL=ENSG00000108684|UniProtKB=Q16515	ACID SENSING ION CHANNEL 1, NEURONAL (PTHR11690:SF23)	ion channel activity	sensory perception;cation transport		ion channel
Amiloride-sensitive cation channel 3;ACCN3	HUMAN|ENSEMBL=ENSG00000213199|UniProtKB=Q9UHC3	ACID SENSING ION CHANNEL 3 (PTHR11690:SF14)	ion channel activity	sensory perception;cation transport		ion channel
Amiloride-sensitive cation channel 5;ACCN5	HUMAN|ENSEMBL=ENSG00000023843|UniProtKB=Q9NY37	ACID SENSING ION CHANNEL (PTHR11690:SF12)	ion channel activity	sensory perception;cation transport		ion channel
Amiloride-sensitive sodium channel subunit alpha;SCNN1A	HUMAN|ENSEMBL=ENSG00000111319|UniProtKB=P37088	AMILORIDE-SENSITIVE SODIUM CHANNEL ALPHA-SUBUNIT (PTHR11690:SF24)	ion channel activity	blood circulation;sensory perception;cation transport;regulation of vasoconstriction		ion channel
Amiloride-sensitive sodium channel subunit beta;SCNN1B	HUMAN|ENSEMBL=ENSG00000168447|UniProtKB=P51168	AMILORIDE-SENSITIVE SODIUM CHANNEL BETA-SUBUNIT (PTHR11690:SF18)	ion channel activity	blood circulation;sensory perception;cation transport;regulation of vasoconstriction		ion channel
Amiloride-sensitive sodium channel subunit delta;SCNN1D	HUMAN|ENSEMBL=ENSG00000162572|UniProtKB=P51172	AMILORIDE-SENSITIVE SODIUM CHANNEL DELTA-SUBUNIT (PTHR11690:SF20)	ion channel activity	blood circulation;sensory perception;cation transport;regulation of vasoconstriction		ion channel
Amiloride-sensitive sodium channel subunit gamma;SCNN1G	HUMAN|ENSEMBL=ENSG00000166828|UniProtKB=P51170	AMILORIDE-SENSITIVE SODIUM CHANNEL GAMMA-SUBUNIT (PTHR11690:SF19)	ion channel activity	blood circulation;sensory perception;cation transport;regulation of vasoconstriction		ion channel
Amine oxidase [flavin-containing] A;MAOA	HUMAN|ENSEMBL=ENSG00000189221|UniProtKB=P21397	AMINE OXIDASE [FLAVIN-CONTAINING] A (PTHR10742:SF5)	oxidoreductase activity;nucleic acid binding	respiratory electron transport chain;induction of apoptosis;porphyrin metabolic process;cellular amino acid and derivative metabolic process		oxidase	Adrenaline and noradrenaline biosynthesis->Monoamine Oxidase;;5-Hydroxytryptamine degredation->Monoamine Oxidase;;;
Aminopeptidase B;RNPEP	HUMAN|ENSEMBL=ENSG00000176393|UniProtKB=Q9H4A4	AMINOPEPTIDASE B (PTHR11533:SF5)	peptidase activity	immune system process;lipid metabolic process;protein metabolic process		metalloprotease
Aminopeptidase N;ANPEP	HUMAN|ENSEMBL=ENSG00000166825|UniProtKB=P15144	AMINOPEPTIDASE N-RELATED (PTHR11533:SF38)	peptidase activity	protein metabolic process		metalloprotease
Aminopeptidase O;ONPEP	HUMAN|ENSEMBL=ENSG00000148120|UniProtKB=Q8N6M6	AMINOPEPTIDASE (PTHR11533:SF2)	peptidase activity	immune system process;lipid metabolic process;protein metabolic process		metalloprotease
AMME syndrome candidate gene 1 protein;AMMECR1	HUMAN|ENSEMBL=ENSG00000101935|UniProtKB=Q9Y4X0	SUBFAMILY NOT NAMED (PTHR13016:SF0)
AMMECR1-like protein;AMMECR1L	HUMAN|ENSEMBL=ENSG00000144233|UniProtKB=Q6DCA0	SUBFAMILY NOT NAMED (PTHR13016:SF0)
Ammonium transporter Rh type B;RHBG	HUMAN|ENSEMBL=ENSG00000132677|UniProtKB=Q9H310	RH TYPE B GLYCOPROTEIN (PTHR11883:SF11)	cation transmembrane transporter activity	transport		cation transporter
Ammonium transporter Rh type C;RHCG	HUMAN|ENSEMBL=ENSG00000140519|UniProtKB=Q9UBD6	RH TYPE C GLYCOPROTEIN (PTHR11883:SF12)	cation transmembrane transporter activity	transport		cation transporter
AMP deaminase 1;AMPD1	HUMAN|ENSEMBL=ENSG00000116748|UniProtKB=P23109	SUBFAMILY NOT NAMED (PTHR11359:SF0)	hydrolase activity;deaminase activity	nucleobase, nucleoside, nucleotide and nucleic acid metabolic process		deaminase	Purine metabolism->5'-AMP Deaminase;;
Amphiregulin;AREG	HUMAN|ENSEMBL=ENSG00000109321|UniProtKB=P15514	AMPHIREGULIN (PTHR10740:SF8)	receptor binding	signal transduction;cell-cell signaling;signal transduction;cell-cell signaling		growth factor	EGF receptor signaling pathway->Epidermal growth factor;;
Amphiregulin;AREG	HUMAN|ENSEMBL=ENSG00000205595|UniProtKB=P15514
Amphoterin-induced protein 1;AMIGO1	HUMAN|ENSEMBL=ENSG00000181754|UniProtKB=Q86WK6	SUBFAMILY NOT NAMED (PTHR24368:SF42)	receptor activity	visual perception;sensory perception;cell surface receptor linked signal transduction;signal transduction	extracellular matrix	receptor
Amphoterin-induced protein 2;AMIGO2	HUMAN|ENSEMBL=ENSG00000139211|UniProtKB=Q86SJ2	SUBFAMILY NOT NAMED (PTHR24368:SF42)	receptor activity	visual perception;sensory perception;cell surface receptor linked signal transduction;signal transduction	extracellular matrix	receptor
Amphoterin-induced protein 3;AMIGO3	HUMAN|ENSEMBL=ENSG00000176020|UniProtKB=Q86WK7	SUBFAMILY NOT NAMED (PTHR24368:SF42)	receptor activity	visual perception;sensory perception;cell surface receptor linked signal transduction;signal transduction	extracellular matrix	receptor
AMSH-like protease;STAMBPL1	HUMAN|ENSEMBL=ENSG00000138134|UniProtKB=Q96FJ0	SUBFAMILY NOT NAMED (PTHR12947:SF4)	receptor binding	intracellular signaling cascade;signal transduction		cytokine
AMY-1-associating protein expressed in testis 1;AAT1	HUMAN|ENSEMBL=ENSG00000183833|UniProtKB=Q7Z4T9	SUBFAMILY NOT NAMED (PTHR22455:SF11)
Amylo-alpha-1,6-glucosidase;AGL	HUMAN|ENSEMBL=ENSG00000162688|UniProtKB=P35573	GLYCOGEN DEBRANCHING ENZYME (PTHR10569:SF0)	transferase activity, transferring glycosyl groups;hydrolase activity, hydrolyzing N-glycosyl compounds	carbohydrate metabolic process		glycosyltransferase
Amyloid beta A4 precursor protein-binding family A member 1;APBA1	HUMAN|ENSEMBL=ENSG00000107282|UniProtKB=Q02410	AMYLOID BETA A4 PROTEIN RELATED (PTHR12345:SF2)		intracellular protein transport		membrane trafficking regulatory protein	Alzheimer disease-amyloid secretase pathway->HIV-1 Tat interactive protein, 60kDa;;Alzheimer disease-amyloid secretase pathway->Amyloid precursor binding protein, family A;;;
Amyloid beta A4 precursor protein-binding family A member 2;APBA2	HUMAN|ENSEMBL=ENSG00000034053|UniProtKB=Q99767	SUBFAMILY NOT NAMED (PTHR12345:SF5)		intracellular protein transport		membrane trafficking regulatory protein	Alzheimer disease-amyloid secretase pathway->HIV-1 Tat interactive protein, 60kDa;;Alzheimer disease-amyloid secretase pathway->Amyloid precursor binding protein, family A;;;
Amyloid beta A4 precursor protein-binding family A member 3;APBA3	HUMAN|ENSEMBL=ENSG00000011132|UniProtKB=O96018	AMYLOID BETA A4 PROTEIN RELATED (PTHR12345:SF2)		intracellular protein transport		membrane trafficking regulatory protein	Alzheimer disease-amyloid secretase pathway->HIV-1 Tat interactive protein, 60kDa;;Alzheimer disease-amyloid secretase pathway->Amyloid precursor binding protein, family A;;;
Amyloid beta A4 precursor protein-binding family B member 1;APBB1	HUMAN|ENSEMBL=ENSG00000166313|UniProtKB=O00213	AMYLOID BETA A4 PRECURSOR PROTEIN-BINDING FAMILY B MEMBER 1 (PTHR14058:SF5)	receptor binding	neurological system process		signaling molecule	Alzheimer disease-amyloid secretase pathway->Amyloid precursor binding protein, family B;;Alzheimer disease-presenilin pathway->Amyloid precursor binding protein, family B;;;
Amyloid beta A4 precursor protein-binding family B member 2;APBB2	HUMAN|ENSEMBL=ENSG00000163697|UniProtKB=Q92870	AMYLOID BETA A4 PRECURSOR PROTEIN-BINDING FAMILY B MEMBER 2 (PTHR14058:SF8)	receptor binding	neurological system process		signaling molecule	Alzheimer disease-presenilin pathway->Amyloid precursor binding protein, family B;;
Amyloid beta A4 precursor protein-binding family B member 3;APBB3	HUMAN|ENSEMBL=ENSG00000113108|UniProtKB=O95704	AMYLOID BETA A4 PRECURSOR PROTEIN-BINDING FAMILY B MEMBER 3 (PTHR14058:SF10)	receptor binding	neurological system process		signaling molecule	Alzheimer disease-presenilin pathway->Amyloid precursor binding protein, family B;;
Amyloid protein-binding protein 2;APPBP2	HUMAN|ENSEMBL=ENSG00000062725|UniProtKB=Q92624	AMYLOID BINDING PROTEIN (PTHR19959:SF22)	structural constituent of cytoskeleton	intracellular protein transport;vesicle-mediated transport	microtubule	microtubule family cytoskeletal protein
Amyloid-like protein 2;APLP2	HUMAN|ENSEMBL=ENSG00000084234|UniProtKB=Q06481	APLP2 (PTHR23103:SF6)
Amyotrophic lateral sclerosis 2 chromosomal region candidate gene 11 protein;ALS2CR11	HUMAN|ENSEMBL=ENSG00000155754|UniProtKB=Q53TS8	SUBFAMILY NOT NAMED (PTHR21665:SF0)
Amyotrophic lateral sclerosis 2 chromosomal region candidate gene 12 protein;ALS2CR12	HUMAN|ENSEMBL=ENSG00000155749|UniProtKB=Q96Q35	UNCHARACTERIZED (PTHR21707:SF9)
Amyotrophic lateral sclerosis 2 chromosomal region candidate gene 8 protein;ALS2CR8	HUMAN|ENSEMBL=ENSG00000138380|UniProtKB=Q8N187	SUBFAMILY NOT NAMED (PTHR14694:SF0)
AN1-type zinc finger and ubiquitin domain-containing protein 1;ANUBL1	HUMAN|ENSEMBL=ENSG00000172671|UniProtKB=Q86XD8	AN1, UBIQUITIN-RELATED (PTHR10666:SF1)	structural constituent of ribosome;nucleic acid binding	protein metabolic process		ribosomal protein
AN1-type zinc finger protein 2A;ZFAND2A	HUMAN|ENSEMBL=ENSG00000178381|UniProtKB=Q8N6M9	ARSENITE INDUCUBLE RNA ASSOCIATED PROTEIN AIP-1 (PTHR14677:SF2)	RNA binding			RNA binding protein
AN1-type zinc finger protein 2B;ZFAND2B	HUMAN|ENSEMBL=ENSG00000158552|UniProtKB=Q8WV99	ARSENITE INDUCUBLE RNA ASSOCIATED PROTEIN AIP-1 (PTHR14677:SF2)	RNA binding			RNA binding protein
AN1-type zinc finger protein 3;ZFAND3	HUMAN|ENSEMBL=ENSG00000156639|UniProtKB=Q9H8U3	AN1-TYPE ZINC FINGER PROTEIN 3 (TESTIS-EXPRESSED SEQUENCE 27) (PTHR10634:SF3)	nucleic acid binding	spermatogenesis;sensory perception of sound;sensory perception;respiratory electron transport chain		nucleic acid binding
AN1-type zinc finger protein 5;ZFAND5	HUMAN|ENSEMBL=ENSG00000107372|UniProtKB=O76080	AN1-TYPE ZINC FINGER PROTEIN 5 (ZINC FINGER PROTEIN 216) (PTHR10634:SF8)	nucleic acid binding	sensory perception of sound;sensory perception;respiratory electron transport chain		nucleic acid binding
AN1-type zinc finger protein 6;ZFAND6	HUMAN|ENSEMBL=ENSG00000086666|UniProtKB=Q6FIF0	AN1-TYPE ZINC FINGER PROTEIN 6 (ASSOCIATED WITH PRK1 PROTEIN) (PTHR10634:SF9)	nucleic acid binding;receptor binding	sensory perception of sound;sensory perception;respiratory electron transport chain;signal transduction;signal transduction		signaling molecule
Anamorsin;CIAPIN1	HUMAN|ENSEMBL=ENSG00000005194|UniProtKB=Q6FI81	SUBFAMILY NOT NAMED (PTHR13273:SF10)
Anaphase-promoting complex subunit 1;ANAPC1	HUMAN|ENSEMBL=ENSG00000153107|UniProtKB=Q9H1A4	SUBFAMILY NOT NAMED (PTHR12827:SF5)	ligase activity	cell cycle;protein metabolic process;cell cycle		ligase
Anaphase-promoting complex subunit 10;ANAPC10	HUMAN|ENSEMBL=ENSG00000164162|UniProtKB=Q9UM13	SUBFAMILY NOT NAMED (PTHR12936:SF0)	ligase activity;protein binding	cell cycle;protein metabolic process;cell cycle		ligase	Cell cycle->APC;;
Anaphase-promoting complex subunit 13;ANAPC13	HUMAN|ENSEMBL=ENSG00000129055|UniProtKB=Q9BS18
Anaphase-promoting complex subunit 4;ANAPC4	HUMAN|ENSEMBL=ENSG00000053900|UniProtKB=Q9UJX5	SUBFAMILY NOT NAMED (PTHR13260:SF0)		mitosis;mitosis
Anaphase-promoting complex subunit 5;ANAPC5	HUMAN|ENSEMBL=ENSG00000089053|UniProtKB=Q9UJX4	SUBFAMILY NOT NAMED (PTHR12830:SF8)
Anaphase-promoting complex subunit CDC26;CDC26	HUMAN|ENSEMBL=ENSG00000176386|UniProtKB=Q8NHZ8
Ancient ubiquitous protein 1;AUP1	HUMAN|ENSEMBL=ENSG00000115307|UniProtKB=Q9Y679	SUBFAMILY NOT NAMED (PTHR15486:SF0)	acyltransferase activity	signal transduction;cell adhesion;signal transduction;cell adhesion		acyltransferase
Androgen receptor;AR	HUMAN|ENSEMBL=ENSG00000169083|UniProtKB=P10275	SUBFAMILY NOT NAMED (PTHR24084:SF222)	ligand-dependent nuclear receptor activity;DNA binding;transcription factor activity	neurological system process;signal transduction;nucleobase, nucleoside, nucleotide and nucleic acid metabolic process;signal transduction		nuclear hormone receptor
Androgen-induced protein 1;AIG1	HUMAN|ENSEMBL=ENSG00000146416|UniProtKB=Q9NVV5	ANDROGEN-INDUCED PROTEIN 1 (PTHR10989:SF11)
Angio-associated migratory cell protein;AAMP	HUMAN|ENSEMBL=ENSG00000127837|UniProtKB=Q13685	SUBFAMILY NOT NAMED (PTHR19857:SF7)
Angiogenic factor with G patch and FHA domains 1;AGGF1	HUMAN|ENSEMBL=ENSG00000164252|UniProtKB=Q8N302	SUBFAMILY NOT NAMED (PTHR23106:SF2)
Angiomotin;AMOT	HUMAN|ENSEMBL=ENSG00000126016|UniProtKB=Q4VCS5	ANGIOMOTIN LIKE-1 (PTHR14826:SF6)		cell motion;mesoderm development;angiogenesis
Angiomotin-like protein 1;AMOTL1	HUMAN|ENSEMBL=ENSG00000166025|UniProtKB=Q8IY63	ANGIOMOTIN LIKE-1 (PTHR14826:SF6)		cell motion;mesoderm development;angiogenesis
Angiomotin-like protein 2;AMOTL2	HUMAN|ENSEMBL=ENSG00000114019|UniProtKB=Q9Y2J4	ANGIOMOTIN LIKE-2 (PTHR14826:SF3)		cell motion;mesoderm development;angiogenesis
Angiopoietin-1 receptor;TEK	HUMAN|ENSEMBL=ENSG00000120156|UniProtKB=Q02763	SUBFAMILY NOT NAMED (PTHR24416:SF90)	kinase activity;transmembrane receptor protein tyrosine kinase activity;transmembrane receptor protein kinase activity;receptor binding	female gamete generation;immune system process;negative regulation of apoptosis;cell cycle;cell surface receptor linked signal transduction;intracellular signaling cascade;cell-cell signaling;cell-cell adhesion;protein metabolic process;cell motion;cell cycle;signal transduction;cell-cell signaling;cell-cell adhesion;ectoderm development;mesoderm development;embryonic development;nervous system d…		protein kinase	Angiogenesis->Tie-2;;
Angiopoietin-1;ANGPT1	HUMAN|ENSEMBL=ENSG00000154188|UniProtKB=Q15389	ANGIOPOIETIN-1 (PTHR19143:SF32)	receptor binding;kinase regulator activity	immune system process;blood circulation;intracellular protein transport;endocytosis;cell surface receptor linked signal transduction;cell-matrix adhesion;cell-cell adhesion;signal transduction;cell-matrix adhesion;cell-cell adhesion;cellular component morphogenesis;cellular component morphogenesis;ectoderm development;mesoderm development;cellular component morphogenesis;angiogenesis;nervous syst…	extracellular matrix	signaling molecule	Angiogenesis->Angiopoietin-1;;
Angiopoietin-2;ANGPT2	HUMAN|ENSEMBL=ENSG00000091879|UniProtKB=O15123	ANGIOPOIETIN-2 (PTHR19143:SF33)	receptor binding;kinase regulator activity	immune system process;blood circulation;intracellular protein transport;endocytosis;cell surface receptor linked signal transduction;cell-matrix adhesion;cell-cell adhesion;signal transduction;cell-matrix adhesion;cell-cell adhesion;cellular component morphogenesis;cellular component morphogenesis;ectoderm development;mesoderm development;cellular component morphogenesis;angiogenesis;nervous syst…	extracellular matrix	signaling molecule	Angiogenesis->Angiopoietin-2;;
Angiopoietin-4;ANGPT4	HUMAN|ENSEMBL=ENSG00000101280|UniProtKB=Q9Y264	ANGIOPOIETIN-4 (PTHR19143:SF29)	receptor binding;kinase regulator activity	immune system process;blood circulation;intracellular protein transport;endocytosis;cell surface receptor linked signal transduction;cell-matrix adhesion;cell-cell adhesion;signal transduction;cell-matrix adhesion;cell-cell adhesion;cellular component morphogenesis;cellular component morphogenesis;ectoderm development;mesoderm development;cellular component morphogenesis;angiogenesis;nervous syst…	extracellular matrix	signaling molecule
Angiopoietin-related protein 1;ANGPTL1	HUMAN|ENSEMBL=ENSG00000116194|UniProtKB=O95841	ANGIOPOIETIN-LIKE 1 (PTHR19143:SF25)	receptor binding	immune system process;blood circulation;intracellular protein transport;endocytosis;signal transduction;cell-matrix adhesion;cell-cell adhesion;signal transduction;cell-matrix adhesion;cell-cell adhesion;cellular component morphogenesis;cellular component morphogenesis;ectoderm development;mesoderm development;cellular component morphogenesis;angiogenesis;nervous system development;blood coagulat…	extracellular matrix	signaling molecule
Angiopoietin-related protein 2;ANGPTL2	HUMAN|ENSEMBL=ENSG00000136859|UniProtKB=Q9UKU9	ANGIOPOIETIN-LIKE 2 (PTHR19143:SF24)	receptor binding	immune system process;blood circulation;intracellular protein transport;endocytosis;signal transduction;cell-matrix adhesion;cell-cell adhesion;signal transduction;cell-matrix adhesion;cell-cell adhesion;cellular component morphogenesis;cellular component morphogenesis;ectoderm development;mesoderm development;cellular component morphogenesis;angiogenesis;nervous system development;blood coagulat…	extracellular matrix	signaling molecule
Angiopoietin-related protein 3;ANGPTL3	HUMAN|ENSEMBL=ENSG00000132855|UniProtKB=Q9Y5C1	ANGIOPOIETIN-LIKE 3 (PTHR19143:SF18)	receptor binding	immune system process;blood circulation;intracellular protein transport;endocytosis;signal transduction;cell-matrix adhesion;cell-cell adhesion;signal transduction;cell-matrix adhesion;cell-cell adhesion;cellular component morphogenesis;cellular component morphogenesis;ectoderm development;mesoderm development;cellular component morphogenesis;angiogenesis;nervous system development;blood coagulat…	extracellular matrix	signaling molecule
Angiopoietin-related protein 4;ANGPTL4	HUMAN|ENSEMBL=ENSG00000167772|UniProtKB=Q9BY76	ANGIOPOIETIN-LIKE PROTEIN 4 (PTHR19143:SF16)	receptor binding	immune system process;blood circulation;intracellular protein transport;endocytosis;signal transduction;cell-matrix adhesion;cell-cell adhesion;signal transduction;cell-matrix adhesion;cell-cell adhesion;cellular component morphogenesis;cellular component morphogenesis;ectoderm development;mesoderm development;cellular component morphogenesis;angiogenesis;nervous system development;blood coagulat…	extracellular matrix	signaling molecule
Angiopoietin-related protein 5;ANGPTL5	HUMAN|ENSEMBL=ENSG00000187151|UniProtKB=Q86XS5	ANGIOPOIETIN-LIKE 5 (PTHR19143:SF21)	receptor binding;kinase regulator activity	immune system process;blood circulation;intracellular protein transport;endocytosis;cell surface receptor linked signal transduction;cell-matrix adhesion;cell-cell adhesion;signal transduction;cell-matrix adhesion;cell-cell adhesion;cellular component morphogenesis;cellular component morphogenesis;ectoderm development;mesoderm development;cellular component morphogenesis;angiogenesis;nervous syst…	extracellular matrix	signaling molecule
Angiopoietin-related protein 6;ANGPTL6	HUMAN|ENSEMBL=ENSG00000130812|UniProtKB=Q8NI99	ANGIOPOIETIN-RELATED PROTEIN 5 (PTHR19143:SF26)	receptor binding	immune system process;blood circulation;intracellular protein transport;endocytosis;signal transduction;cell-matrix adhesion;cell-cell adhesion;signal transduction;cell-matrix adhesion;cell-cell adhesion;cellular component morphogenesis;cellular component morphogenesis;ectoderm development;mesoderm development;cellular component morphogenesis;angiogenesis;nervous system development;blood coagulat…	extracellular matrix	signaling molecule
Angiopoietin-related protein 7;ANGPTL7	HUMAN|ENSEMBL=ENSG00000171819|UniProtKB=O43827	ANGIOPOIETIN-LIKE FACTOR (PTHR19143:SF40)	receptor binding;kinase regulator activity	immune system process;blood circulation;intracellular protein transport;endocytosis;cell surface receptor linked signal transduction;cell-matrix adhesion;cell-cell adhesion;signal transduction;cell-matrix adhesion;cell-cell adhesion;cellular component morphogenesis;cellular component morphogenesis;ectoderm development;mesoderm development;cellular component morphogenesis;angiogenesis;nervous syst…	extracellular matrix	signaling molecule
Angiotensin-3;AGT	HUMAN|ENSEMBL=ENSG00000135744|UniProtKB=P01019	ANGIOTENSINOGEN (PTHR11461:SF13)	protein binding;peptidase inhibitor activity	protein metabolic process		serine protease inhibitor
Angiotensin-converting enzyme, soluble form;ACE	HUMAN|ENSEMBL=ENSG00000159640|UniProtKB=P12821	ANGIOTENSIN-CONVERTING ENZYME (PTHR10514:SF16)	peptidase activity	protein metabolic process		metalloprotease
Anion exchange protein 4;SLC4A9	HUMAN|ENSEMBL=ENSG00000113073|UniProtKB=Q96Q91	ANION EXCHANGE PROTEIN 4 (ANION EXCHANGER 4) (PTHR11453:SF7)	cation transmembrane transporter activity	cation transport;cellular component morphogenesis;cellular component morphogenesis;cellular component morphogenesis		cation transporter
Anion exchange transporter;SLC26A7	HUMAN|ENSEMBL=ENSG00000147606|UniProtKB=Q8TE54	SOLUTE CARRIER FAMILY 26, MEMBER 7 (PTHR11814:SF15)	transmembrane transporter activity	anion transport;extracellular transport;sulfur metabolic process		transporter
Ankycorbin;RAI14	HUMAN|ENSEMBL=ENSG00000039560|UniProtKB=Q9P0K7	SUBFAMILY NOT NAMED (PTHR24129:SF228)
Ankyrin and armadillo repeat-containing protein;ANKAR	HUMAN|ENSEMBL=ENSG00000151687|UniProtKB=Q7Z5J8	UNCHARACTERIZED (PTHR23315:SF1)		intracellular protein transport		storage protein
Ankyrin repeat and BTB/POZ domain-containing protein 2;ABTB2	HUMAN|ENSEMBL=ENSG00000166016|UniProtKB=Q8N961	SUBFAMILY NOT NAMED (PTHR24413:SF182)	peptidase activity;structural constituent of cytoskeleton;DNA binding;receptor binding;cytoskeletal protein binding;transcription factor activity	nucleobase, nucleoside, nucleotide and nucleic acid metabolic process;protein metabolic process	actin cytoskeleton	transcription factor
Ankyrin repeat and BTB/POZ domain-containing protein BTBD11;BTBD11	HUMAN|ENSEMBL=ENSG00000151136|UniProtKB=A6QL63	SUBFAMILY NOT NAMED (PTHR24413:SF182)	peptidase activity;structural constituent of cytoskeleton;DNA binding;receptor binding;cytoskeletal protein binding;transcription factor activity	nucleobase, nucleoside, nucleotide and nucleic acid metabolic process;protein metabolic process	actin cytoskeleton	transcription factor
Ankyrin repeat and death domain-containing protein 1A;ANKDD1A	HUMAN|ENSEMBL=ENSG00000166839|UniProtKB=Q495B1	SUBFAMILY NOT NAMED (PTHR24125:SF91)
Ankyrin repeat and fibronectin type-III domain-containing protein 1;ANKFN1	HUMAN|ENSEMBL=ENSG00000153930|UniProtKB=Q8N957	SUBFAMILY NOT NAMED (PTHR21437:SF0)
Ankyrin repeat and FYVE domain-containing protein 1;ANKFY1	HUMAN|ENSEMBL=ENSG00000185722|UniProtKB=Q9P2R3	SUBFAMILY NOT NAMED (PTHR24189:SF258)
Ankyrin repeat and IBR domain-containing protein 1;ANKIB1	HUMAN|ENSEMBL=ENSG00000001629|UniProtKB=Q9P2G1	ANKYRIN REPEAT AND IBR DOMAIN CONTAINING PROTEIN 1 (PTHR11685:SF13)	ubiquitin-protein ligase activity;DNA binding;transcription factor activity;transcription cofactor activity	intracellular signaling cascade;nucleobase, nucleoside, nucleotide and nucleic acid metabolic process;protein metabolic process;signal transduction;ectoderm development;nervous system development		transcription cofactor
Ankyrin repeat and KH domain-containing protein 1;ANKHD1	HUMAN|ENSEMBL=ENSG00000131503|UniProtKB=Q8IWZ3	SUBFAMILY NOT NAMED (PTHR23206:SF0)
Ankyrin repeat and MYND domain-containing protein 1;ANKMY1	HUMAN|ENSEMBL=ENSG00000144504|UniProtKB=Q9P2S6	SUBFAMILY NOT NAMED (PTHR15897:SF0)
Ankyrin repeat and MYND domain-containing protein 2;ANKMY2	HUMAN|ENSEMBL=ENSG00000106524|UniProtKB=Q8IV38	SUBFAMILY NOT NAMED (PTHR24150:SF211)
Ankyrin repeat and SAM domain-containing protein 1A;ANKS1A	HUMAN|ENSEMBL=ENSG00000064999|UniProtKB=Q92625	SUBFAMILY NOT NAMED (PTHR24174:SF59)		cell cycle;cell surface receptor linked signal transduction;cell cycle;signal transduction		transmembrane receptor regulatory/adaptor protein
Ankyrin repeat and SAM domain-containing protein 3;ANKS3	HUMAN|ENSEMBL=ENSG00000168096|UniProtKB=Q6ZW76	SUBFAMILY NOT NAMED (PTHR24184:SF64)
Ankyrin repeat and SAM domain-containing protein 4B;ANKS4B	HUMAN|ENSEMBL=ENSG00000175311|UniProtKB=Q8N8V4	SUBFAMILY NOT NAMED (PTHR24130:SF90)
Ankyrin repeat and SAM domain-containing protein 6;ANKS6	HUMAN|ENSEMBL=ENSG00000165138|UniProtKB=Q68DC2	ANKYRIN REPEAT AND SAM DOMAIN-CONTAINING PROTEIN 6 (PTHR10627:SF2)	RNA binding			RNA binding protein
Ankyrin repeat and SOCS box protein 1;ASB1	HUMAN|ENSEMBL=ENSG00000065802|UniProtKB=Q9Y576	SUBFAMILY NOT NAMED (PTHR24181:SF85)
Ankyrin repeat and SOCS box protein 11;ASB11	HUMAN|ENSEMBL=ENSG00000165192|UniProtKB=Q8WXH4
Ankyrin repeat and SOCS box protein 13;ASB13	HUMAN|ENSEMBL=ENSG00000196372|UniProtKB=Q8WXK3	SUBFAMILY NOT NAMED (PTHR24196:SF149)
Ankyrin repeat and SOCS box protein 15;ASB15	HUMAN|ENSEMBL=ENSG00000146809|UniProtKB=Q8WXK1	SUBFAMILY NOT NAMED (PTHR24188:SF252)		protein metabolic process
Ankyrin repeat and SOCS box protein 2;ASB2	HUMAN|ENSEMBL=ENSG00000100628|UniProtKB=Q96Q27	SUBFAMILY NOT NAMED (PTHR24196:SF251)
Ankyrin repeat and SOCS box protein 3;ASB3	HUMAN|ENSEMBL=ENSG00000115239|UniProtKB=Q9Y575	SUBFAMILY NOT NAMED (PTHR24188:SF274)		protein metabolic process
Ankyrin repeat and SOCS box protein 4;ASB4	HUMAN|ENSEMBL=ENSG00000005981|UniProtKB=Q9Y574	SUBFAMILY NOT NAMED (PTHR24175:SF229)
Ankyrin repeat and SOCS box protein 5;ASB5	HUMAN|ENSEMBL=ENSG00000164122|UniProtKB=Q8WWX0	SUBFAMILY NOT NAMED (PTHR24128:SF150)
Ankyrin repeat and SOCS box protein 6;ASB6	HUMAN|ENSEMBL=ENSG00000148331|UniProtKB=Q9NWX5	SUBFAMILY NOT NAMED (PTHR24132:SF172)
Ankyrin repeat and SOCS box protein 7;ASB7	HUMAN|ENSEMBL=ENSG00000183475|UniProtKB=Q9H672	SUBFAMILY NOT NAMED (PTHR24146:SF144)
Ankyrin repeat and SOCS box protein 9;ASB9	HUMAN|ENSEMBL=ENSG00000102048|UniProtKB=Q96DX5	SUBFAMILY NOT NAMED (PTHR24136:SF151)
Ankyrin repeat and SOCS box-containing protein 18;ASB18	HUMAN|ENSEMBL=ENSG00000182177|UniProtKB=Q6ZVZ8	SUBFAMILY NOT NAMED (PTHR24188:SF232)		protein metabolic process
Ankyrin repeat and sterile alpha motif domain-containing protein 1B;ANKS1B	HUMAN|ENSEMBL=ENSG00000185046|UniProtKB=Q7Z6G8	SUBFAMILY NOT NAMED (PTHR24174:SF59)		cell cycle;cell surface receptor linked signal transduction;cell cycle;signal transduction		transmembrane receptor regulatory/adaptor protein
Ankyrin repeat and zinc finger domain-containing protein 1;ANKZF1	HUMAN|ENSEMBL=ENSG00000163516|UniProtKB=Q9H8Y5	SUBFAMILY NOT NAMED (PTHR16036:SF2)
Ankyrin repeat domain-containing protein 1;ANKRD1	HUMAN|ENSEMBL=ENSG00000148677|UniProtKB=Q15327	SUBFAMILY NOT NAMED (PTHR24126:SF179)
Ankyrin repeat domain-containing protein 10;ANKRD10	HUMAN|ENSEMBL=ENSG00000088448|UniProtKB=Q9NXR5	SUBFAMILY NOT NAMED (PTHR24203:SF106)
Ankyrin repeat domain-containing protein 11;ANKRD11	HUMAN|ENSEMBL=ENSG00000167522|UniProtKB=Q6UB99	SUBFAMILY NOT NAMED (PTHR24145:SF222)
Ankyrin repeat domain-containing protein 12;ANKRD12	HUMAN|ENSEMBL=ENSG00000101745|UniProtKB=Q6UB98	SUBFAMILY NOT NAMED (PTHR24149:SF222)
Ankyrin repeat domain-containing protein 13A;ANKRD13A	HUMAN|ENSEMBL=ENSG00000076513|UniProtKB=Q8IZ07	SUBFAMILY NOT NAMED (PTHR12447:SF0)
Ankyrin repeat domain-containing protein 13B;ANKRD13B	HUMAN|ENSEMBL=ENSG00000198720|UniProtKB=Q86YJ7	SUBFAMILY NOT NAMED (PTHR12447:SF0)
Ankyrin repeat domain-containing protein 13C;ANKRD13C	HUMAN|ENSEMBL=ENSG00000118454|UniProtKB=Q8N6S4	SUBFAMILY NOT NAMED (PTHR12447:SF0)
Ankyrin repeat domain-containing protein 13D;ANKRD13D	HUMAN|ENSEMBL=ENSG00000172932|UniProtKB=Q6ZTN6	SUBFAMILY NOT NAMED (PTHR12447:SF0)
Ankyrin repeat domain-containing protein 16;ANKRD16	HUMAN|ENSEMBL=ENSG00000134461|UniProtKB=Q6P6B7	SUBFAMILY NOT NAMED (PTHR24181:SF305)
Ankyrin repeat domain-containing protein 2;ANKRD2	HUMAN|ENSEMBL=ENSG00000165887|UniProtKB=Q9GZV1	SUBFAMILY NOT NAMED (PTHR24126:SF180)
Ankyrin repeat domain-containing protein 22;ANKRD22	HUMAN|ENSEMBL=ENSG00000152766|UniProtKB=Q5VYY1	SUBFAMILY NOT NAMED (PTHR24191:SF198)
Ankyrin repeat domain-containing protein 23;ANKRD23	HUMAN|ENSEMBL=ENSG00000163126|UniProtKB=Q86SG2	SUBFAMILY NOT NAMED (PTHR24154:SF178)		cell surface receptor linked signal transduction;signal transduction		transmembrane receptor regulatory/adaptor protein
Ankyrin repeat domain-containing protein 24;ANKRD24	HUMAN|ENSEMBL=ENSG00000089847|UniProtKB=Q8TF21	SUBFAMILY NOT NAMED (PTHR24196:SF226)
Ankyrin repeat domain-containing protein 26;ANKRD26	HUMAN|ENSEMBL=ENSG00000107890|UniProtKB=Q9UPS8	SUBFAMILY NOT NAMED (PTHR24147:SF121)
Ankyrin repeat domain-containing protein 27;ANKRD27	HUMAN|ENSEMBL=ENSG00000105186|UniProtKB=Q96NW4	SUBFAMILY NOT NAMED (PTHR24170:SF279)
Ankyrin repeat domain-containing protein 29;ANKRD29	HUMAN|ENSEMBL=ENSG00000154065|UniProtKB=Q8N6D5	SUBFAMILY NOT NAMED (PTHR24120:SF184)
Ankyrin repeat domain-containing protein 31;ANKRD31	HUMAN|ENSEMBL=ENSG00000145700|UniProtKB=Q8N7Z5	SUBFAMILY NOT NAMED (PTHR24195:SF221)
Ankyrin repeat domain-containing protein 32;ANKRD32	HUMAN|ENSEMBL=ENSG00000133302|UniProtKB=Q9BQI6	DNA REPLICATION REGULATOR DPB11 (PTHR13561:SF7)	nucleic acid binding	cell cycle;nucleobase, nucleoside, nucleotide and nucleic acid metabolic process;cell cycle;organelle organization;establishment or maintenance of chromatin architecture		nucleic acid binding
Ankyrin repeat domain-containing protein 33;ANKRD33	HUMAN|ENSEMBL=ENSG00000167612|UniProtKB=Q7Z3H0	SUBFAMILY NOT NAMED (PTHR24137:SF194)
Ankyrin repeat domain-containing protein 34B;ANKRD34B	HUMAN|ENSEMBL=ENSG00000189127|UniProtKB=A5PLL1	SUBFAMILY NOT NAMED (PTHR24156:SF76)
Ankyrin repeat domain-containing protein 34C;ANKRD34C	HUMAN|ENSEMBL=ENSG00000188134|UniProtKB=P0C6C1	SUBFAMILY NOT NAMED (PTHR24157:SF76)
Ankyrin repeat domain-containing protein 35;ANKRD35	HUMAN|ENSEMBL=ENSG00000198483|UniProtKB=Q8N283	SUBFAMILY NOT NAMED (PTHR24161:SF228)
Ankyrin repeat domain-containing protein 37;ANKRD37	HUMAN|ENSEMBL=ENSG00000186352|UniProtKB=Q7Z713	SUBFAMILY NOT NAMED (PTHR24201:SF107)
Ankyrin repeat domain-containing protein 39;ANKRD39	HUMAN|ENSEMBL=ENSG00000213337|UniProtKB=Q53RE8	SUBFAMILY NOT NAMED (PTHR24148:SF212)
Ankyrin repeat domain-containing protein 40;ANKRD40	HUMAN|ENSEMBL=ENSG00000154945|UniProtKB=Q6AI12	SUBFAMILY NOT NAMED (PTHR24192:SF17)
Ankyrin repeat domain-containing protein 42;ANKRD42	HUMAN|ENSEMBL=ENSG00000137494|UniProtKB=Q8N9B4	SUBFAMILY NOT NAMED (PTHR24138:SF273)
Ankyrin repeat domain-containing protein 43;ANKRD43	HUMAN|ENSEMBL=ENSG00000198944|UniProtKB=Q2M3V2	SUBFAMILY NOT NAMED (PTHR14491:SF0)
Ankyrin repeat domain-containing protein 45;ANKRD45	HUMAN|ENSEMBL=ENSG00000183831|UniProtKB=Q5TZF3	SUBFAMILY NOT NAMED (PTHR24182:SF153)
Ankyrin repeat domain-containing protein 46;ANKRD46	HUMAN|ENSEMBL=ENSG00000186106|UniProtKB=Q86W74
Ankyrin repeat domain-containing protein 49;ANKRD49	HUMAN|ENSEMBL=ENSG00000168876|UniProtKB=Q8WVL7	SUBFAMILY NOT NAMED (PTHR24144:SF218)
Ankyrin repeat domain-containing protein 5;ANKRD5	HUMAN|ENSEMBL=ENSG00000132623|UniProtKB=Q9NU02	SUBFAMILY NOT NAMED (PTHR24127:SF262)
Ankyrin repeat domain-containing protein 53;ANKRD53	HUMAN|ENSEMBL=ENSG00000144031|UniProtKB=Q8N9V6	SUBFAMILY NOT NAMED (PTHR24160:SF154)
Ankyrin repeat domain-containing protein 54;ANKRD54	HUMAN|ENSEMBL=ENSG00000100124|UniProtKB=Q6NXT1	SUBFAMILY NOT NAMED (PTHR24197:SF139)
Ankyrin repeat domain-containing protein 55;ANKRD55	HUMAN|ENSEMBL=ENSG00000164512|UniProtKB=Q3KP44	SUBFAMILY NOT NAMED (PTHR24163:SF140)
Ankyrin repeat domain-containing protein 56;ANKRD56	HUMAN|ENSEMBL=ENSG00000186212|UniProtKB=A6NEL2	SUBFAMILY NOT NAMED (PTHR24165:SF192)
Ankyrin repeat domain-containing protein 58;ANKRD58	HUMAN|ENSEMBL=ENSG00000187808|UniProtKB=A6NJG2
Ankyrin repeat domain-containing protein 6;ANKRD6	HUMAN|ENSEMBL=ENSG00000135299|UniProtKB=Q9Y2G4	SUBFAMILY NOT NAMED (PTHR24203:SF224)					Wnt signaling pathway->Diversin;;
Ankyrin repeat domain-containing protein 60;ANKRD60	HUMAN|ENSEMBL=ENSG00000124227|UniProtKB=Q9BZ19	SUBFAMILY NOT NAMED (PTHR22677:SF0)
Ankyrin repeat domain-containing protein 7;ANKRD7	HUMAN|ENSEMBL=ENSG00000106013|UniProtKB=Q92527	SUBFAMILY NOT NAMED (PTHR24152:SF193)
Ankyrin repeat domain-containing protein 9;ANKRD9	HUMAN|ENSEMBL=ENSG00000156381|UniProtKB=Q96BM1	SUBFAMILY NOT NAMED (PTHR24133:SF230)
Ankyrin repeat family A protein 2;ANKRA2	HUMAN|ENSEMBL=ENSG00000164331|UniProtKB=Q9H9E1	SUBFAMILY NOT NAMED (PTHR24124:SF199)	DNA binding;transcription factor activity	antigen processing and presentation of peptide or polysaccharide antigen via MHC class II;cellular defense response		transcription factor
Ankyrin repeat, SAM and basic leucine zipper domain-containing protein 1;ASZ1	HUMAN|ENSEMBL=ENSG00000154438|UniProtKB=Q8WWH4	SUBFAMILY NOT NAMED (PTHR24157:SF156)
Ankyrin repeat-containing protein C20orf12;C20orf12	HUMAN|ENSEMBL=ENSG00000089091|UniProtKB=Q9NVP4	SUBFAMILY NOT NAMED (PTHR16058:SF0)
Ankyrin-1;ANK1	HUMAN|ENSEMBL=ENSG00000029534|UniProtKB=P16157	SUBFAMILY NOT NAMED (PTHR24123:SF297)	structural constituent of cytoskeleton;receptor binding;cytoskeletal protein binding	cellular component morphogenesis;cellular component morphogenesis;cellular component morphogenesis	actin cytoskeleton	transmembrane receptor regulatory/adaptor protein
Ankyrin-2;ANK2	HUMAN|ENSEMBL=ENSG00000145362|UniProtKB=Q01484	SUBFAMILY NOT NAMED (PTHR24123:SF296)	structural constituent of cytoskeleton	cellular component morphogenesis;cellular component morphogenesis;cellular component morphogenesis	cytoskeleton	cytoskeletal protein
Ankyrin-3;ANK3	HUMAN|ENSEMBL=ENSG00000151150|UniProtKB=Q12955	SUBFAMILY NOT NAMED (PTHR24123:SF296)	structural constituent of cytoskeleton	cellular component morphogenesis;cellular component morphogenesis;cellular component morphogenesis	cytoskeleton	cytoskeletal protein
Annexin A1;ANXA1	HUMAN|ENSEMBL=ENSG00000135046|UniProtKB=P04083	ANNEXIN A1 (PTHR10502:SF17)	calcium ion binding;calcium-dependent phospholipid binding	intracellular protein transport;cell surface receptor linked signal transduction;lipid metabolic process;cell motion;signal transduction		transfer/carrier protein
Annexin A11;ANXA11	HUMAN|ENSEMBL=ENSG00000122359|UniProtKB=P50995	ANNEXIN A11 (PTHR10502:SF29)	calcium ion binding;calcium-dependent phospholipid binding	intracellular protein transport;signal transduction;lipid metabolic process;cell motion;signal transduction		transfer/carrier protein
Annexin A13;ANXA13	HUMAN|ENSEMBL=ENSG00000104537|UniProtKB=P27216	ANNEXIN A13 (PTHR10502:SF22)	calcium ion binding;calcium-dependent phospholipid binding	intracellular protein transport;signal transduction;lipid metabolic process;cell motion;signal transduction		transfer/carrier protein
Annexin A2;ANXA2	HUMAN|ENSEMBL=ENSG00000182718|UniProtKB=P07355	ANNEXIN A2 (PTHR10502:SF18)	calcium ion binding;calcium-dependent phospholipid binding	intracellular protein transport;signal transduction;lipid metabolic process;cell motion;signal transduction;mesoderm development		transfer/carrier protein
Annexin A4;ANXA4	HUMAN|ENSEMBL=ENSG00000196975|UniProtKB=P09525	ANNEXIN A4 (PTHR10502:SF28)	calcium ion binding;calcium-dependent phospholipid binding	intracellular protein transport;signal transduction;lipid metabolic process;cell motion;signal transduction		transfer/carrier protein
Annexin A5;ANXA5	HUMAN|ENSEMBL=ENSG00000164111|UniProtKB=P08758	ANNEXIN A5 (PTHR10502:SF26)	calcium ion binding;calcium-dependent phospholipid binding	intracellular protein transport;signal transduction;lipid metabolic process;cell motion;signal transduction		transfer/carrier protein
Annexin A6;ANXA6	HUMAN|ENSEMBL=ENSG00000197043|UniProtKB=P08133	ANNEXIN A6 (PTHR10502:SF19)	calcium ion binding;calcium-dependent phospholipid binding	intracellular protein transport;signal transduction;lipid metabolic process;cell motion;signal transduction		transfer/carrier protein
Annexin A7;ANXA7	HUMAN|ENSEMBL=ENSG00000138279|UniProtKB=P20073	ANNEXIN A7 (PTHR10502:SF31)	calcium ion binding;calcium-dependent phospholipid binding	intracellular protein transport;signal transduction;lipid metabolic process;cell motion;signal transduction		transfer/carrier protein
Annexin A8;ANXA8	HUMAN|ENSEMBL=ENSG00000165390|UniProtKB=P13928	ANNEXIN A8 (PTHR10502:SF32)	calcium ion binding;calcium-dependent phospholipid binding	immune system process;intracellular protein transport;signal transduction;lipid metabolic process;cell motion;signal transduction;blood coagulation		transfer/carrier protein
Annexin A9;ANXA9	HUMAN|ENSEMBL=ENSG00000143412|UniProtKB=O76027	ANNEXIN A9 (PTHR10502:SF12)	calcium ion binding;calcium-dependent phospholipid binding	intracellular protein transport;signal transduction;lipid metabolic process;cell motion;signal transduction;mesoderm development		transfer/carrier protein
Anoctamin-1;ANO1	HUMAN|ENSEMBL=ENSG00000131620|UniProtKB=Q5XXA6	SUBFAMILY NOT NAMED (PTHR12308:SF9)
Anoctamin-10;ANO10	HUMAN|ENSEMBL=ENSG00000160746|UniProtKB=Q9NW15	SUBFAMILY NOT NAMED (PTHR12308:SF9)
Anoctamin-2;ANO2	HUMAN|ENSEMBL=ENSG00000047617|UniProtKB=Q9NQ90	SUBFAMILY NOT NAMED (PTHR12308:SF9)
Anoctamin-3;ANO3	HUMAN|ENSEMBL=ENSG00000134343|UniProtKB=Q9BYT9	SUBFAMILY NOT NAMED (PTHR12308:SF9)
Anoctamin-4;ANO4	HUMAN|ENSEMBL=ENSG00000151572|UniProtKB=Q32M45	SUBFAMILY NOT NAMED (PTHR12308:SF9)
Anoctamin-5;ANO5	HUMAN|ENSEMBL=ENSG00000171714|UniProtKB=Q75V66	SUBFAMILY NOT NAMED (PTHR12308:SF9)
Anoctamin-6;ANO6	HUMAN|ENSEMBL=ENSG00000177119|UniProtKB=Q4KMQ2	SUBFAMILY NOT NAMED (PTHR12308:SF9)
Anosmin-1;KAL1	HUMAN|ENSEMBL=ENSG00000011201|UniProtKB=P23352	SUBFAMILY NOT NAMED (PTHR14131:SF0)		neurological system process;cell adhesion;cell adhesion		cell adhesion molecule
Anterior gradient protein 2 homolog;AGR2	HUMAN|ENSEMBL=ENSG00000106541|UniProtKB=O95994	ANTERIOR GRADIENT PROTEIN (SECRETED CEMENT GLAND PROTEIN) (PTHR15337:SF1)	oxidoreductase activity	sulfur metabolic process;regulation of liquid surface tension		surfactant
Anthrax toxin receptor 1;ANTXR1	HUMAN|ENSEMBL=ENSG00000169604|UniProtKB=Q9H6X2	SUBFAMILY NOT NAMED (PTHR16059:SF6)	receptor activity	immune system process		receptor
Anthrax toxin receptor 2;ANTXR2	HUMAN|ENSEMBL=ENSG00000163297|UniProtKB=P58335	SUBFAMILY NOT NAMED (PTHR16059:SF6)	receptor activity	immune system process		receptor
Anthrax toxin receptor-like;ANTXRL	HUMAN|ENSEMBL=ENSG00000198250|UniProtKB=A6NF34	SUBFAMILY NOT NAMED (PTHR16059:SF6)	receptor activity	immune system process		receptor
Antibacterial protein LL-37;CAMP	HUMAN|ENSEMBL=ENSG00000164047|UniProtKB=P49913	CATHELICIDIN (PTHR10206:SF0)	protein binding;peptidase inhibitor activity	immune system process;defense response to bacterium		protease inhibitor
Antigen peptide transporter 1;TAP1	HUMAN|ENSEMBL=ENSG00000206297|UniProtKB=Q03518
Antigen peptide transporter 1;TAP1	HUMAN|ENSEMBL=ENSG00000168394|UniProtKB=Q03518
Antigen peptide transporter 1;TAP1	HUMAN|ENSEMBL=ENSG00000206233|UniProtKB=Q03518	SUBFAMILY NOT NAMED (PTHR24221:SF79)	ATPase activity, coupled to transmembrane movement of substances;transmembrane transporter activity	immune system process;extracellular transport;carbohydrate metabolic process;response to toxin		ATP-binding cassette (ABC) transporter
Antigen peptide transporter 2;TAP2	HUMAN|ENSEMBL=ENSG00000204267|UniProtKB=Q03519
Antigen peptide transporter 2;TAP2	HUMAN|ENSEMBL=ENSG00000206299|UniProtKB=Q03519
Antigen peptide transporter 2;TAP2	HUMAN|ENSEMBL=ENSG00000206235|UniProtKB=Q03519	SUBFAMILY NOT NAMED (PTHR24221:SF80)	ATPase activity, coupled to transmembrane movement of substances;transmembrane transporter activity	immune system process;extracellular transport;carbohydrate metabolic process;response to toxin		ATP-binding cassette (ABC) transporter
Antileukoproteinase;SLPI	HUMAN|ENSEMBL=ENSG00000124107|UniProtKB=P03973	SUBFAMILY NOT NAMED (PTHR19441:SF8)	protein binding;peptidase inhibitor activity	protein metabolic process		serine protease inhibitor
Anti-Muellerian hormone type-2 receptor;AMHR2	HUMAN|ENSEMBL=ENSG00000135409|UniProtKB=Q16671	ANTI-MUELLERIAN HORMONE TYPE II RECEPTOR (PTHR23255:SF4)	kinase activity;transforming growth factor beta receptor activity;cytokine receptor activity;transmembrane receptor protein kinase activity	cell surface receptor linked signal transduction;protein metabolic process;signal transduction;mesoderm development;skeletal system development		protein kinase	TGF-beta signaling pathway->TGFbetareceptor II;;TGF-beta signaling pathway->TGFbetareceptors;;;
Antithrombin-III;SERPINC1	HUMAN|ENSEMBL=ENSG00000117601|UniProtKB=P01008	ANTITHROMBIN-III (PTHR11461:SF53)	protein binding;peptidase inhibitor activity	protein metabolic process		serine protease inhibitor	Blood coagulation->Antithrombin III;;
AP-1 complex subunit beta-1;AP1B1	HUMAN|ENSEMBL=ENSG00000100280|UniProtKB=Q10567	ADAPTER-RELATED PROTEIN COMPLEX 1, BETA SUBUNIT (PTHR11134:SF3)		intracellular protein transport;vesicle-mediated transport		membrane traffic protein
AP-1 complex subunit gamma-1;AP1G1	HUMAN|ENSEMBL=ENSG00000166747|UniProtKB=O43747	ADAPTER-RELATED PROTEIN COMPLEX 1 GAMMA SUBUNIT (GAMMA-ADAPTIN) (PTHR22780:SF5)		intracellular protein transport;endocytosis		transmembrane receptor regulatory/adaptor protein
AP-1 complex subunit gamma-like 2;AP1G2	HUMAN|ENSEMBL=ENSG00000213983|UniProtKB=O75843	ADAPTER-RELATED PROTEIN COMPLEX 1 GAMMA SUBUNIT (GAMMA-ADAPTIN) (PTHR22780:SF5)		intracellular protein transport;endocytosis		transmembrane receptor regulatory/adaptor protein
AP-1 complex subunit mu-1;AP1M1	HUMAN|ENSEMBL=ENSG00000072958|UniProtKB=Q9BXS5	CLATHRIN COAT ASSEMBLY PROTEIN AP-1 (PTHR11998:SF11)		intracellular protein transport;endocytosis		membrane traffic protein
AP-1 complex subunit mu-2;AP1M2	HUMAN|ENSEMBL=ENSG00000129354|UniProtKB=Q9Y6Q5	CLATHRIN COAT ASSEMBLY PROTEIN AP-1 (PTHR11998:SF11)		intracellular protein transport;endocytosis		membrane traffic protein
AP-1 complex subunit sigma-2;AP1S2	HUMAN|ENSEMBL=ENSG00000182287|UniProtKB=P56377	CLATHRIN ASSEMBLY PROTEIN AP19 (PTHR11753:SF5)		intracellular protein transport;endocytosis	vesicle coat	vesicle coat protein
AP-2 complex subunit alpha-1;AP2A1	HUMAN|ENSEMBL=ENSG00000196961|UniProtKB=O95782	ADAPTER-RELATED PROTEIN COMPLEX 2 ALPHA 1 SUBUNIT (ALPHA-ADAPTIN A) (PTHR22780:SF4)		intracellular protein transport;endocytosis		transmembrane receptor regulatory/adaptor protein	Huntington disease->alpha-Adaptin;;
AP-2 complex subunit alpha-2;AP2A2	HUMAN|ENSEMBL=ENSG00000183020|UniProtKB=O94973	ADAPTER-RELATED PROTEIN COMPLEX 2 ALPHA 1 SUBUNIT (ALPHA-ADAPTIN A) (PTHR22780:SF4)		intracellular protein transport;endocytosis		transmembrane receptor regulatory/adaptor protein	Huntington disease->alpha-Adaptin;;
AP-2 complex subunit beta-1;AP2B1	HUMAN|ENSEMBL=ENSG00000006125|UniProtKB=P63010	ADAPTER-RELATED PROTEIN COMPLEX 1, BETA SUBUNIT (PTHR11134:SF3)		intracellular protein transport;vesicle-mediated transport		membrane traffic protein
AP-2 complex subunit sigma-1;AP2S1	HUMAN|ENSEMBL=ENSG00000042753|UniProtKB=P53680	CLATHRIN COAT ASSEMBLY PROTEIN AP17 (PTHR11753:SF6)		intracellular protein transport;endocytosis	vesicle coat	vesicle coat protein
AP2-associated protein kinase 1;AAK1	HUMAN|ENSEMBL=ENSG00000115977|UniProtKB=Q2M2I8	AAK1 PROTEIN (PTHR22967:SF9)	kinase activity	protein metabolic process		protein kinase
AP-3 complex subunit beta-1;AP3B1	HUMAN|ENSEMBL=ENSG00000132842|UniProtKB=O00203	ADAPTER-RELATED PROTEIN COMPLEX 3, BETA SUBUNIT (PTHR11134:SF1)		intracellular protein transport;vesicle-mediated transport		membrane traffic protein
AP-3 complex subunit beta-2;AP3B2	HUMAN|ENSEMBL=ENSG00000103723|UniProtKB=Q13367	ADAPTER-RELATED PROTEIN COMPLEX 3, BETA SUBUNIT (PTHR11134:SF1)		intracellular protein transport;vesicle-mediated transport		membrane traffic protein
AP-3 complex subunit delta-1;AP3D1	HUMAN|ENSEMBL=ENSG00000065000|UniProtKB=O14617	SUBFAMILY NOT NAMED (PTHR22781:SF13)	receptor activity;transmembrane transporter activity	lysosomal transport;intracellular protein transport;signal transduction;signal transduction		transporter
AP-3 complex subunit mu-1;AP3M1	HUMAN|ENSEMBL=ENSG00000185009|UniProtKB=Q9Y2T2	CLATHRIN COAT ADAPTOR AP3 MEDIUM CHAIN (PTHR11998:SF4)		intracellular protein transport;endocytosis		membrane traffic protein
AP-3 complex subunit mu-2;AP3M2	HUMAN|ENSEMBL=ENSG00000070718|UniProtKB=P53677	CLATHRIN COAT ADAPTOR AP3 MEDIUM CHAIN (PTHR11998:SF4)		intracellular protein transport;endocytosis		membrane traffic protein
AP-3 complex subunit sigma-2;AP3S2	HUMAN|ENSEMBL=ENSG00000157823|UniProtKB=P59780	ADAPTOR-RELATED PROTEIN COMPLEX 3 (PTHR11753:SF2)		intracellular protein transport;endocytosis	vesicle coat	vesicle coat protein
AP-4 complex subunit beta-1;AP4B1	HUMAN|ENSEMBL=ENSG00000134262|UniProtKB=Q9Y6B7	ADAPTER-RELATED PROTEIN COMPLEX 4, BETA SUBUNIT (PTHR11134:SF4)		intracellular protein transport;vesicle-mediated transport		membrane traffic protein
AP-4 complex subunit epsilon-1;AP4E1	HUMAN|ENSEMBL=ENSG00000081014|UniProtKB=Q9UPM8	ADAPTER-RELATED PROTEIN COMPLEX 4 EPSILON SUBUNIT (EPSILON SUBUNIT OF AP-4) (PTHR22780:SF6)		intracellular protein transport;endocytosis		transmembrane receptor regulatory/adaptor protein
AP-4 complex subunit sigma-1;AP4S1	HUMAN|ENSEMBL=ENSG00000100478|UniProtKB=Q9Y587	ADAPTOR-RELATED PROTEIN COMPLEX 4 (PTHR11753:SF4)		intracellular protein transport;endocytosis	vesicle coat	vesicle coat protein
APAF1-interacting protein;APIP	HUMAN|ENSEMBL=ENSG00000149089|UniProtKB=Q96GX9	APAF1-INTERACTING PROTEIN (PTHR10640:SF2)	racemase and epimerase activity	carbohydrate metabolic process		epimerase/racemase
Apical endosomal glycoprotein;MAMDC4	HUMAN|ENSEMBL=ENSG00000177943|UniProtKB=Q6UXC1	APICAL ENDOSOMAL GLYCOPROTEIN PRECURSOR (PTHR23282:SF3)
APOBEC1 complementation factor;A1CF	HUMAN|ENSEMBL=ENSG00000148584|UniProtKB=Q9NQ94	SUBFAMILY NOT NAMED (PTHR24012:SF43)	RNA splicing factor activity, transesterification mechanism;structural constituent of ribosome;DNA binding;RNA binding	spermatogenesis;neurological system process;cell cycle;nucleobase, nucleoside, nucleotide and nucleic acid metabolic process;protein metabolic process;cell cycle;ectoderm development;nervous system development	ribonucleoprotein complex	replication origin binding protein
Apolipoprotein A-I(1-242);APOA1	HUMAN|ENSEMBL=ENSG00000118137|UniProtKB=P02647	APOLIPOPROTEIN A-I (PTHR18976:SF1)	lipid transporter activity;transmembrane transporter activity	blood circulation;lipid transport;lipid metabolic process		transporter
Apolipoprotein A-I(1-242);APOA1	HUMAN|ENSEMBL=ENSG00000215756|UniProtKB=P02647
Apolipoprotein A-I-binding protein;APOA1BP	HUMAN|ENSEMBL=ENSG00000163382|UniProtKB=Q8NCW5	APOLIPOPROTEIN A BINDING PROTEIN (PTHR13232:SF8)
Apolipoprotein A-II(1-76);APOA2	HUMAN|ENSEMBL=ENSG00000158874|UniProtKB=P02652	SUBFAMILY NOT NAMED (PTHR11027:SF0)	lipid transporter activity;transmembrane transporter activity	lipid transport;lipid metabolic process		transporter
Apolipoprotein A-IV;APOA4	HUMAN|ENSEMBL=ENSG00000215754|UniProtKB=P06727	APOLIPOPROTEIN A-IV (PTHR18976:SF3)	lipid transporter activity;transmembrane transporter activity	blood circulation;lipid transport;lipid metabolic process		transporter
Apolipoprotein A-V;APOA5	HUMAN|ENSEMBL=ENSG00000110243|UniProtKB=Q6Q788	REGENERATION-ASSOCIATED PROTEIN 3 (APOLIPOPROTEIN A-V) (PTHR18976:SF4)	lipid transporter activity;transmembrane transporter activity	blood circulation;lipid transport;lipid metabolic process		transporter
Apolipoprotein B-48;APOB	HUMAN|ENSEMBL=ENSG00000084674|UniProtKB=P04114	SUBFAMILY NOT NAMED (PTHR13769:SF0)	lipid transporter activity	lipid transport;lipid metabolic process		apolipoprotein
Apolipoprotein C-II;APOC2	HUMAN|ENSEMBL=ENSG00000213044|UniProtKB=P02655	SUBFAMILY NOT NAMED (PTHR16566:SF0)	hydrolase activity, acting on ester bonds;lipid transporter activity;transmembrane transporter activity	lipid transport;lipid metabolic process		transporter
Apolipoprotein C-III;APOC3	HUMAN|ENSEMBL=ENSG00000215755|UniProtKB=P02656
Apolipoprotein C-III;APOC3	HUMAN|ENSEMBL=ENSG00000110245|UniProtKB=P02656	SUBFAMILY NOT NAMED (PTHR14225:SF0)	lipid transporter activity;transmembrane transporter activity;receptor binding	lipid transport;lipid metabolic process		transporter
Apolipoprotein C-IV;APOC4	HUMAN|ENSEMBL=ENSG00000130207|UniProtKB=P55056	SUBFAMILY NOT NAMED (PTHR16567:SF0)
Apolipoprotein D;APOD	HUMAN|ENSEMBL=ENSG00000189058|UniProtKB=P05090	APOLIPOPROTEIN D (PTHR10612:SF4)	lipid transporter activity	lipid transport;lipid metabolic process		apolipoprotein
Apolipoprotein E;APOE	HUMAN|ENSEMBL=ENSG00000130203|UniProtKB=P02649	APOLIPOPROTEIN E (PTHR18976:SF2)	lipid transporter activity;transmembrane transporter activity	lipid transport;lipid metabolic process		transporter
Apolipoprotein F;APOF	HUMAN|ENSEMBL=ENSG00000175336|UniProtKB=Q13790	GB DEF: APOLIPOPROTEIN F PRECURSOR (APO-F) (PTHR15011:SF3)	lipid transporter activity;transmembrane transporter activity;receptor binding	lipid transport;lipid metabolic process		transporter
Apolipoprotein L2;APOL2	HUMAN|ENSEMBL=ENSG00000128335|UniProtKB=Q9BQE5	APOLIPOPROTEIN L1 (PTHR14096:SF10)	lipid transporter activity;transmembrane transporter activity	lipid transport;lipid metabolic process		transporter
Apolipoprotein L3;APOL3	HUMAN|ENSEMBL=ENSG00000128284|UniProtKB=O95236	APOLIPOPROTEIN L3 (PTHR14096:SF12)	lipid transporter activity;transmembrane transporter activity	lipid transport;lipid metabolic process		transporter
Apolipoprotein L6;APOL6	HUMAN|ENSEMBL=ENSG00000196785|UniProtKB=Q9BWW8	APOLIPOPROTEIN L6 (PTHR14096:SF7)	lipid transporter activity;transmembrane transporter activity	lipid transport;lipid metabolic process		transporter
Apolipoprotein M;APOM	HUMAN|ENSEMBL=ENSG00000204444|UniProtKB=O95445	SUBFAMILY NOT NAMED (PTHR16457:SF0)
Apolipoprotein M;APOM	HUMAN|ENSEMBL=ENSG00000206304|UniProtKB=O95445
Apolipoprotein M;APOM	HUMAN|ENSEMBL=ENSG00000206409|UniProtKB=O95445
Apolipoprotein O;APOO	HUMAN|ENSEMBL=ENSG00000184831|UniProtKB=Q9BUR5	SUBFAMILY NOT NAMED (PTHR14564:SF0)
Apolipoprotein O-like;APOOL	HUMAN|ENSEMBL=ENSG00000155008|UniProtKB=Q6UXV4	SUBFAMILY NOT NAMED (PTHR14564:SF0)
Apoptosis facilitator Bcl-2-like 14 protein;BCL2L14	HUMAN|ENSEMBL=ENSG00000121380|UniProtKB=Q9BZR8	SUBFAMILY NOT NAMED (PTHR14965:SF0)
Apoptosis inhibitor 5;API5	HUMAN|ENSEMBL=ENSG00000166181|UniProtKB=Q9BZZ5	APOPTOSIS INHIBITOR 5 (PTHR12758:SF11)		negative regulation of apoptosis
Apoptosis regulator BAX;BAX	HUMAN|ENSEMBL=ENSG00000087088|UniProtKB=Q07812	APOPTOSIS REGULATOR BAX (PTHR11256:SF9)	receptor binding	gamete generation;induction of apoptosis;negative regulation of apoptosis;cell cycle;cell cycle;mesoderm development;hemopoiesis		signaling molecule	Apoptosis signaling pathway->Bcl-2 associated x protein;;p53 pathway->BCL2-associated X protein;;Huntington disease->Bcl-2-associated X protein;;;;
Apoptosis regulator Bcl-2;BCL2	HUMAN|ENSEMBL=ENSG00000171791|UniProtKB=P10415	BCL-2 (PTHR11256:SF11)	receptor binding	gamete generation;induction of apoptosis;negative regulation of apoptosis;cell cycle;cell cycle;mesoderm development;hemopoiesis		signaling molecule	Oxidative stress response->b-cell lymphoma protein-2;;Apoptosis signaling pathway->Bcl-2;;;
Apoptosis regulator Bcl-B;BCL2L10	HUMAN|ENSEMBL=ENSG00000137875|UniProtKB=Q9HD36	BCL2L10 (PTHR11256:SF5)	receptor binding	gamete generation;induction of apoptosis;negative regulation of apoptosis;cell cycle;signal transduction;cell cycle;signal transduction;mesoderm development;hemopoiesis		signaling molecule	Apoptosis signaling pathway->Diva;;
Apoptosis regulator Bcl-W;BCL2L2	HUMAN|ENSEMBL=ENSG00000129473|UniProtKB=Q92843	APOPTOSIS REGULATOR BCL-W (PTHR11256:SF13)	receptor binding	gamete generation;induction of apoptosis;negative regulation of apoptosis;cell cycle;cell cycle;mesoderm development;hemopoiesis		signaling molecule	Apoptosis signaling pathway->Bcl-w;;
Apoptosis regulator Bcl-X;BCL2L1	HUMAN|ENSEMBL=ENSG00000171552|UniProtKB=Q07817	APOPTOSIS REGULATOR BCL-XL (PTHR11256:SF12)	receptor binding	gamete generation;induction of apoptosis;negative regulation of apoptosis;cell cycle;cell cycle;mesoderm development;hemopoiesis		signaling molecule	Apoptosis signaling pathway->Bcl2-related protein long isoform;;Apoptosis signaling pathway->Bcl2-related protein short isoform;;;
Apoptosis-associated speck-like protein containing a CARD;PYCARD	HUMAN|ENSEMBL=ENSG00000103490|UniProtKB=Q9ULZ3	CARD DOMAIN CONTAINING (PTHR10454:SF5)	peptidase activity;protein binding;peptidase inhibitor activity	apoptosis;protein metabolic process		cysteine protease
Apoptosis-enhancing nuclease;AEN	HUMAN|ENSEMBL=ENSG00000181026|UniProtKB=Q8WTP8	EXONUCLEASE (PTHR12801:SF6)	hydrolase activity, acting on ester bonds;nucleic acid binding	nucleobase, nucleoside, nucleotide and nucleic acid metabolic process		exoribonuclease
Apoptosis-inducing factor 1, mitochondrial;AIFM1	HUMAN|ENSEMBL=ENSG00000156709|UniProtKB=O95831	APOPTOSIS INDUCING FACTOR (PTHR22912:SF32)	oxidoreductase activity	immune system process;respiratory electron transport chain;apoptosis;ferredoxin metabolic process;oxygen and reactive oxygen species metabolic process		dehydrogenase	Apoptosis signaling pathway->Apoptosis inducing factor;;
Apoptosis-inducing factor 2;AIFM2	HUMAN|ENSEMBL=ENSG00000042286|UniProtKB=Q9BRQ8	APOPTOSIS-INDUCING FACTOR (AIF)-LIKE MITCHONDRION-ASSOCIATED INDUCER OF DEATH (P53-RESPONSIVE GENE 3) (AMID PROTEIN) (PTHR22915:SF5)	oxidoreductase activity	induction of apoptosis		dehydrogenase	p53 pathway->NOXA;;
Apoptosis-inducing factor 3;AIFM3	HUMAN|ENSEMBL=ENSG00000183773|UniProtKB=Q96NN9	NFRL-A PROTEIN (PTHR22912:SF7)	oxidoreductase activity	immune system process;respiratory electron transport chain;apoptosis;ferredoxin metabolic process;oxygen and reactive oxygen species metabolic process		dehydrogenase
Apoptosis-related protein 3;APR3	HUMAN|ENSEMBL=ENSG00000138085|UniProtKB=Q6UW56	SUBFAMILY NOT NAMED (PTHR15926:SF0)
Apoptosis-stimulating of p53 protein 1;PPP1R13B	HUMAN|ENSEMBL=ENSG00000088808|UniProtKB=Q96KQ4	APOPTOSIS-STIMULATING OF P53 PROTEIN 1 (PTHR24131:SF33)	protein binding	apoptosis;cell cycle;cell cycle		enzyme modulator
Apoptosis-stimulating of p53 protein 2;TP53BP2	HUMAN|ENSEMBL=ENSG00000143514|UniProtKB=Q13625	SUBFAMILY NOT NAMED (PTHR24131:SF32)	protein binding	apoptosis;cell cycle;cell cycle		enzyme modulator
Apoptotic chromatin condensation inducer in the nucleus;ACIN1	HUMAN|ENSEMBL=ENSG00000100813|UniProtKB=Q9UKV3	SUBFAMILY NOT NAMED (PTHR14127:SF0)	nucleic acid binding;chromatin binding	apoptosis		chromatin/chromatin-binding protein
Apoptotic protease-activating factor 1;APAF1	HUMAN|ENSEMBL=ENSG00000120868|UniProtKB=O14727	SUBFAMILY NOT NAMED (PTHR22845:SF0)					Apoptosis signaling pathway->Apoptosis protease activating factor-1;;Huntington disease->Apoptotic protease activating factor-1;;p53 pathway->Apoptotic protease activating factor 1;;;;
Aprataxin and PNK-like factor;APLF	HUMAN|ENSEMBL=ENSG00000169621|UniProtKB=Q8IW19	SUBFAMILY NOT NAMED (PTHR21315:SF0)
Aprataxin;APTX	HUMAN|ENSEMBL=ENSG00000137074|UniProtKB=Q7Z2E3	APRATAXIN (PTHR12486:SF6)	DNA binding	nucleobase, nucleoside, nucleotide and nucleic acid metabolic process		damaged DNA-binding protein
Aquaporin-10;AQP10	HUMAN|ENSEMBL=ENSG00000143595|UniProtKB=Q96PS8	AQUAPORIN-10 (PTHR19139:SF18)	transmembrane transporter activity	transport;lipid metabolic process		transporter
Aquaporin-11;AQP11	HUMAN|ENSEMBL=ENSG00000178301|UniProtKB=Q8NBQ7	AQUAPORIN 11 (PTHR21191:SF7)
Aquaporin-2;AQP2	HUMAN|ENSEMBL=ENSG00000167580|UniProtKB=P41181	AQUAPORIN 2 (PTHR19139:SF37)	transmembrane transporter activity	transport		transporter
Aquaporin-3;AQP3	HUMAN|ENSEMBL=ENSG00000165272|UniProtKB=Q92482	AQUAPORIN-3 (PTHR19139:SF17)	transmembrane transporter activity	transport;lipid metabolic process		transporter
Aquaporin-4;AQP4	HUMAN|ENSEMBL=ENSG00000171885|UniProtKB=P55087	AQUAPORIN-4 (PTHR19139:SF34)	transmembrane transporter activity	transport		transporter
Aquaporin-5;AQP5	HUMAN|ENSEMBL=ENSG00000161798|UniProtKB=P55064	AQUAPORIN 5 (PTHR19139:SF38)	transmembrane transporter activity	transport		transporter
Aquaporin-6;AQP6	HUMAN|ENSEMBL=ENSG00000086159|UniProtKB=Q13520	AQUAPORIN-6 (PTHR19139:SF36)	transmembrane transporter activity	transport		transporter
Aquaporin-7;AQP7	HUMAN|ENSEMBL=ENSG00000165269|UniProtKB=O14520	AQUAPORIN-7 (PTHR19139:SF16)	transmembrane transporter activity	transport;lipid metabolic process		transporter
Aquaporin-8;AQP8	HUMAN|ENSEMBL=ENSG00000103375|UniProtKB=O94778	AQUAPORIN 8 (PTHR19139:SF25)	transmembrane transporter activity	transport		transporter
Aquaporin-9;AQP9	HUMAN|ENSEMBL=ENSG00000103569|UniProtKB=O43315	AQUAPORIN 9 (PTHR19139:SF15)	transmembrane transporter activity	transport;lipid metabolic process		transporter
Arachidonate 12-lipoxygenase, 12R type;ALOX12B	HUMAN|ENSEMBL=ENSG00000179477|UniProtKB=O75342	ARACHIDONATE 12-LIPOXYGENASE, 12R TYPE (EPIDERMIS-TYPE LIPOXYGENASE 12) (PTHR11771:SF10)	oxidoreductase activity	B cell mediated immunity;macrophage activation;respiratory electron transport chain;lipid metabolic process;response to stimulus		oxygenase
Arachidonate 12-lipoxygenase, 12S-type;ALOX12	HUMAN|ENSEMBL=ENSG00000108839|UniProtKB=P18054	ARACHIDONATE 12-LIPOXYGENASE, 12S-TYPE (PTHR11771:SF4)	oxidoreductase activity	B cell mediated immunity;macrophage activation;respiratory electron transport chain;lipid metabolic process;response to stimulus		oxygenase	Inflammation mediated by chemokine and cytokine signaling pathway->Lipoxygenase;;
Arachidonate 15-lipoxygenase type II;ALOX15B	HUMAN|ENSEMBL=ENSG00000179593|UniProtKB=O15296	ARACHIDONATE 15-LIPOXYGENASE, TYPE II (15-LOX-2) (15- LIPOXYGENASE 2) (PTHR11771:SF8)	oxidoreductase activity	B cell mediated immunity;macrophage activation;respiratory electron transport chain;lipid metabolic process;response to stimulus		oxygenase
Arachidonate 15-lipoxygenase;ALOX15	HUMAN|ENSEMBL=ENSG00000161905|UniProtKB=P16050	ARACHIDONATE 12-LIPOXYGENASE, 12S-TYPE (PTHR11771:SF4)	oxidoreductase activity	B cell mediated immunity;macrophage activation;respiratory electron transport chain;lipid metabolic process;response to stimulus		oxygenase	Inflammation mediated by chemokine and cytokine signaling pathway->Lipoxygenase;;
Arachidonate 5-lipoxygenase;ALOX5	HUMAN|ENSEMBL=ENSG00000012779|UniProtKB=P09917	ARACHIDONATE 5-LIPOXYGENASE (5-LIPOXYGENASE) (PTHR11771:SF5)	oxidoreductase activity	immune system process;lipid metabolic process		oxygenase
Arachidonate 5-lipoxygenase-activating protein;ALOX5AP	HUMAN|ENSEMBL=ENSG00000132965|UniProtKB=P20292	ARACHIDONATE 5-LIPOXYGENASE-ACTIVATING PROTEIN (PTHR10250:SF2)	transferase activity	B cell mediated immunity;macrophage activation;sulfur metabolic process;lipid metabolic process;protein metabolic process;cellular defense response		transferase	Inflammation mediated by chemokine and cytokine signaling pathway->Lipoxygenase;;
A-Raf proto-oncogene serine/threonine-protein kinase;ARAF	HUMAN|ENSEMBL=ENSG00000078061|UniProtKB=P10398	A-RAF (PTHR23257:SF43)	kinase activity;transmembrane receptor protein serine/threonine kinase activity;transmembrane receptor protein tyrosine kinase activity;transmembrane receptor protein kinase activity	female gamete generation;immune system process;induction of apoptosis;negative regulation of apoptosis;cell cycle;cell surface receptor linked signal transduction;intracellular signaling cascade;protein metabolic process;cell cycle;signal transduction;cellular component morphogenesis;cellular component morphogenesis;cellular component morphogenesis;response to stress		protein kinase	Ras Pathway->Raf;;Integrin signalling pathway->Raf;;T cell activation->Raf;;Angiogenesis->Raf Oncogene;;PDGF signaling pathway->MURINE LEUKEMIA VIRAL ONCOGENE HOMOLOG 1;;B cell activation->Raf;;Interleukin signaling pathway->Raf;;EGF receptor signaling pathway->RAF proto-oncogene serine/threonine-protein kinase;;Endothelin signaling pathway->serine/threonine Raf-1 protein kinase;;FGF signaling pa…
Archaemetzincin-1;AMZ1	HUMAN|ENSEMBL=ENSG00000174945|UniProtKB=Q400G9	SUBFAMILY NOT NAMED (PTHR15910:SF1)
Archaemetzincin-2;AMZ2	HUMAN|ENSEMBL=ENSG00000196704|UniProtKB=Q86W34	SUBFAMILY NOT NAMED (PTHR15910:SF3)
ARF GTPase-activating protein GIT1;GIT1	HUMAN|ENSEMBL=ENSG00000108262|UniProtKB=Q9Y2X7	CENTAURIN/ARF-RELATED (PTHR23180:SF34)	nucleic acid binding;protein binding;small GTPase regulator activity	cell surface receptor linked signal transduction;cell adhesion;signal transduction;cell adhesion		nucleic acid binding
ARF GTPase-activating protein GIT2;GIT2	HUMAN|ENSEMBL=ENSG00000139436|UniProtKB=Q14161	CENTAURIN/ARF-RELATED (PTHR23180:SF34)	nucleic acid binding;protein binding;small GTPase regulator activity	cell surface receptor linked signal transduction;cell adhesion;signal transduction;cell adhesion		nucleic acid binding
Arfaptin-1;ARFIP1	HUMAN|ENSEMBL=ENSG00000164144|UniProtKB=P53367	ADP-RIBOSYLATION FACTOR INTERACTING PROTEIN (PTHR12141:SF1)	protein binding;small GTPase regulator activity	cell motion;cellular component morphogenesis;cellular component morphogenesis;cellular component morphogenesis		G-protein modulator	Huntington disease->Arfaptin-2;;
Arfaptin-2;ARFIP2	HUMAN|ENSEMBL=ENSG00000132254|UniProtKB=P53365	ADP-RIBOSYLATION FACTOR INTERACTING PROTEIN (PTHR12141:SF1)	protein binding;small GTPase regulator activity	cell motion;cellular component morphogenesis;cellular component morphogenesis;cellular component morphogenesis		G-protein modulator	Huntington disease->Arfaptin-2;;
ARFGAP with coiled-coil, ANK repeat and PH domain-containing protein 1;ACAP1	HUMAN|ENSEMBL=ENSG00000072818|UniProtKB=Q15027	CENTAURIN BETA (PTHR23180:SF20)	nucleic acid binding;protein binding;small GTPase regulator activity	cell surface receptor linked signal transduction;cell adhesion;signal transduction;cell adhesion		nucleic acid binding
ArfGAP with coiled-coil, ANK repeat and PH domain-containing protein 3;ACAP3	HUMAN|ENSEMBL=ENSG00000131584|UniProtKB=Q96P50	CENTAURIN BETA (PTHR23180:SF20)	nucleic acid binding;protein binding;small GTPase regulator activity	cell surface receptor linked signal transduction;cell adhesion;signal transduction;cell adhesion		nucleic acid binding
Arf-GAP with SH3 domain, ANK repeat and PH domain-containing protein 1;ASAP1	HUMAN|ENSEMBL=ENSG00000153317|UniProtKB=Q9ULH1	DEVELOPMENT AND DIFFERENTIATION-ENHANCING FACTOR, DDEF (PTHR23180:SF17)	nucleic acid binding;protein binding;small GTPase regulator activity	cell surface receptor linked signal transduction;cell adhesion;signal transduction;cell adhesion		nucleic acid binding
Arf-GAP, GTPase, ANK repeat and PH domain-containing protein 1;AGAP1	HUMAN|ENSEMBL=ENSG00000157985|UniProtKB=Q9UPQ3	ARF-GAP, GTPASE, ANK REPEAT AND PH DOMAIN-CONTAINING PROTEIN 1 (PTHR23180:SF47)	nucleic acid binding;protein binding;small GTPase regulator activity	cell surface receptor linked signal transduction;cell adhesion;signal transduction;cell adhesion		nucleic acid binding
Arf-GAP, GTPase, ANK repeat and PH domain-containing protein 2;AGAP2	HUMAN|ENSEMBL=ENSG00000135439|UniProtKB=Q99490	SUBFAMILY NOT NAMED (PTHR23180:SF38)	nucleic acid binding;protein binding;small GTPase regulator activity	cell surface receptor linked signal transduction;cell adhesion;signal transduction;cell adhesion		nucleic acid binding
Arf-GAP, GTPase, ANK repeat and PH domain-containing protein 3;AGAP3	HUMAN|ENSEMBL=ENSG00000133612|UniProtKB=Q96P47	ARF-GAP, GTPASE, ANK REPEAT AND PH DOMAIN-CONTAINING PROTEIN 3 (PTHR23180:SF41)	nucleic acid binding;protein binding;small GTPase regulator activity	cell surface receptor linked signal transduction;cell adhesion;signal transduction;cell adhesion		nucleic acid binding
Arf-GAP, Rho-GAP domain, ANK repeat and PH domain-containing protein 1;ARAP1	HUMAN|ENSEMBL=ENSG00000186635|UniProtKB=Q96P48	CENTAURIN DELTA (PTHR23180:SF9)	nucleic acid binding;protein binding;small GTPase regulator activity	cell surface receptor linked signal transduction;cell adhesion;signal transduction;cell adhesion		nucleic acid binding
Arf-GAP, Rho-GAP domain, ANK repeat and PH domain-containing protein 2;ARAP2	HUMAN|ENSEMBL=ENSG00000047365|UniProtKB=Q8WZ64	CENTAURIN DELTA (PTHR23180:SF9)	nucleic acid binding;protein binding;small GTPase regulator activity	cell surface receptor linked signal transduction;cell adhesion;signal transduction;cell adhesion		nucleic acid binding
Arf-GAP, Rho-GAP domain, ANK repeat and PH domain-containing protein 3;ARAP3	HUMAN|ENSEMBL=ENSG00000120318|UniProtKB=Q8WWN8	CENTAURIN DELTA (PTHR23180:SF9)	nucleic acid binding;protein binding;small GTPase regulator activity	cell surface receptor linked signal transduction;cell adhesion;signal transduction;cell adhesion		nucleic acid binding
Arginase-1;ARG1	HUMAN|ENSEMBL=ENSG00000118520|UniProtKB=P05089	ARGINASE 1, 2 (PTHR11358:SF2)	hydrolase activity	cellular amino acid and derivative metabolic process		hydrolase
Arginase-2, mitochondrial;ARG2	HUMAN|ENSEMBL=ENSG00000081181|UniProtKB=P78540	ARGINASE 1, 2 (PTHR11358:SF2)	hydrolase activity	cellular amino acid and derivative metabolic process		hydrolase
Arginine and glutamate-rich protein 1;ARGLU1	HUMAN|ENSEMBL=ENSG00000134884|UniProtKB=Q9NWB6
Arginine decarboxylase;ADC	HUMAN|ENSEMBL=ENSG00000142920|UniProtKB=Q96A70	ORNITHINE DECARBOXYLASE (PTHR11482:SF4)	carboxy-lyase activity	cellular amino acid and derivative metabolic process		decarboxylase	Ornithine degradation->Ornithine decarboxylase;;
Arginine vasopressin-induced protein 1;AVPI1	HUMAN|ENSEMBL=ENSG00000119986|UniProtKB=Q5T686	SUBFAMILY NOT NAMED (PTHR14350:SF0)
Arginine/serine-rich coiled-coil protein 1;RSRC1	HUMAN|ENSEMBL=ENSG00000174891|UniProtKB=Q96IZ7
Arginine/serine-rich coiled-coil protein 2;RSRC2	HUMAN|ENSEMBL=ENSG00000111011|UniProtKB=Q7L4I2	SUBFAMILY NOT NAMED (PTHR13583:SF1)
Arginine-fifty homeobox;ARGFX	HUMAN|ENSEMBL=ENSG00000186103|UniProtKB=A6NJG6	SUBFAMILY NOT NAMED (PTHR24329:SF258)	DNA binding;transcription factor activity	nucleobase, nucleoside, nucleotide and nucleic acid metabolic process;segment specification;ectoderm development;gut mesoderm development;embryonic development;skeletal system development;nervous system development;heart development;muscle organ development		homeobox transcription factor
Arginine-glutamic acid dipeptide repeats protein;RERE	HUMAN|ENSEMBL=ENSG00000142599|UniProtKB=Q9P2R6	ATROPHIN-1 (PTHR13859:SF1)		cell motion
Argininosuccinate lyase;ASL	HUMAN|ENSEMBL=ENSG00000169910|UniProtKB=P04424	ARGININOSUCCINATE LYASE (PTHR11444:SF3)	lyase activity	nitrogen compound metabolic process;nucleobase, nucleoside, nucleotide and nucleic acid metabolic process;cellular amino acid and derivative metabolic process		lyase	Arginine biosynthesis->argininosuccinate lyase;;
Argininosuccinate synthase;ASS1	HUMAN|ENSEMBL=ENSG00000130707|UniProtKB=P00966	SUBFAMILY NOT NAMED (PTHR11587:SF0)	ligase activity	nitrogen compound metabolic process;cellular amino acid and derivative metabolic process		ligase	Arginine biosynthesis->Argininosuccinate synthase;;
Arginyl aminopeptidase-like 1;RNPEPL1	HUMAN|ENSEMBL=ENSG00000142327|UniProtKB=Q9HAU8	ARGINYL AMINOPEPTIDASE (PTHR11533:SF6)	peptidase activity	immune system process;lipid metabolic process;protein metabolic process		metalloprotease
Arginyl-tRNA synthetase, cytoplasmic;RARS	HUMAN|ENSEMBL=ENSG00000113643|UniProtKB=P54136	SUBFAMILY NOT NAMED (PTHR11956:SF0)	aminoacyl-tRNA ligase activity;RNA binding	protein metabolic process		RNA binding protein
Arginyl-tRNA--protein transferase 1;ATE1	HUMAN|ENSEMBL=ENSG00000107669|UniProtKB=O95260	SUBFAMILY NOT NAMED (PTHR21367:SF0)	acyltransferase activity	cellular amino acid and derivative metabolic process		acetyltransferase
Armadillo repeat protein deleted in velo-cardio-facial syndrome;ARVCF	HUMAN|ENSEMBL=ENSG00000099889|UniProtKB=O00192	ARMADILLO REPEAT PROTEIN DELETED IN VELO-CARDIO-FACIAL SYNDROME (PTHR10372:SF5)	structural constituent of cytoskeleton;cytoskeletal protein binding	signal transduction;cell adhesion;signal transduction;cell adhesion	intermediate filament cytoskeleton;cell junction	intermediate filament binding protein
Armadillo repeat-containing protein 1;ARMC1	HUMAN|ENSEMBL=ENSG00000104442|UniProtKB=Q9NVT9	SUBFAMILY NOT NAMED (PTHR16045:SF1)
Armadillo repeat-containing protein 10;ARMC10	HUMAN|ENSEMBL=ENSG00000170632|UniProtKB=Q8N2F6	SVH (PTHR15712:SF7)
Armadillo repeat-containing protein 2;ARMC2	HUMAN|ENSEMBL=ENSG00000118690|UniProtKB=Q8NEN0	SUBFAMILY NOT NAMED (PTHR21356:SF0)
Armadillo repeat-containing protein 3;ARMC3	HUMAN|ENSEMBL=ENSG00000165309|UniProtKB=Q5W041	ARMC3 (PTHR23315:SF6)	structural constituent of cytoskeleton;receptor binding	intracellular protein transport;signal transduction;cell-cell adhesion;signal transduction;cell-cell adhesion	cytoskeleton	storage protein
Armadillo repeat-containing protein 4;ARMC4	HUMAN|ENSEMBL=ENSG00000169126|UniProtKB=Q5T2S8	ARMC4 (PTHR23315:SF4)	structural constituent of cytoskeleton;receptor binding	intracellular protein transport;signal transduction;cell-cell adhesion;signal transduction;cell-cell adhesion	cytoskeleton	storage protein
Armadillo repeat-containing protein 5;ARMC5	HUMAN|ENSEMBL=ENSG00000140691|UniProtKB=Q96C12	ARMC5 (PTHR23312:SF5)		cell surface receptor linked signal transduction;signal transduction
Armadillo repeat-containing protein 6;ARMC6	HUMAN|ENSEMBL=ENSG00000105676|UniProtKB=Q6NXE6	SUBFAMILY NOT NAMED (PTHR22895:SF0)
Armadillo repeat-containing protein 7;ARMC7	HUMAN|ENSEMBL=ENSG00000125449|UniProtKB=Q9H6L4	SUBFAMILY NOT NAMED (PTHR23315:SF26)	structural constituent of cytoskeleton;receptor binding	intracellular protein transport;signal transduction;cell-cell adhesion;signal transduction;cell-cell adhesion	cytoskeleton	storage protein
Armadillo repeat-containing protein 8;ARMC8	HUMAN|ENSEMBL=ENSG00000114098|UniProtKB=Q8IUR7	SUBFAMILY NOT NAMED (PTHR15651:SF6)
Armadillo repeat-containing X-linked protein 2;ARMCX2	HUMAN|ENSEMBL=ENSG00000184867|UniProtKB=Q7L311	ARMADILLO REPEAT PROTEIN ALEX2 ALEX2 (PTHR15712:SF9)
Armadillo repeat-containing X-linked protein 3;ARMCX3	HUMAN|ENSEMBL=ENSG00000102401|UniProtKB=Q9UH62	ARMADILLO REPEAT CONTAINING, X-LINKED 1 (ALEX1) (PTHR15712:SF8)
Armadillo repeat-containing X-linked protein 5;ARMCX5	HUMAN|ENSEMBL=ENSG00000125962|UniProtKB=Q6P1M9	ARMADILLO REPEAT CONTAINING, X-LINKED 5 (PTHR15712:SF12)
Aromatic-L-amino-acid decarboxylase;DDC	HUMAN|ENSEMBL=ENSG00000132437|UniProtKB=P20711	AROMATIC AMINO ACID DECARBOXYLASE (PTHR11999:SF11)	carboxy-lyase activity	cellular amino acid and derivative metabolic process		decarboxylase	Adrenaline and noradrenaline biosynthesis->Aromatic L-amino acid decarboxylase;;5-Hydroxytryptamine biosynthesis->Aromatic L-amino acid decarboxylase;;Histamine synthesis->Histidine Decarboxylase;;;;
Arrestin domain-containing protein 2;ARRDC2	HUMAN|ENSEMBL=ENSG00000105643|UniProtKB=Q8TBH0	ARRESTIN DOMAIN CONTAINING 2 (PTHR11188:SF15)
Arrestin domain-containing protein 3;ARRDC3	HUMAN|ENSEMBL=ENSG00000113369|UniProtKB=Q96B67	ARRESTIN DOMAIN CONTAINING 2 (PTHR11188:SF15)
Arrestin domain-containing protein 4;ARRDC4	HUMAN|ENSEMBL=ENSG00000140450|UniProtKB=Q8NCT1	ARRESTIN DOMAIN CONTAINING 4 (PTHR11188:SF16)
Arrestin-C;ARR3	HUMAN|ENSEMBL=ENSG00000120500|UniProtKB=P36575	ARRESTIN-C (CONE ARRESTIN) (RETINAL CONE ARRESTIN 3) (PTHR11792:SF6)	protein binding	visual perception;sensory perception;intracellular protein transport;endocytosis;cell surface receptor linked signal transduction;signal transduction		enzyme modulator	Wnt signaling pathway->Beta-Arrestin;;
Arsenical pump-driving ATPase;ASNA1	HUMAN|ENSEMBL=ENSG00000198356|UniProtKB=O43681	ARSENICAL PUMP-DRIVING ATPASE (ARSENITE-TRANSLOCATING ATPASE) (PTHR10803:SF0)	hydrolase activity, acting on ester bonds;phosphatase activity;transmembrane transporter activity	immune system process;ion transport;response to toxin		transporter
Arsenite methyltransferase;AS3MT	HUMAN|ENSEMBL=ENSG00000214435|UniProtKB=Q9HBK9	ARSENITE METHYLTRANSFERASE (PTHR10108:SF11)	methyltransferase activity	metabolic process		methyltransferase
Aryl hydrocarbon receptor nuclear translocator 2;ARNT2	HUMAN|ENSEMBL=ENSG00000172379|UniProtKB=Q9HBZ2	ARYL HYDROCARBON RECEPTOR NUCLEAR TRANSLOCATOR 2 (ARNT PROTEIN 2) (PTHR23042:SF6)	DNA binding;transcription factor activity	nucleobase, nucleoside, nucleotide and nucleic acid metabolic process		basic helix-loop-helix transcription factor
Aryl hydrocarbon receptor nuclear translocator;ARNT	HUMAN|ENSEMBL=ENSG00000143437|UniProtKB=P27540	ARYL HYDROCARBON RECEPTOR NUCLEAR TRANSLOCATOR (ARNT PROTEIN) (HYPOXIA-INDUCIBLE FACTOR 1 BETA) (PTHR23042:SF5)	DNA binding;transcription factor activity	nucleobase, nucleoside, nucleotide and nucleic acid metabolic process		basic helix-loop-helix transcription factor	Hypoxia response via HIF activation->hypoxia inducible factor-1-beta;;
Aryl hydrocarbon receptor nuclear translocator-like protein 1;ARNTL	HUMAN|ENSEMBL=ENSG00000133794|UniProtKB=O00327	ARYL HYDROCARBON RECEPTOR NUCLEAR TRANSLOCATOR-LIKE PROTEIN 1 (BRAIN AND MUSCLE ARNT-LIKE 1) (BMAL1) (PTHR23042:SF10)	DNA binding;transcription factor activity	nucleobase, nucleoside, nucleotide and nucleic acid metabolic process		basic helix-loop-helix transcription factor	Circadian clock system->Brain and Muscle Arnt-Like 1;;Circadian clock system->bmal1;;Circadian clock system->BMAL1;;;;
Aryl hydrocarbon receptor nuclear translocator-like protein 2;ARNTL2	HUMAN|ENSEMBL=ENSG00000029153|UniProtKB=Q8WYA1	BRAIN-MUSCLE-ARNT-LIKE TRANSCRIPTION FACTOR 2 (PTHR23042:SF11)	DNA binding;transcription factor activity	nucleobase, nucleoside, nucleotide and nucleic acid metabolic process		basic helix-loop-helix transcription factor
Aryl hydrocarbon receptor;AHR	HUMAN|ENSEMBL=ENSG00000106546|UniProtKB=P35869	ARYL HYDROCARBON RECEPTOR (PTHR10649:SF6)	receptor activity;DNA binding;transcription factor activity	immune system process;signal transduction;cell-cell signaling;signal transduction;cell-cell signaling;response to toxin		basic helix-loop-helix transcription factor
Arylacetamide deacetylase-like 1;AADACL1	HUMAN|ENSEMBL=ENSG00000144959|UniProtKB=Q6PIU2	MEMBER OF GDXG FAMILY OF LIPOLYTIC ENZYMES\ARYLACETAMIDE DEACETYLASE (PTHR23024:SF4)	hydrolase activity, acting on ester bonds			lipase
Arylacetamide deacetylase-like 3;AADACL3	HUMAN|ENSEMBL=ENSG00000188984|UniProtKB=Q5VUY0	MEMBER OF GDXG FAMILY OF LIPOLYTIC ENZYMES\ARYLACETAMIDE DEACETYLASE (PTHR23024:SF4)	hydrolase activity, acting on ester bonds			lipase
Arylacetamide deacetylase-like 4;AADACL4	HUMAN|ENSEMBL=ENSG00000204518|UniProtKB=Q5VUY2	MEMBER OF GDXG FAMILY OF LIPOLYTIC ENZYMES\ARYLACETAMIDE DEACETYLASE (PTHR23024:SF4)	hydrolase activity, acting on ester bonds			lipase
Arylamine N-acetyltransferase 1;NAT1	HUMAN|ENSEMBL=ENSG00000171428|UniProtKB=P18440	SUBFAMILY NOT NAMED (PTHR11786:SF0)	acyltransferase activity	metabolic process		acetyltransferase
Arylsulfatase B;ARSB	HUMAN|ENSEMBL=ENSG00000113273|UniProtKB=P15848	ARYLSULFATASE B (PTHR10342:SF70)	hydrolase activity	sulfur metabolic process;carbohydrate metabolic process;lipid metabolic process		hydrolase
Arylsulfatase G;ARSG	HUMAN|ENSEMBL=ENSG00000141337|UniProtKB=Q96EG1	ARYLSULFATASE G (PTHR10342:SF25)	hydrolase activity	sulfur metabolic process;carbohydrate metabolic process;lipid metabolic process		hydrolase
Arylsulfatase I;ARSI	HUMAN|ENSEMBL=ENSG00000183876|UniProtKB=Q5FYB1	ARYLSULFATASE I (PTHR10342:SF68)	hydrolase activity	sulfur metabolic process;carbohydrate metabolic process;lipid metabolic process		hydrolase
Arylsulfatase J;ARSJ	HUMAN|ENSEMBL=ENSG00000180801|UniProtKB=Q5FYB0	ARYLSULFATASE J (PTHR10342:SF69)	hydrolase activity	sulfur metabolic process;carbohydrate metabolic process;lipid metabolic process		hydrolase
Arylsulfatase K;ARSK	HUMAN|ENSEMBL=ENSG00000164291|UniProtKB=Q6UWY0	ARYLSULFATASE K (PTHR10342:SF9)	hydrolase activity	sulfur metabolic process;carbohydrate metabolic process;lipid metabolic process		hydrolase
Asc-type amino acid transporter 1;SLC7A10	HUMAN|ENSEMBL=ENSG00000130876|UniProtKB=Q9NS82	AMINO ACIDS TRANSPORTER 2 (PTHR11785:SF73)	amino acid transmembrane transporter activity;transmembrane transporter activity	amino acid transport;cellular amino acid and derivative metabolic process		amino acid transporter
Ashwin;C2orf49	HUMAN|ENSEMBL=ENSG00000135974|UniProtKB=Q9BVC5	SUBFAMILY NOT NAMED (PTHR14551:SF0)
Asialoglycoprotein receptor 2;ASGR2	HUMAN|ENSEMBL=ENSG00000161944|UniProtKB=P07307	ASIALOGLYCOPROTEIN RECEPTOR (PTHR22802:SF15)	receptor activity	macrophage activation;intracellular protein transport;endocytosis;cell surface receptor linked signal transduction;cell-cell adhesion;signal transduction;cell-cell adhesion;cellular defense response;blood coagulation		immunoglobulin receptor superfamily
Asparagine synthetase [glutamine-hydrolyzing];ASNS	HUMAN|ENSEMBL=ENSG00000070669|UniProtKB=P08243	SUBFAMILY NOT NAMED (PTHR11772:SF0)	ligase activity	cellular amino acid and derivative metabolic process		ligase	Asparagine and aspartate biosynthesis->Asparagine synthetase;;
Asparagine synthetase domain-containing protein 1;ASNSD1	HUMAN|ENSEMBL=ENSG00000138381|UniProtKB=Q9NWL6	SUBFAMILY NOT NAMED (PTHR11772:SF0)	ligase activity	cellular amino acid and derivative metabolic process		ligase	Asparagine and aspartate biosynthesis->Asparagine synthetase;;
Asparagine-linked glycosylation protein 11 homolog;ALG11	HUMAN|ENSEMBL=ENSG00000136112|UniProtKB=Q2TAA5	GLYCOSYL TRANSFERASE (PTHR12526:SF23)	transferase activity, transferring glycosyl groups;nucleotidyltransferase activity;hydrolase activity, acting on ester bonds;phosphatase activity	carbohydrate metabolic process		glycosyltransferase
Asparaginyl-tRNA synthetase, cytoplasmic;NARS	HUMAN|ENSEMBL=ENSG00000134440|UniProtKB=O43776	ASPARTYL-TRNA SYNTHETASE (PTHR22594:SF6)	aminoacyl-tRNA ligase activity;RNA binding	protein metabolic process		RNA binding protein
Aspartate aminotransferase, cytoplasmic;GOT1	HUMAN|ENSEMBL=ENSG00000120053|UniProtKB=P17174	SUBFAMILY NOT NAMED (PTHR11879:SF0)	transaminase activity	cellular amino acid and derivative metabolic process		transaminase	Asparagine and aspartate biosynthesis->Aspartate aminotransferase;;Phenylalanine biosynthesis->Aromatic amino acid aminotransferase;;Tyrosine biosynthesis->Aromatic amino acid aminotransferase;;;;
Aspartate aminotransferase, mitochondrial;GOT2	HUMAN|ENSEMBL=ENSG00000125166|UniProtKB=P00505	SUBFAMILY NOT NAMED (PTHR11879:SF0)	transaminase activity	cellular amino acid and derivative metabolic process		transaminase	Asparagine and aspartate biosynthesis->Aspartate aminotransferase;;Phenylalanine biosynthesis->Aromatic amino acid aminotransferase;;Tyrosine biosynthesis->Aromatic amino acid aminotransferase;;;;
Aspartate beta-hydroxylase domain-containing protein 2;ASPHD2	HUMAN|ENSEMBL=ENSG00000128203|UniProtKB=Q6ICH7	ASPARTYL BETA-HYDROXYLASE-RELATED (PTHR12366:SF1)	oxidoreductase activity	cell surface receptor linked signal transduction;protein metabolic process;signal transduction		hydroxylase
Aspartoacylase;ASPA	HUMAN|ENSEMBL=ENSG00000108381|UniProtKB=P45381	SUBFAMILY NOT NAMED (PTHR15162:SF0)	peptidase activity;deacetylase activity	cellular amino acid and derivative metabolic process		metalloprotease
Aspartyl aminopeptidase;DNPEP	HUMAN|ENSEMBL=ENSG00000123992|UniProtKB=Q9ULA0	ASPARTYL AMINOPEPTIDASE (PTHR10761:SF2)
Aspartyl/asparaginyl beta-hydroxylase;ASPH	HUMAN|ENSEMBL=ENSG00000198363|UniProtKB=Q12797	ASPARTYL/ASPARAGINYL BETA-HYDROXYLASE (PTHR12366:SF2)	oxidoreductase activity	cell surface receptor linked signal transduction;protein metabolic process;signal transduction		hydroxylase
Aspartyl-tRNA synthetase, cytoplasmic;DARS	HUMAN|ENSEMBL=ENSG00000115866|UniProtKB=P14868	SUBFAMILY NOT NAMED (PTHR22594:SF10)	aminoacyl-tRNA ligase activity;RNA binding	protein metabolic process		RNA binding protein
Aspartyl-tRNA synthetase, mitochondrial;DARS2	HUMAN|ENSEMBL=ENSG00000117593|UniProtKB=Q6PI48	ASPARTYL-TRNA SYNTHETASE (PTHR22594:SF5)	aminoacyl-tRNA ligase activity;RNA binding	protein metabolic process		RNA binding protein
Asporin;ASPN	HUMAN|ENSEMBL=ENSG00000106819|UniProtKB=Q9BXN1	SUBFAMILY NOT NAMED (PTHR24369:SF71)	receptor activity	immune system process;cell surface receptor linked signal transduction;cell-cell adhesion;signal transduction;cell-cell adhesion;mesoderm development;skeletal system development	extracellular matrix	receptor
Astacin-like metalloendopeptidase;ASTL	HUMAN|ENSEMBL=ENSG00000188886|UniProtKB=Q6HA08	ASTACIN-LIKE METALLOENDOPEPTIDASE (PTHR10127:SF76)	oxidoreductase activity;peptidase activity;receptor activity;lipid transporter activity;transmembrane transporter activity;receptor binding;enzyme regulator activity	immune system process;neurological system process;intracellular protein transport;endocytosis;vitamin transport;cell surface receptor linked signal transduction;synaptic transmission;cell-cell adhesion;protein metabolic process;signal transduction;cell-cell signaling;cell-cell adhesion;ectoderm development;mesoderm development;skeletal system development;angiogenesis;nervous system development;he…	extracellular matrix	transporter
Astrocytic phosphoprotein PEA-15;PEA15	HUMAN|ENSEMBL=ENSG00000162734|UniProtKB=Q15121	SUBFAMILY NOT NAMED (PTHR15094:SF0)
Astrotactin-1;ASTN1	HUMAN|ENSEMBL=ENSG00000152092|UniProtKB=O14525	SUBFAMILY NOT NAMED (PTHR16592:SF3)
Astrotactin-2;ASTN2	HUMAN|ENSEMBL=ENSG00000148219|UniProtKB=O75129	SUBFAMILY NOT NAMED (PTHR16592:SF2)
Ataxin-1;ATXN1	HUMAN|ENSEMBL=ENSG00000124788|UniProtKB=P54253	SUBFAMILY NOT NAMED (PTHR13392:SF4)	hydrolase activity, acting on ester bonds;nucleic acid binding	nucleobase, nucleoside, nucleotide and nucleic acid metabolic process		nuclease
Ataxin-10;ATXN10	HUMAN|ENSEMBL=ENSG00000130638|UniProtKB=Q9UBB4	SUBFAMILY NOT NAMED (PTHR13255:SF0)
Ataxin-2;ATXN2	HUMAN|ENSEMBL=ENSG00000204842|UniProtKB=Q99700	ATAXIN 2 (PTHR12854:SF7)	RNA binding	neurological system process		RNA binding protein
Ataxin-3;ATXN3	HUMAN|ENSEMBL=ENSG00000066427|UniProtKB=P54252	SUBFAMILY NOT NAMED (PTHR14159:SF0)	DNA binding;transcription factor activity	nucleobase, nucleoside, nucleotide and nucleic acid metabolic process		transcription factor
Ataxin-7;ATXN7	HUMAN|ENSEMBL=ENSG00000163635|UniProtKB=O15265	SUBFAMILY NOT NAMED (PTHR15117:SF0)		neurological system process
Ataxin-7-like protein 1;ATXN7L1	HUMAN|ENSEMBL=ENSG00000146776|UniProtKB=Q9ULK2	SUBFAMILY NOT NAMED (PTHR15117:SF0)		neurological system process
Ataxin-7-like protein 2;ATXN7L2	HUMAN|ENSEMBL=ENSG00000162650|UniProtKB=Q5T6C5	SUBFAMILY NOT NAMED (PTHR15117:SF0)		neurological system process
Ataxin-7-like protein 3;ATXN7L3	HUMAN|ENSEMBL=ENSG00000087152|UniProtKB=Q14CW9	SUBFAMILY NOT NAMED (PTHR15117:SF0)		neurological system process
Atherin;SAMD1	HUMAN|ENSEMBL=ENSG00000141858|UniProtKB=Q6SPF0	DNAJ-LIKE PROTEIN (PTHR12247:SF19)	DNA binding;chromatin binding;transcription factor activity	cell cycle;nucleobase, nucleoside, nucleotide and nucleic acid metabolic process;cell cycle;organelle organization;establishment or maintenance of chromatin architecture		transcription factor
AT-hook-containing transcription factor 1;AHCTF1	HUMAN|ENSEMBL=ENSG00000153207|UniProtKB=Q8WYP5	TRANSCRIPTION FACTOR ELYS (PTHR21583:SF6)	DNA binding;transcription factor activity			transcription factor
AT-hook-containing transcription factor;AKNA	HUMAN|ENSEMBL=ENSG00000106948|UniProtKB=Q7Z591	AT-HOOK-CONTAINING TRANSCRIPTION FACTOR (PTHR21510:SF5)
Atlastin-1;ATL1	HUMAN|ENSEMBL=ENSG00000198513|UniProtKB=Q8WXF7	ATLASTIN-1 (GUANINE NUCLEOTIDE-BINDING PROTEIN 3)(GTP-BINDING PROTEIN 3) (PTHR10751:SF15)	GTPase activity;protein binding	response to interferon-gamma;macrophage activation;response to stimulus	heterotrimeric G-protein complex	heterotrimeric G-protein
Atlastin-2;ATL2	HUMAN|ENSEMBL=ENSG00000119787|UniProtKB=Q8NHH9	ATLASTIN-2 (ADP-RIBOSYLATION FACTOR-LIKE PROTEIN 6-INTERACTING PROTEIN 2) (PTHR10751:SF16)	GTPase activity;protein binding	response to interferon-gamma;macrophage activation;response to stimulus	heterotrimeric G-protein complex	heterotrimeric G-protein
Atlastin-3;ATL3	HUMAN|ENSEMBL=ENSG00000184743|UniProtKB=Q6DD88	ATLASTIN-3 (PTHR10751:SF14)	GTPase activity;protein binding	response to interferon-gamma;macrophage activation;response to stimulus	heterotrimeric G-protein complex	heterotrimeric G-protein
ATM interactor;ATMIN	HUMAN|ENSEMBL=ENSG00000166454|UniProtKB=O43313	ATM INTERACTOR (ATM/ATR-SUBSTRATE CHK2-INTERACTING ZINC FINGER PROTEIN) (PTHR10593:SF10)	kinase activity	nucleobase, nucleoside, nucleotide and nucleic acid metabolic process;protein metabolic process		protein kinase
ATP synthase lipid-binding protein, mitochondrial;ATP5G1	HUMAN|ENSEMBL=ENSG00000159199|UniProtKB=P05496	ATP SYNTHASE LIPID-BINDING PROTEIN, MITOCHONDRIAL (PTHR10031:SF0)	catalytic activity;cation transmembrane transporter activity;hydrogen ion transmembrane transporter activity	cation transport;nucleobase, nucleoside, nucleotide and nucleic acid metabolic process	mitochondrion;organelle;proton-transporting ATP synthase complex	ATP synthase
ATP synthase lipid-binding protein, mitochondrial;ATP5G2	HUMAN|ENSEMBL=ENSG00000135390|UniProtKB=Q06055	ATP SYNTHASE LIPID-BINDING PROTEIN, MITOCHONDRIAL (PTHR10031:SF0)	catalytic activity;cation transmembrane transporter activity;hydrogen ion transmembrane transporter activity	cation transport;nucleobase, nucleoside, nucleotide and nucleic acid metabolic process	mitochondrion;organelle;proton-transporting ATP synthase complex	ATP synthase
ATP synthase lipid-binding protein, mitochondrial;ATP5G3	HUMAN|ENSEMBL=ENSG00000154518|UniProtKB=P48201	ATP SYNTHASE LIPID-BINDING PROTEIN, MITOCHONDRIAL (PTHR10031:SF0)	catalytic activity;cation transmembrane transporter activity;hydrogen ion transmembrane transporter activity	cation transport;nucleobase, nucleoside, nucleotide and nucleic acid metabolic process	mitochondrion;organelle;proton-transporting ATP synthase complex	ATP synthase
ATP synthase mitochondrial F1 complex assembly factor 1;ATPAF1	HUMAN|ENSEMBL=ENSG00000123472|UniProtKB=Q5TC12	SUBFAMILY NOT NAMED (PTHR13126:SF0)		protein metabolic process		chaperone
ATP synthase subunit a;MT-ATP6	HUMAN|ENSEMBL=ENSG00000198899|UniProtKB=P00846	SUBFAMILY NOT NAMED (PTHR11410:SF0)	hydrolase activity;cation transmembrane transporter activity;hydrogen ion transmembrane transporter activity	cation transport	proton-transporting ATP synthase complex	ATP synthase	ATP synthesis->ATP synthetase F0;;
ATP synthase subunit alpha, mitochondrial;ATP5A1	HUMAN|ENSEMBL=ENSG00000152234|UniProtKB=P25705	SUBFAMILY NOT NAMED (PTHR15184:SF14)	hydrolase activity, acting on ester bonds;receptor activity;cation transmembrane transporter activity;hydrogen ion transmembrane transporter activity;anion channel activity;ligand-gated ion channel activity;DNA binding	respiratory electron transport chain;cation transport;nucleobase, nucleoside, nucleotide and nucleic acid transport;nucleobase, nucleoside, nucleotide and nucleic acid metabolic process;protein metabolic process	proton-transporting ATP synthase complex	ATP synthase	ATP synthesis->F1 alpha;;
ATP synthase subunit b, mitochondrial;ATP5F1	HUMAN|ENSEMBL=ENSG00000116459|UniProtKB=P24539	SUBFAMILY NOT NAMED (PTHR12733:SF0)	hydrolase activity;cation transmembrane transporter activity;hydrogen ion transmembrane transporter activity	cation transport		ATP synthase
ATP synthase subunit beta, mitochondrial;ATP5B	HUMAN|ENSEMBL=ENSG00000110955|UniProtKB=P06576	ATP SYNTHASE BETA SUBUNIT (PTHR15184:SF8)	hydrolase activity, acting on ester bonds;receptor activity;cation transmembrane transporter activity;hydrogen ion transmembrane transporter activity;anion channel activity;ligand-gated ion channel activity;DNA binding	respiratory electron transport chain;cation transport;nucleobase, nucleoside, nucleotide and nucleic acid transport;nucleobase, nucleoside, nucleotide and nucleic acid metabolic process;protein metabolic process	proton-transporting ATP synthase complex	ATP synthase	ATP synthesis->F1 beta;;
ATP synthase subunit d, mitochondrial;ATP5H	HUMAN|ENSEMBL=ENSG00000167863|UniProtKB=O75947	SUBFAMILY NOT NAMED (PTHR12700:SF6)
ATP synthase subunit delta, mitochondrial;ATP5D	HUMAN|ENSEMBL=ENSG00000099624|UniProtKB=P30049	ATP SYNTHASE DELTA CHAIN, MITOCHONDRIAL (PTHR13822:SF1)	hydrolase activity;cation transmembrane transporter activity;hydrogen ion transmembrane transporter activity	respiratory electron transport chain;cation transport;nucleobase, nucleoside, nucleotide and nucleic acid metabolic process		ATP synthase
ATP synthase subunit e, mitochondrial;ATP5I	HUMAN|ENSEMBL=ENSG00000169020|UniProtKB=P56385	SUBFAMILY NOT NAMED (PTHR12427:SF0)	catalytic activity;hydrogen ion transmembrane transporter activity		proton-transporting ATP synthase complex	ATP synthase
ATP synthase subunit epsilon, mitochondrial;ATP5E	HUMAN|ENSEMBL=ENSG00000124172|UniProtKB=P56381	SUBFAMILY NOT NAMED (PTHR21144:SF0)
ATP synthase subunit f, mitochondrial;ATP5J2	HUMAN|ENSEMBL=ENSG00000160916|UniProtKB=P56134	SUBFAMILY NOT NAMED (PTHR13080:SF0)	catalytic activity;cation transmembrane transporter activity;hydrogen ion transmembrane transporter activity	oxidative phosphorylation;respiratory electron transport chain;cation transport		ATP synthase
ATP synthase subunit g, mitochondrial;ATP5L	HUMAN|ENSEMBL=ENSG00000167283|UniProtKB=O75964	SUBFAMILY NOT NAMED (PTHR12386:SF3)
ATP synthase subunit O, mitochondrial;ATP5O	HUMAN|ENSEMBL=ENSG00000159186|UniProtKB=P48047	SUBFAMILY NOT NAMED (PTHR11910:SF0)	hydrolase activity;cation transmembrane transporter activity;hydrogen ion transmembrane transporter activity	cation transport;coenzyme metabolic process;nucleobase, nucleoside, nucleotide and nucleic acid metabolic process		ATP synthase
ATP synthase subunit s, mitochondrial;ATP5S	HUMAN|ENSEMBL=ENSG00000125375|UniProtKB=Q99766	SUBFAMILY NOT NAMED (PTHR13382:SF0)	cation transmembrane transporter activity;hydrogen ion transmembrane transporter activity	cation transport		ATP synthase
ATP synthase subunit s-like protein;ATP5SL	HUMAN|ENSEMBL=ENSG00000105341|UniProtKB=Q9NW81	SUBFAMILY NOT NAMED (PTHR13318:SF0)
ATP synthase-coupling factor 6, mitochondrial;ATP5J	HUMAN|ENSEMBL=ENSG00000154723|UniProtKB=P18859	ATP SYNTHASE COUPLING FACTOR 6, MITOCHONDRIAL (PTHR12441:SF1)	catalytic activity;cation transmembrane transporter activity;hydrogen ion transmembrane transporter activity	oxidative phosphorylation;respiratory electron transport chain;cation transport		ATP synthase
ATPase family AAA domain-containing protein 1;ATAD1	HUMAN|ENSEMBL=ENSG00000138138|UniProtKB=Q8NBU5	AAA-FAMILY ATPASE (PTHR23074:SF20)	hydrolase activity;structural constituent of cytoskeleton;cytoskeletal protein binding	sensory perception;intracellular protein transport;vesicle-mediated transport;protein metabolic process;cellular component morphogenesis;cellular component morphogenesis;ectoderm development;cellular component morphogenesis;nervous system development	microtubule	hydrolase	Ubiquitin proteasome pathway->26S proteasome;;
ATPase family AAA domain-containing protein 2;ATAD2	HUMAN|ENSEMBL=ENSG00000156802|UniProtKB=Q6PL18	SUBFAMILY NOT NAMED (PTHR23069:SF0)	hydrolase activity	protein metabolic process		hydrolase	Ubiquitin proteasome pathway->26S proteasome;;
ATPase family AAA domain-containing protein 2B;ATAD2B	HUMAN|ENSEMBL=ENSG00000119778|UniProtKB=Q9ULI0	SUBFAMILY NOT NAMED (PTHR23069:SF0)	hydrolase activity	protein metabolic process		hydrolase	Ubiquitin proteasome pathway->26S proteasome;;
ATPase family AAA domain-containing protein 3A;ATAD3A	HUMAN|ENSEMBL=ENSG00000197785|UniProtKB=Q9NVI7	SUBFAMILY NOT NAMED (PTHR23075:SF0)	hydrolase activity			hydrolase
ATPase family AAA domain-containing protein 5;ATAD5	HUMAN|ENSEMBL=ENSG00000176208|UniProtKB=Q96QE3	SUBFAMILY NOT NAMED (PTHR15828:SF1)
ATPase inhibitor, mitochondrial;ATPIF1	HUMAN|ENSEMBL=ENSG00000130770|UniProtKB=Q9UII2	ATPASE INHIBITOR (PTHR23407:SF2)	ligase activity	oxidative phosphorylation;respiratory electron transport chain;metabolic process		ligase
ATPase WRNIP1;WRNIP1	HUMAN|ENSEMBL=ENSG00000124535|UniProtKB=Q96S55	WERNER HELICASE INTERACTING PROTEIN (PTHR13779:SF1)	DNA helicase activity;nucleic acid binding	nucleobase, nucleoside, nucleotide and nucleic acid metabolic process		DNA helicase
ATP-binding cassette sub-family A member 1;ABCA1	HUMAN|ENSEMBL=ENSG00000165029|UniProtKB=O95477	ABCA1 (PTHR19229:SF34)	ATPase activity, coupled to transmembrane movement of substances;transmembrane transporter activity	lipid transport;lipid metabolic process		ATP-binding cassette (ABC) transporter
ATP-binding cassette sub-family A member 12;ABCA12	HUMAN|ENSEMBL=ENSG00000144452|UniProtKB=Q86UK0	ABCA12 (PTHR19229:SF29)	ATPase activity, coupled to transmembrane movement of substances;transmembrane transporter activity	lipid transport;lipid metabolic process		ATP-binding cassette (ABC) transporter
ATP-binding cassette sub-family A member 13;ABCA13	HUMAN|ENSEMBL=ENSG00000179869|UniProtKB=Q86UQ4	ABCA13 (PTHR19229:SF28)	ATPase activity, coupled to transmembrane movement of substances;transmembrane transporter activity	lipid transport;lipid metabolic process		ATP-binding cassette (ABC) transporter
ATP-binding cassette sub-family A member 3;ABCA3	HUMAN|ENSEMBL=ENSG00000167972|UniProtKB=Q99758	ABCA3,14,15 (PTHR19229:SF24)	ATPase activity, coupled to transmembrane movement of substances;transmembrane transporter activity	lipid transport;lipid metabolic process		ATP-binding cassette (ABC) transporter
ATP-binding cassette sub-family A member 5;ABCA5	HUMAN|ENSEMBL=ENSG00000154265|UniProtKB=Q8WWZ7	ABCA5 (PTHR19229:SF8)	ATPase activity, coupled to transmembrane movement of substances;transmembrane transporter activity	lipid transport;lipid metabolic process		ATP-binding cassette (ABC) transporter
ATP-binding cassette sub-family A member 6;ABCA6	HUMAN|ENSEMBL=ENSG00000154262|UniProtKB=Q8N139	ABCA6 (PTHR19229:SF13)	ATPase activity, coupled to transmembrane movement of substances;transmembrane transporter activity	lipid transport;lipid metabolic process		ATP-binding cassette (ABC) transporter
ATP-binding cassette sub-family A member 9;ABCA9	HUMAN|ENSEMBL=ENSG00000154258|UniProtKB=Q8IUA7	ABCA9 (PTHR19229:SF11)	ATPase activity, coupled to transmembrane movement of substances;transmembrane transporter activity	lipid transport;lipid metabolic process		ATP-binding cassette (ABC) transporter
ATP-binding cassette sub-family B member 10, mitochondrial;ABCB10	HUMAN|ENSEMBL=ENSG00000135776|UniProtKB=Q9NRK6	SUBFAMILY NOT NAMED (PTHR24221:SF76)	ATPase activity, coupled to transmembrane movement of substances;transmembrane transporter activity	immune system process;extracellular transport;carbohydrate metabolic process;response to toxin		ATP-binding cassette (ABC) transporter
ATP-binding cassette sub-family B member 5;ABCB5	HUMAN|ENSEMBL=ENSG00000004846|UniProtKB=Q2M3G0	SUBFAMILY NOT NAMED (PTHR24221:SF96)	ATPase activity, coupled to transmembrane movement of substances;transmembrane transporter activity	immune system process;extracellular transport;carbohydrate metabolic process;response to toxin		ATP-binding cassette (ABC) transporter
ATP-binding cassette sub-family B member 6, mitochondrial;ABCB6	HUMAN|ENSEMBL=ENSG00000115657|UniProtKB=Q9NP58	SUBFAMILY NOT NAMED (PTHR24221:SF69)	ATPase activity, coupled to transmembrane movement of substances;transmembrane transporter activity	immune system process;extracellular transport;carbohydrate metabolic process;response to toxin		ATP-binding cassette (ABC) transporter
ATP-binding cassette sub-family B member 7, mitochondrial;ABCB7	HUMAN|ENSEMBL=ENSG00000131269|UniProtKB=O75027	SUBFAMILY NOT NAMED (PTHR24221:SF68)	ATPase activity, coupled to transmembrane movement of substances;transmembrane transporter activity	immune system process;extracellular transport;carbohydrate metabolic process;response to toxin		ATP-binding cassette (ABC) transporter
ATP-binding cassette sub-family B member 9;ABCB9	HUMAN|ENSEMBL=ENSG00000150967|UniProtKB=Q9NP78	SUBFAMILY NOT NAMED (PTHR24221:SF81)	ATPase activity, coupled to transmembrane movement of substances;transmembrane transporter activity	immune system process;extracellular transport;carbohydrate metabolic process;response to toxin		ATP-binding cassette (ABC) transporter
ATP-binding cassette sub-family D member 1;ABCD1	HUMAN|ENSEMBL=ENSG00000101986|UniProtKB=P33897	ATP-BINDING CASSETTE, SUB-FAMILY D, MEMBER 1, 2 (PTHR11384:SF12)	transmembrane transporter activity	lipid transport;lipid metabolic process		transporter
ATP-binding cassette sub-family D member 2;ABCD2	HUMAN|ENSEMBL=ENSG00000173208|UniProtKB=Q9UBJ2	ATP-BINDING CASSETTE, SUB-FAMILY D, MEMBER 1, 2 (PTHR11384:SF12)	transmembrane transporter activity	lipid transport;lipid metabolic process		transporter
ATP-binding cassette sub-family D member 3;ABCD3	HUMAN|ENSEMBL=ENSG00000117528|UniProtKB=P28288	ATP-BINDING CASSETTE, SUB-FAMILY D, MEMBER 3 (70 KDA PEROXISOMAL MEMBRANE PROTEIN) (PTHR11384:SF7)	transmembrane transporter activity	lipid transport;lipid metabolic process		transporter
ATP-binding cassette sub-family D member 4;ABCD4	HUMAN|ENSEMBL=ENSG00000119688|UniProtKB=O14678	ATP-BINDING CASSETTE, SUB-FAMILY D, MEMBER 4 (PEROXISOMAL MEMBRANE PROTEIN 69) (PTHR11384:SF3)	transmembrane transporter activity	lipid transport;lipid metabolic process		transporter
ATP-binding cassette sub-family E member 1;ABCE1	HUMAN|ENSEMBL=ENSG00000164163|UniProtKB=P61221	ATP-BINDING CASSETTE, SUB-FAMILY E (OABP), MEMBER 1 (PTHR19248:SF8)	ATPase activity, coupled to transmembrane movement of substances;transmembrane transporter activity;protein binding;enzyme inhibitor activity			ATP-binding cassette (ABC) transporter
ATP-binding cassette sub-family F member 1;ABCF1	HUMAN|ENSEMBL=ENSG00000206410|UniProtKB=Q8NE71
ATP-binding cassette sub-family F member 1;ABCF1	HUMAN|ENSEMBL=ENSG00000206490|UniProtKB=Q8NE71	ATP-BINDING CASSETTE, SUB-FAMILY F (GCN20), MEMBER 1 (PTHR19211:SF14)	ATPase activity, coupled to transmembrane movement of substances;transmembrane transporter activity	transport		ATP-binding cassette (ABC) transporter
ATP-binding cassette sub-family F member 1;ABCF1	HUMAN|ENSEMBL=ENSG00000204574|UniProtKB=Q8NE71
ATP-binding cassette sub-family F member 2;ABCF2	HUMAN|ENSEMBL=ENSG00000033050|UniProtKB=Q9UG63	ATP-BINDING CASSETTE, SUB-FAMILY F (GCN20), MEMBER 2 (PTHR19211:SF15)	ATPase activity, coupled to transmembrane movement of substances;transmembrane transporter activity	transport		ATP-binding cassette (ABC) transporter
ATP-binding cassette sub-family G member 2;ABCG2	HUMAN|ENSEMBL=ENSG00000118777|UniProtKB=Q9UNQ0	ATP-BINDING CASSETTE, SUB-FAMILY G2 (WHITE PROTEIN) (ABCG2) (PTHR19241:SF25)	ATPase activity, coupled to transmembrane movement of substances;transmembrane transporter activity;anion channel activity	immune system process;anion transport;lipid transport;oxygen and reactive oxygen species metabolic process;lipid metabolic process;response to stress		ATP-binding cassette (ABC) transporter
ATP-binding cassette sub-family G member 4;ABCG4	HUMAN|ENSEMBL=ENSG00000172350|UniProtKB=Q9H172	ABC TRANSPORTER G1 (WHITE PROTEIN) (ABCG1) (PTHR19241:SF21)	ATPase activity, coupled to transmembrane movement of substances;transmembrane transporter activity;anion channel activity	immune system process;anion transport;lipid transport;oxygen and reactive oxygen species metabolic process;lipid metabolic process;response to stress		ATP-binding cassette (ABC) transporter
ATP-binding cassette sub-family G member 5;ABCG5	HUMAN|ENSEMBL=ENSG00000138075|UniProtKB=Q9H222	ATP-BINDING CASSETTE TRANSPORTER MEMBER 5 (ABCG5) (PTHR19241:SF18)	ATPase activity, coupled to transmembrane movement of substances;transmembrane transporter activity;anion channel activity	immune system process;anion transport;lipid transport;oxygen and reactive oxygen species metabolic process;lipid metabolic process;response to stress		ATP-binding cassette (ABC) transporter
ATP-binding cassette sub-family G member 8;ABCG8	HUMAN|ENSEMBL=ENSG00000143921|UniProtKB=Q9H221	ATP-BINDING CASSETTE, SUB-FAMILY G, MEMBER 8 (STEROLIN-2) (ABCG8) (PTHR19241:SF17)	ATPase activity, coupled to transmembrane movement of substances;transmembrane transporter activity;anion channel activity	immune system process;anion transport;lipid transport;oxygen and reactive oxygen species metabolic process;lipid metabolic process;response to stress		ATP-binding cassette (ABC) transporter
ATP-binding cassette transporter sub-family C member 8;ABCC8	HUMAN|ENSEMBL=ENSG00000006071|UniProtKB=Q09428	SUBFAMILY NOT NAMED (PTHR24223:SF107)	ATPase activity, coupled to transmembrane movement of substances;transmembrane transporter activity	immune system process;sensory perception;ion transport;extracellular transport;carbohydrate metabolic process;response to toxin;response to pheromone		ATP-binding cassette (ABC) transporter
ATP-binding cassette transporter sub-family C member 9;ABCC9	HUMAN|ENSEMBL=ENSG00000069431|UniProtKB=O60706	SUBFAMILY NOT NAMED (PTHR24223:SF23)	ATPase activity, coupled to transmembrane movement of substances;transmembrane transporter activity	immune system process;sensory perception;ion transport;extracellular transport;carbohydrate metabolic process;response to toxin;response to pheromone		ATP-binding cassette (ABC) transporter
ATP-binding domain-containing protein 4;ATPBD4	HUMAN|ENSEMBL=ENSG00000134146|UniProtKB=Q7L8W6	SUBFAMILY NOT NAMED (PTHR12196:SF0)
ATP-citrate synthase;ACLY	HUMAN|ENSEMBL=ENSG00000131473|UniProtKB=P53396	SUBFAMILY NOT NAMED (PTHR23118:SF0)	transferase activity;lyase activity;ligase activity	tricarboxylic acid cycle;coenzyme metabolic process;carbohydrate metabolic process;lipid metabolic process		transferase	Pyruvate metabolism->Citrate Lyase;;
ATP-dependent Clp protease ATP-binding subunit clpX-like, mitochondrial;CLPX	HUMAN|ENSEMBL=ENSG00000166855|UniProtKB=O76031	ATP-DEPENDENT CLP PROTEASE ATP-BINDING SUBUNIT CLPX (PTHR11262:SF4)		transport;protein metabolic process		chaperone
ATP-dependent DNA helicase 2 subunit 1;XRCC6	HUMAN|ENSEMBL=ENSG00000196419|UniProtKB=P12956	KU P70 DNA HELICASE (PTHR12604:SF2)	DNA helicase activity;nucleic acid binding	immune system process;nucleobase, nucleoside, nucleotide and nucleic acid metabolic process		DNA helicase
ATP-dependent DNA helicase 2 subunit 2;XRCC5	HUMAN|ENSEMBL=ENSG00000079246|UniProtKB=P13010	KU P80 DNA HELICASE (PTHR12604:SF3)	DNA helicase activity;nucleic acid binding	immune system process;nucleobase, nucleoside, nucleotide and nucleic acid metabolic process		DNA helicase
ATP-dependent DNA helicase PIF1;PIF1	HUMAN|ENSEMBL=ENSG00000140451|UniProtKB=Q9H611	SUBFAMILY NOT NAMED (PTHR23274:SF0)	DNA helicase activity;nucleic acid binding			DNA helicase
ATP-dependent DNA helicase Q1;RECQL	HUMAN|ENSEMBL=ENSG00000004700|UniProtKB=P46063	DNA HELICASE RECQ1 (PTHR13710:SF12)	DNA helicase activity;hydrolase activity, acting on ester bonds;nucleic acid binding	cell cycle;nucleobase, nucleoside, nucleotide and nucleic acid metabolic process;cell cycle		DNA helicase
ATP-dependent DNA helicase Q4;RECQL4	HUMAN|ENSEMBL=ENSG00000160957|UniProtKB=O94761	ROTHMUND-THOMSON SYNDROME DNA HELICASE RECQ4 (PTHR13710:SF1)	DNA helicase activity;hydrolase activity, acting on ester bonds;nucleic acid binding	cell cycle;nucleobase, nucleoside, nucleotide and nucleic acid metabolic process;cell cycle		DNA helicase
ATP-dependent DNA helicase Q5;RECQL5	HUMAN|ENSEMBL=ENSG00000108469|UniProtKB=O94762	DNA HELICASE RECQ5 (PTHR13710:SF6)	DNA helicase activity;hydrolase activity, acting on ester bonds;nucleic acid binding	mitosis;nucleobase, nucleoside, nucleotide and nucleic acid metabolic process;mitosis;chromosome segregation		DNA helicase
ATP-dependent metalloprotease YME1L1;YME1L1	HUMAN|ENSEMBL=ENSG00000136758|UniProtKB=Q96TA2	YME1-LIKE 1 (PTHR23076:SF4)	peptidase activity	intracellular protein transport;protein metabolic process;organelle organization;mitochondrion organization		metalloprotease
ATP-dependent RNA helicase A;DHX9	HUMAN|ENSEMBL=ENSG00000135829|UniProtKB=Q08211	SUBFAMILY NOT NAMED (PTHR18934:SF68)	RNA helicase activity;nucleic acid binding	nucleobase, nucleoside, nucleotide and nucleic acid metabolic process		RNA helicase
ATP-dependent RNA helicase DDX1;DDX1	HUMAN|ENSEMBL=ENSG00000079785|UniProtKB=Q92499	SUBFAMILY NOT NAMED (PTHR24031:SF155)	RNA helicase activity;translation factor activity, nucleic acid binding;translation initiation factor activity	nucleobase, nucleoside, nucleotide and nucleic acid metabolic process;protein metabolic process		RNA helicase
ATP-dependent RNA helicase DDX18;DDX18	HUMAN|ENSEMBL=ENSG00000088205|UniProtKB=Q9NVP1	SUBFAMILY NOT NAMED (PTHR24031:SF23)	RNA helicase activity;nucleic acid binding	nucleobase, nucleoside, nucleotide and nucleic acid metabolic process;protein metabolic process		RNA helicase
ATP-dependent RNA helicase DDX19A;DDX19A	HUMAN|ENSEMBL=ENSG00000168872|UniProtKB=Q9NUU7	SUBFAMILY NOT NAMED (PTHR24031:SF3)	RNA helicase activity;translation factor activity, nucleic acid binding;translation initiation factor activity	nucleobase, nucleoside, nucleotide and nucleic acid metabolic process;protein metabolic process		RNA helicase
ATP-dependent RNA helicase DDX19B;DDX19B	HUMAN|ENSEMBL=ENSG00000157349|UniProtKB=Q9UMR2	SUBFAMILY NOT NAMED (PTHR24031:SF3)	RNA helicase activity;translation factor activity, nucleic acid binding;translation initiation factor activity	nucleobase, nucleoside, nucleotide and nucleic acid metabolic process;protein metabolic process		RNA helicase
ATP-dependent RNA helicase DDX24;DDX24	HUMAN|ENSEMBL=ENSG00000089737|UniProtKB=Q9GZR7	SUBFAMILY NOT NAMED (PTHR24031:SF20)	RNA helicase activity;nucleic acid binding	nucleobase, nucleoside, nucleotide and nucleic acid metabolic process;protein metabolic process		RNA helicase
ATP-dependent RNA helicase DDX25;DDX25	HUMAN|ENSEMBL=ENSG00000109832|UniProtKB=Q9UHL0	SUBFAMILY NOT NAMED (PTHR24031:SF3)	RNA helicase activity;translation factor activity, nucleic acid binding;translation initiation factor activity	nucleobase, nucleoside, nucleotide and nucleic acid metabolic process;protein metabolic process		RNA helicase
ATP-dependent RNA helicase DDX39;DDX39	HUMAN|ENSEMBL=ENSG00000123136|UniProtKB=O00148	SUBFAMILY NOT NAMED (PTHR24031:SF5)	RNA helicase activity;translation factor activity, nucleic acid binding;translation initiation factor activity	nucleobase, nucleoside, nucleotide and nucleic acid metabolic process;protein metabolic process		RNA helicase
ATP-dependent RNA helicase DDX3X;DDX3X	HUMAN|ENSEMBL=ENSG00000215301|UniProtKB=O00571	SUBFAMILY NOT NAMED (PTHR24031:SF56)	RNA helicase activity;nucleic acid binding	nucleobase, nucleoside, nucleotide and nucleic acid metabolic process;protein metabolic process		RNA helicase
ATP-dependent RNA helicase DDX3Y;DDX3Y	HUMAN|ENSEMBL=ENSG00000067048|UniProtKB=O15523	SUBFAMILY NOT NAMED (PTHR24031:SF56)	RNA helicase activity;nucleic acid binding	nucleobase, nucleoside, nucleotide and nucleic acid metabolic process;protein metabolic process		RNA helicase
ATP-dependent RNA helicase DDX42;DDX42	HUMAN|ENSEMBL=ENSG00000198231|UniProtKB=Q86XP3	SUBFAMILY NOT NAMED (PTHR24031:SF48)	RNA helicase activity;nucleic acid binding	nucleobase, nucleoside, nucleotide and nucleic acid metabolic process;protein metabolic process		RNA helicase
ATP-dependent RNA helicase DDX50;DDX50	HUMAN|ENSEMBL=ENSG00000107625|UniProtKB=Q9BQ39	SUBFAMILY NOT NAMED (PTHR24031:SF22)	RNA helicase activity;translation factor activity, nucleic acid binding;translation initiation factor activity	nucleobase, nucleoside, nucleotide and nucleic acid metabolic process;protein metabolic process		RNA helicase
ATP-dependent RNA helicase DDX51;DDX51	HUMAN|ENSEMBL=ENSG00000185163|UniProtKB=Q8N8A6	SUBFAMILY NOT NAMED (PTHR24031:SF18)	RNA helicase activity;nucleic acid binding	nucleobase, nucleoside, nucleotide and nucleic acid metabolic process;protein metabolic process		RNA helicase
ATP-dependent RNA helicase DDX54;DDX54	HUMAN|ENSEMBL=ENSG00000123064|UniProtKB=Q8TDD1	SUBFAMILY NOT NAMED (PTHR24031:SF17)	RNA helicase activity;nucleic acid binding	nucleobase, nucleoside, nucleotide and nucleic acid metabolic process;protein metabolic process		RNA helicase
ATP-dependent RNA helicase DDX55;DDX55	HUMAN|ENSEMBL=ENSG00000111364|UniProtKB=Q8NHQ9	SUBFAMILY NOT NAMED (PTHR24031:SF26)	RNA helicase activity;nucleic acid binding	nucleobase, nucleoside, nucleotide and nucleic acid metabolic process;protein metabolic process		RNA helicase
ATP-dependent RNA helicase DHX8;DHX8	HUMAN|ENSEMBL=ENSG00000067596|UniProtKB=Q14562	SUBFAMILY NOT NAMED (PTHR18934:SF68)	RNA helicase activity;nucleic acid binding	nucleobase, nucleoside, nucleotide and nucleic acid metabolic process		RNA helicase
ATP-dependent RNA helicase DQX1;DQX1	HUMAN|ENSEMBL=ENSG00000144045|UniProtKB=Q8TE96	SUBFAMILY NOT NAMED (PTHR18934:SF68)	RNA helicase activity;nucleic acid binding	nucleobase, nucleoside, nucleotide and nucleic acid metabolic process		RNA helicase
ATP-dependent RNA helicase SUPV3L1, mitochondrial;SUPV3L1	HUMAN|ENSEMBL=ENSG00000156502|UniProtKB=Q8IYB8	SUBFAMILY NOT NAMED (PTHR12131:SF0)	RNA helicase activity;nucleic acid binding	nucleobase, nucleoside, nucleotide and nucleic acid metabolic process		RNA helicase
ATP-sensitive inward rectifier potassium channel 1;KCNJ1	HUMAN|ENSEMBL=ENSG00000151704|UniProtKB=P48048	ATP-SENSITIVE INWARD RECTIFIER POTASSIUM CHANNEL 1 (KIR1.1) (PTHR11767:SF6)	cation transmembrane transporter activity;voltage-gated potassium channel activity;cation channel activity	muscle contraction;neuronal action potential propagation;cation transport		potassium channel
ATP-sensitive inward rectifier potassium channel 11;KCNJ11	HUMAN|ENSEMBL=ENSG00000187486|UniProtKB=Q14654	ATP-SENSITIVE INWARD RECTIFIER POTASSIUM CHANNEL (KIR6) (PTHR11767:SF11)	cation transmembrane transporter activity;voltage-gated potassium channel activity;cation channel activity	muscle contraction;neuronal action potential propagation;cation transport		potassium channel
ATP-sensitive inward rectifier potassium channel 14;KCNJ14	HUMAN|ENSEMBL=ENSG00000182324|UniProtKB=Q9UNX9	ATP-SENSITIVE INWARD RECTIFIER POTASSIUM CHANNEL 14 (KIR2.4)(IRK4) (PTHR11767:SF22)	cation transmembrane transporter activity;voltage-gated potassium channel activity;cation channel activity	muscle contraction;neuronal action potential propagation;cation transport		potassium channel
ATP-sensitive inward rectifier potassium channel 15;KCNJ15	HUMAN|ENSEMBL=ENSG00000157551|UniProtKB=Q99712	ATP-SENSITIVE INWARD RECTIFIER POTASSIUM CHANNEL 15 (KIR4.2) (PTHR11767:SF20)	cation transmembrane transporter activity;voltage-gated potassium channel activity;cation channel activity	muscle contraction;neuronal action potential propagation;cation transport		potassium channel
ATP-sensitive inward rectifier potassium channel 8;KCNJ8	HUMAN|ENSEMBL=ENSG00000121361|UniProtKB=Q15842	ATP-SENSITIVE INWARD RECTIFIER POTASSIUM CHANNEL (KIR6) (PTHR11767:SF11)	cation transmembrane transporter activity;voltage-gated potassium channel activity;cation channel activity	muscle contraction;neuronal action potential propagation;cation transport		potassium channel
Atrial natriuretic peptide clearance receptor;NPR3	HUMAN|ENSEMBL=ENSG00000113389|UniProtKB=P17342	ATRIAL NATRIURETIC PEPTIDE CLEARANCE RECEPTOR (PTHR11920:SF2)	adenylate cyclase activity;guanylate cyclase activity	nucleobase, nucleoside, nucleotide and nucleic acid metabolic process		adenylate cyclase
Atrial natriuretic peptide receptor A;NPR1	HUMAN|ENSEMBL=ENSG00000169418|UniProtKB=P16066	GUANYLATE CYCLASE (PTHR11920:SF50)	adenylate cyclase activity;guanylate cyclase activity	nucleobase, nucleoside, nucleotide and nucleic acid metabolic process		adenylate cyclase	Endothelin signaling pathway->guanylate cyclase;;
Atrial natriuretic peptide receptor B;NPR2	HUMAN|ENSEMBL=ENSG00000159899|UniProtKB=P20594	GUANYLATE CYCLASE (PTHR11920:SF50)	adenylate cyclase activity;guanylate cyclase activity	nucleobase, nucleoside, nucleotide and nucleic acid metabolic process		adenylate cyclase	Endothelin signaling pathway->guanylate cyclase;;
Atrial natriuretic peptide-converting enzyme;CORIN	HUMAN|ENSEMBL=ENSG00000145244|UniProtKB=Q9Y5Q5	SUBFAMILY NOT NAMED (PTHR24270:SF84)	peptidase activity	blood circulation;lipid metabolic process;protein metabolic process		serine protease
AT-rich interactive domain-containing protein 1A;ARID1A	HUMAN|ENSEMBL=ENSG00000117713|UniProtKB=O14497	BRG-1 ASSOCIATED FACTOR 250 (PTHR12656:SF4)	nucleic acid binding;chromatin binding	nucleobase, nucleoside, nucleotide and nucleic acid metabolic process;organelle organization;establishment or maintenance of chromatin architecture		chromatin/chromatin-binding protein	Wnt signaling pathway->Switched/Sucrose Non Fermentation;;
AT-rich interactive domain-containing protein 1B;ARID1B	HUMAN|ENSEMBL=ENSG00000049618|UniProtKB=Q8NFD5	BRG-1 ASSOCIATED FACTOR 250 (PTHR12656:SF4)	nucleic acid binding;chromatin binding	nucleobase, nucleoside, nucleotide and nucleic acid metabolic process;organelle organization;establishment or maintenance of chromatin architecture		chromatin/chromatin-binding protein	Wnt signaling pathway->Switched/Sucrose Non Fermentation;;
AT-rich interactive domain-containing protein 2;ARID2	HUMAN|ENSEMBL=ENSG00000189079|UniProtKB=Q68CP9	SUBFAMILY NOT NAMED (PTHR22970:SF6)
AT-rich interactive domain-containing protein 3A;ARID3A	HUMAN|ENSEMBL=ENSG00000116017|UniProtKB=Q99856	SUBFAMILY NOT NAMED (PTHR15348:SF0)	DNA binding;transcription factor activity	nucleobase, nucleoside, nucleotide and nucleic acid metabolic process		transcription factor
AT-rich interactive domain-containing protein 3B;ARID3B	HUMAN|ENSEMBL=ENSG00000179361|UniProtKB=Q8IVW6	SUBFAMILY NOT NAMED (PTHR15348:SF0)	DNA binding;transcription factor activity	nucleobase, nucleoside, nucleotide and nucleic acid metabolic process		transcription factor
AT-rich interactive domain-containing protein 3C;ARID3C	HUMAN|ENSEMBL=ENSG00000205143|UniProtKB=A6NKF2	SUBFAMILY NOT NAMED (PTHR15348:SF0)	DNA binding;transcription factor activity	nucleobase, nucleoside, nucleotide and nucleic acid metabolic process		transcription factor
AT-rich interactive domain-containing protein 4A;ARID4A	HUMAN|ENSEMBL=ENSG00000032219|UniProtKB=P29374	SUBFAMILY NOT NAMED (PTHR13964:SF6)	DNA binding;transcription factor activity;transcription cofactor activity	nucleobase, nucleoside, nucleotide and nucleic acid metabolic process		transcription cofactor
AT-rich interactive domain-containing protein 4B;ARID4B	HUMAN|ENSEMBL=ENSG00000054267|UniProtKB=Q4LE39	SUBFAMILY NOT NAMED (PTHR13964:SF4)	DNA binding;transcription factor activity;transcription cofactor activity	nucleobase, nucleoside, nucleotide and nucleic acid metabolic process		transcription cofactor
AT-rich interactive domain-containing protein 5A;ARID5A	HUMAN|ENSEMBL=ENSG00000196843|UniProtKB=Q03989	AT-RICH INTERACTIVE DOMAIN-CONTAINING PROTEIN 5B (ARID DOMAIN- CONTAINING PROTEIN 5B) (PTHR13964:SF2)	DNA binding;transcription factor activity;transcription cofactor activity	nucleobase, nucleoside, nucleotide and nucleic acid metabolic process		transcription cofactor
AT-rich interactive domain-containing protein 5B;ARID5B	HUMAN|ENSEMBL=ENSG00000150347|UniProtKB=Q14865	AT-RICH INTERACTIVE DOMAIN-CONTAINING PROTEIN 5B (ARID DOMAIN- CONTAINING PROTEIN 5B) (PTHR13964:SF2)	DNA binding;transcription factor activity;transcription cofactor activity	nucleobase, nucleoside, nucleotide and nucleic acid metabolic process		transcription cofactor
ATR-interacting protein;ATRIP	HUMAN|ENSEMBL=ENSG00000164053|UniProtKB=Q8WXE1
Atrophin-1;ATN1	HUMAN|ENSEMBL=ENSG00000111676|UniProtKB=P54259	ATROPHIN-1 (PTHR13859:SF1)		cell motion
Attractin;ATRN	HUMAN|ENSEMBL=ENSG00000088812|UniProtKB=O75882
Attractin-like protein 1;ATRNL1	HUMAN|ENSEMBL=ENSG00000107518|UniProtKB=Q5VV63
Aurora kinase A-interacting protein;AURKAIP1	HUMAN|ENSEMBL=ENSG00000175756|UniProtKB=Q9NWT8	SUBFAMILY NOT NAMED (PTHR16250:SF0)
Aurora kinase A-interacting protein;AURKAIP1	HUMAN|ENSEMBL=ENSG00000215725|UniProtKB=Q9NWT8
Autism susceptibility gene 2 protein;AUTS2	HUMAN|ENSEMBL=ENSG00000158321|UniProtKB=Q8WXX7	SUBFAMILY NOT NAMED (PTHR14429:SF5)
Autocrine motility factor receptor, isoform 2;AMFR	HUMAN|ENSEMBL=ENSG00000159461|UniProtKB=Q9UKV5	AUTOCRINE MOTILITY FACTOR RECEPTOR, AMFR (PTHR12477:SF4)	ubiquitin-protein ligase activity	protein metabolic process		ubiquitin-protein ligase
Autophagy protein 5;ATG5	HUMAN|ENSEMBL=ENSG00000057663|UniProtKB=Q9H1Y0	SUBFAMILY NOT NAMED (PTHR13040:SF2)		protein metabolic process		membrane trafficking regulatory protein
Autophagy-related protein 12;ATG12	HUMAN|ENSEMBL=ENSG00000145782|UniProtKB=O94817	SUBFAMILY NOT NAMED (PTHR13385:SF0)
Autophagy-related protein 16-1;ATG16L1	HUMAN|ENSEMBL=ENSG00000085978|UniProtKB=Q676U5	SUBFAMILY NOT NAMED (PTHR19878:SF0)
Autophagy-related protein 16-2;ATG16L2	HUMAN|ENSEMBL=ENSG00000168010|UniProtKB=Q8NAA4	SUBFAMILY NOT NAMED (PTHR19878:SF0)
Autophagy-related protein 2 homolog A;ATG2A	HUMAN|ENSEMBL=ENSG00000110046|UniProtKB=Q2TAZ0	SUBFAMILY NOT NAMED (PTHR13190:SF9)
Autophagy-related protein 2 homolog B;ATG2B	HUMAN|ENSEMBL=ENSG00000066739|UniProtKB=Q96BY7	SUBFAMILY NOT NAMED (PTHR13190:SF8)
Autophagy-related protein 3;ATG3	HUMAN|ENSEMBL=ENSG00000144848|UniProtKB=Q9NT62	SUBFAMILY NOT NAMED (PTHR12866:SF0)	ligase activity	intracellular protein transport		ligase
Autophagy-related protein 7;ATG7	HUMAN|ENSEMBL=ENSG00000197548|UniProtKB=O95352	AUTOPHAGY-RELATED PROTEIN 7 (APG7-LIKE)(UBIQUITIN-ACTIVATING ENZYME E1-LIKE PROTEIN) (PTHR10953:SF3)	ligase activity	intracellular signaling cascade;coenzyme metabolic process;protein metabolic process;signal transduction		transfer/carrier protein	Ubiquitin proteasome pathway->Ubiquitin activating enzyme E1;;
Autophagy-related protein 9A;ATG9A	HUMAN|ENSEMBL=ENSG00000198925|UniProtKB=Q7Z3C6	APG9 AUTOPHAGY 9-LIKE 1 (PTHR13038:SF11)
Axin interactor, dorsalization associated protein;AIDA	HUMAN|ENSEMBL=ENSG00000186063|UniProtKB=Q96BJ3	SUBFAMILY NOT NAMED (PTHR14472:SF0)
Axin-2;AXIN2	HUMAN|ENSEMBL=ENSG00000168646|UniProtKB=Q9Y2T1	AXIN-2 (AXIS INHIBITION PROTEIN 2)(CONDUCTIN) (PTHR10845:SF103)	protein binding;small GTPase regulator activity	cell surface receptor linked signal transduction;signal transduction;dorsal/ventral axis specification		G-protein modulator	Angiogenesis->Axis inhibitor 1;;Wnt signaling pathway->Axin;;Wnt signaling pathway->Wnt Target Genes;;;;
Azurocidin;AZU1	HUMAN|ENSEMBL=ENSG00000172232|UniProtKB=P20160	SUBFAMILY NOT NAMED (PTHR24271:SF77)	peptidase activity	immune response;apoptosis;protein metabolic process;defense response to bacterium		serine protease
B(0,+)-type amino acid transporter 1;SLC7A9	HUMAN|ENSEMBL=ENSG00000021488|UniProtKB=P82251	CATIONIC AMINO ACID TRANSPORTER SLC7A11-RELATED (PTHR11785:SF72)	amino acid transmembrane transporter activity;transmembrane transporter activity	amino acid transport;cellular amino acid and derivative metabolic process		amino acid transporter
B1 bradykinin receptor;BDKRB1	HUMAN|ENSEMBL=ENSG00000100739|UniProtKB=P46663	SUBFAMILY NOT NAMED (PTHR24228:SF194)	G-protein coupled receptor activity	immune system process;muscle contraction;blood circulation;sensory perception;cell surface receptor linked signal transduction;cell-cell signaling;signal transduction;cell-cell signaling;regulation of vasoconstriction;response to stress		G-protein coupled receptor	Heterotrimeric G-protein signaling pathway-Gq alpha and Go alpha mediated pathway->Gq-protein coupled receptor;;
B2 bradykinin receptor;BDKRB2	HUMAN|ENSEMBL=ENSG00000168398|UniProtKB=P30411	SUBFAMILY NOT NAMED (PTHR24228:SF195)	G-protein coupled receptor activity	immune system process;muscle contraction;blood circulation;sensory perception;cell surface receptor linked signal transduction;cell-cell signaling;signal transduction;cell-cell signaling;regulation of vasoconstriction;response to stress		G-protein coupled receptor	Heterotrimeric G-protein signaling pathway-Gq alpha and Go alpha mediated pathway->Gq-protein coupled receptor;;
B9 domain-containing protein 2;B9D2	HUMAN|ENSEMBL=ENSG00000123810|UniProtKB=Q9BPU9	SUBFAMILY NOT NAMED (PTHR12968:SF0)			extracellular matrix	extracellular matrix protein
Bactericidal permeability-increasing protein;BPI	HUMAN|ENSEMBL=ENSG00000101425|UniProtKB=P17213	BACTERICIDAL PERMEABILITY-INCREASING PROTEIN (PTHR10504:SF18)		macrophage activation;lipid transport;lipid metabolic process;response to stress;defense response to bacterium		transfer/carrier protein
Bactericidal/permeability-increasing protein-like 2;BPIL2	HUMAN|ENSEMBL=ENSG00000184459|UniProtKB=Q8NFQ6	BACTERICIDAL/PERMEABILITY-INCREASING PROTEIN-LIKE 2 (PTHR10504:SF17)		macrophage activation;lipid transport;lipid metabolic process;response to stress;defense response to bacterium		transfer/carrier protein
Baculoviral IAP repeat-containing protein 2;BIRC2	HUMAN|ENSEMBL=ENSG00000110330|UniProtKB=Q13490	BACULOVIRAL IAP REPEAT-CONTAINING 2 (PTHR10044:SF79)					Apoptosis signaling pathway->Cellular inhibitor of apoptosis protein 1 and 2 ;;
Baculoviral IAP repeat-containing protein 3;BIRC3	HUMAN|ENSEMBL=ENSG00000023445|UniProtKB=Q13489	BACULOVIRAL IAP REPEAT-CONTAINING 3 (PTHR10044:SF78)					Apoptosis signaling pathway->Cellular inhibitor of apoptosis protein 1 and 2 ;;
Baculoviral IAP repeat-containing protein 4;XIAP	HUMAN|ENSEMBL=ENSG00000101966|UniProtKB=P98170	BACULOVIRAL IAP REPEAT-CONTAINING PROTEIN 4 (PTHR10044:SF10)					Apoptosis signaling pathway->X-linked inhibitor of apoptosis;;
Baculoviral IAP repeat-containing protein 6;BIRC6	HUMAN|ENSEMBL=ENSG00000115760|UniProtKB=Q9NR09	BACULOVIRAL IAP REPEAT-CONTAINING PROTEIN 6 (PTHR10044:SF77)
Baculoviral IAP repeat-containing protein 8;BIRC8	HUMAN|ENSEMBL=ENSG00000180152|UniProtKB=Q96P09	BACULOVIRAL IAP REPEAT-CONTAINING PROTEIN 8 (PTHR10044:SF76)
BAG family molecular chaperone regulator 1;BAG1	HUMAN|ENSEMBL=ENSG00000107262|UniProtKB=Q99933	SUBFAMILY NOT NAMED (PTHR16617:SF0)					Apoptosis signaling pathway->Bcl-2 associated anthogene-1;;
BAG family molecular chaperone regulator 2;BAG2	HUMAN|ENSEMBL=ENSG00000112208|UniProtKB=O95816	SUBFAMILY NOT NAMED (PTHR12334:SF2)		apoptosis;protein metabolic process		chaperone
BAG family molecular chaperone regulator 3;BAG3	HUMAN|ENSEMBL=ENSG00000151929|UniProtKB=O95817	BCL2-ASSOCIATED ATHANOGENE 3 (PTHR12329:SF3)		negative regulation of apoptosis;cell surface receptor linked signal transduction;protein metabolic process;signal transduction		chaperone	Apoptosis signaling pathway->Bcl-2 associated anthogene-1;;
BAG family molecular chaperone regulator 4;BAG4	HUMAN|ENSEMBL=ENSG00000156735|UniProtKB=O95429	BCL2-ASSOCIATED ATHANOGENE 4 (PTHR12329:SF1)		negative regulation of apoptosis;cell surface receptor linked signal transduction;protein metabolic process;signal transduction		chaperone	Apoptosis signaling pathway->Silencer of death domains;;
BAI1-associated protein 3;BAIAP3	HUMAN|ENSEMBL=ENSG00000007516|UniProtKB=O94812	BAI1-ASSOCIATED PROTEIN 3 (PTHR15015:SF2)
Band 3 anion transport protein;SLC4A1	HUMAN|ENSEMBL=ENSG00000004939|UniProtKB=P02730	ANION EXCHANGE PROTEIN 1, SLC4A1 (BAND 3) (PTHR11453:SF12)	transmembrane transporter activity	ion transport;cellular component morphogenesis;cellular component morphogenesis;cellular component morphogenesis		transporter
Band 4.1-like protein 1;EPB41L1	HUMAN|ENSEMBL=ENSG00000088367|UniProtKB=Q9H4G0	SUBFAMILY NOT NAMED (PTHR23280:SF0)
Band 4.1-like protein 2;EPB41L2	HUMAN|ENSEMBL=ENSG00000079819|UniProtKB=O43491	SUBFAMILY NOT NAMED (PTHR23280:SF0)
Band 4.1-like protein 3;EPB41L3	HUMAN|ENSEMBL=ENSG00000082397|UniProtKB=Q9Y2J2	SUBFAMILY NOT NAMED (PTHR23280:SF0)
Band 4.1-like protein 4A;EPB41L4A	HUMAN|ENSEMBL=ENSG00000129595|UniProtKB=Q9HCS5	SUBFAMILY NOT NAMED (PTHR23280:SF0)
Band 4.1-like protein 4B;EPB41L4B	HUMAN|ENSEMBL=ENSG00000095203|UniProtKB=Q9H329	SUBFAMILY NOT NAMED (PTHR23280:SF0)
Band 4.1-like protein 5;EPB41L5	HUMAN|ENSEMBL=ENSG00000115109|UniProtKB=Q9HCM4	SUBFAMILY NOT NAMED (PTHR23280:SF0)
Bardet-Biedl syndrome 10 protein;BBS10	HUMAN|ENSEMBL=ENSG00000179941|UniProtKB=Q8TAM1	SUBFAMILY NOT NAMED (PTHR14667:SF0)
Bardet-Biedl syndrome 2 protein;BBS2	HUMAN|ENSEMBL=ENSG00000125124|UniProtKB=Q9BXC9
Bardet-Biedl syndrome 4 protein;BBS4	HUMAN|ENSEMBL=ENSG00000140463|UniProtKB=Q96RK4	BARDET-BIEDL SYNDROME 4, BBS4 (PTHR23083:SF17)	transferase activity, transferring glycosyl groups	signal transduction;protein metabolic process;signal transduction		glycosyltransferase
Bardet-Biedl syndrome 5 protein;BBS5	HUMAN|ENSEMBL=ENSG00000163093|UniProtKB=Q8N3I7	SUBFAMILY NOT NAMED (PTHR21351:SF0)
Bardet-Biedl syndrome 7 protein;BBS7	HUMAN|ENSEMBL=ENSG00000138686|UniProtKB=Q8IWZ6	SUBFAMILY NOT NAMED (PTHR16074:SF3)
BarH-like 1 homeobox protein;BARHL1	HUMAN|ENSEMBL=ENSG00000125492|UniProtKB=Q9BZE3	SUBFAMILY NOT NAMED (PTHR24330:SF147)	DNA binding;transcription factor activity	nucleobase, nucleoside, nucleotide and nucleic acid metabolic process;ectoderm development;nervous system development		homeobox transcription factor
BarH-like 2 homeobox protein;BARHL2	HUMAN|ENSEMBL=ENSG00000143032|UniProtKB=Q9NY43	SUBFAMILY NOT NAMED (PTHR24330:SF147)	DNA binding;transcription factor activity	nucleobase, nucleoside, nucleotide and nucleic acid metabolic process;ectoderm development;nervous system development		homeobox transcription factor
Barrier-to-autointegration factor;BANF1	HUMAN|ENSEMBL=ENSG00000175334|UniProtKB=O75531	SUBFAMILY NOT NAMED (PTHR12912:SF2)
Barrier-to-autointegration factor-like protein;BANF2	HUMAN|ENSEMBL=ENSG00000125888|UniProtKB=Q9H503	SUBFAMILY NOT NAMED (PTHR12912:SF1)	hydrolase activity, acting on ester bonds;nucleic acid binding			nuclease
Basement membrane-specific heparan sulfate proteoglycan core protein;HSPG2	HUMAN|ENSEMBL=ENSG00000142798|UniProtKB=P98160
Basic fibroblast growth factor receptor 1;FGFR1	HUMAN|ENSEMBL=ENSG00000077782|UniProtKB=P11362	SUBFAMILY NOT NAMED (PTHR24416:SF276)	kinase activity;transmembrane receptor protein tyrosine kinase activity;transmembrane receptor protein kinase activity;receptor binding	female gamete generation;immune system process;negative regulation of apoptosis;cell cycle;cell surface receptor linked signal transduction;intracellular signaling cascade;cell-cell signaling;cell-cell adhesion;protein metabolic process;cell motion;cell cycle;signal transduction;cell-cell signaling;cell-cell adhesion;ectoderm development;mesoderm development;embryonic development;nervous system d…		protein kinase	FGF signaling pathway->FGFR1-4;;Angiogenesis->Fibroblast Growth Factor Receptor-1;;;
Basic helix-loop-helix domain-containing protein KIAA2018;KIAA2018	HUMAN|ENSEMBL=ENSG00000176542|UniProtKB=Q68DE3	MANNOSYL-OLIGOSACCHARIDE ALPHA-1,2-MANNOSIDASE-RELATED (PTHR11742:SF2)	hydrolase activity	carbohydrate metabolic process;protein metabolic process		hydrolase
Basic immunoglobulin-like variable motif-containing protein;BIVM	HUMAN|ENSEMBL=ENSG00000134897|UniProtKB=Q86UB2	SUBFAMILY NOT NAMED (PTHR16171:SF2)
Basic leucine zipper and W2 domain-containing protein 1;BZW1	HUMAN|ENSEMBL=ENSG00000082153|UniProtKB=Q7L1Q6	SUBFAMILY NOT NAMED (PTHR14208:SF0)	hydrolase activity, acting on ester bonds;translation factor activity, nucleic acid binding;translation initiation factor activity	protein metabolic process		translation factor
Basic leucine zipper and W2 domain-containing protein 2;BZW2	HUMAN|ENSEMBL=ENSG00000136261|UniProtKB=Q9Y6E2	SUBFAMILY NOT NAMED (PTHR14208:SF0)	hydrolase activity, acting on ester bonds;translation factor activity, nucleic acid binding;translation initiation factor activity	protein metabolic process		translation factor
Basic leucine zipper transcriptional factor ATF-like 3;BATF3	HUMAN|ENSEMBL=ENSG00000123685|UniProtKB=Q9NR55	JUN DIMERIZATION PROTEIN 1 (PTHR23351:SF13)	DNA binding;transcription factor activity	immune system process;neurological system process;induction of apoptosis;nucleobase, nucleoside, nucleotide and nucleic acid metabolic process		CREB transcription factor
Basic peptide P-F;PRB2	HUMAN|ENSEMBL=ENSG00000121335|UniProtKB=P02812	SUBFAMILY NOT NAMED (PTHR24271:SF181)	peptidase activity	immune response;apoptosis;protein metabolic process;response to stimulus		serine protease
B-cell antigen receptor complex-associated protein alpha-chain;CD79A	HUMAN|ENSEMBL=ENSG00000105369|UniProtKB=P11912	SUBFAMILY NOT NAMED (PTHR14334:SF1)					B cell activation->Ig-alpha;;
B-cell antigen receptor complex-associated protein beta-chain;CD79B	HUMAN|ENSEMBL=ENSG00000007312|UniProtKB=P40259	CD79B/B29/IG-BETA (PTHR14334:SF3)	receptor activity	immune system process;cell surface receptor linked signal transduction;signal transduction		immunoglobulin receptor superfamily	B cell activation->Ig-beta;;
B-cell CLL/lymphoma 6 member B protein;BCL6B	HUMAN|ENSEMBL=ENSG00000161940|UniProtKB=Q8N143	SUBFAMILY NOT NAMED (PTHR23228:SF56)	DNA binding;transcription factor activity	nucleobase, nucleoside, nucleotide and nucleic acid metabolic process		zinc finger transcription factor
B-cell CLL/lymphoma 7 protein family member A;BCL7A	HUMAN|ENSEMBL=ENSG00000110987|UniProtKB=Q4VC05	BCL7A (PTHR12767:SF4)
B-cell CLL/lymphoma 7 protein family member B;BCL7B	HUMAN|ENSEMBL=ENSG00000106635|UniProtKB=Q9BQE9	BCL7B (PTHR12767:SF5)
B-cell CLL/lymphoma 7 protein family member C;BCL7C	HUMAN|ENSEMBL=ENSG00000099385|UniProtKB=Q8WUZ0	BCL7C (PTHR12767:SF6)
B-cell CLL/lymphoma 9 protein;BCL9	HUMAN|ENSEMBL=ENSG00000116128|UniProtKB=O00512	BCL9 (PTHR15185:SF2)					Wnt signaling pathway->B-cell lymphoma 9;;
B-cell CLL/lymphoma 9-like protein;BCL9L	HUMAN|ENSEMBL=ENSG00000186174|UniProtKB=Q86UU0	BCL9-2 (PTHR15185:SF3)		mesoderm development
B-cell differentiation antigen CD72;CD72	HUMAN|ENSEMBL=ENSG00000137101|UniProtKB=P21854	SUBFAMILY NOT NAMED (PTHR15028:SF4)
B-cell linker protein;BLNK	HUMAN|ENSEMBL=ENSG00000095585|UniProtKB=Q8WV28	B CELL LINKER PROTEIN (PTHR14098:SF3)	receptor binding	intracellular signaling cascade;signal transduction		signaling molecule	B cell activation->BLNK;;
B-cell lymphoma 3-encoded protein;BCL3	HUMAN|ENSEMBL=ENSG00000069399|UniProtKB=P20749	SUBFAMILY NOT NAMED (PTHR24118:SF247)		nucleobase, nucleoside, nucleotide and nucleic acid metabolic process			Inflammation mediated by chemokine and cytokine signaling pathway->Nuclear factor kappa-B;;
B-cell lymphoma 6 protein;BCL6	HUMAN|ENSEMBL=ENSG00000113916|UniProtKB=P41182	B CELL LEUKEMIA/LYMPHOMA 6 (PTHR23228:SF26)	DNA binding;transcription factor activity	nucleobase, nucleoside, nucleotide and nucleic acid metabolic process		zinc finger transcription factor
B-cell lymphoma/leukemia 10;BCL10	HUMAN|ENSEMBL=ENSG00000142867|UniProtKB=O95999	SUBFAMILY NOT NAMED (PTHR15017:SF0)
B-cell lymphoma/leukemia 11A;BCL11A	HUMAN|ENSEMBL=ENSG00000119866|UniProtKB=Q9H165	B-CELL LYMPHOMA/LEUKEMIA 11 (PTHR23233:SF1)	DNA binding;transcription factor activity	nucleobase, nucleoside, nucleotide and nucleic acid metabolic process		zinc finger transcription factor
B-cell lymphoma/leukemia 11B;BCL11B	HUMAN|ENSEMBL=ENSG00000127152|UniProtKB=Q9C0K0	B-CELL LYMPHOMA/LEUKEMIA 11 (PTHR23233:SF1)	DNA binding;transcription factor activity	nucleobase, nucleoside, nucleotide and nucleic acid metabolic process		zinc finger transcription factor
B-cell receptor CD22;CD22	HUMAN|ENSEMBL=ENSG00000012124|UniProtKB=P20273	B-CELL RECEPTOR CD22 (PTHR12035:SF4)	receptor activity;structural constituent of myelin sheath;receptor binding	B cell mediated immunity;cell surface receptor linked signal transduction;cell-cell adhesion;signal transduction;cell-cell adhesion;response to stimulus		myelin protein	B cell activation->CD22;;
B-cell receptor-associated protein 31;BCAP31	HUMAN|ENSEMBL=ENSG00000185825|UniProtKB=P51572	BCR-ASSOCIATED PROTEIN 31, BAP31 (PTHR12701:SF4)	transmembrane transporter activity	intracellular protein transport;apoptosis		transporter
B-cell scaffold protein with ankyrin repeats;BANK1	HUMAN|ENSEMBL=ENSG00000153064|UniProtKB=Q8NDB2	SUBFAMILY NOT NAMED (PTHR16267:SF5)
Bcl10-interacting CARD protein;C9orf89	HUMAN|ENSEMBL=ENSG00000165233|UniProtKB=Q96LW7
Bcl2 antagonist of cell death;BAD	HUMAN|ENSEMBL=ENSG00000002330|UniProtKB=Q92934	SUBFAMILY NOT NAMED (PTHR16615:SF0)					PDGF signaling pathway->BAD;;Apoptosis signaling pathway->Bcl-2/Bcl-xL associated death promoter;;Angiogenesis->Bcl-2 Antagonist of Cell Death;;PI3 kinase pathway->Bad;;VEGF signaling pathway->Bcl-2 antagonist of cell death;;Interleukin signaling pathway->Bcl-2 antagonist of cell death;;;;;;;
Bcl-2 homologous antagonist/killer;BAK1	HUMAN|ENSEMBL=ENSG00000030110|UniProtKB=Q16611	BCL-2 HOMOLOGOUS ANTAGONIST/KILLER (BAK) (PTHR11256:SF8)	receptor binding	induction of apoptosis;negative regulation of apoptosis		signaling molecule	Apoptosis signaling pathway->Bcl-2 antogonist/killer;;
BCL2/adenovirus E1B 19 kDa protein-interacting protein 2;BNIP2	HUMAN|ENSEMBL=ENSG00000140299|UniProtKB=Q12982	SUBFAMILY NOT NAMED (PTHR12112:SF7)		apoptosis
BCL2/adenovirus E1B 19 kDa protein-interacting protein 3;BNIP3	HUMAN|ENSEMBL=ENSG00000176171|UniProtKB=Q12983	SUBFAMILY NOT NAMED (PTHR15186:SF0)
BCL2/adenovirus E1B 19 kDa protein-interacting protein 3-like;BNIP3L	HUMAN|ENSEMBL=ENSG00000104765|UniProtKB=O60238	SUBFAMILY NOT NAMED (PTHR15186:SF0)
Bcl-2/adenovirus E1B 19 kDa-interacting protein 2-like protein;BNIPL	HUMAN|ENSEMBL=ENSG00000163141|UniProtKB=Q7Z465	SUBFAMILY NOT NAMED (PTHR12112:SF7)		apoptosis
Bcl-2-associated transcription factor 1;BCLAF1	HUMAN|ENSEMBL=ENSG00000029363|UniProtKB=Q9NYF8	BCL-2-ASSOCIATED TRANSCRIPTION FACTOR 1 (PTHR15268:SF4)	DNA binding;transcription factor activity	induction of apoptosis;nucleobase, nucleoside, nucleotide and nucleic acid metabolic process		transcription factor
Bcl-2-binding component 3;BBC3	HUMAN|ENSEMBL=ENSG00000105327|UniProtKB=Q9BXH1
Bcl-2-like 13 protein;BCL2L13	HUMAN|ENSEMBL=ENSG00000099968|UniProtKB=Q9BXK5	SUBFAMILY NOT NAMED (PTHR15758:SF2)
Bcl-2-like protein 11;BCL2L11	HUMAN|ENSEMBL=ENSG00000153094|UniProtKB=O43521	SUBFAMILY NOT NAMED (PTHR12044:SF5)		induction of apoptosis			Apoptosis signaling pathway->Bim;;
BCL2-like protein 15;BCL2L15	HUMAN|ENSEMBL=ENSG00000188761|UniProtKB=Q5TBC7
Bcl-2-related ovarian killer protein;BOK	HUMAN|ENSEMBL=ENSG00000176720|UniProtKB=Q9UMX3	APOPTOSIS REGULATOR BOK (PTHR11256:SF4)	receptor binding	induction of apoptosis;negative regulation of apoptosis		signaling molecule	Apoptosis signaling pathway->Bcl-2 related ovarian killer;;
Bcl-2-related proline-rich protein;BCL2L12	HUMAN|ENSEMBL=ENSG00000126453|UniProtKB=Q9HB09
Bcl-2-related protein A1;BCL2A1	HUMAN|ENSEMBL=ENSG00000140379|UniProtKB=Q16548	BCL2-RELATED PROTEIN A-RELATED (PTHR11256:SF10)	receptor binding	gamete generation;induction of apoptosis;negative regulation of apoptosis;cell cycle;cell cycle;mesoderm development;hemopoiesis		signaling molecule	Apoptosis signaling pathway->Bcl2-related protein A1;;
BCL-6 corepressor;BCOR	HUMAN|ENSEMBL=ENSG00000183337|UniProtKB=Q6W2J9	SUBFAMILY NOT NAMED (PTHR24117:SF196)
BCoR-like protein 1;BCORL1	HUMAN|ENSEMBL=ENSG00000085185|UniProtKB=Q5H9F3	BCOR-LIKE PROTEIN 1 (PTHR24117:SF197)
BDNF/NT-3 growth factors receptor;NTRK2	HUMAN|ENSEMBL=ENSG00000148053|UniProtKB=Q16620	SUBFAMILY NOT NAMED (PTHR24416:SF336)	kinase activity;transmembrane receptor protein tyrosine kinase activity;transmembrane receptor protein kinase activity;receptor binding	female gamete generation;immune system process;negative regulation of apoptosis;cell cycle;cell surface receptor linked signal transduction;intracellular signaling cascade;cell-cell signaling;cell-cell adhesion;protein metabolic process;cell motion;cell cycle;signal transduction;cell-cell signaling;cell-cell adhesion;ectoderm development;mesoderm development;embryonic development;nervous system d…		protein kinase
Beclin-1;BECN1	HUMAN|ENSEMBL=ENSG00000126581|UniProtKB=Q14457	BECLIN 1 (PTHR12768:SF2)	protein binding;peptidase inhibitor activity	protein metabolic process		protease inhibitor
Bestrophin-2;BEST2	HUMAN|ENSEMBL=ENSG00000039987|UniProtKB=Q8NFU1	BESTROPHIN-2 (PTHR10736:SF1)	anion channel activity	anion transport		anion channel
Bestrophin-3;BEST3	HUMAN|ENSEMBL=ENSG00000127325|UniProtKB=Q8N1M1	BESTROPHIN-3 (PTHR10736:SF2)	anion channel activity	anion transport		anion channel
Bestrophin-4;BEST4	HUMAN|ENSEMBL=ENSG00000142959|UniProtKB=Q8NFU0	BESTROPHIN-4 (PTHR10736:SF3)	anion channel activity	anion transport		anion channel
BET1 homolog;BET1	HUMAN|ENSEMBL=ENSG00000105829|UniProtKB=O15155	GOLGI SNARE BET1 (PTHR12791:SF10)	SNAP receptor activity	intracellular protein transport;vesicle-mediated transport	SNARE complex	SNARE protein
BET1-like protein;BET1L	HUMAN|ENSEMBL=ENSG00000177951|UniProtKB=Q9NYM9	GOLGI SNARE GS15 (PTHR12791:SF6)	SNAP receptor activity	intracellular protein transport;vesicle-mediated transport	SNARE complex	SNARE protein
Beta,beta-carotene 9',10'-oxygenase;BCO2	HUMAN|ENSEMBL=ENSG00000197580|UniProtKB=Q9BYV7	BETA,BETA-CAROTENE 9,10-OXYGENASE (PTHR10543:SF23)	oxidoreductase activity	visual perception;sensory perception;vitamin biosynthetic process		oxygenase
Beta-1 adrenergic receptor;ADRB1	HUMAN|ENSEMBL=ENSG00000043591|UniProtKB=P08588	SUBFAMILY NOT NAMED (PTHR24248:SF43)	G-protein coupled receptor activity	immune response;macrophage activation;muscle contraction;blood circulation;neurological system process;lysosomal transport;intracellular protein transport;endocytosis;apoptosis;cell surface receptor linked signal transduction;intracellular signaling cascade;synaptic transmission;cell motion;signal transduction;cell-cell signaling;regulation of vasoconstriction;response to stimulus		G-protein coupled receptor	Beta1 adrenergic receptor signaling pathway->Beta1;;Heterotrimeric G-protein signaling pathway-Gi alpha and Gs alpha mediated pathway->Gs-protein coupled receptor;;;
Beta-1,3-galactosyl-O-glycosyl-glycoprotein beta-1,6-N-acetylglucosaminyltransferase 3;GCNT3	HUMAN|ENSEMBL=ENSG00000140297|UniProtKB=O95395	CORE 2 BETA-1,6-N-ACETYLGLUCOSAMINYLTRANSFERASE II (PTHR19297:SF8)	transferase activity, transferring glycosyl groups	carbohydrate metabolic process;protein metabolic process		glycosyltransferase
Beta-1,3-galactosyl-O-glycosyl-glycoprotein beta-1,6-N-acetylglucosaminyltransferase 4;GCNT4	HUMAN|ENSEMBL=ENSG00000176928|UniProtKB=Q9P109	CORE 2 BETA-1,6-N-ACETYLGLUCOSAMINYLTRANSFERASE 3 (PTHR19297:SF7)	transferase activity, transferring glycosyl groups	carbohydrate metabolic process;protein metabolic process		glycosyltransferase
Beta-1,3-galactosyl-O-glycosyl-glycoprotein beta-1,6-N-acetylglucosaminyltransferase 7;GCNT7	HUMAN|ENSEMBL=ENSG00000124091|UniProtKB=Q6ZNI0	N-ACETYLLACTOSAMINIDE BETA-1,6-N-ACETYLGLUCOSAMINYLTRANSFERASE (PTHR19297:SF6)	transferase activity, transferring glycosyl groups	carbohydrate metabolic process;protein metabolic process		glycosyltransferase
Beta-1,3-galactosyl-O-glycosyl-glycoprotein beta-1,6-N-acetylglucosaminyltransferase;GCNT1	HUMAN|ENSEMBL=ENSG00000187210|UniProtKB=Q02742	BETA-1,3-GALACTOSYL-O-GLYCOSYL-GLYCOPROTEIN BETA-1,6-N- ACETYLGLUCOSAMINYLTRANSFERASE (PTHR19297:SF9)	transferase activity, transferring glycosyl groups	carbohydrate metabolic process;protein metabolic process		glycosyltransferase
Beta-1,3-galactosyltransferase 1;B3GALT1	HUMAN|ENSEMBL=ENSG00000172318|UniProtKB=Q9Y5Z6	UDP-GAL:BETAGLCNAC BETA 1,3-GALACTOSYLTRANFERASE-I (PTHR11214:SF20)	transferase activity, transferring glycosyl groups	protein metabolic process		glycosyltransferase
Beta-1,3-galactosyltransferase 2;B3GALT2	HUMAN|ENSEMBL=ENSG00000162630|UniProtKB=O43825	UDP-GAL:BETAGLCNAC BETA 1,3-GALACTOSYLTRANSFERASE II (PTHR11214:SF19)	transferase activity, transferring glycosyl groups	protein metabolic process		glycosyltransferase
Beta-1,3-galactosyltransferase 4;B3GALT4	HUMAN|ENSEMBL=ENSG00000203621|UniProtKB=O96024	BETA-1,3-GALACTOSYLTRANSFERASE 4 (PTHR11214:SF15)	transferase activity, transferring glycosyl groups	protein metabolic process		glycosyltransferase
Beta-1,3-galactosyltransferase 4;B3GALT4	HUMAN|ENSEMBL=ENSG00000206285|UniProtKB=O96024
Beta-1,3-galactosyltransferase 4;B3GALT4	HUMAN|ENSEMBL=ENSG00000204222|UniProtKB=O96024
Beta-1,3-galactosyltransferase 5;B3GALT5	HUMAN|ENSEMBL=ENSG00000183778|UniProtKB=Q9Y2C3	BETA-1,3-GALACTOSYLTRANSFERASE 5 (PTHR11214:SF18)	transferase activity, transferring glycosyl groups	protein metabolic process		glycosyltransferase
Beta-1,3-glucosyltransferase;B3GALTL	HUMAN|ENSEMBL=ENSG00000187676|UniProtKB=Q6Y288	BETA-1,3-GLUCOSYLTRANSFERASE (PTHR10811:SF2)	transferase activity, transferring glycosyl groups			glycosyltransferase
Beta-1,3-N-acetylglucosaminyltransferase lunatic fringe;LFNG	HUMAN|ENSEMBL=ENSG00000106003|UniProtKB=Q8NES3	BETA-1,3-N-ACETYLGLUCOSAMINYLTRANSFERASE LUNATIC FRINGE (O-FUCOSYLPEPTIDE 3-BETA-N-ACETYLGLUCOSAMINYLTRANSFERASE) (PTHR10811:SF7)	transferase activity, transferring glycosyl groups;receptor binding	cell surface receptor linked signal transduction;signal transduction;segment specification		glycosyltransferase	Notch signaling pathway->Fringe;;
Beta-1,4 N-acetylgalactosaminyltransferase 1;B4GALNT1	HUMAN|ENSEMBL=ENSG00000135454|UniProtKB=Q00973	SUBFAMILY NOT NAMED (PTHR15046:SF0)
Beta-1,4-galactosyltransferase 5;B4GALT5	HUMAN|ENSEMBL=ENSG00000158470|UniProtKB=O43286	BETA-1,4-GALACTOSYLTRANSFERASE 5 (PTHR19300:SF4)	transferase activity, transferring glycosyl groups	carbohydrate metabolic process;protein metabolic process		glycosyltransferase
Beta-1-syntrophin;SNTB1	HUMAN|ENSEMBL=ENSG00000172164|UniProtKB=Q13884	BETA 1 SYNTROPHIN (PTHR10554:SF7)	structural constituent of cytoskeleton;cytoskeletal protein binding	neurological system process;cell surface receptor linked signal transduction;intracellular signaling cascade;synaptic transmission;signal transduction;cell-cell signaling	actin cytoskeleton	non-motor actin binding protein
Beta-2 adrenergic receptor;ADRB2	HUMAN|ENSEMBL=ENSG00000169252|UniProtKB=P07550	SUBFAMILY NOT NAMED (PTHR24248:SF42)	G-protein coupled receptor activity	muscle contraction;blood circulation;neurological system process;lysosomal transport;intracellular protein transport;endocytosis;apoptosis;cell surface receptor linked signal transduction;intracellular signaling cascade;cell-cell signaling;cell motion;signal transduction;cell-cell signaling		G-protein coupled receptor	Beta2 adrenergic receptor signaling pathway->Beta2;;Heterotrimeric G-protein signaling pathway-Gi alpha and Gs alpha mediated pathway->Gs-protein coupled receptor;;;
Beta-2-glycoprotein 1;APOH	HUMAN|ENSEMBL=ENSG00000091583|UniProtKB=P02749	BETA-2-GLYCOPROTEIN I (APOLIPOPROTEIN H) (PTHR19325:SF46)	peptidase activity;receptor activity;lipid transporter activity	complement activation;signal transduction;cell-cell adhesion;protein metabolic process;signal transduction;cell-cell adhesion;blood coagulation		apolipoprotein
Beta-2-microglobulin form pI 5.3;B2M	HUMAN|ENSEMBL=ENSG00000166710|UniProtKB=P61769	BETA-2 MICROGLOBULIN (PTHR19944:SF16)		antigen processing and presentation of peptide or polysaccharide antigen via MHC class II;cellular defense response	MHC protein complex	major histocompatibility complex antigen	T cell activation->MHC-antigen;;
Beta-3 adrenergic receptor;ADRB3	HUMAN|ENSEMBL=ENSG00000188778|UniProtKB=P13945	SUBFAMILY NOT NAMED (PTHR24248:SF44)	G-protein coupled receptor activity	immune response;macrophage activation;muscle contraction;blood circulation;neurological system process;lysosomal transport;intracellular protein transport;endocytosis;apoptosis;cell surface receptor linked signal transduction;intracellular signaling cascade;synaptic transmission;carbohydrate metabolic process;cell motion;signal transduction;cell-cell signaling;regulation of vasoconstriction;respo…		G-protein coupled receptor	Heterotrimeric G-protein signaling pathway-Gi alpha and Gs alpha mediated pathway->Gs-protein coupled receptor;;Beta3 adrenergic receptor signaling pathway->Beta3;;;
Beta-adrenergic receptor kinase 1;ADRBK1	HUMAN|ENSEMBL=ENSG00000173020|UniProtKB=P25098	SUBFAMILY NOT NAMED (PTHR24355:SF5)	kinase activity	cell surface receptor linked signal transduction;protein metabolic process;signal transduction		protein kinase	Heterotrimeric G-protein signaling pathway-rod outer segment phototransduction->Rhodopsin kinase;;Parkinson disease->G-protein related kinase;;Heterotrimeric G-protein signaling pathway-Gi alpha and Gs alpha mediated pathway->G protein receptor kinase;;Inflammation mediated by chemokine and cytokine signaling pathway->G-protein receptor kinase;;;;;
Beta-adrenergic receptor kinase 2;ADRBK2	HUMAN|ENSEMBL=ENSG00000100077|UniProtKB=P35626	SUBFAMILY NOT NAMED (PTHR24355:SF5)	kinase activity	cell surface receptor linked signal transduction;protein metabolic process;signal transduction		protein kinase	Heterotrimeric G-protein signaling pathway-rod outer segment phototransduction->Rhodopsin kinase;;Parkinson disease->G-protein related kinase;;Heterotrimeric G-protein signaling pathway-Gi alpha and Gs alpha mediated pathway->G protein receptor kinase;;Inflammation mediated by chemokine and cytokine signaling pathway->G-protein receptor kinase;;;;;
Beta-Ala-His dipeptidase;CNDP1	HUMAN|ENSEMBL=ENSG00000150656|UniProtKB=Q96KN2	GLUTAMATE CARBOXYPEPTIDASE (PTHR11014:SF15)	peptidase activity;deacetylase activity	cellular amino acid and derivative metabolic process;protein metabolic process		metalloprotease	Arginine biosynthesis->N-acetylornithine deacetylase;;
Beta-arrestin-1;ARRB1	HUMAN|ENSEMBL=ENSG00000137486|UniProtKB=P49407	SUBFAMILY NOT NAMED (PTHR11792:SF8)	protein binding	visual perception;sensory perception;intracellular protein transport;endocytosis;cell surface receptor linked signal transduction;signal transduction		enzyme modulator	Wnt signaling pathway->Beta-Arrestin;;Inflammation mediated by chemokine and cytokine signaling pathway->Arrestin;;Heterotrimeric G-protein signaling pathway-Gi alpha and Gs alpha mediated pathway->Arrestin;;;;
Beta-arrestin-2;ARRB2	HUMAN|ENSEMBL=ENSG00000141480|UniProtKB=P32121	BETA-ARRESTIN 1, 2 (PTHR11792:SF5)	protein binding	visual perception;sensory perception;intracellular protein transport;endocytosis;cell surface receptor linked signal transduction;signal transduction		enzyme modulator	Wnt signaling pathway->Beta-Arrestin;;Inflammation mediated by chemokine and cytokine signaling pathway->Arrestin;;Heterotrimeric G-protein signaling pathway-Gi alpha and Gs alpha mediated pathway->Arrestin;;;;
Beta-casein;CSN2	HUMAN|ENSEMBL=ENSG00000135222|UniProtKB=P05814	SUBFAMILY NOT NAMED (PTHR11500:SF0)				storage protein
Beta-catenin-like protein 1;CTNNBL1	HUMAN|ENSEMBL=ENSG00000132792|UniProtKB=Q8WYA6	SUBFAMILY NOT NAMED (PTHR14978:SF0)
Betacellulin;BTC	HUMAN|ENSEMBL=ENSG00000174808|UniProtKB=P35070	BETACELLULIN (PTHR10740:SF3)	receptor binding	signal transduction;cell-cell signaling;signal transduction;cell-cell signaling		growth factor	EGF receptor signaling pathway->Epidermal growth factor;;
Beta-centractin;ACTR1B	HUMAN|ENSEMBL=ENSG00000115073|UniProtKB=P42025	ACTIN-RELATED PROTEIN (PTHR11937:SF46)	structural constituent of cytoskeleton	intracellular protein transport;exocytosis;endocytosis;mitosis;cytokinesis;mitosis;cellular component morphogenesis;cellular component morphogenesis;cellular component morphogenesis	actin cytoskeleton	actin and actin related protein	Nicotinic acetylcholine receptor signaling pathway->Actin;;
Beta-chimaerin;CHN2	HUMAN|ENSEMBL=ENSG00000106069|UniProtKB=P52757	ALPHA CHIMERIN (RHO- GTPASE-ACTIVATING PROTEIN 3) (PTHR23178:SF7)	protein binding;small GTPase regulator activity	intracellular signaling cascade;signal transduction		G-protein modulator
Beta-crystallin A3, isoform A1, Delta8 form;CRYBA1	HUMAN|ENSEMBL=ENSG00000108255|UniProtKB=P05813	BETA CRYSTALLIN A3 (PTHR11818:SF8)	structural molecule activity	visual perception;sensory perception		structural protein
Beta-crystallin A4;CRYBA4	HUMAN|ENSEMBL=ENSG00000196431|UniProtKB=P53673	BETA CRYSTALLIN A4 (PTHR11818:SF9)	structural molecule activity	visual perception;sensory perception		structural protein
Beta-crystallin B1;CRYBB1	HUMAN|ENSEMBL=ENSG00000100122|UniProtKB=P53674	BETA CRYSTALLIN B1 (PTHR11818:SF12)	structural molecule activity	visual perception;sensory perception		structural protein
Beta-crystallin B2;CRYBB2	HUMAN|ENSEMBL=ENSG00000100058|UniProtKB=P43320	BETA CRYSTALLIN B2 (PTHR11818:SF11)	structural molecule activity	visual perception;sensory perception		structural protein
Beta-crystallin B3;CRYBB3	HUMAN|ENSEMBL=ENSG00000100053|UniProtKB=P26998	BETA CRYSTALLIN B3 (PTHR11818:SF13)	structural molecule activity	visual perception;sensory perception		structural protein
Beta-crystallin S;CRYGS	HUMAN|ENSEMBL=ENSG00000213139|UniProtKB=P22914	GAMMA CRYSTALLIN (PTHR11818:SF6)	structural molecule activity	visual perception;sensory perception		structural protein
Beta-defensin 104;DEFB104B	HUMAN|ENSEMBL=ENSG00000177023|UniProtKB=Q8WTQ1
Beta-defensin 104;DEFB104B	HUMAN|ENSEMBL=ENSG00000176782|UniProtKB=Q8WTQ1
Beta-defensin 105;DEFB105B	HUMAN|ENSEMBL=ENSG00000186599|UniProtKB=Q8NG35
Beta-defensin 105;DEFB105B	HUMAN|ENSEMBL=ENSG00000186562|UniProtKB=Q8NG35
Beta-defensin 113;DEFB113	HUMAN|ENSEMBL=ENSG00000214642|UniProtKB=Q30KQ7
Beta-defensin 114;DEFB114	HUMAN|ENSEMBL=ENSG00000177684|UniProtKB=Q30KQ6
Beta-defensin 115;DEFB115	HUMAN|ENSEMBL=ENSG00000215547|UniProtKB=Q30KQ5
Beta-defensin 116;DEFB116	HUMAN|ENSEMBL=ENSG00000215545|UniProtKB=Q30KQ4
Beta-defensin 119;DEFB119	HUMAN|ENSEMBL=ENSG00000180483|UniProtKB=Q8N690
Beta-defensin 121;DEFB121	HUMAN|ENSEMBL=ENSG00000204548|UniProtKB=Q5J5C9
Beta-defensin 123;DEFB123	HUMAN|ENSEMBL=ENSG00000180424|UniProtKB=Q8N688
Beta-defensin 124;DEFB124	HUMAN|ENSEMBL=ENSG00000180383|UniProtKB=Q8NES8
Beta-defensin 125;DEFB125	HUMAN|ENSEMBL=ENSG00000178591|UniProtKB=Q8N687
Beta-defensin 127;DEFB127	HUMAN|ENSEMBL=ENSG00000088782|UniProtKB=Q9H1M4
Beta-defensin 128;DEFB128	HUMAN|ENSEMBL=ENSG00000185982|UniProtKB=Q7Z7B8
Beta-defensin 129;DEFB129	HUMAN|ENSEMBL=ENSG00000125903|UniProtKB=Q9H1M3
Beta-defensin 131;DEFB131	HUMAN|ENSEMBL=ENSG00000186146|UniProtKB=P59861
Beta-defensin 133;DEFB133	HUMAN|ENSEMBL=ENSG00000214643|UniProtKB=Q30KQ1
Beta-defensin 134;DEFB134	HUMAN|ENSEMBL=ENSG00000205882|UniProtKB=Q4QY38
Beta-enolase;ENO3	HUMAN|ENSEMBL=ENSG00000108515|UniProtKB=P13929	SUBFAMILY NOT NAMED (PTHR11902:SF0)	lyase activity	carbohydrate metabolic process		lyase	Glycolysis->Enolase;;
Beta-galactosidase-1-like protein 2;GLB1L2	HUMAN|ENSEMBL=ENSG00000149328|UniProtKB=Q8IW92	SUBFAMILY NOT NAMED (PTHR23421:SF17)	hydrolase activity, hydrolyzing O-glycosyl compounds	carbohydrate metabolic process		galactosidase
Beta-galactosidase-1-like protein 3;GLB1L3	HUMAN|ENSEMBL=ENSG00000166105|UniProtKB=Q8NCI6	SUBFAMILY NOT NAMED (PTHR23421:SF13)	hydrolase activity, hydrolyzing O-glycosyl compounds	carbohydrate metabolic process		galactosidase
Beta-galactosidase-1-like protein;GLB1L	HUMAN|ENSEMBL=ENSG00000163521|UniProtKB=Q6UWU2	BETA-GALACTOSIDASE-1-LIKE PROTEIN (PTHR23421:SF21)	hydrolase activity, hydrolyzing O-glycosyl compounds	carbohydrate metabolic process		galactosidase
Beta-galactoside alpha-2,6-sialyltransferase 2;ST6GAL2	HUMAN|ENSEMBL=ENSG00000144057|UniProtKB=Q96JF0	SUBFAMILY NOT NAMED (PTHR13713:SF9)	transferase activity, transferring glycosyl groups	carbohydrate metabolic process;lipid metabolic process;protein metabolic process		glycosyltransferase
Beta-glucuronidase;GUSB	HUMAN|ENSEMBL=ENSG00000169919|UniProtKB=P08236	BETA-GLUCURONIDASE-LIKE PROTEIN (PTHR10066:SF2)	hydrolase activity, hydrolyzing O-glycosyl compounds	carbohydrate metabolic process;protein metabolic process		galactosidase
Beta-hexosaminidase subunit alpha;HEXA	HUMAN|ENSEMBL=ENSG00000213614|UniProtKB=P06865	SUBFAMILY NOT NAMED (PTHR22600:SF0)	hydrolase activity, hydrolyzing N-glycosyl compounds	carbohydrate metabolic process;lipid metabolic process		glycosidase
Beta-hexosaminidase subunit beta chain A;HEXB	HUMAN|ENSEMBL=ENSG00000049860|UniProtKB=P07686	SUBFAMILY NOT NAMED (PTHR22600:SF0)	hydrolase activity, hydrolyzing N-glycosyl compounds	carbohydrate metabolic process;lipid metabolic process		glycosidase
Betaine--homocysteine S-methyltransferase 1;BHMT	HUMAN|ENSEMBL=ENSG00000145692|UniProtKB=Q93088	BETAINE:HOMOCYSTEINE METHYLTRANSFERASE (PTHR21091:SF5)	oxidoreductase activity;methyltransferase activity;carboxy-lyase activity	porphyrin metabolic process;cellular amino acid and derivative metabolic process		methyltransferase
Betaine--homocysteine S-methyltransferase 2;BHMT2	HUMAN|ENSEMBL=ENSG00000132840|UniProtKB=Q9H2M3	BETAINE:HOMOCYSTEINE METHYLTRANSFERASE (PTHR21091:SF5)	oxidoreductase activity;methyltransferase activity;carboxy-lyase activity	porphyrin metabolic process;cellular amino acid and derivative metabolic process		methyltransferase
Beta-klotho;KLB	HUMAN|ENSEMBL=ENSG00000134962|UniProtKB=Q86Z14	BETA-KLOTHO (PTHR10353:SF7)	hydrolase activity, hydrolyzing O-glycosyl compounds;hydrolase activity, hydrolyzing N-glycosyl compounds	carbohydrate metabolic process;protein metabolic process		glucosidase
Beta-lactamase-like protein 2;LACTB2	HUMAN|ENSEMBL=ENSG00000147592|UniProtKB=Q53H82	SUBFAMILY NOT NAMED (PTHR23131:SF0)	hydrolase activity	immune system process		hydrolase
Beta-mannosidase;MANBA	HUMAN|ENSEMBL=ENSG00000109323|UniProtKB=O00462	BETA-MANNOSIDASE (PTHR10066:SF12)	hydrolase activity, hydrolyzing O-glycosyl compounds;hydrolase activity, hydrolyzing N-glycosyl compounds	carbohydrate metabolic process;protein metabolic process		galactosidase
Beta-microseminoprotein;MSMB	HUMAN|ENSEMBL=ENSG00000138294|UniProtKB=P08118	BETA-MICROSEMINOPROTEIN (PTHR10500:SF1)	receptor binding			peptide hormone
Beta-N-acetylglucosaminyl-glycolipid beta-1,4-galactosyltransferase;B4GALT3	HUMAN|ENSEMBL=ENSG00000158850|UniProtKB=O60512	BETA-1,4-GALACTOSYLTRANSFERASE 3 (PTHR19300:SF8)	transferase activity, transferring glycosyl groups	carbohydrate metabolic process;protein metabolic process		glycosyltransferase
Beta-N-acetylglucosaminyl-glycolipid beta-1,4-galactosyltransferase;B4GALT4	HUMAN|ENSEMBL=ENSG00000121578|UniProtKB=O60513	BETA-1,4-GALACTOSYLTRANSFERASE 4 (PTHR19300:SF9)	transferase activity, transferring glycosyl groups	carbohydrate metabolic process;protein metabolic process		glycosyltransferase
Beta-nerve growth factor;NGF	HUMAN|ENSEMBL=ENSG00000134259|UniProtKB=P01138	NERVE GROWTH FACTOR BETA (PTHR11589:SF1)	receptor binding	cell surface receptor linked signal transduction;cell-cell signaling;signal transduction;cell-cell signaling;ectoderm development;nervous system development		neurotrophic factor
Beta-parvin;PARVB	HUMAN|ENSEMBL=ENSG00000188677|UniProtKB=Q9HBI1	PARVIN (PTHR12114:SF4)	structural constituent of cytoskeleton	cell motion	actin cytoskeleton	actin and actin related protein	Integrin signalling pathway->Parvin;;
Beta-sarcoglycan;SGCB	HUMAN|ENSEMBL=ENSG00000163069|UniProtKB=Q16585	SUBFAMILY NOT NAMED (PTHR21142:SF0)	structural molecule activity	muscle contraction;mesoderm development;muscle organ development		structural protein
Beta-secretase 1;BACE1	HUMAN|ENSEMBL=ENSG00000186318|UniProtKB=P56817	BETA SECRETASE (BETA-SITE APP-CLEAVING ENZYME) (PTHR13683:SF87)	peptidase activity	protein metabolic process		aspartic protease	Alzheimer disease-amyloid secretase pathway->BACE-1 pro-domain;;Alzheimer disease-amyloid secretase pathway->Beta-site amyloid precursor protein-cleaving enzyme;;Alzheimer disease-presenilin pathway->Pro-BACE-1;;Alzheimer disease-presenilin pathway->BACE-1 pro-domain;;Alzheimer disease-presenilin pathway->Beta-amyloid cleavage enzyme;;Alzheimer disease-amyloid secretase pathway->Pro-BACE-1;;;;;;;
Beta-secretase 2;BACE2	HUMAN|ENSEMBL=ENSG00000182240|UniProtKB=Q9Y5Z0	BETA SECRETASE (BETA-SITE APP-CLEAVING ENZYME) (PTHR13683:SF87)	peptidase activity	protein metabolic process		aspartic protease	Alzheimer disease-amyloid secretase pathway->BACE-1 pro-domain;;Alzheimer disease-amyloid secretase pathway->Beta-site amyloid precursor protein-cleaving enzyme;;Alzheimer disease-presenilin pathway->Pro-BACE-1;;Alzheimer disease-presenilin pathway->BACE-1 pro-domain;;Alzheimer disease-presenilin pathway->Beta-amyloid cleavage enzyme;;Alzheimer disease-amyloid secretase pathway->Pro-BACE-1;;;;;;;
Beta-soluble NSF attachment protein;NAPB	HUMAN|ENSEMBL=ENSG00000125814|UniProtKB=Q9H115	ALPHA-SOLUBLE NSF ATTACHMENT PROTEIN (SNAP-ALPHA) (PTHR13768:SF8)		intracellular protein transport		membrane traffic protein
Beta-synuclein;SNCB	HUMAN|ENSEMBL=ENSG00000074317|UniProtKB=Q16143	BETA-SYNUCLEIN (PTHR13820:SF4)	structural constituent of cytoskeleton;receptor binding	neurotransmitter secretion;intracellular protein transport;exocytosis;apoptosis;intracellular signaling cascade;synaptic transmission;signal transduction;cell-cell signaling	cytoskeleton	signaling molecule	Parkinson disease->beta-Synuclein;;
Beta-taxilin;TXLNB	HUMAN|ENSEMBL=ENSG00000164440|UniProtKB=Q8N3L3	BETA-TAXILIN (PTHR16127:SF15)		immune system process;intracellular protein transport;vesicle-mediated transport;defense response to bacterium		antibacterial response protein
Beta-tectorin;TECTB	HUMAN|ENSEMBL=ENSG00000119913|UniProtKB=Q96PL2	BETA TECTORIN (PTHR22962:SF8)	receptor activity	intracellular protein transport;vesicle-mediated transport		receptor
Beta-type platelet-derived growth factor receptor;PDGFRB	HUMAN|ENSEMBL=ENSG00000113721|UniProtKB=P09619	SUBFAMILY NOT NAMED (PTHR24416:SF236)	kinase activity;transmembrane receptor protein tyrosine kinase activity;transmembrane receptor protein kinase activity;receptor binding	female gamete generation;immune system process;negative regulation of apoptosis;cell cycle;cell surface receptor linked signal transduction;intracellular signaling cascade;cell-cell signaling;cell-cell adhesion;protein metabolic process;cell motion;cell cycle;signal transduction;cell-cell signaling;cell-cell adhesion;ectoderm development;mesoderm development;embryonic development;angiogenesis;ner…		protein kinase	Angiogenesis->Platelet-Derived Growth Factor Receptor;;
Beta-ureidopropionase;UPB1	HUMAN|ENSEMBL=ENSG00000100024|UniProtKB=Q9UBR1	SUBFAMILY NOT NAMED (PTHR23088:SF0)	hydrolase activity	metabolic process		hydrolase	Pyrimidine Metabolism->Beta-Ureidopropionase;;
BH3-interacting domain death agonist p11;BID	HUMAN|ENSEMBL=ENSG00000015475|UniProtKB=P55957	SUBFAMILY NOT NAMED (PTHR15165:SF0)					Apoptosis signaling pathway->BH-3 interacting domain death agonist;;FAS signaling pathway->BH3-Interacting domain death agonist;;;
Bifunctional apoptosis regulator;BFAR	HUMAN|ENSEMBL=ENSG00000103429|UniProtKB=Q9NZS9	SUBFAMILY NOT NAMED (PTHR15898:SF2)
Big endothelin-1;EDN1	HUMAN|ENSEMBL=ENSG00000078401|UniProtKB=P05305	ENDOTHELIN 1 (PTHR13874:SF3)	receptor binding	blood circulation;cell surface receptor linked signal transduction;cell-cell signaling;signal transduction;cell-cell signaling;regulation of vasoconstriction		peptide hormone	Wnt signaling pathway->NFAT Target Genes;;Endothelin signaling pathway->Big endothelin 1, 2, 3, and 4;;Endothelin signaling pathway->Pre-pro endothelin 1, 2, 3, and 4;;Endothelin signaling pathway->Pro endothelin 1, 2, 3, and 4;;Endothelin signaling pathway->Endothelin 1, 2, 3, and 4;;;;;;
Biglycan;BGN	HUMAN|ENSEMBL=ENSG00000182492|UniProtKB=P21810	SUBFAMILY NOT NAMED (PTHR24369:SF71)	receptor activity	immune system process;cell surface receptor linked signal transduction;cell-cell adhesion;signal transduction;cell-cell adhesion;mesoderm development;skeletal system development	extracellular matrix	receptor
Bile acid receptor;NR1H4	HUMAN|ENSEMBL=ENSG00000012504|UniProtKB=Q96RI1	SUBFAMILY NOT NAMED (PTHR24082:SF160)	nucleic acid binding
Bile acid-CoA:amino acid N-acyltransferase;BAAT	HUMAN|ENSEMBL=ENSG00000136881|UniProtKB=Q14032	BILE ACID-COA:AMINO ACID N-ACYLTRANSFERASE (PTHR10824:SF1)
Bile salt export pump;ABCB11	HUMAN|ENSEMBL=ENSG00000073734|UniProtKB=O95342	SUBFAMILY NOT NAMED (PTHR24221:SF96)	ATPase activity, coupled to transmembrane movement of substances;transmembrane transporter activity	immune system process;extracellular transport;carbohydrate metabolic process;response to toxin		ATP-binding cassette (ABC) transporter
Bile salt sulfotransferase;SULT2A1	HUMAN|ENSEMBL=ENSG00000105398|UniProtKB=Q06520	SULFOTRANSFERASE SULT2A (ALCOHOL SULFOTRANSFERASE 1) (HYDROXYSTEROID SULFOTRANSFERASE 1) (PTHR11783:SF8)	transferase activity	sulfur metabolic process;lipid metabolic process		transferase
Biliverdin reductase A;BLVRA	HUMAN|ENSEMBL=ENSG00000106605|UniProtKB=P53004	SUBFAMILY NOT NAMED (PTHR22604:SF36)	oxidoreductase activity	respiratory electron transport chain;metabolic process		dehydrogenase
Biogenesis of lysosome-related organelles complex 1 subunit 1;BLOC1S1	HUMAN|ENSEMBL=ENSG00000135441|UniProtKB=P78537	SUBFAMILY NOT NAMED (PTHR13073:SF0)	DNA binding;transcription factor activity	nucleobase, nucleoside, nucleotide and nucleic acid metabolic process		transcription factor
Biogenesis of lysosome-related organelles complex 1 subunit 2;BLOC1S2	HUMAN|ENSEMBL=ENSG00000196072|UniProtKB=Q6QNY1	BIOGENESIS OF LYSOSOME-RELATED ORGANELLES COMPLEX 1 SUBUNIT 2 (PTHR10668:SF1)	oxidoreductase activity	metabolic process		dehydrogenase
Biotin carboxylase;ACACA	HUMAN|ENSEMBL=ENSG00000132142|UniProtKB=Q13085	ACETYL-COA CARBOXYLASE (PTHR18866:SF6)	ligase activity	coenzyme metabolic process;carbohydrate metabolic process;lipid metabolic process		ligase
Biotin carboxylase;ACACB	HUMAN|ENSEMBL=ENSG00000076555|UniProtKB=O00763	ACETYL-COA CARBOXYLASE (PTHR18866:SF6)	ligase activity	coenzyme metabolic process;carbohydrate metabolic process;lipid metabolic process		ligase
Biotin--[acetyl-CoA-carboxylase] ligase;HLCS	HUMAN|ENSEMBL=ENSG00000159267|UniProtKB=P50747	SUBFAMILY NOT NAMED (PTHR12835:SF4)	ligase activity	protein metabolic process		ligase
Biotinidase;BTD	HUMAN|ENSEMBL=ENSG00000169814|UniProtKB=P43251	BIOTINIDASE (PTHR10609:SF2)	hydrolase activity	signal transduction;cell-cell adhesion;vitamin metabolic process;cell motion;signal transduction;cell-cell adhesion		hydrolase
Bis(5'-adenosyl)-triphosphatase;FHIT	HUMAN|ENSEMBL=ENSG00000189283|UniProtKB=P49789	SUBFAMILY NOT NAMED (PTHR23089:SF0)	hydrolase activity, acting on ester bonds;phosphatase activity			nucleotide phosphatase
Bis(5'-nucleosyl)-tetraphosphatase [asymmetrical];NUDT2	HUMAN|ENSEMBL=ENSG00000164978|UniProtKB=P50583	SUBFAMILY NOT NAMED (PTHR21340:SF0)	hydrolase activity			hydrolase
Bisphosphoglycerate mutase;BPGM	HUMAN|ENSEMBL=ENSG00000172331|UniProtKB=P07738	SUBFAMILY NOT NAMED (PTHR11931:SF0)	intramolecular transferase activity	carbohydrate metabolic process		mutase	Glycolysis->Phosphoglyceromutase;;
Bladder cancer-associated protein;BLCAP	HUMAN|ENSEMBL=ENSG00000166619|UniProtKB=P62952	SUBFAMILY NOT NAMED (PTHR13259:SF0)
Bleomycin hydrolase;BLMH	HUMAN|ENSEMBL=ENSG00000108578|UniProtKB=Q13867	BLEOMYCIN HYDROLASE (PTHR10363:SF2)	peptidase activity	protein metabolic process		cysteine protease
Blood vessel epicardial substance;BVES	HUMAN|ENSEMBL=ENSG00000112276|UniProtKB=Q8NE79	BLOOD VESSEL EPICARDIAL SUBSTANCE (HBVES) (POPEYE DOMAIN CONTAINING PROTEIN 1) (PTHR12101:SF2)		mesoderm development;heart development
Bloom syndrome protein;BLM	HUMAN|ENSEMBL=ENSG00000197299|UniProtKB=P54132	BLOOMS SYNDROME DNA HELICASE (PTHR13710:SF14)	DNA helicase activity;hydrolase activity, acting on ester bonds;nucleic acid binding	mitosis;nucleobase, nucleoside, nucleotide and nucleic acid metabolic process;mitosis;chromosome segregation		DNA helicase
Blue-sensitive opsin;OPN1SW	HUMAN|ENSEMBL=ENSG00000128617|UniProtKB=P03999	SUBFAMILY NOT NAMED (PTHR24240:SF25)	G-protein coupled receptor activity	visual perception;sensory perception;cell surface receptor linked signal transduction;signal transduction		G-protein coupled receptor
B-lymphocyte antigen CD19;CD19	HUMAN|ENSEMBL=ENSG00000177455|UniProtKB=P15391	SUBFAMILY NOT NAMED (PTHR16674:SF0)					B cell activation->CD19;;
BMP and activin membrane-bound inhibitor homolog;BAMBI	HUMAN|ENSEMBL=ENSG00000095739|UniProtKB=Q13145	SUBFAMILY NOT NAMED (PTHR15505:SF0)					TGF-beta signaling pathway->BMP and activin membrane-bound inhibitor;;
BMP-binding endothelial regulator protein;BMPER	HUMAN|ENSEMBL=ENSG00000164619|UniProtKB=Q8N8U9	CROSSVEINLESS (PTHR11339:SF38)	receptor binding	fertilization;immune system process;sensory perception;cell adhesion;cell adhesion;cellular component morphogenesis;cellular component morphogenesis;dorsal/ventral axis specification;cellular component morphogenesis;blood coagulation	extracellular matrix	signaling molecule
BolA-like protein 1;BOLA1	HUMAN|ENSEMBL=ENSG00000178096|UniProtKB=Q9Y3E2	BOLA-LIKE PROTEIN CGI-143 (PTHR12735:SF3)
BolA-like protein 3;BOLA3	HUMAN|ENSEMBL=ENSG00000163170|UniProtKB=Q53S33	UNCHARACTERIZED (PTHR12735:SF1)
Bone marrow stromal antigen 2;BST2	HUMAN|ENSEMBL=ENSG00000130303|UniProtKB=Q10589	SUBFAMILY NOT NAMED (PTHR15190:SF1)
Bone morphogenetic protein 1;BMP1	HUMAN|ENSEMBL=ENSG00000168487|UniProtKB=P13497	BONE MORPHOGENETIC PROTEIN 1 (PTHR10127:SF305)	oxidoreductase activity;peptidase activity;receptor activity;lipid transporter activity;transmembrane transporter activity;receptor binding;enzyme regulator activity	immune system process;neurological system process;intracellular protein transport;endocytosis;vitamin transport;cell surface receptor linked signal transduction;synaptic transmission;cell-cell adhesion;protein metabolic process;signal transduction;cell-cell signaling;cell-cell adhesion;ectoderm development;mesoderm development;skeletal system development;angiogenesis;nervous system development;he…	extracellular matrix	transporter	TGF-beta signaling pathway->Transforming growth factor beta;;
Bone morphogenetic protein 10;BMP10	HUMAN|ENSEMBL=ENSG00000163217|UniProtKB=O95393	BONE MORPHOGENETIC PROTEIN 10, BMP10 (PTHR11848:SF39)	receptor binding	female gamete generation;cell surface receptor linked signal transduction;signal transduction;ectoderm development;mesoderm development;skeletal system development;heart development;muscle organ development		growth factor	TGF-beta signaling pathway->Transforming growth factor beta;;
Bone morphogenetic protein 15;BMP15	HUMAN|ENSEMBL=ENSG00000130385|UniProtKB=O95972	BONE MORPHOGENETIC PROTEIN 15, BMP15 (PTHR11848:SF22)	receptor binding	female gamete generation;cell surface receptor linked signal transduction;signal transduction;ectoderm development;mesoderm development;skeletal system development;heart development;muscle organ development		growth factor	TGF-beta signaling pathway->Transforming growth factor beta;;
Bone morphogenetic protein 2;BMP2	HUMAN|ENSEMBL=ENSG00000125845|UniProtKB=P12643	BONE MORPHOGENETIC PROTEIN 2, BMP2 (PTHR11848:SF50)	receptor binding	cell surface receptor linked signal transduction;signal transduction;ectoderm development;mesoderm development;skeletal system development;heart development;muscle organ development		growth factor	TGF-beta signaling pathway->Transforming growth factor beta;;
Bone morphogenetic protein 3;BMP3	HUMAN|ENSEMBL=ENSG00000152785|UniProtKB=P12645	BONE MORPHOGENETIC PROTEIN 3, BMP3 (PTHR11848:SF24)	receptor binding	cell surface receptor linked signal transduction;signal transduction;ectoderm development;mesoderm development;skeletal system development;heart development;muscle organ development		growth factor	TGF-beta signaling pathway->Transforming growth factor beta;;
Bone morphogenetic protein 3b;GDF10	HUMAN|ENSEMBL=ENSG00000107623|UniProtKB=P55107	BONE MORPHOGENETIC PROTEIN 3, BMP3 (PTHR11848:SF24)	receptor binding	cell surface receptor linked signal transduction;signal transduction;ectoderm development;mesoderm development;skeletal system development;heart development;muscle organ development		growth factor	TGF-beta signaling pathway->Transforming growth factor beta;;
Bone morphogenetic protein 4;BMP4	HUMAN|ENSEMBL=ENSG00000125378|UniProtKB=P12644	BONE MORPHOGENETIC PROTEIN 4, BMP4 (PTHR11848:SF49)	receptor binding	cell surface receptor linked signal transduction;signal transduction;ectoderm development;mesoderm development;skeletal system development;heart development;muscle organ development		growth factor	TGF-beta signaling pathway->Transforming growth factor beta;;
Bone morphogenetic protein 5;BMP5	HUMAN|ENSEMBL=ENSG00000112175|UniProtKB=P22003	BONE MORPHOGENETIC PROTEIN 5/7, BMP5/7 (PTHR11848:SF54)	receptor binding	cell surface receptor linked signal transduction;signal transduction;ectoderm development;mesoderm development;skeletal system development;heart development;muscle organ development		growth factor	TGF-beta signaling pathway->Transforming growth factor beta;;
Bone morphogenetic protein 6;BMP6	HUMAN|ENSEMBL=ENSG00000153162|UniProtKB=P22004	BONE MORPHOGENETIC PROTEIN 6, BMP6 (PTHR11848:SF55)	receptor binding	cell surface receptor linked signal transduction;signal transduction;ectoderm development;mesoderm development;skeletal system development;heart development;muscle organ development		growth factor	TGF-beta signaling pathway->Transforming growth factor beta;;
Bone morphogenetic protein 7;BMP7	HUMAN|ENSEMBL=ENSG00000101144|UniProtKB=P18075	BONE MORPHOGENETIC PROTEIN 5/7, BMP5/7 (PTHR11848:SF54)	receptor binding	cell surface receptor linked signal transduction;signal transduction;ectoderm development;mesoderm development;skeletal system development;heart development;muscle organ development		growth factor	TGF-beta signaling pathway->Transforming growth factor beta;;
Bone morphogenetic protein 8A;BMP8A	HUMAN|ENSEMBL=ENSG00000183682|UniProtKB=Q7Z5Y6	BONE MORPHOGENETIC PROTEIN 8, BMP8 (PTHR11848:SF53)	receptor binding	cell surface receptor linked signal transduction;signal transduction;ectoderm development;mesoderm development;skeletal system development;heart development;muscle organ development		growth factor	TGF-beta signaling pathway->Transforming growth factor beta;;
Bone morphogenetic protein receptor type-1A;BMPR1A	HUMAN|ENSEMBL=ENSG00000107779|UniProtKB=P36894	SUBFAMILY NOT NAMED (PTHR23255:SF19)	kinase activity;transforming growth factor beta receptor activity;cytokine receptor activity;transmembrane receptor protein kinase activity	cell surface receptor linked signal transduction;protein metabolic process;signal transduction		protein kinase	Wnt signaling pathway->Transforming growth factor beta activated kinase 1;;TGF-beta signaling pathway->TGFbetareceptor I;;TGF-beta signaling pathway->TGFbetareceptors;;;;
Bone morphogenetic protein receptor type-1B;BMPR1B	HUMAN|ENSEMBL=ENSG00000138696|UniProtKB=O00238	SUBFAMILY NOT NAMED (PTHR23255:SF35)	kinase activity;transforming growth factor beta receptor activity;cytokine receptor activity;transmembrane receptor protein kinase activity	cell surface receptor linked signal transduction;protein metabolic process;signal transduction		protein kinase	Wnt signaling pathway->Transforming growth factor beta activated kinase 1;;TGF-beta signaling pathway->TGFbetareceptor I;;TGF-beta signaling pathway->TGFbetareceptors;;;;
Bone morphogenetic protein receptor type-2;BMPR2	HUMAN|ENSEMBL=ENSG00000204217|UniProtKB=Q13873	BONE MORPHOGENIC PROTEIN RECEPTOR, TYPE II (PTHR23255:SF12)	kinase activity;transforming growth factor beta receptor activity;cytokine receptor activity;transmembrane receptor protein kinase activity	cell surface receptor linked signal transduction;protein metabolic process;signal transduction;mesoderm development;skeletal system development		protein kinase	TGF-beta signaling pathway->TGFbetareceptor II;;TGF-beta signaling pathway->TGFbetareceptors;;;
Bone sialoprotein 2;IBSP	HUMAN|ENSEMBL=ENSG00000029559|UniProtKB=P21815	BONE SIALOPROTEIN 2 (PTHR10345:SF0)	extracellular matrix structural constituent	signal transduction;cell adhesion;signal transduction;cell adhesion;mesoderm development;skeletal system development	extracellular matrix	structural protein
Bovine seminal plasma protein homolog 1;BSPH1	HUMAN|ENSEMBL=ENSG00000188334|UniProtKB=Q075Z2	SUBFAMILY NOT NAMED (PTHR22918:SF0)		fertilization
BR serine/threonine-protein kinase 1;BRSK1	HUMAN|ENSEMBL=ENSG00000160469|UniProtKB=Q8TDC3	SUBFAMILY NOT NAMED (PTHR24343:SF59)	kinase activity;calcium ion binding;calmodulin binding	neurological system process;intracellular signaling cascade;protein metabolic process;signal transduction;mesoderm development		protein kinase
Brachyury protein;T	HUMAN|ENSEMBL=ENSG00000164458|UniProtKB=O15178	BRACHYURY (PTHR11267:SF15)	DNA binding;transcription factor activity	nucleobase, nucleoside, nucleotide and nucleic acid metabolic process;mesoderm development		basic helix-loop-helix transcription factor	Wnt signaling pathway->Wnt Target Genes;;
B-Raf proto-oncogene serine/threonine-protein kinase;BRAF	HUMAN|ENSEMBL=ENSG00000157764|UniProtKB=P15056	B-RAF (PTHR23257:SF41)	kinase activity;transmembrane receptor protein serine/threonine kinase activity;transmembrane receptor protein tyrosine kinase activity;transmembrane receptor protein kinase activity	female gamete generation;immune system process;induction of apoptosis;negative regulation of apoptosis;cell cycle;cell surface receptor linked signal transduction;intracellular signaling cascade;protein metabolic process;cell cycle;signal transduction;cellular component morphogenesis;cellular component morphogenesis;cellular component morphogenesis;response to stress		protein kinase	Ras Pathway->Raf;;Integrin signalling pathway->Raf;;T cell activation->Raf;;Angiogenesis->Raf Oncogene;;PDGF signaling pathway->MURINE LEUKEMIA VIRAL ONCOGENE HOMOLOG 1;;B cell activation->Raf;;Interleukin signaling pathway->Raf;;EGF receptor signaling pathway->RAF proto-oncogene serine/threonine-protein kinase;;Inflammation mediated by chemokine and cytokine signaling pathway->Raf-1;;VEGF signal…
Brain acid soluble protein 1;BASP1	HUMAN|ENSEMBL=ENSG00000176788|UniProtKB=P80723	SUBFAMILY NOT NAMED (PTHR23212:SF0)		neurological system process;intracellular protein transport;exocytosis;ectoderm development;nervous system development
Brain and acute leukemia cytoplasmic protein;BAALC	HUMAN|ENSEMBL=ENSG00000164929|UniProtKB=Q8WXS3	SUBFAMILY NOT NAMED (PTHR14731:SF0)
Brain mitochondrial carrier protein 1;SLC25A14	HUMAN|ENSEMBL=ENSG00000102078|UniProtKB=O95258	SUBFAMILY NOT NAMED (PTHR24089:SF26)	amino acid transmembrane transporter activity;transmembrane transporter activity	cation transport;phosphate transport;lipid transport;nucleobase, nucleoside, nucleotide and nucleic acid transport;phosphate metabolic process;nucleobase, nucleoside, nucleotide and nucleic acid metabolic process;lipid metabolic process	mitochondrion;organelle	amino acid transporter
Brain protein 44;BRP44	HUMAN|ENSEMBL=ENSG00000143158|UniProtKB=O95563	BRAIN PROTEIN 44/YHR162W(YEAST) (PTHR14154:SF2)
Brain protein 44-like protein;BRP44L	HUMAN|ENSEMBL=ENSG00000060762|UniProtKB=Q9Y5U8	BRAIN PROTEIN 44-LIKE (PTHR14154:SF3)
Brain protein I3;BRI3	HUMAN|ENSEMBL=ENSG00000164713|UniProtKB=O95415	SUBFAMILY NOT NAMED (PTHR13551:SF0)
Brain-derived neurotrophic factor;BDNF	HUMAN|ENSEMBL=ENSG00000176697|UniProtKB=P23560	BRAIN-DERIVED NEUROTROPHIC FACTOR (PTHR11589:SF3)	receptor binding	neurological system process;negative regulation of apoptosis;cell surface receptor linked signal transduction;synaptic transmission;signal transduction;cell-cell signaling;ectoderm development;nervous system development		neurotrophic factor	Huntington disease->Brain-derived neurotrophic factor;;Metabotropic glutamate receptor group II pathway->brain-derived neurotrophic factor;;Huntington disease->Brain-derived neurotrophic factor;;;;
Brain-enriched guanylate kinase-associated protein;BEGAIN	HUMAN|ENSEMBL=ENSG00000183092|UniProtKB=Q9BUH8	SUBFAMILY NOT NAMED (PTHR14518:SF0)
Brain-specific angiogenesis inhibitor 1-associated protein 2;BAIAP2	HUMAN|ENSEMBL=ENSG00000175866|UniProtKB=Q9UQB8	SUBFAMILY NOT NAMED (PTHR14206:SF0)	receptor activity	signal transduction;signal transduction		receptor
Brain-specific angiogenesis inhibitor 1-associated protein 2-like protein 1;BAIAP2L1	HUMAN|ENSEMBL=ENSG00000006453|UniProtKB=Q9UHR4	SUBFAMILY NOT NAMED (PTHR14206:SF0)	receptor activity	signal transduction;signal transduction		receptor
Brain-specific angiogenesis inhibitor 1-associated protein 2-like protein 2;BAIAP2L2	HUMAN|ENSEMBL=ENSG00000128298|UniProtKB=Q6UXY1	SUBFAMILY NOT NAMED (PTHR14206:SF0)	receptor activity	signal transduction;signal transduction		receptor
Brain-specific angiogenesis inhibitor 2;BAI2	HUMAN|ENSEMBL=ENSG00000121753|UniProtKB=O60241	BRAIN-SPECIFIC ANGIOGENESIS INHIBITOR 2 (PTHR12011:SF41)	G-protein coupled receptor activity	immune system process;neurotransmitter secretion;intracellular protein transport;exocytosis;cell surface receptor linked signal transduction;synaptic transmission;cell adhesion;signal transduction;cell-cell signaling;cell adhesion;mesoderm development;angiogenesis;heart development		G-protein coupled receptor	p53 pathway->BAI-1;;
Brain-specific angiogenesis inhibitor 3;BAI3	HUMAN|ENSEMBL=ENSG00000135298|UniProtKB=O60242	BRAIN-SPECIFIC ANGIOGENESIS INHIBITOR 3 (PTHR12011:SF40)	G-protein coupled receptor activity	immune system process;neurotransmitter secretion;intracellular protein transport;exocytosis;cell surface receptor linked signal transduction;synaptic transmission;cell adhesion;signal transduction;cell-cell signaling;cell adhesion;mesoderm development;angiogenesis;heart development		G-protein coupled receptor	p53 pathway->BAI-1;;
Brain-specific homeobox protein homolog;BSX	HUMAN|ENSEMBL=ENSG00000188909|UniProtKB=Q3C1V8	SUBFAMILY NOT NAMED (PTHR24327:SF149)	DNA binding;transcription factor activity	nucleobase, nucleoside, nucleotide and nucleic acid metabolic process;ectoderm development;nervous system development		homeobox transcription factor
Brain-specific serine protease 4;PRSS22	HUMAN|ENSEMBL=ENSG00000005001|UniProtKB=Q9GZN4	SUBFAMILY NOT NAMED (PTHR24263:SF143)	peptidase activity	protein metabolic process		serine protease
Branched-chain-amino-acid aminotransferase, cytosolic;BCAT1	HUMAN|ENSEMBL=ENSG00000060982|UniProtKB=P54687	BRANCHED-CHAIN AMINO ACID AMINOTRANSFERASE (PTHR11825:SF2)	transaminase activity	cellular amino acid and derivative metabolic process		transaminase	Leucine biosynthesis->Branched chain amino acid aminotransferase;;Alanine biosynthesis->Branched chain amino acid aminotransferase;;Valine biosynthesis->Branched chain amino acid aminotransferase;;Isoleucine biosynthesis->Branched chain amino acid aminotransferase;;;;;
Branched-chain-amino-acid aminotransferase, mitochondrial;BCAT2	HUMAN|ENSEMBL=ENSG00000105552|UniProtKB=O15382	BRANCHED-CHAIN AMINO ACID AMINOTRANSFERASE (PTHR11825:SF2)	transaminase activity	cellular amino acid and derivative metabolic process		transaminase	Leucine biosynthesis->Branched chain amino acid aminotransferase;;Alanine biosynthesis->Branched chain amino acid aminotransferase;;Valine biosynthesis->Branched chain amino acid aminotransferase;;Isoleucine biosynthesis->Branched chain amino acid aminotransferase;;;;;
BRCA1/BRCA2-containing complex subunit 3;BRCC3	HUMAN|ENSEMBL=ENSG00000185515|UniProtKB=P46736	BRCA1/BRCA2-CONTAINING COMPLEX SUBUNIT 3 (PTHR10410:SF2)	DNA binding;transcription factor activity			transcription factor
BRCA1-associated protein;BRAP	HUMAN|ENSEMBL=ENSG00000089234|UniProtKB=Q7Z569	SUBFAMILY NOT NAMED (PTHR24007:SF8)	ubiquitin-protein ligase activity	protein metabolic process		ubiquitin-protein ligase
BRCA1-associated RING domain protein 1;BARD1	HUMAN|ENSEMBL=ENSG00000138376|UniProtKB=Q99728	SUBFAMILY NOT NAMED (PTHR24171:SF215)
BRCA2 and CDKN1A-interacting protein;BCCIP	HUMAN|ENSEMBL=ENSG00000107949|UniProtKB=Q9P287	SUBFAMILY NOT NAMED (PTHR13261:SF0)		cell cycle;cell cycle
Breakpoint cluster region protein;BCR	HUMAN|ENSEMBL=ENSG00000186716|UniProtKB=P11274	SUBFAMILY NOT NAMED (PTHR23182:SF0)	protein binding;small GTPase regulator activity;guanyl-nucleotide exchange factor activity	intracellular signaling cascade;signal transduction		guanyl-nucleotide exchange factor
Breast cancer anti-estrogen resistance protein 1;BCAR1	HUMAN|ENSEMBL=ENSG00000050820|UniProtKB=P56945	BREAST CANCER ANTI-ESTROGEN RESISTANCE PROTEIN 1 (CRK-ASSOCIATED SUBSTRATE)(P130CAS)(CAS SCAFFOLDING PROTEIN FAMILY MEMBER 1) (PTHR10654:SF5)	structural constituent of cytoskeleton	cell adhesion;cell adhesion	cytoskeleton	cytoskeletal protein	Integrin signalling pathway->p130 Crk-associated substrate;;
Breast cancer anti-estrogen resistance protein 3;BCAR3	HUMAN|ENSEMBL=ENSG00000137936|UniProtKB=O75815	BCAR3 (PTHR14247:SF5)		signal transduction;signal transduction
Breast cancer metastasis-suppressor 1;BRMS1	HUMAN|ENSEMBL=ENSG00000174744|UniProtKB=Q9HCU9	BREAST CANCER METASTASIS-SUPPRESSOR 1 (PTHR21964:SF4)		cell cycle;cell cycle
Breast cancer metastasis-suppressor 1-like protein;BRMS1L	HUMAN|ENSEMBL=ENSG00000100916|UniProtKB=Q5PSV4	BREAST CANCER METASTASIS-SUPPRESSOR 1 (PTHR21964:SF2)		cell cycle;cell cycle
Breast cancer type 2 susceptibility protein;BRCA2	HUMAN|ENSEMBL=ENSG00000139618|UniProtKB=P51587	SUBFAMILY NOT NAMED (PTHR11289:SF0)	DNA binding	nucleobase, nucleoside, nucleotide and nucleic acid metabolic process		damaged DNA-binding protein
Breast carcinoma-amplified sequence 1;BCAS1	HUMAN|ENSEMBL=ENSG00000064787|UniProtKB=O75363	SUBFAMILY NOT NAMED (PTHR15016:SF1)
Breast carcinoma-amplified sequence 3;BCAS3	HUMAN|ENSEMBL=ENSG00000141376|UniProtKB=Q9H6U6	SUBFAMILY NOT NAMED (PTHR13268:SF0)
Breast carcinoma-amplified sequence 4;BCAS4	HUMAN|ENSEMBL=ENSG00000124243|UniProtKB=Q8TDM0	SUBFAMILY NOT NAMED (PTHR16230:SF2)
Brefeldin A-inhibited guanine nucleotide-exchange protein 1;ARFGEF1	HUMAN|ENSEMBL=ENSG00000066777|UniProtKB=Q9Y6D6	BREFELDIN A-INHIBITED GUANINE NUCLEOTIDE-EXCHANGE PROTEIN 1 (PTHR10663:SF70)	protein binding;small GTPase regulator activity;guanyl-nucleotide exchange factor activity	intracellular protein transport;exocytosis;cellular amino acid and derivative metabolic process		guanyl-nucleotide exchange factor
[truncated: 12,562 more rows]
