# Supplementary material for: Development of a porcine (Sus scofa) embryo-specific microarray: array annotation and validation
Source: BMC Genomics. 2012 Aug 3;13:370. doi: 10.1186/1471-2164-13-370 (PMC3468353; doi:10.1186/1471-2164-13-370)
Supplement: Additional file 9 — GS list from Affymetrix and EMPV1 microarray. Excel file containing column of gene symbols only found in Affymetrix and EMPV1 microarray after removing all the common GS. [file 1471-2164-13-370-S9.xls]

## Sheet: Gene Symbol
Only in EMPV1	Only in Affy
A1CF	A2BP
A2LD1	A4GALT
A2ML1	AARSL
AACS	ABCA10
AADACL1	ABCA2
AADACL3	ABCA7
AADACL4	ABCA8
AADAT	ABCB8
AAGAB	ABCF3
AAK1	ABI2
AANAT	ABI3
AARS2	ABL2
AASDH	ABO
AASS	ACAS2
AATK	ACAS2L
ABCA13	ACAT1
ABCA9	ACBD3
ABCB5	ACCN2
ABCC6	ACDC
ABCC9	ACK1
ABCD2	ACO1
ABCG4	ACPT
ABCG5	ACR
ABHD1	ACTC
ABHD11	ACTG1
ABHD12B	ACVR2
ABHD13	ACY1
ABHD15	ACY1L2
ABHD2	AD16
ABHD3	ADAMTS10
ABI3BP	ADAMTS18
ABP1	ADD2
ABRA	ADFP
ACA64	ADH1C
ACACB	ADR2
ACAD11	ADRM1
ACAN	ADSSL1
ACAP1	AES
ACAP3	AF1Q
ACAT2	AGC1
ACBD4	AGPAT3
ACCN3	AGRN
ACCN5	AGTRL1
ACCS	AHSG
ACCSL	AIP1
ACER2	AK2
ACER3	AKAP1
ACN9	AKAP10
ACOT12	AKIP
ACOT13	AKR1A1
ACOT4	AKR1CL2
ACOT6	AKT1
ACOT7	ALAD
ACOT8	ALDH1A1
ACOT9	ALDH1A2
ACPL2	ALDH3B1
ACPP	ALDH8A1
ACRC	ALDOA
ACRV1	ALDOB
ACSBG1	ALDRL6
ACSBG2	ALG3
ACSF2	ALG9
ACSL1	ALKBH
ACSM2B	ALPL
ACSM3	ALPPL2
ACSS1	ALS2CR15
ACSS2	ALS2CR17
ACSS3	ALS2CR19
ACTA1	ALS2CR2
ACTB	ALS2CR3
ACTC1	ALS2CR4
ACTL6B	ALS2CR7
ACTL7A	AMELX
ACTL7B	AMID
ACTL8	AMPD2
ACTL9	AMPD3
ACTN2	AMPH
ACTR2	AMT
ACTR3B	AMY2B
ACTR5	AN1H
ACTRT1	ANAPC11
ACTRT2	ANAPC2
ACVR1C	ANG
ACVR2A	ANKRD13
ACVRL1	ANKRD15
ACYP2	ANKRD17
ADAD1	ANKS1
ADAD2	ANMX
ADAL	ANP32A
ADAM1	AOF2
ADAM11	AP19
ADAM21	AP1A
ADAM22	AP1GBP1
ADAM29	AP1S1
ADAM30	AP1S3
ADAM32	AP21
ADAM3A	AP2M1
ADAM5	AP3S1
ADAM7	AP4M1
ADAM8	APBA2BP
ADAMDEC1	APCDD1
ADAMTS13	APG10L
ADAMTS14	APG12L
ADAMTS16	APG3L
ADAMTS4	APG4A
ADAMTS5	APG4B
ADAMTS8	APG4C
ADAMTSL4	APG4D
ADAMTSL5	APG5L
ADAP1	APG7L
ADAP2	APLN
ADAT2	APOL4
ADAT3	APPBP1
ADC	APRIN
ADCK1	APS
ADCK3	APXL
ADCY10	AQP1
ADCY4	AR5B
ADCYAP1R1	ARAF1
ADD1	ARD1
ADH7	ARF1
ADI1	ARFGAP1
ADIG	ARFRP2
ADIPOR2	ARHE
ADM2	ARHGDIA
ADNP2	ARHGDIG
ADO	ARHGEF10
ADORA2A	ARHGEF15
ADPGK	ARHGEF3
ADPRH	ARHGEF6
ADPRHL1	ARHI
ADRA1A	ARHN
ADRA1D	ARK5
ADRA2B	ARL10B
ADRA2C	ARL10C
ADRBK1	ARL2L1
AEN	ARL5
AFAP1	ARL6IP
AFAP1L1	ARL6IP2
AFAP1L2	ARL7
AFF1	ARMCX1
AFF2	ARMCX4
AFF3	ARMET
AFF4	ARRDC1
AFTPH	ARS2
AGAP1	ARSA
AGAP2	ARSD
AGAP3	ARSE
AGBL1	ARX
AGBL2	ASAHL
AGBL3	ASB8
AGBL5	ASCC3L1
AGFG1	ASCL2
AGFG2	ASPSCR1
AGGF1	ASS
AGK	ASTN
AGPAT5	ATC4
AGPAT6	ATF1
AGPAT9	ATF7IP2
AGPHD1	ATOX1
AGR2	ATP11A
AGXT	ATP5C1
AGXT2L2	ATP6AP1
AHCTF1	ATP6V0B
AHCYL2	ATP6V0E
AHDC1	ATPAF2
AHSA2	ATXN2L
AIDA	ATY1
AIF1L	ATY3
AIFM1	AURKB
AIFM2	AURKC
AIFM3	AXIN1
AIMP1	AXOT
AIMP2	B3GALT3
AK3	B3GALT6
AKAP	B3GNT5
AKAP14	B4GALT2
AKAP17A	B4GALT6
AKAP4	BACH
AKAP5	BAG5
AKD1	BAI1
AKIRIN1	BAIAP1
AKIRIN2	BAL
AKNA	BAT8
AKNAD1	BBAP
AKR1CL1	BCAP29
AKR1D1	BCDO2
AKR1E2	BCHE
AKT1S1	BCKD
ALDH16A1	BCL2L7P1
ALDH1A3	BDH
ALDH1L2	BENE
ALDH3A1	BEXL1
ALDH3B2	BF
ALDH6A1	BHLHB2
ALG11	BHLHB3
ALG13	BHLHB5
ALG14	BIK
ALG6	BIRC4
ALKBH1	BIRC5
ALKBH2	BLK
ALKBH4	BM02
ALKBH6	BM88
ALKBH7	BMF
ALLC	BMP2K
ALOX12B	BMP8B
ALOX15B	BMS1L
ALOX5	BP28
ALOXE3	BPIL1
ALPI	BR44
ALPK1	BRCA1
ALPK2	BRD4
ALPK3	BRD7
ALPP	BRD9
ALR2	BRF1
ALS2	BRIX
ALS2CR11	BRRN1
ALS2CR12	BRUNOL4
ALX1	BSG
ALX3	BSPRY
AMBRA1	BTBD14A
AMCF-II	BTBD14B
AMDHD1	BTBD4
AMDHD2	BTBD6
AMEL	BTEB1
AMICA1	BXDC1
AMIGO1	BZRP
AMIGO2	C10
AMIGO3	C10orf117
AMMECR1L	C10orf13
AMTN	C10orf22
AMY2	C10orf3
AMZ1	C10orf30
AMZ2	C10orf33
ANAPC10	C10orf35
ANGEL1	C10orf38
ANGEL2	C10orf4
ANGPT4	C10orf42
ANGPTL6	C10orf45
ANGPTL7	C10orf48
ANKAR	C10orf56
ANKDD1A	C10orf58
ANKDD1B	C10orf59
ANKFN1	C10orf6
ANKHD1	C10orf61
ANKMY1	C10orf63
ANKRD11	C10orf64
ANKRD13A	C10orf65
ANKRD13B	C10orf7
ANKRD13C	C10orf70
ANKRD13D	C10orf77
ANKRD16	C10orf83
ANKRD22	C10orf86
ANKRD24	C10orf87
ANKRD28	C10orf89
ANKRD31	C10orf9
ANKRD33	C10orf91
ANKRD33B	C10orf94
ANKRD34B	C10orf97
ANKRD34C	C11orf11
ANKRD35	C11orf13
ANKRD37	C11orf15
ANKRD39	C11orf23
ANKRD40	C11orf31
ANKRD42	C11orf8
ANKRD43	C120
ANKRD44	C12orf14
ANKRD45	C12orf2
ANKRD46	C12orf22
ANKRD49	C12orf8
ANKRD5	C13orf10
ANKRD52	C13orf11
ANKRD53	C13orf12
ANKRD54	C13orf17
ANKRD55	C13orf24
ANKRD56	C13orf6
ANKRD58	C13orf9
ANKRD60	C141
ANKRD61	C14orf1
ANKRD63	C14orf10
ANKRD7	C14orf100
ANKS1A	C14orf103
ANKS1B	C14orf11
ANKS3	C14orf111
ANKS4B	C14orf112
ANKS6	C14orf122
ANKZF1	C14orf123
ANO1	C14orf124
ANO10	C14orf125
ANO2	C14orf130
ANO3	C14orf131
ANO4	C14orf132
ANO5	C14orf133
ANO6	C14orf148
ANP32E	C14orf154
ANTXRL	C14orf160
ANUBL1	C14orf20
ANXA13	C14orf27
ANXA8	C14orf31
ANXA9	C14orf32
AOC2	C14orf58
AOC3	C14orf6
AP1AR	C14orf65
AP2A1	C14orf66
AP4B1	C14orf9
APBA2	C14orf92
APBB3	C14orf93
APC10	C15orf12
APCDD1L	C15orf15
APH1A	C15orf22
APH1B	C15orf25
APIP	C16orf33
APITD1	C16orf34
APLF	C16orf35
APOA5	C16orf40
APOBEC1	C16orf44
APOBEC3H	C16orf45
APOBEC4	C17orf25
APOC2	C17orf27
APOL2	C17orf31
APOL3	C17orf32
APOL6	C17orf35
ApoN	C17orf39
APOO	C18orf1
APOOL	C18orf11
APPL2	C18orf17
AQP10	C18orf18
AQP6	C18orf21
AQP7	C18orf24
ARAF	C18orf37
ARAP1	C18orf4
ARAP2	C19orf10
ARAP3	C19orf13
ARD1A	C19orf14
ARD1B	C19orf15
ARFGAP2	C19orf20
ARFGEF2	C19orf24
ARGFX	C19orf27
ARGLU1	C19orf30
ARHGAP11A	C19orf4
ARHGAP20	C19orf6
ARHGAP22	C19orf7
ARHGAP23	C1IB
ARHGAP25	C1orf14
ARHGAP28	C1orf22
ARHGAP29	C1orf24
ARHGAP30	C1orf25
ARHGAP31	C1orf29
ARHGAP32	C1orf33
ARHGAP33	C1orf34
ARHGAP36	C1orf37
ARHGAP39	C1orf39
ARHGAP4	C1orf40
ARHGAP42	C1orf41
ARHGAP44	C1orf6
ARHGAP9	C1orf8
ARHGEF10L	C1QDC1
ARHGEF25	C1QG
ARHGEF26	C1QR1
ARHGEF33	C1QTNF1
ARHGEF37	C1QTNF6
ARHGEF38	C2
ARHGEF5L	C20orf102
ARHGEF9	C20orf104
ARID2	C20orf11
ARID3B	C20orf116
ARID3C	C20orf117
ARID5B	C20orf119
ARL10	C20orf126
ARL11	C20orf13
ARL13A	C20orf131
ARL13B	C20orf133
ARL14	C20orf14
ARL15	C20orf140
ARL2	C20orf149
ARL4C	C20orf155
ARL4D	C20orf161
ARL6IP6	C20orf17
ARL8B	C20orf172
ARL9	C20orf178
ARMC1	C20orf19
ARMC10	C20orf20
ARMC5	C20orf23
ARMC7	C20orf28
ARMC9	C20orf31
ARMCX5	C20orf35
ARMCX6	C20orf36
ARNTL2	C20orf42
ARPP19	C20orf44
ARPP21	C20orf45
ARRB1	C20orf50
ARRDC3	C20orf55
ARSG	C20orf56
ARSI	C20orf6
ARSJ	C20orf65
ARSK	C20orf67
ART4	C20orf77
ART5	C20orf81
ARV1	C20orf86
ASAH2	C20orf9
ASAP1	C21orf100
ASAP2	C21orf106
ASAP3	C21orf107
ASB1	C21orf108
ASB13	C21orf124
ASB15	C21orf18
ASB18	C21orf33
ASB4	C21orf4
ASB5	C21orf45
ASB6	C21orf51
ASB9	C21orf57
ASCL3	C21orf61
ASCL4	C21orf70
ASGR2	C21orf88
ASNSD1	C22orf14
ASPDH	C22orf16
ASPH	C22orf19
ASPHD2	C22orf3
ASS1	C22orf4
ASTE1	C22orf8
ASTN1	C2orf11
ASXL3	C2orf12
ATAD2	C2orf13
ATAD2B	C2orf17
ATAD5	C2orf22
ATAT1	C2orf23
ATG12	C2orf25
ATG16L1	C2orf3
ATG16L2	C2orf30
ATG2A	C2orf31
ATG2B	C2orf32
ATG3	C2orf33
ATG4A	C2orf4
ATG4C	C35H
ATG4D	C3orf10
ATG5	C3orf19
ATG7	C3orf3
ATG9A	C3orf4
ATHL1	C3orf6
ATL1	C4A
ATL2	C4orf15
ATL3	C4orf16
ATM	C4orf8
ATMIN	C4orf9
ATN1	C5orf11
ATOH1	C5orf12
ATP10A	C5orf14
ATP13A1	C5orf18
ATP13A2	C5orf19
ATP13A3	C5orf3
ATP1A3	C5orf5
ATP2B3	C5orf6
ATP2C2	C5R1
ATP5SL	C61A
ATP6AP1L	C6orf1
ATP6V0E1	C6orf107
ATP6V1B1	C6orf109
ATP6V1E2	C6orf11
ATP6V1G3	C6orf111
ATP8B2	C6orf113
ATP8B4	C6orf114
ATP8B5P	C6orf117
ATPBD4	C6orf128
ATRIP	C6orf129
ATXN1L	C6orf133
ATXN2	C6orf134
ATXN3	C6orf139
ATXN7L2	C6orf148
ATXN7L3B	C6orf149
AURKA	C6orf153
AVL9	C6orf166
AVPR1A	C6orf189
AVPR1B	C6orf190
AWAT2	C6orf197
AWN	C6orf206
AZGP1	C6orf209
AZI1	C6orf210
B3GALNT1	C6orf29
B3GALNT2	C6orf32
B3GALT1	C6orf4
B3GALT4	C6orf49
B3GALT5	C6orf51
B3GALTL	C6orf55
B3GAT1	C6orf60
B3GNT2	C6orf65
B3GNT3	C6orf66
B3GNT8	C6orf68
B3GNTL1	C6orf74
B4GALNT1	C6orf78
B9D2	C6orf79
BAAT	C6orf80
BACH1	C6orf82
BAG2	C6orf83
BAG4	C6orf84
BAG6	C6orf85
BAIAP2L1	C6orf93
BAIAP2L2	C7orf2
BAIAP3	C7orf21
BAK1	C7orf24
BANF1	C7orf26
BANF2	C7orf28B
BARD1	C7orf30
BARHL1	C7orf32
BAT1	C7orf35
BATF3	C7orf6
BBC3	C8orf1
BBIP1	C8orf2
BBOX1	C8orf20
BBS1	C8orf21
BBS10	C8orf4
BBS9	C8orf7
BCAN	C9orf10
BCAS1	C9orf105
BCCIP	C9orf111
BCDIN3D	C9orf112
BCKDK	C9orf115
BCL2A1	C9orf12
BCL2L10	C9orf121
BCL2L15	C9orf19
BCL3	C9orf20
BCL6B	C9orf26
BCL9L	C9orf28
BCO2	C9orf39
BCORL1	C9orf42
BDH1	C9orf54
BDH2	C9orf55
BDKRB1	C9orf58
BEGAIN	C9orf67
BEND2	C9orf7
BEND3	C9orf74
BEND4	C9orf77
BEND5	C9orf81
BEND6	C9orf88
BEST2	C9orf94
BEST3	C9orf97
BEST4	CA00
BET3L	CA7
BEX5	CABC1
BFSP2	CABI
BHLHA15	CACNA1B
BHLHA9	CACNA1H
BHLHB9	CACNA2D3
BHLHE22	CACNB4
BHLHE40	CAD
BHLHE41	CALB3
BHMT2	CAMTA1
BICC1	CAPN10
BICD1	CAPN2
BICD2	CAPN7
BIN3	CARD10
BIRC8	CARD12
BIVM-ERCC5	CARD4
BLM	CARD6
BMP10	CARD9
BMPER	CARKL
BMPR2	CART
BMS1	CASC2
BNIPL	CASKIN1
BNP	CASP1
BOC	CB45
BOD1	CBFA2T1
BOD1L	CBFB
BOK	CBLN1
BOLA1	CBX6
BOLA3	CC4L
BOLL	CCDC5
BPIL2	CCDC8
BPTF	CCL15
BRAT1	CCL4L
BRCA2	CCM1
BRCC3	CCNB1
BRD1	CCNF
BRIX1	CCNL1
BRK1	CCR2
BROX	CCR3
BRP44	CCR6
BRSK1	CCRL2
BRUNOL6	CCT5
BRWD1	CCT8
BRWD2	CD160
BRWD3	CD163
BSDC1	CD200
BSN	CD209L
BSP1	CD33L3
BSPH1	CD3Z
BST1	CD74
BST2	CD81
BSX	CD99
BTBD10	CDC10
BTBD11	CDC16
BTBD12	CDC2
BTBD16	CDC25A
BTBD18	CDC2L1
BTBD19	CDC34
BTC	CDC42EP1
BTD	CDC7
BTF3L4	CDC91L1
BTN1A1	CDCA1
BTN2A2	CDH1
BTN3A2	CDH16
BTN3A3	CDH26
BTNL2	CDH3
BUD13	CDH5
BUD31	CDH8
BUTR1	CDH9
C10orf105	CDIPT
C10orf107	CDK10
C10orf112	CDK11
C10orf114	CDK5
C10orf12	CDKN1B
C10orf120	CDKN1C
C10orf122	CDR2
C10orf125	CDS2
C10orf128	CDV1
C10orf131	CDW92
C10orf137	CECR1
C10orf140	CEECAM1
C10orf27	CEL
C10orf28	CELSR2
C10orf41	CENPC1
C10orf47	CENPH
C10orf53	CENTA1
C10orf54	CENTA2
C10orf81	CENTB1
C10orf82	CENTB2
C10orf84	CENTB5
C10orf88	CENTD1
C10orf90	CENTG2
C10orf92	CENTG3
C10orf96	CEP1
C10orf99	CEP2
C11orf1	CERK
C11orf20	CETN1
C11orf34	CFP1
C11orf41	CG16
C11orf42	CG38
C11orf46	CG48
C11orf49	CG69
C11orf51	CGC6
C11orf53	CGE0
C11orf54	CGGBP1
C11orf57	CHC1
C11orf58	CHC1L
C11orf59	CHD9
C11orf61	CHEK2
C11orf63	CHES1
C11orf65	CHP1
C11orf66	CHRFAM7A
C11orf67	CHRM1
C11orf68	CHRM2
C11orf70	CHS1
C11orf71	CHST5
C11orf73	CHST8
C11orf75	CHURC1
C11orf82	CI21
C11orf83	CIDEA
C11orf84	CKAP1
C11orf85	CKB
C11orf86	CKLFSF3
C11orf87	CKLFSF4
C11orf88	CKLFSF6
C11orf90	CKLFSF7
C11orf91	CKM
C11orf93	CKMT1
C11orf94	CKN1
C11orf95	CLCN2
C12orf12	CLCN4
C12orf23	CLCN5
C12orf24	CLDN16
C12orf26	CLDN3
C12orf28	CLECSF14
C12orf29	CLECSF5
C12orf32	CLN2
C12orf34	CLN3
C12orf35	CLN8
C12orf39	CMKOR1
C12orf40	CMT4B2
C12orf41	CMYA1
C12orf43	CMYA4
C12orf45	CND1
C12orf48	CND3
C12orf49	CNIH
C12orf50	CNIL
C12orf51	CNN2
C12orf52	CNO
C12orf53	CNR2
C12orf54	CNTN2
C12orf56	COG4
C12orf57	COH1
C12orf59	COL6A1
C12orf60	COL9A2
C12orf63	COLEC11
C12orf65	COLEC12
C12orf66	COLM
C12orf69	COPB
C12orf70	COPS6
C12orf73	CORO1A
C12orf76	CORT
C13orf15	COTL1
C13orf18	COVA1
C13orf23	COX11
C13orf26	COX4I2
C13orf27	COX6A2
C13orf30	COX7A1
C13orf31	COX7B
C13orf33	CPLX1
C13orf34	CPN2
C13orf36	CPNE2
C13orf37	CPSF5
C13orf38-SOHLH2	CPT1B
C13orf39	CPXM
C13orf40	CPZ
C14H10orf128	CR1L
C14H10orf84	CR2
C14orf105	CRABP1
C14orf106	CREBL2
C14orf115	CRIP2
C14orf118	CRK
C14orf126	CRSP2
C14orf159	CRSP3
C14orf166B	CRSP6
C14orf169	CRSP7
C14orf174	CRSP8
C14orf179	CRSP9
C14orf181	CRTAP
C14orf2	CSF2
C14orf21	CSF3R
C14orf37	CSH1
C14orf43	CSN2
C14orf45	CSPG2
C14orf48	CSPG3
C14orf50	CSPG6
C14orf55	CSTA
C14orf73	CSTB
C14orf79	CTBP1
C15orf17	CTDSP1
C15orf23	CTGLF1
C15orf33	CTNNBIP1
C15orf39	CTOG
C15orf40	CTRB1
C15orf42	CTRL
C15orf43	CTSD
C15orf44	CTSL
C15orf48	CTSL2
C15orf52	CUGBP1
C15orf55	CUTL1
C15orf58	CUTL2
C15orf59	CXCL13
C15orf60	CXCL6
C15orf61	CXorf15
C15orf62	CXorf17
C16orf11	CXorf34
C16orf42	CXorf42
C16orf53	CXorf45
C16orf57	CXorf9
C16orf58	CXX1
C16orf59	CXXC6
C16orf65	CXZ1
C16orf68	CYB5
C16orf71	CYBA
C16orf72	CYBP
C16orf74	CYFIP1
C16orf75	CYLN2
C16orf78	CYM5
C16orf79	CYP11A1
C16orf80	CYP19A1
C16orf87	CYP27B1
C16orf90	CYP2A13
C16orf93	CYP2B7
C16orf95	CYP2C19
C17H20orf106	CYP3A4
C17H20orf43	CYP3A7
C17H8orf40	CYP4F3
C17orf102	CYP8B1
C17orf104	D4ST1
C17orf105	DACT1
C17orf106	DAF
C17orf106-CDK3	DAG1
C17orf107	DAPK3
C17orf28	DATF1
C17orf42	DAZAP1
C17orf46	DBN1
C17orf47	DBR1
C17orf48	DC13
C17orf49	DC8
C17orf50	DCAMKL1
C17orf53	DCHS1
C17orf56	DCI
C17orf57	DCOL
C17orf61	DCTN4
C17orf62	DCXR
C17orf63	DDAH2
C17orf64	DDEF1
C17orf65	DDEF2
C17orf66	DDX19
C17orf67	DDX26
C17orf70	DDX41
C17orf72	DDX47
C17orf73	DDX48
C17orf75	DDX5
C17orf78	DEADC1
C17orf79	DEFB1
C17orf80	DEFB103A
C17orf85	DEGS
C17orf87	DEND
C17orf97	DEOC
C18orf34	DEPDC2
C18orf63	DER7
C19orf28	DES
C19orf29	DF
C19orf29OS	DF5L
C19orf33	DGCR6L
C19orf35	DGKG
C19orf38	DHRS10
C19orf39	DHRS6
C19orf42	DHRS8
C19orf43	DIA1
C19orf44	DIMH
C19orf45	DIO1
C19orf46	DIO2
C19orf47	DKKL1
C19orf50	DLEU1
C19orf52	DLG7
C19orf53	DLSTP
C19orf54	DLX5
C19orf55	DLX6
C19orf56	DMAP1
C19orf57	DMN
C19orf59	DMPK
C19orf60	DNA2L
C19orf61	DNAH17
C19orf63	DNAJC3
C19orf66	DNAJC5
C19orf67	DNAJD1
C19orf68	DNASE1L1
C19orf69	DNASE1L2
C19orf70	DNCH1
C19orf71	DNCI1
C19orf76	DNCI2
C19orf77	DNCL1
C19orf79	DNCL2A
C1D	DNCLI1
C1GALT1	DNCLI2
C1GALT1C1	DNMT2
C1H9orf46	DNMT3A
C1orf100	DO
C1orf101	DOCK6
C1orf103	DOCR
C1orf110	DOK3
C1orf111	DP30
C1orf112	DPEP1
C1orf114	DPEP2
C1orf115	DPH2L1
C1orf123	DPH2L2
C1orf124	DPO2
C1orf125	DPP7
C1orf130	DRG2
C1orf131	DRPLA
C1orf133	DRR1
C1orf135	DSCR1
C1orf141	DSCR1L1
C1orf144	DSCR1L2
C1orf146	DSCR2
C1orf150	DSCR5
C1orf151	DSIPI
C1orf156	DSPG3
C1orf158	DTNA
C1orf159	DTR
C1orf161	DTYMK
C1orf162	DUSP16
C1orf167	DUSP22
C1orf168	DUSP6
C1orf170	DUT
C1orf172	DUX4
C1orf173	DVL3
C1orf174	DYRK1B
C1orf175	DYT1
C1orf182	E2K1
C1orf183	EBAF
C1orf186	EBF
C1orf187	EBI2
C1orf189	EBP
C1orf190	ECE2
C1orf192	ECGF1
C1orf194	ECM1
C1orf196	ECM2
C1orf198	ECT2
C1orf201	EDD
C1orf210	EDG1
C1orf227	EDG2
C1orf228	EDG4
C1orf230	EDG7
C1orf31	EDN2
C1orf38	EEF1G
C1orf50	EFCBP1
C1orf51	EFCBP2
C1orf52	EFG1
C1orf53	EFG2
C1orf54	EGFL11
C1orf55	EGFL4
C1orf56	EGFL5
C1orf57	EGFR
C1orf58	EGLX
C1orf59	EHD2
C1orf65	EHMT1
C1orf66	EIF2B4
C1orf68	EIF3S10
C1orf69	EIF3S2
C1orf70	EIF3S3
C1orf74	EIF3S4
C1orf84	EIF3S5
C1orf85	EIF3S6
C1orf87	EIF3S6IP
C1orf88	EIF3S7
C1orf89	EIF3S8
C1orf91	EIF3S9
C1orf92	EIF4B
C1orf94	EIF4EL3
C1orf96	EIF4G1
C1QC	EIF5
C1QL1	EIF5A2
C1QL2	EL2B
C1QL3	ELA1
C1QL4	ELA2
C1QTNF9	ELA3B
C1RL	ELAVL4
C20orf108	ELL
C20orf134	ELOVL5
C20orf151	ELOVL6
C20orf152	EMD
C20orf160	EML2
C20orf165	EMP2
C20orf173	EMP3
C20orf186	ENO2
C20orf196	ENTPD2
C20orf202	EPHA3
C20orf29	EPIM
C20orf46	EPLI
C20orf54	EPN1
C20orf7	EPN2
C20orf82	EPN4
C20orf85	ERAF
C20orf96	ERCC1
C21orf34	ERVWE1
C21orf63	ESRRAP
C22orf15	ESRRBL1
C22orf23	ETV5
C22orf25	EVA1
C22orf26	EVC
C22orf28	EVER1
C22orf30	EVER2
C22orf32	EVI1
C22orf33	EXTL1
C22orf36	F12
C22orf39	F13B
C22orf40	F34A
C22orf41	FABP4
C22orf46	FALZ
C2CD2	FAM11A
C2CD2L	FAM11B
C2CD3	FAM12B
C2CD4A	FAM13A1
C2CD4D	FAM13C1
C2orf16	FAM14A
C2orf18	FAM22A
C2orf34	FAM24B
C2orf40	FAM26B
C2orf42	FAM31B
C2orf44	FAM33A
C2orf47	FAM44B
C2orf49	FANCA
C2orf50	FARS1
C2orf51	FARSLA
C2orf53	FARSLB
C2orf54	FAST
C2orf55	FAT
C2orf56	FBXL10
C2orf57	FBXL11
C2orf60	FBXL14
C2orf61	FBXL2
C2orf62	FBXO23
C2orf63	FBXO24
C2orf64	FBXO25
C2orf65	FBXW11
C2orf66	FCGBP
C2orf67	FCGR3A
C2orf68	FCMD
C2orf69	FDFT1
C2orf70	FDX1
C2orf72	FER1L3
C2orf73	FGD3
C2orf74	FGF11
C2orf76	FGF13
C2orf77	FGFRL1
C2orf78	FHOD1
C2orf79	FKBP9L
C2orf80	FKHL18
C2orf82	FLCN
C2orf84	FLI1
C2orf86	FLII
C2orf88	FLNA
C3orf14	FMNL3
C3orf16	FMO4
C3orf18	FMR2
C3orf22	FMT
C3orf23	FNB3
C3orf24	FNBP2
C3orf25	FNDC3
C3orf26	FNTA
C3orf30	FOSB
C3orf31	FOXG1A
C3orf32	FOXJ2
C3orf37	FOXJ3
C3orf39	FOXL2
C3orf45	FOXO1A
C3orf49	FOXO3A
C3orf52	FRAP1
C3orf54	FREQ
C3orf58	FSHPRH1
C3orf59	FSTL1
C3orf62	FSTL3
C3orf63	FTHFD
C3orf64	FTHFSDC1
C3orf67	FTS
C3orf70	FTSJ2
C3orf75	FUB3
C3P1	FUSIP1
C4	FUT10
C4H1orf43	FVR1
C4orf17	FVT1
C4orf18	FXYD1
C4orf19	FXYD3
C4orf21	FXYD5
C4orf22	FY
C4orf27	FZD1
C4orf29	FZD2
C4orf31	FZD8
C4orf32	FZD9
C4orf33	FZR1
C4orf34	G10
C4orf37	G1P2
C4orf40	G1P3
C4orf41	G22P1
C4orf43	G252
C4orf44	G3B2
C4orf45	G6PU
C4orf46	GABPA
C4orf47	GABPB2
C4orf48	GABRA3
C4orf49	GABRB1
C4orf50	GABRG3
C4orf51	GAD1
C4orf52	GADD45A
C5AR1	GADD45B
C5orf22	GAGEC1
C5orf25	GALE
C5orf28	GALGT
C5orf30	GALNT13
C5orf32	GAMT
C5orf33	GANAB
C5orf34	GAP43
C5orf35	GAPD
C5orf36	GAS
C5orf37	GAS2
C5orf39	GATA1
C5orf4	GATA4
C5orf40	GBGT1
C5orf41	GBP3
C5orf42	GBX1
C5orf43	GC
C5orf44	GCGR
C5orf45	GCKR
C5orf46	GCL1
C5orf47	GCP4
C5orf48	GCS1
C5orf49	GDF7
C5orf51	GDF8
C5orf52	GDI1
C5orf53	GEMIN7
C5orf56	GET1
C5orf58	GGA1
C5orf63	GGCX
C6orf10	GGTL3
C6orf105	GJA4
C6orf106	GJA7
C6orf118	GJB2
C6orf120	GJB3
C6orf126	GJB4
C6orf132	GKP3
C6orf140	GLA
C6orf142	GLB1
C6orf15	GLE1L
C6orf161	GLI
C6orf163	GLTSCR2
C6orf165	GMEB2
C6orf170	GNAL
C6orf174	GNB1
C6orf182	GNFR
C6orf186	GNG12
C6orf191	GNG3
C6orf192	GNG7
C6orf205	GNGL
C6orf221	GNPTAG
C6orf222	GO67
C6orf225	GOLPH2
C6orf226	GOLPH4
C6orf47	GP9
C6orf57	GPATC1
C6orf58	GPATC2
C6orf81	GPATC4
C6orf89	GPC5
C6orf94	GPNMB
C6orf97	GPR154
C7H6orf153	GPR172B
C7orf16	GPR173
C7orf20	GPR24
C7orf31	GPR37L1
C7orf34	GPR4
C7orf36	GPR51
C7orf41	GPR73
C7orf42	GPR89
C7orf43	GPR92
C7orf44	GPRC5D
C7orf45	GPS1
C7orf47	GPSM2
C7orf49	GPSN2
C7orf50	GPX4
C7orf51	GPX7
C7orf53	GRIA1
C7orf55	GRIA2
C7orf58	GRIA4
C7orf59	GRIK1
C7orf61	GRIN1
C7orf62	GRK6
C7orf63	GRL2
C7orf64	GRM7
C7orf72	GRP
C8orf33	GRP58
C8orf34	GS2
C8orf37	GSDM1
C8orf38	GSH2
C8orf40	GSTA5
C8orf41	GTF3C2
C8orf45	GTPBP3
C8orf46	GTPBP5
C8orf47	GUCY1A2
C8orf48	GYG
C8orf59	GYPB
C8orf73	H163
C8orf74	H19
C8orf76	HADH2
C8orf80	HADHSC
C8orf82	HAO1
C8orf83	HAPIP
C8orf84	HAPLN4
C8orf85	HARSL
C8ORFK29	HAS3
C9orf100	HASP
C9orf102	HAVCR1
C9orf11	HBA1
C9orf114	HBLD1
C9orf116	HBLD2
C9orf117	HBXAP
C9orf125	HCFC1R1
C9orf126	HD
C9orf128	HDAC7A
C9orf131	HDHD1A
C9orf134	HDHD3
C9orf135	HDHD4
C9orf144	HEM1
C9orf144B	HERC6
C9orf150	HERPUD1
C9orf152	HES1
C9orf153	HESX1
C9orf156	HGD
C9orf167	HIN1
C9orf169	HIPR
C9orf171	HIRIP3
C9orf173	HIRIP5
C9orf174	HIST1H1B
C9orf21	HIST1H3A
C9orf24	HIVEP3
C9orf30	HKE2
C9orf4	HKR2
C9orf41	HLA-B
C9orf50	HLA-C
C9orf57	HLA-DMB
C9orf6	HLA-DQA1
C9orf71	HLA-DQB2
C9orf72	HLA-DRB2
C9orf84	HLA-DRB3
C9orf86	HLA-DRB4
C9orf91	HLA-G
CA1	HLA-H
CA13	HLX1
CA4	HMG2L1
CA5B	HMGA1L4
CA6	HMGB1
CA8	HMGCL
CABIN1	HMOX1
CABP2	HNMT
CABP4	HNRPA0
CABP5	HNRPA2B1
CABP7	HNRPA3
CABYR	HNRPAB
CACHD1	HNRPC
CACNA1A	HNRPD
CACNA1G	HNRPF
CACNA1I	HNRPH1
CACNG1	HNRPH2
CACNG2	HNRPH3
CACNG4	HNRPK
CACNG6	HNRPL
CACNG7	HNRPLL
CACYBP	HNRPM
CADM1	HNRPR
CADM2	HNRPU
CADM3	HNRPUL1
CADM4	HOOK3
CAGE1	HOXC9
CALB1	HP20
CALCA	HPCA
CALCOCO1	HPCAL1
CALCOCO2	HPR
CALHM1	HRA3
CALHM2	HRA4
CALHM3	HRAS
CALM1	HRASLS2
CALN1	HRASLS3
CALR3	HRB
CALY	HRB2
CAMK2N1	HRMT1L1
CAMSAP1L1	HRMT1L2
CAMTA2	HRMT1L3
CAND1	HRMT1L4
CAND2	HRPT2
CAPN11	HS3ST1
CAPN3	HS3ST3A1
CAPN6	HSCB
CAPN8	HSD17B4
CAPRIN1	HSF2BP
CAPRIN2	HSFY1
CAPSL	HSPA1L
CAPZA3	HSPA6
CAR	HSPA9B
CARNS1	HSPB7
CARS2	HSPCA
CARTPT	HSPCAL3
CASC4	HSPCB
CASC5	HTATIP
CASD1	HTATSF1
CASP12	HTLF
CASP14	HTR1D
CASP9	HTR1F
CASQ1	HUNK
CASR	HUS1
CASS4	HUS7
CASZ1	IAN4L1
CATSPER1	IASP
CATSPERB	IBA2
CATSPERG	IBRDC2
CBFA2T3	IBRDC3
CBLC	ICOSL
CBLN3	ICSBP1
CBLN4	ID3
CBR4	IDI1
CBWD3	IF3B
CBX2	IFI35
CBX4	IFNA2
CBX8	IFNA8
CBY1	IFNAR1
CBY3	IFNAR2
CC2D1A	IFRD2
CC2D1B	IGF2
CC2D2A	IGFBP2
CC2D2B	IGHA2
CCBE1	IGHM
CCBL2	IGHV@
CCBP2	IGKC
CCDC102B	IGLC1
CCDC103	IGSF4
CCDC104	IGSF4B
CCDC105	IGSF4D
CCDC107	IHPK1
CCDC109A	IHPK2
CCDC109B	IL10RB
CCDC110	IL17
CCDC111	IL1F6
CCDC113	IL1F8
CCDC115	IL1RAP
CCDC116	IL1RN
CCDC12	IL2RA
CCDC120	IL3RA
CCDC121	IMMT
CCDC122	IMP1
CCDC124	IMPA1
CCDC125	ING1L
CCDC129	ING5
CCDC13	INHBB
CCDC130	INPP5E
CCDC132	INS
CCDC135	INSIG2
CCDC136	IPF1
CCDC138	IPP
CCDC14	IQSEC1
CCDC141	IQWD1
CCDC142	IRS2
CCDC146	IRX1
CCDC147	ISG20
CCDC148	ITGB1BP2
CCDC149	ITGB1BP3
CCDC15	ITGB2
CCDC150	ITGB3BP
CCDC151	ITGB4BP
CCDC152	ITM1
CCDC153	ITPKB
CCDC155	IXL
CCDC157	JARID1A
CCDC158	JARID1B
CCDC159	JARID1C
CCDC160	JAZ1
CCDC163P	JJAZ
CCDC166	JMJD1A
CCDC167	JMJD1B
CCDC18	JMJD2A
CCDC19	JMJD2B
CCDC22	JMJD2C
CCDC23	JMJD3
CCDC25	JOS1
CCDC28A	JOS2
CCDC28B	JPH2
CCDC30	JUB
CCDC33	JUND
CCDC34	K467
CCDC36	KAI1
CCDC37	KBTBD9
CCDC38	KC71
CCDC39	KCNA2
CCDC40	KCND1
CCDC42	KCNH1
CCDC42B	KCNIP4
CCDC43	KCNJ10
CCDC46	KCNJ5
CCDC47	KCNK2
CCDC50	KCNMB3
CCDC51	KCNQ1
CCDC54	KCNQ2
CCDC55	KCTD15
CCDC56	KCY
CCDC57	KDELR2
CCDC59	KG09
CCDC60	KG62
CCDC61	KHLX
CCDC62	KIAA0082
CCDC63	KIAA0103
CCDC64	KIAA0157
CCDC65	KIAA0179
CCDC67	KIAA0217
CCDC68	KIAA0252
CCDC69	KIAA0258
CCDC70	KIAA0261
CCDC71	KIAA0274
CCDC72	KIAA0310
CCDC74B	KIAA0323
CCDC75	KIAA0372
CCDC76	KIAA0408
CCDC77	KIAA0423
CCDC80	KIAA0476
CCDC81	KIAA0515
CCDC82	KIAA0582
CCDC83	KIAA0635
CCDC84	KIAA0674
CCDC85A	KIAA0685
CCDC85B	KIAA0690
CCDC86	KIAA0759
CCDC87	KIAA0774
CCDC88A	KIAA0826
CCDC88B	KIAA0841
CCDC88C	KIAA0892
CCDC89	KIAA0934
CCDC9	KIAA0963
CCDC90A	KIAA0971
CCDC90B	KIAA0974
CCDC91	KIAA0998
CCDC92	KIAA1008
CCDC93	KIAA1012
CCDC94	KIAA1036
CCDC97	KIAA1117
CCDC99	KIAA1166
CCHCR1	KIAA1189
CCIN	KIAA1205
CCKBR	KIAA1295
CCL1	KIAA1305
CCL11	KIAA1333
CCL14	KIAA1344
CCL14-CCL15	KIAA1393
CCL20	KIAA1411
CCL22	KIAA1423
CCL24	KIAA1533
CCL4	KIAA1596
CCND1	KIAA1600
CCNE2	KIAA1608
CCNI2	KIAA1622
CCNJL	KIAA1754
CCNO	KIAA1772
CCNT1	KIAA1815
CCNT2	KIAA1838
CCNY	KIAA1900
CCNYL1	KIAA1914
CCP110	KIAA2010
CCR10	KIF2
CCZ1	KIF26A
CD101	KIFC2
CD163L1	KIN
CD164L2	KIST
CD177	KLF15
CD180	KLF2
CD1B	KLHL18
CD200R1	KLK1
CD207	KLK4
CD209	KLRA1
CD22	KLRC4
CD226	KMO
CD247	KNS2
CD248	KNSL7
CD27	KNSL8
CD274	KNTC2
CD276	KPCO
CD300C	KPNA1
CD300LB	KPNA2
CD300LF	KRAS2
CD302	KRT17
CD320	KRT2A
CD40	KRT3
CD46	KRT7
CD48	KRTAP11-1
CD5	KRTAP12-1
CD55	KRTAP19-3
CD6	KRTAP20-2
CD68	KRTAP2-4
CD70	KRTCAP3
CD72	KRTHA2
CD79A	KSR
CD79B	KT3K
CD82	KV5A
CD84	L10K
CD8B	LAF4
CD93	LAM5
CDAN1	LAMA1
CDC123	LAMA5
CDC20B	LAMR1
CDC2L6	LANCL2
CDC40	LAP3
CDC42BPG	LASP1
CDC42EP4	LASS5
CDC45	LATS2
CDC73	LBP
CDCA7L	LBR
CDCP1	LCAT
CDH15	LCF1
CDH20	LCN7
CDH29	LDB2
CDH7	LEA2
CDHR3	LENG4
CDK1	LENG5
CDK11A	LEPR
CDK11B	LGALS2
CDK12	LGI4
CDK13	LHFP
CDK14	LHFPL3
CDK16	LHX3
CDK20	LIPT1
CDK2AP2	LLGL1
CDK3	LLGL2
CDK5R2	LM1P
CDKL1	LMNB2
CDKL4	LMO1
CDKN2AIP	LMTK3
CDKN2AIPNL	LNK
CDNF	LNX
CDR2L	LOH11CR2A
CDSN	LOH12CR1
CDT1	LOXL2
CDV3	LPXN
CDX1	LR16
CEACAM16	LRP10
CEACAM18	LRRC15
CEACAM19	LRRC16
CEBPA	LRRC8
CEBPE	LRRN5
CECR2	LRRN6A
CELA1	LSM10
CELF1	LSM2
CELF4	LSM4
CELF5	LSM8
CELF6	LTB4DH
CEND1	LTB4R2
CENPA	LU
CENPBD1	LY64
CENPI	LY6E
CENPK	LY6G6C
CENPL	LY86
CENPO	LYPLA2
CENPP	LYPLA3
CENPQ	LYZL2
CENPT	LZTS2
CENPV	M11S1
CENPW	M4K6
CEP110	M6PRBP1
CEP120	MA17
CEP128	MAD
CEP135	MAD1L1
CEP152	MAEA
CEP164	MAF
CEP170	MAFG
CEP192	MAGEA1
CEP250	MAGED4
CEP290	MAGM
CEP350	MAK3
CEP44	MAN1
CEP55	MAN1B1
CEP57	MAN2B2
CEP63	MANSC1
CEP68	MAOB
CEP76	MAP2K1IP1
CEP78	MAP2K3
CEP97	MAP4K5
CER1	MAPK11
CERCAM	MAPK12
CERKL	MAPK3
CERS1	MAPK7
CERS5	MAPRE3
CESK1	MARK3
CETN2	MARK4
CFB	MARS
CFC1B	MASS1
CFD	MAT2A
CFI	MAT2B
CFP	MATP
CGNL1	MB
CGREF1	MBD3L2
CHAC1	MBP
CHAC2	MC1R
CHAD	MC2R
CHADL	MCA2
CHCHD10	MCART1
CHCHD8	MCM3APAS
CHD7	MCM5
CHDH	MCM6
CHI3L2	MCP
CHIC1	MCTS1
CHID1	ME50
CHIT1	MEA
CHM	MECT1
CHMP1A	MEF2B
CHMP1B	MER1
CHMP2B	METTL1
CHMP4A	MFAP4
CHMP4B	MFN1
CHMP4C	MFNG
CHMP5	MGAM
CHMP6	MGLL
CHP	MGST1
CHPF	MHC2TA
CHPF2	MIG6
CHRM4	MIL2
CHRM5	MINT
CHRNA10	MIR
CHRNA2	MIS12
CHRNA3	MIXL1
CHRNA5	MLEY
CHRNA7	MLF1
CHRNA9	MLK2
CHRNB2	MLL3
CHRNB4	MLLT2
CHRND	MLP
CHRNE	MLPH
CHRNG	MLRM
CHST1	MLSTD1
CHST10	MLSTD2
CHST12	MLYCD
CHST13	MMP17
CHST14	MMP24
CHST15	MMS19L
CHST4	MOGAT3
CHST7	MPHOSPH1
CHST9	MPP8
CHSY3	MPPE1
CHTOP	MPV17
CHUK	MRAS
CIAO1	MRP63
CIAPIN1	MRPL12
CIB3	MRPL19
CIB4	MRPL34
CIDEC	MRPL37
CIITA	MRPL41
CILP2	MRPL42
CINP	MRPL45
CISD1	MRPL54
CISD2	MRPL55
CISH	MRPS15
CKAP2L	MRPS36
CKAP5	MRS2L
CKMT1A	MS4A12
CLC-5	MSF
CLCA2	MSH5
CLCA4	MSL3L1
CLCC1	MSRB
CLCF1	MST1R
CLCN1	MT1J
CLDN17	MT2A
CLDN18	MT3
CLDN20	MTA1
CLDN23	MTAC2D1
CLDN25	MTCO1
CLDND1	MTHFD2
CLDND2	MTL2
CLEC12A	MTMR6
CLEC12B	MTMR8
CLEC14A	MTND1
CLEC17A	MTP
CLEC18A	MU5A
CLEC1A	MUC5B
CLEC1B	MVD
CLEC2B	MVP
CLEC2D	MY16
CLEC3A	MYBPH
CLEC3B	MYCPBP
CLEC4F	MYF5
CLEC4G	MYH11
CLEC7A	MYH2
CLIC6	MYLE
CLINT1	MYO15A
CLIP1	MYO15B
CLIP2	MYOHD1
CLIP3	MYPN
CLIP4	N4B1
CLMP	N7BM
CLP1	NALP12
CLPB	NAR5
CLPTM1L	NASP
CLRN1	NB6M
CLRN3	NBL1
CLUAP1	NCB5OR
CLVS1	NCOA6IP
CMA1	NDE1
CMAH	NDN
CMC1	NDP
CMKLR1	NDRG2
CMPK1	NDST4
CMPK2	NDUFB10
CMTM5	NDUFB4
CMTM6	NDUFS7
CMTM7	NEDD5
CMTM8	NEF3
CNBD1	NEGR1
CNFN	NEU4
CNGA2	NFIA
CNGA3	NGFB
CNGA4	NGP1
CNGB3	NI30
CNIH2	NIC1
CNIH3	NICA
CNIH4	NICAL
CNKSR2	NID
CNKSR3	NIPA1
CNOT1	NIPSNAP3A
CNOT6	NIPSNAP3B
CNPY1	NJMU
CNPY2	NKD1
CNPY3	NKIRAS1
CNR1	NKX6-2
CNRIP1	NLEX
CNST	NLFB
CNTD2	NLN1
CNTF	NMB
CNTFR	NMS1
CNTLN	NMT2
CNTROB	NO55
COBRA1	NOC4
COFILIN	NOL1
COL13A1	NOL5A
COL15A1	NOLA1
COL22A1	NOLA2
COL28A1	NOLA3
COL29A1	NONO
COL4A2	NOP5
COL4A4	NOS2A
COL4A6	NOTCH3
COL6A4P2	NP
COL8A2	NP_001001325
COLL11A1	NP_001001336
COLQ	NP_001001520
COMMD3-BMI1	NP_001001557
COMMD6	NP_001001683
COPB1	NP_001001701
COPG2	NP_001001740
COPS2	NP_001002257
COQ10A	NP_001002847
COQ10B	NP_001002923
COQ2	NP_001003682
COQ5	NP_001003692
CORIN	NP_001003704
CORO6	NP_001003795
CORO7	NP_001004339
CORO7-PAM16	NP_001004346
CoTC_ribozyme	NP_001005162
COX16	NP_001005194
COX18	NP_001005204
COX19	NP_001005290
COX4NB	NP_001111
COX6B2	NP_001988
COX7B2	NP_002127
COX8C	NP_002700
COX8H	NP_003699
CPA2	NP_003842
CPA4	NP_004194
CPA5	NP_004805
CPAMD8	NP_004806
CPLX3	NP_004873
CPLX4	NP_005759
CPNE6	NP_005790
CPNE8	NP_005822
CPNE9	NP_005824
CPO	NP_005876
CPPED1	NP_006027
CPR2	NP_006081
CPSF3L	NP_006306
CPSF7	NP_006351
CPVL	NP_006416
CPXM1	NP_006448
CR1	NP_006451
CRAMP1L	NP_006470
CRB2	NP_006538
CRB3	NP_006539
CRCP	NP_006546
CRCT1	NP_006653
CREB3	NP_006686
CREB3L1	NP_006691
CREBZF	NP_006693
CREG1	NP_006707
CREG2	NP_006848
CRELD2	NP_006849
CRH	NP_008841
CRHBP	NP_008951
CRHR2	NP_009172
CRIP3	NP_009199
CRIPT	NP_036228
CRISP3	NP_036399
CRISPLD1	NP_036403
CRISPLD2	NP_036404
CRKRS	NP_036468
CRLF1	NP_036514
CRLS1	NP_036524
CRNKL1	NP_036546
CRNN	NP_037374
CROCC	NP_037376
CRSP-2	NP_037392
CRTAC1	NP_037418
CRTAM	NP_037422
CRTC1	NP_037424
CRTC2	NP_037431
CRX	NP_037433
CRYBB2	NP_037451
CRYGB	NP_054739
CRYGC	NP_054745
CRYGN	NP_054758
CRYZL1	NP_054778
CSAD	NP_054781
CSDC2	NP_054783
CSDE1	NP_054784
CSF2RB	NP_054828
CSGALNACT1	NP_054890
CSGALNACT2	NP_055082
CSK	NP_055099
CSMD1	NP_055116
CSN1S2	NP_055123
CSN1S2BP	NP_055144
CSPG5	NP_055182
CSPP1	NP_055205
CSRNP1	NP_055215
CSRNP3	NP_055238
CST7	NP_055260
CST8	NP_055268
CSTF2T	NP_055304
CSTL1	NP_055318
CSTT	NP_055322
CTCFL	NP_055412
CTDSPL2	NP_055418
CTF1	NP_055428
CTR9	NP_055462
CTRB2	NP_055463
CTRC	NP_055483
CTSA	NP_055494
CTSG	NP_055512
CTSL1	NP_055518
CTTNBP2NL	NP_055544
CTU1	NP_055625
CTXN1	NP_055644
CTXN2	NP_055654
CTXN3	NP_055770
CUBN	NP_055775
CUL9	NP_055776
CUTA	NP_055856
CUTC	NP_055867
CUX1	NP_055870
CUX2	NP_055893
CWC15	NP_055907
CWC22	NP_055916
CWC27	NP_055942
CWF19L1	NP_055949
CWH43	NP_055959
CX3CL1	NP_055977
CX3CR1	NP_055987
CXCL10	NP_056006
CXCL17	NP_056015
CXCR2	NP_056039
CXCR3	NP_056053
CXCR5	NP_056062
CXCR7	NP_056078
CXorf21	NP_056142
CXorf23	NP_056193
CXorf27	NP_056234
CXorf40A	NP_056244
CXorf48	NP_056245
CXorf49	NP_056248
CXorf56	NP_056253
CXorf57	NP_056261
CXorf58	NP_056263
CXorf64	NP_056287
CXorf65	NP_056318
CXorf66	NP_056332
CXorf67	NP_056337
CXXC1P1	NP_056341
CYB5A	NP_056350
CYB5B	NP_056352
CYB5D1	NP_056368
CYB5D2	NP_056391
CYB5R1	NP_056417
CYB5R3	NP_056423
CYB5R4	NP_056424
CYBASC3	NP_056442
CYFIP2	NP_056455
CYLC1	NP_056469
CYLC2	NP_056477
CYLD	NP_056496
CYMP	NP_056538
CYP21A2	NP_056976
CYP26C1	NP_056993
CYP2A19	NP_057022
CYP2A7P1	NP_057023
CYP2B6	NP_057026
CYP2C32	NP_057028
CYP2C33	NP_057041
CYP2C42	NP_057066
CYP2C49	NP_057067
CYP2F1	NP_057086
CYP2G1P	NP_057095
CYP2R1	NP_057102
CYP2W1	NP_057107
CYP46A1	NP_057109
CYP4A21	NP_057117
CYP4V2	NP_057125
CYP51	NP_057132
CYTH1	NP_057136
CYTH2	NP_057142
CYTH4	NP_057157
CYTL1	NP_057160
CYTSA	NP_057165
DACT2	NP_057181
DAGLA	NP_057185
DAK	NP_057206
DALRD3	NP_057209
DAND5	NP_057218
DAPL1	NP_057235
DAPP1	NP_057293
DARC	NP_057294
DARS2	NP_057296
DBC1	NP_057326
DBF4	NP_057358
DBH	NP_057359
DBIL5P2	NP_057365
DBNDD1	NP_057371
DBNDD2	NP_057374
DBP-5	NP_057385
DBX1	NP_057452
DCAF10	NP_057456
DCAF11	NP_057472
DCAF12	NP_057479
DCAF12L2	NP_057494
DCAF13	NP_057508
DCAF15	NP_057522
DCAF17	NP_057532
DCAF4	NP_057542
DCAF5	NP_057543
DCAF6	NP_057562
DCAF7	NP_057563
DCAF8	NP_057568
DCAF8L1	NP_057576
DCAKD	NP_057589
DCDC1	NP_057595
DCDC5	NP_057626
DCLK1	NP_057649
DCLK2	NP_057654
DCLK3	NP_057659
DCLRE1C	NP_057663
DCP1A	NP_057665
DCP1B	NP_057704
DCP2	NP_057705
DCPS	NP_057709
DCST1	NP_057725
DCST2	NP_057727
DCT	NP_057728
DCTN1	NP_057729
DCTN5	NP_057732
DCTPP1	NP_059136
DCUN1D1	NP_059974
DCUN1D2	NP_059995
DCUN1D3	NP_060023
DCUN1D4	NP_060102
DCUN1D5	NP_060108
DDA1	NP_060114
DDI1	NP_060123
DDI2	NP_060125
DDN	NP_060130
DDRGK1	NP_060174
DDX19A	NP_060175
DDX28	NP_060177
DDX39A	NP_060189
DDX42	NP_060190
DDX43	NP_060191
DDX46	NP_060209
DDX53	NP_060219
DDX59	NP_060230
DDX60	NP_060300
DEDD2	NP_060316
DEF8	NP_060328
DEFB104B	NP_060342
DEFB105B	NP_060390
DEFB110	NP_060411
DEFB113	NP_060445
DEFB114	NP_060460
DEFB115	NP_060466
DEFB116	NP_060489
DEFB117	NP_060496
DEFB119	NP_060530
DEFB121	NP_060539
DEFB122	NP_060583
DEFB123	NP_060586
DEFB124	NP_060590
DEFB127	NP_060616
DEFB128	NP_060621
DEFB131	NP_060631
DEFB133	NP_060635
DEFB134	NP_060641
DEGS1	NP_060648
DEGS2	NP_060664
DEM1	NP_060739
DENND1A	NP_060793
DENND1B	NP_060802
DENND1C	NP_060819
DENND2A	NP_060827
DENND2C	NP_060835
DENND2D	NP_060841
DENND3	NP_060860
DENND4A	NP_060873
DENND4B	NP_060887
DENND4C	NP_060895
DENND5A	NP_060910
DEPDC4	NP_060917
DEPDC5	NP_060918
DERA	NP_060925
DERL1	NP_060933
DERL3	NP_060936
DET1	NP_060937
DEXI	NP_060939
DFFB	NP_060941
DFNB31	NP_060945
DFNB59	NP_060950
DGAT	NP_060957
DGAT2L6	NP_060962
DGKE	NP_061023
DGKH	NP_061049
DGKK	NP_061054
DHDPSL	NP_061060
DHH	NP_061134
DHODH	NP_061141
DHRS11	NP_061183
DHRS13	NP_061185
DHRS7C	NP_061189
DHRS9	NP_061324
DHX34	NP_061330
DHX35	NP_061331
DHX38	NP_061333
DHX57	NP_061875
DHX58	NP_061879
DHX8	NP_061899
DIAPH1	NP_061900
DIEXF	NP_061921
[truncated: 7,426 more rows]
