# Supplementary material for: Development of a porcine (Sus scofa) embryo-specific microarray: array annotation and validation
Source: BMC Genomics. 2012 Aug 3;13:370. doi: 10.1186/1471-2164-13-370 (PMC3468353; doi:10.1186/1471-2164-13-370)
Supplement: Additional file 10 — PANTHER GO biological process difference in Affymetrix and EMPV1 porcine microarray. Excel file containing statistical significance of the gene count differences between unique GS from EMPV1 array and Affymetrix porcine array over different categories of biological processes using PANTHER expression tool. Yellow indicates genes over-representated in EMPV1 (p-value <0.05) and Green indicates genes over-representated in Affymetrix (p-value <0.05). [file 1471-2164-13-370-S10.xls]

## Sheet: Analysis result
Biological Process	Affyunique - REFLIST (4264)	EMPV1unique (7074)	EMPV1unique (expected)	EMPV1unique (over/under)	EMPV1unique (P-value)
Unclassified	1488	2897	2468.6	+	2.55e-26
signal transduction	780	1354	1294.02	+	0.0343
developmental process	521	938	864.34	+	0.00428
system process	401	778	665.26	+	3.92e-06
neurological system process	353	718	585.63	+	1.71e-08
cell surface receptor linked signal transduction	402	740	666.92	+	0.00179
system development	332	620	550.79	+	0.00135
cell-cell signaling	212	448	351.71	+	2.27e-07
mesoderm development	228	453	378.25	+	6.69e-05
ectoderm development	240	440	398.16	+	0.0176
sensory perception	115	259	190.79	+	1.12e-06
ion transport	119	246	197.42	+	0.000394
cation transport	95	218	157.61	+	2.35e-06
cell-cell adhesion	128	240	212.35	+	0.0311
immune response	112	219	185.81	+	0.00872
synaptic transmission	107	210	177.51	+	0.00873
pattern specification process	67	153	111.15	+	8.58e-05
skeletal system development	71	156	117.79	+	0.000396
muscle organ development	79	152	131.06	+	0.0381
visual perception	74	144	122.77	+	0.0319
embryonic development	75	144	124.43	+	0.0447
muscle contraction	68	135	112.81	+	0.0221
angiogenesis	41	107	68.02	+	6.85e-06
segment specification	35	97	58.07	+	1.71e-06
heart development	50	110	82.95	+	0.00246
female gamete generation	35	77	58.07	+	0.00973
blood circulation	24	62	39.82	+	0.000654
gut mesoderm development	12	47	19.91	+	1.59e-07
fertilization	24	56	39.82	+	0.00873
natural killer cell activation	14	44	23.23	+	7.66e-05
anion transport	21	50	34.84	+	0.00895
mammary gland development	17	45	28.2	+	0.0021
extracellular transport	17	44	28.2	+	0.00346
neuronal action potential propagation	12	32	19.91	+	0.00753
amino acid transport	8	22	13.27	+	0.0172
cellular calcium ion homeostasis	2	13	3.32	+	4.45e-05
response to pheromone	0	10	0	+	0
metabolic process	1793	2551	2974.6	-	4.8e-25
primary metabolic process	1718	2438	2850.17	-	3.74e-24
protein metabolic process	731	997	1212.73	-	1.7e-12
lipid metabolic process	242	312	401.48	-	1.07e-06
antigen processing and presentation of peptide or polysaccharide antigen via MHC class II	13	7	21.57	-	0.000263
nucleobase, nucleoside, nucleotide and nucleic acid metabolic process	820	1250	1360.38	-	0.000408
mitosis	153	205	253.83	-	0.000732
carbohydrate metabolic process	199	276	330.14	-	0.000972
response to toxin	17	13	28.2	-	0.00113
antigen processing and presentation	20	17	33.18	-	0.0015
cellular amino acid and derivative metabolic process	81	105	134.38	-	0.00469
cell motion	192	276	318.53	-	0.00706
cell cycle	385	582	638.72	-	0.00918
response to stress	102	140	169.22	-	0.0111
intracellular signaling cascade	315	473	522.59	-	0.012
protein transport	361	547	598.9	-	0.0132
intracellular protein transport	361	547	598.9	-	0.0132
meiosis	44	55	73	-	0.0166
nucleobase, nucleoside, nucleotide and nucleic acid transport	34	41	56.41	-	0.0193
lysosomal transport	8	6	13.27	-	0.022
RNA localization	26	30	43.13	-	0.0222
nuclear transport	17	18	28.2	-	0.0274
cellular glucose homeostasis	13	13	21.57	-	0.0336
cytokinesis	44	59	73	-	0.0526
exocytosis	88	166	145.99	+	0.0536
anterior/posterior axis specification	18	39	29.86	+	0.0612
vitamin transport	14	16	23.23	-	0.0752
spermatogenesis	113	168	187.47	-	0.0784
cell communication	825	1416	1368.68	+	0.0798
localization	34	46	56.41	-	0.0896
vesicle-mediated transport	250	388	414.75	-	0.091
phosphate metabolic process	58	83	96.22	-	0.0936
B cell mediated immunity	52	99	86.27	+	0.0946
phosphate transport	21	27	34.84	-	0.103
oxygen and reactive oxygen species metabolic process	14	17	23.23	-	0.113
sensory perception of sound	26	35	43.13	-	0.12
lipid transport	41	58	68.02	-	0.121
polyphosphate catabolic process	3	2	4.98	-	0.127
nervous system development	220	386	364.98	+	0.135
coenzyme metabolic process	25	34	41.48	-	0.137
sulfur metabolic process	23	31	38.16	-	0.139
respiratory electron transport chain	68	101	112.81	-	0.141
induction of apoptosis	71	106	117.79	-	0.147
generation of precursor metabolites and energy	69	103	114.47	-	0.15
chromosome segregation	55	81	91.25	-	0.152
neurotransmitter secretion	68	124	112.81	+	0.155
transport	571	918	947.29	-	0.157
immune system process	463	794	768.12	+	0.166
regulation of biological process	8	17	13.27	+	0.184
regulation of vasoconstriction	8	17	13.27	+	0.184
vitamin catabolic process	1	0	1.66	-	0.19
nitric oxide biosynthetic process	4	4	6.64	-	0.209
porphyrin metabolic process	6	7	9.95	-	0.224
sex determination	6	7	9.95	-	0.224
tricarboxylic acid cycle	1	3	1.66	+	0.232
hemopoiesis	23	43	38.16	+	0.236
negative regulation of apoptosis	45	81	74.66	+	0.245
carbohydrate transport	38	57	63.04	-	0.245
asymmetric protein localization	8	16	13.27	+	0.261
protein localization	8	16	13.27	+	0.261
vitamin metabolic process	13	18	21.57	-	0.261
reproduction	187	321	310.23	+	0.274
nitrogen compound metabolic process	14	20	23.23	-	0.294
oxidative phosphorylation	12	17	19.91	-	0.304
endocytosis	96	165	159.26	+	0.334
mitochondrion organization	4	8	6.64	+	0.347
response to external stimulus	60	95	99.54	-	0.347
blood coagulation	60	95	99.54	-	0.347
nitrogen utilization	2	2	3.32	-	0.356
response to stimulus	309	504	512.63	-	0.357
cell-matrix adhesion	25	44	41.48	+	0.368
endoderm development	7	13	11.61	+	0.38
organelle organization	62	106	102.86	+	0.391
complement activation	23	40	38.16	+	0.404
cellular process	1222	2037	2027.3	+	0.404
defense response to bacterium	10	15	16.59	-	0.409
cellular defense response	79	134	131.06	+	0.41
apoptosis	170	286	282.03	+	0.413
dorsal/ventral axis specification	25	43	41.48	+	0.427
vitamin biosynthetic process	8	12	13.27	-	0.433
cell adhesion	233	390	386.55	+	0.436
establishment or maintenance of chromatin architecture	58	98	96.22	+	0.441
cellular component organization	267	446	442.95	+	0.448
cellular component morphogenesis	207	341	343.41	-	0.461
anatomical structure morphogenesis	207	341	343.41	-	0.461
response to interferon-gamma	17	29	28.2	+	0.465
homeostatic process	17	29	28.2	+	0.465
peroxisomal transport	4	7	6.64	+	0.495
ferredoxin metabolic process	4	6	6.64	-	0.505
gamete generation	176	292	291.98	+	0.508
macrophage activation	49	81	81.29	-	0.517
acyl-CoA metabolic process	3	5	4.98	+	0.556
regulation of liquid surface tension	2	3	3.32	-	0.576
Table Legends
The first column contains the name of the PANTHER classification category. If you are doing this analysis in terms of pathways, you can click on the pathway name to view the corresponding pathway diagram.
The second column contains the number of genes in the reference list that map to this particular PANTHER classification category.
The third column contains the number of genes in your uploaded list that map to this PANTHER classification category.
The fourth column contains the expected value, which is the number of genes you would expect in your list for this PANTHER category, based on the reference list.
The fifth column has either a + or -. A plus sign indicates over-representation of this category in your experiment: you observed more genes than expected based on the reference list (for this category, the number of genes in your list is greater than the expected value). Conversely, a negative sign indicates under-representation.
The sixth column is the p-value as determined by the binomial statistic. This is the probability that the number of genes you observed in this category occurred by chance (randomly), as determined by your reference list. A small p-value indicates that the number you observed is significant and potentially interesting. A cutoff of 0.05 is recommended as a starting point.
Yellow indicated over-representation in EMPV1 (p-value <0.05)
Green indicated over-representation in Affymetrix (p-value <0.05)
