# Supplementary material for: Development of a porcine (Sus scofa) embryo-specific microarray: array annotation and validation
Source: BMC Genomics. 2012 Aug 3;13:370. doi: 10.1186/1471-2164-13-370 (PMC3468353; doi:10.1186/1471-2164-13-370)
Supplement: Additional file 12 — Positive spot selection in COC microarray. Excel file containing all positive signals higher than the background intensity signal > 6.69 calculated according to Methods. [file 1471-2164-13-370-S12.xls]

## Sheet: Sheet1
Probe ID	Mean intensity across conditions	Gene_Symbol	Description
EMPV1_11398	7.77023	5_8S_rRNA	ENSSSCG00000019802
EMPV1_20135	9.99274	5_8S_rRNA	ENSSSCG00000018717
EMPV1_43730	10.1452	5_8S_rRNA	ENSSSCG00000020149
EMPV1_38675	6.70868	5S_rRNA	ENSSSCG00000018242
EMPV1_38616	6.71384	5S_rRNA	ENSSSCG00000018551
EMPV1_12123	6.72274	5S_rRNA	ENSSSCG00000019850
EMPV1_39619	6.72356	5S_rRNA	ENSSSCG00000020053
EMPV1_04808	6.72423	5S_rRNA	ENSSSCG00000020632
EMPV1_01563	6.72811	5S_rRNA	ENSSSCG00000019735
EMPV1_13215	6.73254	5S_rRNA	ENSSSCG00000018655
EMPV1_06966	6.73794	5S_rRNA	ENSSSCG00000020162
EMPV1_43773	6.74023	5S_rRNA	ENSSSCG00000018314
EMPV1_00379	6.7419	5S_rRNA	ENSSSCG00000018750
EMPV1_11294	6.74486	5S_rRNA	ENSSSCG00000020514
EMPV1_27336	6.74676	5S_rRNA	ENSSSCG00000018743
EMPV1_10944	6.75456	5S_rRNA	ENSSSCG00000020557
EMPV1_01205	6.7558	5S_rRNA	ENSSSCG00000020219
EMPV1_27452	6.76785	5S_rRNA	ENSSSCG00000019789
EMPV1_34964	6.76865	5S_rRNA	ENSSSCG00000020520
EMPV1_22650	6.76918	5S_rRNA	ENSSSCG00000020468
EMPV1_42848	6.772	5S_rRNA	ENSSSCG00000020184
EMPV1_18826	6.77543	5S_rRNA	ENSSSCG00000018619
EMPV1_23122	6.77738	5S_rRNA	ENSSSCG00000019344
EMPV1_11338	6.77917	5S_rRNA	ENSSSCG00000020524
EMPV1_20867	6.78041	5S_rRNA	ENSSSCG00000018226
EMPV1_31626	6.78081	5S_rRNA	ENSSSCG00000018484
EMPV1_39023	6.78264	5S_rRNA	ENSSSCG00000020596
EMPV1_40492	6.78469	5S_rRNA	ENSSSCG00000020619
EMPV1_05201	6.78945	5S_rRNA	ENSSSCG00000020326
EMPV1_26917	6.79221	5S_rRNA	ENSSSCG00000019577
EMPV1_09974	6.79471	5S_rRNA	ENSSSCG00000019636
EMPV1_14938	6.8007	5S_rRNA	ENSSSCG00000020574
EMPV1_12560	6.80377	5S_rRNA	ENSSSCG00000018724
EMPV1_17418	6.81188	5S_rRNA	ENSSSCG00000018772
EMPV1_30225	6.82622	5S_rRNA	ENSSSCG00000018736
EMPV1_29971	6.84241	5S_rRNA	ENSSSCG00000020443
EMPV1_24519	6.85174	5S_rRNA	ENSSSCG00000020166
EMPV1_21278	6.85685	5S_rRNA	ENSSSCG00000018099
EMPV1_35432	6.86453	5S_rRNA	ENSSSCG00000019117
EMPV1_12324	6.86514	5S_rRNA	ENSSSCG00000020569
EMPV1_11392	6.87222	5S_rRNA	ENSSSCG00000020319
EMPV1_37032	6.8772	5S_rRNA	ENSSSCG00000018909
EMPV1_05396	6.87774	5S_rRNA	ENSSSCG00000020446
EMPV1_19340	6.88864	5S_rRNA	ENSSSCG00000019143
EMPV1_18023	6.89186	5S_rRNA	ENSSSCG00000020241
EMPV1_06718	6.8932	5S_rRNA	ENSSSCG00000019523
EMPV1_18752	6.89409	5S_rRNA	ENSSSCG00000020243
EMPV1_37377	6.89666	5S_rRNA	ENSSSCG00000020445
EMPV1_16365	6.89688	5S_rRNA	ENSSSCG00000020104
EMPV1_31073	6.90577	5S_rRNA	ENSSSCG00000019963
EMPV1_25784	6.91391	5S_rRNA	ENSSSCG00000020285
EMPV1_29674	6.91793	5S_rRNA	ENSSSCG00000018509
EMPV1_06800	6.93529	5S_rRNA	ENSSSCG00000019825
EMPV1_43424	6.93868	5S_rRNA	ENSSSCG00000020042
EMPV1_28786	6.93869	5S_rRNA	ENSSSCG00000020519
EMPV1_01832	6.94571	5S_rRNA	ENSSSCG00000019160
EMPV1_13768	6.97445	5S_rRNA	ENSSSCG00000018656
EMPV1_38515	6.97982	5S_rRNA	ENSSSCG00000019485
EMPV1_39880	6.9801	5S_rRNA	ENSSSCG00000020112
EMPV1_02028	6.98382	5S_rRNA	ENSSSCG00000019179
EMPV1_38691	6.98894	5S_rRNA	ENSSSCG00000019023
EMPV1_38873	7.00067	5S_rRNA	ENSSSCG00000020466
EMPV1_05522	7.00113	5S_rRNA	ENSSSCG00000020154
EMPV1_29434	7.00646	5S_rRNA	ENSSSCG00000018869
EMPV1_26064	7.02302	5S_rRNA	ENSSSCG00000018646
EMPV1_22729	7.02927	5S_rRNA	ENSSSCG00000020261
EMPV1_07728	7.02934	5S_rRNA	ENSSSCG00000020438
EMPV1_39866	7.04747	5S_rRNA	ENSSSCG00000018332
EMPV1_30509	7.06107	5S_rRNA	ENSSSCG00000019901
EMPV1_15333	7.06621	5S_rRNA	ENSSSCG00000018300
EMPV1_18572	7.06796	5S_rRNA	ENSSSCG00000019015
EMPV1_29972	7.06905	5S_rRNA	ENSSSCG00000019531
EMPV1_04268	7.08693	5S_rRNA	ENSSSCG00000020110
EMPV1_04427	7.09328	5S_rRNA	ENSSSCG00000020387
EMPV1_00147	7.10041	5S_rRNA	ENSSSCG00000019986
EMPV1_21222	7.10226	5S_rRNA	ENSSSCG00000019464
EMPV1_23055	7.10947	5S_rRNA	ENSSSCG00000018358
EMPV1_04837	7.12005	5S_rRNA	ENSSSCG00000018635
EMPV1_22251	7.14432	5S_rRNA	ENSSSCG00000019316
EMPV1_07147	7.14969	5S_rRNA	ENSSSCG00000019468
EMPV1_22927	7.15029	5S_rRNA	ENSSSCG00000020113
EMPV1_31893	7.15649	5S_rRNA	ENSSSCG00000018537
EMPV1_07637	7.16032	5S_rRNA	ENSSSCG00000019526
EMPV1_10161	7.16275	5S_rRNA	ENSSSCG00000018873
EMPV1_36898	7.16697	5S_rRNA	ENSSSCG00000020606
EMPV1_39146	7.16886	5S_rRNA	ENSSSCG00000020321
EMPV1_21197	7.17121	5S_rRNA	ENSSSCG00000020315
EMPV1_05100	7.18719	5S_rRNA	ENSSSCG00000020279
EMPV1_10649	7.19939	5S_rRNA	ENSSSCG00000018189
EMPV1_33993	7.21239	5S_rRNA	ENSSSCG00000018223
EMPV1_41448	7.21457	5S_rRNA	ENSSSCG00000019978
EMPV1_42880	7.28937	5S_rRNA	ENSSSCG00000020081
EMPV1_02594	7.30519	5S_rRNA	ENSSSCG00000019665
EMPV1_09532	7.30884	5S_rRNA	ENSSSCG00000019458
EMPV1_39258	7.31238	5S_rRNA	ENSSSCG00000018411
EMPV1_06169	7.34645	5S_rRNA	ENSSSCG00000020488
EMPV1_04070	7.40905	5S_rRNA	ENSSSCG00000018766
EMPV1_25726	7.47099	5S_rRNA	ENSSSCG00000020062
EMPV1_37700	7.48588	5S_rRNA	ENSSSCG00000019640
EMPV1_41915	7.5072	5S_rRNA	ENSSSCG00000018895
EMPV1_00688	7.51694	5S_rRNA	ENSSSCG00000018272
EMPV1_06908	7.53479	5S_rRNA	ENSSSCG00000020490
EMPV1_05897	7.57897	5S_rRNA	ENSSSCG00000019635
EMPV1_03663	7.63414	5S_rRNA	ENSSSCG00000020022
EMPV1_32741	7.69	5S_rRNA	ENSSSCG00000020137
EMPV1_12163	7.69294	5S_rRNA	ENSSSCG00000018110
EMPV1_27883	7.71296	5S_rRNA	ENSSSCG00000020415
EMPV1_31569	7.82793	5S_rRNA	ENSSSCG00000019219
EMPV1_11572	7.84509	5S_rRNA	ENSSSCG00000019559
EMPV1_28017	7.92223	5S_rRNA	ENSSSCG00000020429
EMPV1_01636	8.04308	5S_rRNA	ENSSSCG00000019474
EMPV1_18943	8.09066	5S_rRNA	ENSSSCG00000018224
EMPV1_09563	8.2101	5S_rRNA	ENSSSCG00000019011
EMPV1_08077	8.22068	5S_rRNA	ENSSSCG00000019670
EMPV1_01434	8.29357	5S_rRNA	ENSSSCG00000018714
EMPV1_32891	8.29834	5S_rRNA	ENSSSCG00000018290
EMPV1_02558	8.39306	5S_rRNA	ENSSSCG00000020007
EMPV1_29618	8.88883	5S_rRNA	ENSSSCG00000019476
EMPV1_32602	6.70207	7SK	ENSSSCG00000020109
EMPV1_43592	6.7399	7SK	ENSSSCG00000020233
EMPV1_19223	6.76093	7SK	ENSSSCG00000020456
EMPV1_37477	6.7634	7SK	ENSSSCG00000018100
EMPV1_01224	6.78917	7SK	ENSSSCG00000018401
EMPV1_16592	6.79046	7SK	ENSSSCG00000020548
EMPV1_16350	6.79896	7SK	ENSSSCG00000020640
EMPV1_19045	6.80573	7SK	ENSSSCG00000020513
EMPV1_36407	6.84983	7SK	ENSSSCG00000020328
EMPV1_28098	6.85771	7SK	ENSSSCG00000018604
EMPV1_40336	6.85811	7SK	ENSSSCG00000018871
EMPV1_05905	6.86043	7SK	ENSSSCG00000020329
EMPV1_31504	6.8655	7SK	ENSSSCG00000019167
EMPV1_00403	6.87081	7SK	ENSSSCG00000020263
EMPV1_37770	6.87089	7SK	ENSSSCG00000018836
EMPV1_10298	6.93268	7SK	ENSSSCG00000020308
EMPV1_30270	6.93509	7SK	ENSSSCG00000019298
EMPV1_40136	6.9443	7SK	ENSSSCG00000018637
EMPV1_12791	6.94578	7SK	ENSSSCG00000020244
EMPV1_09954	6.97467	7SK	ENSSSCG00000019817
EMPV1_34918	7.01694	7SK	ENSSSCG00000020351
EMPV1_27537	7.0627	7SK	ENSSSCG00000019271
EMPV1_13025	7.06771	7SK	ENSSSCG00000020128
EMPV1_33053	7.09405	7SK	ENSSSCG00000020077
EMPV1_09094	7.10243	7SK	ENSSSCG00000019107
EMPV1_22830	7.13317	7SK	ENSSSCG00000020204
EMPV1_36277	7.1447	7SK	ENSSSCG00000020630
EMPV1_11787	7.20454	7SK	ENSSSCG00000018938
EMPV1_42475	7.29233	7SK	ENSSSCG00000018118
EMPV1_21021	7.36452	7SK	ENSSSCG00000019475
EMPV1_17008	7.44707	7SK	ENSSSCG00000019672
EMPV1_01211	7.47774	7SK	ENSSSCG00000020342
EMPV1_20486	7.5087	7SK	ENSSSCG00000019449
EMPV1_14961	7.73386	7SK	ENSSSCG00000018773
EMPV1_00094	7.78553	7SK	ENSSSCG00000019247
EMPV1_14065	7.79171	7SK	ENSSSCG00000019679
EMPV1_13666	7.80232	7SK	ENSSSCG00000019478
EMPV1_37275	7.81743	7SK	ENSSSCG00000018661
EMPV1_16362	7.96933	7SK	ENSSSCG00000018427
EMPV1_05390	8.03915	7SK	ENSSSCG00000020543
EMPV1_00752	8.04394	7SK	ENSSSCG00000018919
EMPV1_28986	8.05352	7SK	ENSSSCG00000020620
EMPV1_07780	8.06549	7SK	ENSSSCG00000019427
EMPV1_39660	8.09135	7SK	ENSSSCG00000019910
EMPV1_16758	8.13053	7SK	ENSSSCG00000018445
EMPV1_34169	8.13613	7SK	ENSSSCG00000018945
EMPV1_14823	8.25987	7SK	ENSSSCG00000018364
EMPV1_28354	8.34916	7SK	ENSSSCG00000020025
EMPV1_26701	8.41192	7SK	ENSSSCG00000019074
EMPV1_08328	8.43335	7SK	ENSSSCG00000019591
EMPV1_14808	8.46812	7SK	ENSSSCG00000019517
EMPV1_09804	8.60138	7SK	ENSSSCG00000019674
EMPV1_27861	8.75992	7SK	ENSSSCG00000018215
EMPV1_35723	8.84676	7SK	ENSSSCG00000018857
EMPV1_10443	8.8932	7SK	ENSSSCG00000020354
EMPV1_14146	8.92381	7SK	ENSSSCG00000019340
EMPV1_04990	8.98293	7SK	ENSSSCG00000018913
EMPV1_04649	9.04525	7SK	ENSSSCG00000018768
EMPV1_15471	9.11011	7SK	ENSSSCG00000020472
EMPV1_09531	9.17549	7SK	ENSSSCG00000019616
EMPV1_26405	9.19427	7SK	ENSSSCG00000020303
EMPV1_18679	9.31965	7SK	ENSSSCG00000018421
EMPV1_27265	9.41185	7SK	ENSSSCG00000019714
EMPV1_19550	9.50157	7SK	ENSSSCG00000019036
EMPV1_42752	9.54251	7SK	ENSSSCG00000019140
EMPV1_10958	9.57141	7SK	ENSSSCG00000019716
EMPV1_29918	9.77972	7SK	ENSSSCG00000020357
EMPV1_11292	9.9745	7SK	ENSSSCG00000019962
EMPV1_37956	10.1495	7SK	ENSSSCG00000019762
EMPV1_19239	10.5062	7SK	ENSSSCG00000019311
EMPV1_42313	10.6981	7SK	ENSSSCG00000019890
EMPV1_12605	10.7003	7SK	ENSSSCG00000018835
EMPV1_11337	10.7113	7SK	ENSSSCG00000018815
EMPV1_20148	11.1357	7SK	ENSSSCG00000019955
EMPV1_04635	11.2429	7SK	ENSSSCG00000019651
EMPV1_20495	11.2665	7SK	ENSSSCG00000020295
EMPV1_36426	11.3451	7SK	ENSSSCG00000018510
EMPV1_16250	11.3559	7SK	ENSSSCG00000018539
EMPV1_27589	11.4654	7SK	ENSSSCG00000019490
EMPV1_40889	11.5294	7SK	ENSSSCG00000018476
EMPV1_32059	11.5713	7SK	ENSSSCG00000019097
EMPV1_06078	11.5977	7SK	ENSSSCG00000020500
EMPV1_39971	12.0091	7SK	ENSSSCG00000020215
EMPV1_01007	12.0393	7SK	ENSSSCG00000019816
EMPV1_39669	12.1922	7SK	ENSSSCG00000019933
EMPV1_09082	12.3018	7SK	ENSSSCG00000019134
EMPV1_40769	12.3103	7SK	ENSSSCG00000018422
EMPV1_31455	12.4397	7SK	ENSSSCG00000018561
EMPV1_28962	12.5556	7SK	ENSSSCG00000019791
EMPV1_29273	12.5772	7SK	ENSSSCG00000019570
EMPV1_41949	12.5896	7SK	ENSSSCG00000018202
EMPV1_22553	12.6254	7SK	ENSSSCG00000018485
EMPV1_20161	12.6454	7SK	ENSSSCG00000019613
EMPV1_34182	12.6578	7SK	ENSSSCG00000018144
EMPV1_05917	12.9129	7SK	ENSSSCG00000020359
EMPV1_12451	12.9187	7SK	ENSSSCG00000018851
EMPV1_04664	12.9688	7SK	ENSSSCG00000018968
EMPV1_37738	13.0457	7SK	ENSSSCG00000018602
EMPV1_17650	13.2065	7SK	ENSSSCG00000020425
EMPV1_23082	13.4214	7SK	ENSSSCG00000018596
EMPV1_05621	13.4985	7SK	ENSSSCG00000018785
EMPV1_42012	13.5041	7SK	ENSSSCG00000019598
EMPV1_31144	13.6679	7SK	ENSSSCG00000018528
EMPV1_42435	13.7831	7SK	ENSSSCG00000018933
EMPV1_34359	13.8036	7SK	ENSSSCG00000019239
EMPV1_29765	13.8558	7SK	ENSSSCG00000018687
EMPV1_13278	13.9366	7SK	ENSSSCG00000019556
EMPV1_40144	6.78633	A2M	ENSSSCG00000000660
EMPV1_00090	6.85228	A2ML1	ENSSSCG00000000664
EMPV1_39828	9.33134	AAAS	ENSSSCG00000000268
EMPV1_06842	9.57642	AAAS	ENSSSCG00000000268
EMPV1_36603	7.61182	AADACL1	ENSSSCG00000011755
EMPV1_06273	6.71496	AADACL3	ENSSSCG00000003441
EMPV1_06826	6.71667	AADACL4	ENSSSCG00000003440
EMPV1_00575	7.16861	AADAT	ENSSSCG00000009708
EMPV1_26559	7.15377	AAGAB	ENSSSCG00000004951
EMPV1_11034	7.43922	AAGAB	ENSSSCG00000004951
EMPV1_07872	7.25406	AAMP	ENSSSCG00000016189
EMPV1_38843	6.95202	AANAT	ENSSSCG00000017176
EMPV1_43200	6.85313	AARS	ENSSSCG00000002723
EMPV1_20776	6.92927	AARS	ENSSSCG00000002723
EMPV1_40560	6.98543	AASDH	ENSSSCG00000008906
EMPV1_08987	9.81979	AASDHPPT	ENSSSCG00000014998
EMPV1_00881	7.1218	AASS	ENSSSCG00000016613
EMPV1_28613	9.5528	AATF	ENSSSCG00000017693
EMPV1_30523	8.37594	ABCA1	ENSSSCG00000005423
EMPV1_14582	6.73726	ABCA3	ENSSSCG00000008051
EMPV1_14671	10.0131	ABCA5	ENSSSCG00000017255
EMPV1_10567	6.96287	ABCA6	ENSSSCG00000017256
EMPV1_08536	6.72936	ABCA9	ENSSSCG00000017257
EMPV1_40838	7.43904	ABCB10	ENSSSCG00000010188
EMPV1_08471	8.02158	ABCB6	ENSSSCG00000016210
EMPV1_31358	10.8229	ABCB7	ENSSSCG00000012424
EMPV1_15330	7.5175	ABCC1	ENSSSCG00000007874
EMPV1_35757	11.6112	ABCC2	ENSSSCG00000010543
EMPV1_41926	7.82198	ABCC5	ENSSSCG00000011782
EMPV1_15933	11.4951	ABCE1	ENSSSCG00000009043
EMPV1_41924	7.59795	ABCF2	ENSSSCG00000016441
EMPV1_06866	6.79814	ABCG4	ENSSSCG00000015113
EMPV1_26346	8.00326	ABCG5	ENSSSCG00000008458
EMPV1_03332	6.99523	ABHD1	ENSSSCG00000008554
EMPV1_35685	7.26448	ABHD12B	ENSSSCG00000005023
EMPV1_11082	10.8786	ABHD13	ENSSSCG00000009541
EMPV1_39056	6.7287	ABHD4	ENSSSCG00000002051
EMPV1_15598	9.65419	ABHD5	ENSSSCG00000011297
EMPV1_01162	7.32271	ABI1	ENSSSCG00000011062
EMPV1_22384	7.69262	ABI1	ENSSSCG00000011062
EMPV1_03921	8.65998	ABI1	ENSSSCG00000011062
EMPV1_23169	6.71578	ABI3BP	ENSSSCG00000011959
EMPV1_18359	6.87639	ABI3BP	ENSSSCG00000011959
EMPV1_06728	7.3448	ABI3BP	ENSSSCG00000011959
EMPV1_16683	6.97098	ABLIM1	ENSSSCG00000010651
EMPV1_13126	7.64711	ABLIM1	ENSSSCG00000010651
EMPV1_04950	8.9092	ABLIM1	ENSSSCG00000010651
EMPV1_00339	6.90082	ABLIM3	ENSSSCG00000014430
EMPV1_16243	6.94347	ABLIM3	ENSSSCG00000014430
EMPV1_07629	9.26572	ABLIM3	ENSSSCG00000014430
EMPV1_21247	6.92779	ABTB2	ENSSSCG00000013303
EMPV1_29197	8.96757	ACA64	ENSSSCG00000018653
EMPV1_08131	8.78098	ACAA1	ENSSSCG00000011250
EMPV1_35974	7.39241	ACAA2	ENSSSCG00000004510
EMPV1_22974	8.45338	ACACA	ENSSSCG00000017694
EMPV1_07995	6.8756	ACAD10	ENSSSCG00000009836
EMPV1_10085	9.22706	ACAD10	ENSSSCG00000009836
EMPV1_05037	7.17934	ACAD8	ENSSSCG00000015260
EMPV1_27494	8.74032	ACAD8	ENSSSCG00000015260
EMPV1_15256	8.34174	ACADL	ENSSSCG00000016156
EMPV1_37391	9.80578	ACADM	ENSSSCG00000003776
EMPV1_13931	6.88788	ACADS	ENSSSCG00000009916
EMPV1_30450	8.82304	ACADS	ENSSSCG00000009916
EMPV1_28167	7.16431	ACADSB	ENSSSCG00000010723
EMPV1_15964	8.54945	ACADSB	ENSSSCG00000010723
EMPV1_33442	7.80394	ACADVL	ENSSSCG00000017947
EMPV1_22733	9.14441	ACAT2	ENSSSCG00000004049
EMPV1_24372	6.70142	ACBD4	ENSSSCG00000017337
EMPV1_40465	6.70743	ACBD4	ENSSSCG00000017337
EMPV1_18090	7.54067	ACBD6	ENSSSCG00000015534
EMPV1_32430	7.83279	ACBD6	ENSSSCG00000015534
EMPV1_39266	6.75026	ACCN5	ENSSSCG00000008869
EMPV1_26102	6.75767	ACCS	ENSSSCG00000013282
EMPV1_43393	13.7706	ACCSL	ENSSSCG00000013283
EMPV1_26948	6.94535	ACE	ENSSSCG00000017296
EMPV1_08633	6.94992	ACE2	ENSSSCG00000012138
EMPV1_04867	7.16513	ACER2	ENSSSCG00000005168
EMPV1_20588	6.85283	ACER3	ENSSSCG00000014873
EMPV1_16085	10.0202	ACER3	ENSSSCG00000014873
EMPV1_39444	6.80662	ACIN1	ENSSSCG00000002034
EMPV1_09747	8.68185	ACLY	ENSSSCG00000017421
EMPV1_08329	10.3104	ACLY	ENSSSCG00000017421
EMPV1_31877	12.9734	ACO2	ENSSSCG00000000064
EMPV1_08677	13.0559	ACO2	ENSSSCG00000000064
EMPV1_10501	11.6899	ACOT13	ENSSSCG00000001093
EMPV1_20487	9.30116	ACOT4	ENSSSCG00000002349
EMPV1_07335	12.3113	ACOT6	ENSSSCG00000002348
EMPV1_35961	7.01712	ACOT8	ENSSSCG00000007426
EMPV1_29386	7.36974	ACOT8	ENSSSCG00000007426
EMPV1_09197	11.2124	ACOT9	ENSSSCG00000012172
EMPV1_18238	7.22494	ACOX1	ENSSSCG00000017198
EMPV1_38851	8.77848	ACOX1	ENSSSCG00000017198
EMPV1_28981	6.92941	ACOX2	ENSSSCG00000011477
EMPV1_34814	7.94743	ACOX2	ENSSSCG00000011477
EMPV1_22659	7.14744	ACOX3	ENSSSCG00000008724
EMPV1_43356	9.87485	ACP1	ENSSSCG00000008659
EMPV1_00907	13.577	ACP1	ENSSSCG00000008659
EMPV1_30517	10.7472	ACP2	ENSSSCG00000013242
EMPV1_41887	7.03749	ACP6	ENSSSCG00000006697
EMPV1_22624	11.9527	ACP6	ENSSSCG00000006697
EMPV1_25418	6.74593	ACPL2	ENSSSCG00000011670
EMPV1_23865	6.89503	ACPL2	ENSSSCG00000011670
EMPV1_17234	6.76469	ACRV1	ENSSSCG00000015216
EMPV1_19934	8.46832	ACSBG1	ENSSSCG00000001760
EMPV1_03795	6.69872	ACSBG2	ENSSSCG00000013536
EMPV1_01316	7.27414	ACSF2	ENSSSCG00000017566
EMPV1_03035	8.59845	ACSL3	ENSSSCG00000016223
EMPV1_42273	8.78687	ACSL3	ENSSSCG00000016223
EMPV1_09160	10.902	ACSL3	ENSSSCG00000016223
EMPV1_12986	8.40059	ACSL5	ENSSSCG00000010636
EMPV1_34774	7.36816	ACSL6	ENSSSCG00000014272
EMPV1_30730	6.88405	ACSM3	ENSSSCG00000007857
EMPV1_04344	6.8924	ACSS1	ENSSSCG00000007133
EMPV1_42699	9.07097	ACSS2	ENSSSCG00000007286
EMPV1_43169	7.88562	ACSS3	ENSSSCG00000000939
EMPV1_16391	7.94467	ACTA1	ENSSSCG00000010190
EMPV1_36599	7.79823	ACTA2	ENSSSCG00000010447
EMPV1_26190	13.8871	ACTB	ENSSSCG00000007585
EMPV1_38451	7.6963	ACTC1	ENSSSCG00000004803
EMPV1_29436	8.22678	ACTG2	ENSSSCG00000008294
EMPV1_13616	9.93841	ACTL6A	ENSSSCG00000011762
EMPV1_40549	7.22108	ACTL7A	ENSSSCG00000005439
EMPV1_37905	7.84788	ACTL8	ENSSSCG00000003487
EMPV1_21490	6.8776	ACTL9	ENSSSCG00000013605
EMPV1_15919	8.30589	ACTN1	ENSSSCG00000002300
EMPV1_04213	9.68801	ACTN1	ENSSSCG00000002300
EMPV1_40149	10.7862	ACTN1	ENSSSCG00000002300
EMPV1_03223	6.85769	ACTN2	ENSSSCG00000010144
EMPV1_25767	8.77293	ACTN4	ENSSSCG00000002965
EMPV1_23600	7.50516	ACTR1A	ENSSSCG00000010585
EMPV1_23129	7.42688	ACTR1B	ENSSSCG00000008194
EMPV1_04395	12.0859	ACTR3	ENSSSCG00000015710
EMPV1_34135	6.82333	ACTR6	ENSSSCG00000000879
EMPV1_41628	8.12417	ACTR8	ENSSSCG00000011458
EMPV1_24213	10.139	ACTR8	ENSSSCG00000011458
EMPV1_06360	7.54083	ACVR1	ENSSSCG00000015874
EMPV1_26422	7.72701	ACVR1B	ENSSSCG00000000233
EMPV1_34124	6.75787	ACVR1C	ENSSSCG00000015873
EMPV1_05908	6.95191	ACVR2A	ENSSSCG00000015669
EMPV1_26715	6.91821	ACVR2B	ENSSSCG00000011257
EMPV1_28384	6.92719	ACVRL1	ENSSSCG00000000232
EMPV1_20997	9.93896	ACYP1	ENSSSCG00000002379
EMPV1_20856	8.08662	ADAD1	ENSSSCG00000009089
EMPV1_30363	6.82959	ADAL	ENSSSCG00000004710
EMPV1_12145	11.8377	ADAM10	ENSSSCG00000004595
EMPV1_07798	7.76805	ADAM12	ENSSSCG00000010746
EMPV1_08962	8.03841	ADAM15	ENSSSCG00000006533
EMPV1_11391	9.22443	ADAM15	ENSSSCG00000006533
EMPV1_21036	7.25979	ADAM17	ENSSSCG00000008639
EMPV1_07195	6.72346	ADAM18	ENSSSCG00000007008
EMPV1_30553	6.71586	ADAM30	ENSSSCG00000006713
EMPV1_43420	14.9165	ADAMDEC1	ENSSSCG00000009645
EMPV1_17673	9.23334	ADAMTS1	ENSSSCG00000012026
EMPV1_28445	6.78242	ADAMTS13	ENSSSCG00000005175
EMPV1_29866	7.53483	ADAMTS14	ENSSSCG00000010272
EMPV1_41600	6.92187	ADAMTS15	ENSSSCG00000015250
EMPV1_39969	6.8149	ADAMTS19	ENSSSCG00000014259
EMPV1_05971	6.74094	ADAMTS4	ENSSSCG00000006359
EMPV1_42224	6.93581	ADAMTS6	ENSSSCG00000016943
EMPV1_43312	6.74827	ADAMTS7	ENSSSCG00000001765
EMPV1_38214	7.1412	ADAMTS8	ENSSSCG00000015249
EMPV1_07840	6.83424	ADAMTS9	ENSSSCG00000011496
EMPV1_16039	6.89967	ADAMTS9	ENSSSCG00000011496
EMPV1_42483	6.74921	ADAMTSL3	ENSSSCG00000001793
EMPV1_13573	6.81605	ADAMTSL4	ENSSSCG00000006651
EMPV1_32145	6.84631	ADAMTSL5	ENSSSCG00000013433
EMPV1_29162	6.96107	ADAR	ENSSSCG00000006543
EMPV1_27123	7.13494	ADAR	ENSSSCG00000006543
EMPV1_29450	7.69872	ADARB1	ENSSSCG00000012089
EMPV1_21929	6.74808	ADARB2	ENSSSCG00000011160
EMPV1_04498	6.77816	ADAT1	ENSSSCG00000002706
EMPV1_00933	8.00585	ADAT1	ENSSSCG00000002706
EMPV1_28636	11.0565	ADAT2	ENSSSCG00000004135
EMPV1_07543	6.88777	ADAT3	ENSSSCG00000013450
EMPV1_04118	8.19816	ADC	ENSSSCG00000003619
EMPV1_37936	8.92281	ADC	ENSSSCG00000003619
EMPV1_13315	6.96852	ADCK2	ENSSSCG00000016496
EMPV1_02522	7.61159	ADCK2	ENSSSCG00000016496
EMPV1_34840	6.8141	ADCK5	ENSSSCG00000005907
EMPV1_22953	8.39108	ADCK5	ENSSSCG00000005907
EMPV1_36587	7.25613	ADCY1	ENSSSCG00000016726
EMPV1_09200	7.95658	ADCY3	ENSSSCG00000008578
EMPV1_42742	7.20243	ADCY4	ENSSSCG00000001988
EMPV1_41906	7.14965	ADCYAP1	ENSSSCG00000003698
EMPV1_39875	7.75159	ADD1	ENSSSCG00000008692
EMPV1_22807	8.19506	ADD1	ENSSSCG00000008692
EMPV1_32029	7.44291	ADD3	ENSSSCG00000010621
EMPV1_22210	9.52536	ADD3	ENSSSCG00000010621
EMPV1_06778	7.0498	ADH4	ENSSSCG00000009184
EMPV1_42159	8.06911	ADH5	ENSSSCG00000009185
EMPV1_14469	8.43245	ADH5	ENSSSCG00000009185
EMPV1_16716	8.46352	ADH5	ENSSSCG00000009185
EMPV1_21101	13.7874	ADH5	ENSSSCG00000009185
EMPV1_15026	6.93631	ADH7	ENSSSCG00000009182
EMPV1_01365	6.7427	ADHFE1	ENSSSCG00000006213
EMPV1_29825	6.97112	ADIPOR1	ENSSSCG00000010930
EMPV1_18541	7.45054	ADIPOR1	ENSSSCG00000010930
EMPV1_12820	7.11069	ADK	ENSSSCG00000010315
EMPV1_15719	9.17151	ADM	ENSSSCG00000013408
EMPV1_20905	9.89036	ADNP	ENSSSCG00000007473
EMPV1_09085	7.49833	ADNP2	ENSSSCG00000005774
EMPV1_36513	8.53206	ADPGK	ENSSSCG00000001925
EMPV1_36208	6.88385	ADPRH	ENSSSCG00000011896
EMPV1_09311	6.7999	ADPRHL2	ENSSSCG00000003634
EMPV1_25503	7.56788	ADPRHL2	ENSSSCG00000003634
EMPV1_23442	6.80704	ADRA1B	ENSSSCG00000017041
EMPV1_16888	7.4442	ADRA1D	ENSSSCG00000007139
EMPV1_30463	7.19497	ADRA2A	ENSSSCG00000010629
EMPV1_32583	7.02524	ADRA2B	ENSSSCG00000008122
EMPV1_11288	6.7104	ADRB2	ENSSSCG00000014429
EMPV1_22328	7.01343	ADRB3	ENSSSCG00000015821
EMPV1_36920	7.35674	ADRBK2	ENSSSCG00000009956
EMPV1_34238	8.5222	ADSL	ENSSSCG00000000077
EMPV1_42980	9.4751	ADSL	ENSSSCG00000000077
EMPV1_12399	11.1124	ADSL	ENSSSCG00000000077
EMPV1_12042	7.8616	ADSS	ENSSSCG00000010874
EMPV1_24357	6.80271	AEN	ENSSSCG00000005102
EMPV1_43266	7.18923	AFAP1	ENSSSCG00000008717
EMPV1_33148	7.47692	AFAP1	ENSSSCG00000008717
EMPV1_22308	6.75637	AFAP1L1	ENSSSCG00000014431
EMPV1_08997	6.99128	AFF1	ENSSSCG00000009224
EMPV1_16175	6.70121	AFF2	ENSSSCG00000012730
EMPV1_20317	6.97289	AFF4	ENSSSCG00000014291
EMPV1_43673	6.89297	AFG3L2	ENSSSCG00000002638
EMPV1_42514	8.25226	AFM	ENSSSCG00000008950
EMPV1_15550	6.76835	AFTPH	ENSSSCG00000008363
EMPV1_21899	8.54581	AFTPH	ENSSSCG00000008363
EMPV1_15974	12.8321	AFTPH	ENSSSCG00000008363
EMPV1_15969	9.95871	AGA	ENSSSCG00000015772
EMPV1_30002	7.19949	AGAP2	ENSSSCG00000000451
EMPV1_36723	6.91757	AGBL1	ENSSSCG00000005108
EMPV1_05275	7.03683	AGBL2	ENSSSCG00000013225
EMPV1_32646	6.7181	AGBL3	ENSSSCG00000016529
EMPV1_22026	7.93306	AGBL5	ENSSSCG00000008558
EMPV1_03015	9.43053	AGER	ENSSSCG00000001437
EMPV1_21487	6.90245	AGFG2	ENSSSCG00000007664
EMPV1_03546	7.11076	AGGF1	ENSSSCG00000014094
EMPV1_39622	6.95497	AGK	ENSSSCG00000016492
EMPV1_01464	8.93871	AGK	ENSSSCG00000016492
EMPV1_41894	7.00028	AGL	ENSSSCG00000006872
EMPV1_18154	6.99923	AGMAT	ENSSSCG00000003463
EMPV1_10682	7.00236	AGMAT	ENSSSCG00000003463
EMPV1_41416	7.07116	AGMAT	ENSSSCG00000003463
EMPV1_21116	10.4438	AGPAT1	ENSSSCG00000001435
EMPV1_12964	7.77097	AGPAT2	ENSSSCG00000005829
EMPV1_33847	7.7159	AGPAT4	ENSSSCG00000004033
EMPV1_23077	9.16661	AGPAT4	ENSSSCG00000004033
EMPV1_30591	7.40153	AGPAT5	ENSSSCG00000015755
EMPV1_30054	6.7348	AGPAT9	ENSSSCG00000009233
EMPV1_43346	6.88082	AGPAT9	ENSSSCG00000009233
EMPV1_26085	7.82654	AGPHD1	ENSSSCG00000001755
EMPV1_41700	9.54175	AGPS	ENSSSCG00000015993
EMPV1_20880	9.11604	AGR2	ENSSSCG00000015363
EMPV1_38381	9.87824	AGTPBP1	ENSSSCG00000010957
EMPV1_16533	6.732	AGTR2	ENSSSCG00000012600
EMPV1_42959	8.8055	AGXT2	ENSSSCG00000016829
EMPV1_28218	6.80491	AGXT2L1	ENSSSCG00000009144
EMPV1_23285	8.51611	AGXT2L1	ENSSSCG00000009144
EMPV1_00899	6.9111	AGXT2L2	ENSSSCG00000014030
EMPV1_20139	7.24505	AHCTF1	ENSSSCG00000010863
EMPV1_19066	7.19405	AHCYL2	ENSSSCG00000016568
EMPV1_08303	7.05582	AHDC1	ENSSSCG00000003579
EMPV1_24225	6.89053	AHI1	ENSSSCG00000004166
EMPV1_07965	6.69873	AHNAK	ENSSSCG00000013059
EMPV1_03009	6.7118	AHNAK	ENSSSCG00000013059
EMPV1_35533	6.76207	AHR	ENSSSCG00000015364
EMPV1_39750	13.1954	AHSA1	ENSSSCG00000002406
EMPV1_06605	7.37965	AHSA2	ENSSSCG00000008383
EMPV1_17205	6.86442	AICDA	ENSSSCG00000000667
EMPV1_19107	10.6497	AIDA	ENSSSCG00000010835
EMPV1_27228	7.19849	AIF1	ENSSSCG00000001408
EMPV1_23328	6.73238	AIF1L	ENSSSCG00000005709
EMPV1_39988	9.75598	AIFM1	ENSSSCG00000012657
EMPV1_36496	7.1515	AIG1	ENSSSCG00000004136
EMPV1_00156	8.20192	AIG1	ENSSSCG00000004136
EMPV1_21988	7.36893	AIM1	ENSSSCG00000004372
EMPV1_11306	7.8664	AIMP2	ENSSSCG00000007591
EMPV1_35771	6.95615	AK1	ENSSSCG00000005627
EMPV1_35811	7.00583	AK3	ENSSSCG00000005218
EMPV1_12541	6.84432	AK3L1	ENSSSCG00000003808
EMPV1_18713	9.61443	AK3L1	ENSSSCG00000003808
EMPV1_06607	6.8555	AK5	ENSSSCG00000003773
EMPV1_19187	6.71239	AKAP11	ENSSSCG00000009430
EMPV1_18966	6.88338	AKAP11	ENSSSCG00000009430
EMPV1_29229	6.9278	AKAP12	ENSSSCG00000004091
EMPV1_20656	7.06524	AKAP13	ENSSSCG00000002259
EMPV1_27203	9.00446	AKAP13	ENSSSCG00000002259
EMPV1_39022	6.84203	AKAP2	ENSSSCG00000005451
EMPV1_29035	6.90743	AKAP2	ENSSSCG00000005451
EMPV1_04663	6.92872	AKAP2	ENSSSCG00000005451
EMPV1_14526	6.75247	AKAP4	ENSSSCG00000012306
EMPV1_25825	8.3276	AKAP5	ENSSSCG00000002268
EMPV1_19368	7.7267	AKAP6	ENSSSCG00000001965
EMPV1_04170	6.81054	AKAP7	ENSSSCG00000004198
EMPV1_37499	7.30195	AKAP8	ENSSSCG00000013837
EMPV1_41720	7.16875	AKAP8L	ENSSSCG00000013838
EMPV1_35380	7.3563	AKAP9	ENSSSCG00000015310
EMPV1_03252	11.0098	AKAP9	ENSSSCG00000015310
EMPV1_09678	6.80995	AKD1	ENSSSCG00000004407
EMPV1_23620	9.29855	AKIRIN1	ENSSSCG00000003652
EMPV1_40033	14.2179	AKIRIN2	ENSSSCG00000004307
EMPV1_26223	6.89031	AKNAD1	ENSSSCG00000006842
EMPV1_41067	7.2222	AKR1B1	ENSSSCG00000016539
EMPV1_05581	7.35233	AKR1B1	ENSSSCG00000016539
EMPV1_07461	7.50963	AKR1B1	ENSSSCG00000016539
EMPV1_00527	8.51545	AKR1B1	ENSSSCG00000016539
EMPV1_13519	11.9334	AKR1CL1	ENSSSCG00000011152
EMPV1_18691	14.5414	AKR1CL1	ENSSSCG00000011152
EMPV1_04385	6.89448	AKT2	ENSSSCG00000002989
EMPV1_16697	7.85804	AKT3	ENSSSCG00000010872
EMPV1_21410	8.3831	ALB	ENSSSCG00000008948
EMPV1_25611	6.80062	ALCAM	ENSSSCG00000011946
EMPV1_39966	6.82198	ALDH16A1	ENSSSCG00000003168
EMPV1_04698	7.12999	ALDH16A1	ENSSSCG00000003168
EMPV1_03684	6.77163	ALDH18A1	ENSSSCG00000010495
EMPV1_25373	7.17894	ALDH1A3	ENSSSCG00000004822
EMPV1_16465	6.90159	ALDH1L2	ENSSSCG00000000839
EMPV1_04507	7.41775	ALDH3A1	ENSSSCG00000018044
EMPV1_40523	7.35301	ALDH3A2	ENSSSCG00000018041
EMPV1_15324	6.69676	ALDH5A1	ENSSSCG00000001090
EMPV1_34810	6.82145	ALDH6A1	ENSSSCG00000002357
EMPV1_17870	7.08265	ALDH7A1	ENSSSCG00000014247
EMPV1_43388	11.5139	ALDH9A1	ENSSSCG00000006324
EMPV1_38657	8.86538	ALDOC	ENSSSCG00000017759
EMPV1_36931	6.86841	ALG12	ENSSSCG00000000980
EMPV1_33419	7.11408	ALG12	ENSSSCG00000000980
EMPV1_23715	6.93757	ALG13	ENSSSCG00000012586
EMPV1_01606	7.94175	ALG14	ENSSSCG00000006885
EMPV1_31537	9.68047	ALG14	ENSSSCG00000006885
EMPV1_18865	9.04312	ALG2	ENSSSCG00000005383
EMPV1_04622	7.05586	ALG5	ENSSSCG00000009360
EMPV1_12528	7.07848	ALG5	ENSSSCG00000009360
EMPV1_39418	7.15592	ALG5	ENSSSCG00000009360
EMPV1_10611	9.56609	ALG6	ENSSSCG00000003815
EMPV1_31079	12.4123	ALG8	ENSSSCG00000014887
EMPV1_06427	9.93022	ALKBH2	ENSSSCG00000009939
EMPV1_26852	6.84266	ALKBH4	ENSSSCG00000007686
EMPV1_08558	7.31739	ALKBH7	ENSSSCG00000013541
EMPV1_03310	8.13568	ALMS1	ENSSSCG00000008295
EMPV1_10325	11.6469	ALMS1	ENSSSCG00000008295
EMPV1_12730	6.73937	ALOX15B	ENSSSCG00000017978
EMPV1_07227	7.94708	ALOX5AP	ENSSSCG00000009330
EMPV1_15926	8.08235	ALPK1	ENSSSCG00000009127
EMPV1_32557	7.25225	ALPK2	ENSSSCG00000004918
EMPV1_16837	6.74218	ALS2	ENSSSCG00000016109
EMPV1_27711	7.06402	ALS2CR12	ENSSSCG00000016105
EMPV1_13318	7.08158	ALS2CR8	ENSSSCG00000016117
EMPV1_19465	7.7767	ALX1	ENSSSCG00000000933
EMPV1_14984	7.93743	ALX4	ENSSSCG00000013280
EMPV1_14305	7.94483	AMACR	ENSSSCG00000016822
EMPV1_38702	7.02078	AMBN	ENSSSCG00000008937
EMPV1_39218	6.94347	AMBP	ENSSSCG00000005485
EMPV1_07516	12.571	AMD1	ENSSSCG00000004392
EMPV1_40421	6.86247	AMDHD2	ENSSSCG00000008057
EMPV1_29462	7.21372	AMDHD2	ENSSSCG00000008057
EMPV1_40384	7.26462	AMDHD2	ENSSSCG00000008057
EMPV1_39606	8.07633	AMFR	ENSSSCG00000002822
EMPV1_35205	6.86889	AMH	ENSSSCG00000013452
EMPV1_39391	6.89256	AMHR2	ENSSSCG00000000271
EMPV1_37822	6.90816	AMHR2	ENSSSCG00000000271
EMPV1_05684	6.8326	AMICA1	ENSSSCG00000015089
EMPV1_11466	6.87448	AMIGO2	ENSSSCG00000000810
EMPV1_43086	6.85187	AMMECR1L	ENSSSCG00000012529
EMPV1_22223	7.08256	AMOT	ENSSSCG00000012591
EMPV1_13438	6.86769	AMOTL2	ENSSSCG00000011643
EMPV1_41244	6.76438	AMZ1	ENSSSCG00000007564
EMPV1_41363	6.81363	AMZ2	ENSSSCG00000017264
EMPV1_13358	6.99923	AMZ2	ENSSSCG00000017264
EMPV1_37479	7.0873	AMZ2	ENSSSCG00000017264
EMPV1_09948	10.1244	AMZ2	ENSSSCG00000017264
EMPV1_12211	10.1274	ANAPC10	ENSSSCG00000009044
EMPV1_04013	9.14072	ANAPC13	ENSSSCG00000011644
EMPV1_38658	7.14617	ANAPC4	ENSSSCG00000008757
EMPV1_32609	9.15563	ANAPC5	ENSSSCG00000009814
EMPV1_39985	6.90967	ANGEL2	ENSSSCG00000015588
EMPV1_27456	10.4058	ANGEL2	ENSSSCG00000015588
EMPV1_34180	6.85802	ANGPT1	ENSSSCG00000006035
EMPV1_31731	8.35033	ANGPT2	ENSSSCG00000015753
EMPV1_26965	6.69977	ANGPTL2	ENSSSCG00000005608
EMPV1_34735	7.77473	ANGPTL2	ENSSSCG00000005608
EMPV1_34607	10.3291	ANGPTL2	ENSSSCG00000005608
EMPV1_42904	9.28351	ANGPTL4	ENSSSCG00000013599
EMPV1_39008	6.90141	ANGPTL5	ENSSSCG00000014978
EMPV1_00504	6.83578	ANGPTL7	ENSSSCG00000003414
EMPV1_10604	7.34591	ANK2	ENSSSCG00000009125
EMPV1_15642	6.9438	ANKDD1A	ENSSSCG00000004545
EMPV1_05653	6.76946	ANKFY1	ENSSSCG00000017877
EMPV1_23120	6.73033	ANKMY1	ENSSSCG00000016365
EMPV1_01648	7.92091	ANKMY2	ENSSSCG00000015360
EMPV1_10110	6.82947	ANKRA2	ENSSSCG00000014070
EMPV1_36894	8.37682	ANKRA2	ENSSSCG00000014070
EMPV1_18171	7.36446	ANKRD12	ENSSSCG00000003682
EMPV1_02329	6.98931	ANKRD13A	ENSSSCG00000009924
EMPV1_35300	7.16853	ANKRD13A	ENSSSCG00000009924
EMPV1_09253	7.09746	ANKRD13C	ENSSSCG00000003790
EMPV1_42722	6.79983	ANKRD2	ENSSSCG00000010522
EMPV1_10454	6.70633	ANKRD22	ENSSSCG00000010445
EMPV1_16006	6.7393	ANKRD24	ENSSSCG00000013497
EMPV1_11060	6.77518	ANKRD28	ENSSSCG00000011194
EMPV1_22959	6.87151	ANKRD28	ENSSSCG00000011194
EMPV1_13943	6.77782	ANKRD33	ENSSSCG00000000231
EMPV1_27257	8.2706	ANKRD34B	ENSSSCG00000014124
EMPV1_16481	9.21819	ANKRD37	ENSSSCG00000015798
EMPV1_01822	7.44989	ANKRD39	ENSSSCG00000008198
EMPV1_10504	8.42995	ANKRD40	ENSSSCG00000017560
EMPV1_19163	6.7097	ANKRD42	ENSSSCG00000014902
EMPV1_27482	9.20131	ANKRD42	ENSSSCG00000014902
EMPV1_06073	7.02899	ANKRD43	ENSSSCG00000014286
EMPV1_09077	6.71492	ANKRD44	ENSSSCG00000016074
EMPV1_25759	7.79061	ANKRD45	ENSSSCG00000015491
EMPV1_39675	7.91554	ANKRD46	ENSSSCG00000006065
EMPV1_32681	7.90088	ANKRD49	ENSSSCG00000014956
EMPV1_41997	7.29334	ANKRD5	ENSSSCG00000007063
EMPV1_05881	6.77636	ANKRD56	ENSSSCG00000008985
EMPV1_16889	6.80852	ANKRD58	ENSSSCG00000012618
EMPV1_17107	6.90934	ANKRD6	ENSSSCG00000004322
EMPV1_06242	6.84613	ANKRD9	ENSSSCG00000002527
EMPV1_18773	6.77734	ANKS1A	ENSSSCG00000001534
EMPV1_39181	7.21219	ANKS4B	ENSSSCG00000007850
EMPV1_15448	6.91434	ANKZF1	ENSSSCG00000016212
EMPV1_31749	6.98474	ANLN	ENSSSCG00000016658
EMPV1_08405	7.64319	ANLN	ENSSSCG00000016658
EMPV1_30592	7.58675	ANO10	ENSSSCG00000011296
EMPV1_10999	6.85575	ANO2	ENSSSCG00000000713
EMPV1_17989	6.81894	ANO4	ENSSSCG00000000873
EMPV1_04991	6.94091	ANO4	ENSSSCG00000000873
EMPV1_28702	7.38647	ANO6	ENSSSCG00000000804
EMPV1_16762	7.34259	ANP32E	ENSSSCG00000006659
EMPV1_34113	6.80801	ANPEP	ENSSSCG00000001849
EMPV1_20532	7.11109	ANTXR2	ENSSSCG00000009256
EMPV1_23085	9.85066	ANXA1	ENSSSCG00000005267
EMPV1_11083	10.101	ANXA11	ENSSSCG00000010331
EMPV1_29389	6.80559	ANXA13	ENSSSCG00000005979
EMPV1_40434	14.6616	ANXA2	ENSSSCG00000004578
EMPV1_10488	8.28069	ANXA4	ENSSSCG00000008336
EMPV1_31336	12.6826	ANXA5	ENSSSCG00000009097
EMPV1_08101	11.108	ANXA7	ENSSSCG00000010299
EMPV1_29142	6.75236	ANXA9	ENSSSCG00000006643
EMPV1_06685	6.78449	AOC2	ENSSSCG00000017384
EMPV1_32040	7.12428	AP1AR	ENSSSCG00000009128
EMPV1_07883	7.47398	AP1B1	ENSSSCG00000009978
EMPV1_00849	7.51244	AP1B1	ENSSSCG00000009978
EMPV1_13045	7.80158	AP1B1	ENSSSCG00000009978
EMPV1_00141	6.77204	AP1G1	ENSSSCG00000002740
EMPV1_15865	6.95987	AP1G2	ENSSSCG00000002015
EMPV1_27059	9.20964	AP1G2	ENSSSCG00000002015
EMPV1_05868	7.05241	AP1M1	ENSSSCG00000013856
EMPV1_25815	6.79462	AP1S2	ENSSSCG00000012142
EMPV1_11207	7.01783	AP2A1	ENSSSCG00000003199
EMPV1_09240	9.38632	AP2A1	ENSSSCG00000003199
EMPV1_13766	6.78788	AP2B1	ENSSSCG00000017712
EMPV1_11437	7.20493	AP2B1	ENSSSCG00000017712
EMPV1_15641	10.6218	AP2B1	ENSSSCG00000017712
EMPV1_36468	6.9007	AP2S1	ENSSSCG00000003106
EMPV1_15695	7.39234	AP2S1	ENSSSCG00000003106
EMPV1_39537	12.1992	AP3B1	ENSSSCG00000014101
EMPV1_28140	6.74981	AP3B2	ENSSSCG00000001807
EMPV1_12651	7.82764	AP3M1	ENSSSCG00000010314
EMPV1_38984	7.1321	AP3M2	ENSSSCG00000007033
EMPV1_22739	8.58583	AP4E1	ENSSSCG00000004634
EMPV1_20995	7.786	APAF1	ENSSSCG00000000884
EMPV1_35656	7.2082	APBA1	ENSSSCG00000005250
EMPV1_33046	6.72183	APBA3	ENSSSCG00000013492
EMPV1_39694	7.34483	APBB2	ENSSSCG00000008797
EMPV1_15458	8.47183	APBB3	ENSSSCG00000014366
EMPV1_01798	7.11296	APC	ENSSSCG00000014207
EMPV1_42485	9.82424	APCS	ENSSSCG00000006409
EMPV1_21596	8.47824	APEH	ENSSSCG00000011385
EMPV1_19114	7.76521	APEX1	ENSSSCG00000002137
EMPV1_33275	7.31318	APEX2	ENSSSCG00000012348
EMPV1_04557	7.63919	APH1A	ENSSSCG00000006657
EMPV1_05458	7.26161	API5	ENSSSCG00000013285
EMPV1_32868	10.1192	APIP	ENSSSCG00000013299
EMPV1_37525	10.5442	APLF	ENSSSCG00000008346
EMPV1_21598	9.79637	APOA1	ENSSSCG00000015070
EMPV1_36878	6.8743	APOBEC1	ENSSSCG00000000668
EMPV1_39868	8.34667	APOBEC3H	ENSSSCG00000000091
EMPV1_00304	6.86225	APOBEC4	ENSSSCG00000015561
EMPV1_09475	9.9693	APOD	ENSSSCG00000011831
EMPV1_35734	7.06895	APOE	ENSSSCG00000003088
EMPV1_43584	7.32492	APOE	ENSSSCG00000003088
EMPV1_01280	6.71774	APOF	ENSSSCG00000000397
EMPV1_16072	7.6959	APOH	ENSSSCG00000017267
EMPV1_12283	6.96698	APOM	ENSSSCG00000001411
EMPV1_26870	7.15027	APOO	ENSSSCG00000012174
EMPV1_13905	10.9463	APOO	ENSSSCG00000012174
EMPV1_08184	8.20268	APOOL	ENSSSCG00000012459
EMPV1_14110	8.62444	APPBP2	ENSSSCG00000017678
EMPV1_26032	7.88254	APPL2	ENSSSCG00000000841
EMPV1_09331	8.06334	APPL2	ENSSSCG00000000841
EMPV1_20342	6.75878	APRT	ENSSSCG00000002650
EMPV1_20720	6.96974	APRT	ENSSSCG00000002650
EMPV1_32464	7.05153	APRT	ENSSSCG00000002650
EMPV1_02702	6.83205	AQP10	ENSSSCG00000006551
EMPV1_38198	7.86637	AQP11	ENSSSCG00000014880
EMPV1_09020	7.30932	AQP2	ENSSSCG00000000210
EMPV1_09899	6.77299	AQP3	ENSSSCG00000010991
EMPV1_29585	7.26667	AQP6	ENSSSCG00000000212
EMPV1_18123	6.83291	AQP8	ENSSSCG00000007825
EMPV1_19605	7.58161	AQR	ENSSSCG00000004802
EMPV1_00948	9.23875	ARAF	ENSSSCG00000012275
EMPV1_00175	6.71413	ARAP1	ENSSSCG00000014817
EMPV1_02478	7.05798	ARAP2	ENSSSCG00000008768
EMPV1_15300	7.34147	ARD1A	ENSSSCG00000012791
EMPV1_30722	7.78473	ARD1A	ENSSSCG00000012791
EMPV1_06043	7.96796	ARD1A	ENSSSCG00000012791
EMPV1_02637	6.83236	ARD1B	ENSSSCG00000009258
EMPV1_07882	8.08079	ARF3	ENSSSCG00000000178
EMPV1_19563	6.74357	ARF4	ENSSSCG00000011466
EMPV1_35569	10.4002	ARF4	ENSSSCG00000011466
EMPV1_14055	13.1359	ARF4	ENSSSCG00000011466
EMPV1_41818	10.2304	ARF5	ENSSSCG00000016593
EMPV1_14347	7.17756	ARF6	ENSSSCG00000005012
EMPV1_37415	8.94789	ARFGAP2	ENSSSCG00000013245
EMPV1_32300	8.85375	ARFGAP3	ENSSSCG00000000037
EMPV1_02143	6.86488	ARFGEF1	ENSSSCG00000006201
EMPV1_01313	6.79031	ARFGEF2	ENSSSCG00000007460
EMPV1_40189	7.63863	ARFIP1	ENSSSCG00000009010
EMPV1_18040	7.89529	ARFIP1	ENSSSCG00000009010
EMPV1_20821	10.6682	ARFIP2	ENSSSCG00000014624
EMPV1_39757	7.11453	ARG1	ENSSSCG00000004195
EMPV1_01227	7.19997	ARG2	ENSSSCG00000002294
EMPV1_25546	8.36615	ARG2	ENSSSCG00000002294
EMPV1_21180	11.0597	ARGLU1	ENSSSCG00000009536
EMPV1_31503	7.28618	ARHGAP1	ENSSSCG00000013256
EMPV1_07210	7.41409	ARHGAP10	ENSSSCG00000009029
EMPV1_43192	6.75158	ARHGAP12	ENSSSCG00000011026
EMPV1_15965	6.80244	ARHGAP12	ENSSSCG00000011026
EMPV1_30688	7.12186	ARHGAP12	ENSSSCG00000011026
EMPV1_22015	7.29866	ARHGAP12	ENSSSCG00000011026
EMPV1_38808	7.90076	ARHGAP12	ENSSSCG00000011026
EMPV1_17954	6.76016	ARHGAP17	ENSSSCG00000007829
EMPV1_42205	6.97361	ARHGAP17	ENSSSCG00000007829
EMPV1_05497	6.86852	ARHGAP20	ENSSSCG00000015015
EMPV1_14737	7.10475	ARHGAP21	ENSSSCG00000011074
EMPV1_20202	11.6324	ARHGAP22	ENSSSCG00000010381
EMPV1_19472	7.03219	ARHGAP24	ENSSSCG00000009229
EMPV1_32409	6.70465	ARHGAP25	ENSSSCG00000008344
EMPV1_01854	7.25518	ARHGAP26	ENSSSCG00000014399
EMPV1_12718	6.70848	ARHGAP28	ENSSSCG00000003686
EMPV1_32844	7.0108	ARHGAP29	ENSSSCG00000006889
EMPV1_28736	8.20373	ARHGAP29	ENSSSCG00000006889
EMPV1_38580	8.12766	ARHGAP30	ENSSSCG00000006372
EMPV1_40782	6.98656	ARHGAP32	ENSSSCG00000015238
EMPV1_20895	6.95291	ARHGAP4	ENSSSCG00000012790
EMPV1_19193	8.21052	ARHGAP42	ENSSSCG00000014976
EMPV1_01017	6.88678	ARHGAP5	ENSSSCG00000001967
EMPV1_13592	10.2567	ARHGAP9	ENSSSCG00000000438
EMPV1_41366	6.72454	ARHGEF1	ENSSSCG00000003040
EMPV1_39824	6.81471	ARHGEF10L	ENSSSCG00000003486
EMPV1_32360	6.7265	ARHGEF11	ENSSSCG00000006461
EMPV1_38692	6.83906	ARHGEF11	ENSSSCG00000006461
EMPV1_21678	6.80599	ARHGEF12	ENSSSCG00000015129
EMPV1_08730	7.52874	ARHGEF12	ENSSSCG00000015129
EMPV1_13547	7.954	ARHGEF17	ENSSSCG00000014822
EMPV1_08319	6.95028	ARHGEF18	ENSSSCG00000013568
EMPV1_08645	8.94507	ARHGEF19	ENSSSCG00000003472
EMPV1_43195	6.88144	ARHGEF2	ENSSSCG00000006502
EMPV1_31445	6.90657	ARHGEF33	ENSSSCG00000008481
EMPV1_40342	6.80098	ARHGEF4	ENSSSCG00000016390
EMPV1_15874	6.74593	ARHGEF5L	ENSSSCG00000015467
EMPV1_29739	7.00308	ARHGEF7	ENSSSCG00000009551
EMPV1_21989	7.1637	ARHGEF7	ENSSSCG00000009551
EMPV1_23482	7.26586	ARHGEF7	ENSSSCG00000009551
EMPV1_09090	7.54136	ARID1A	ENSSSCG00000003559
EMPV1_24430	6.80408	ARID1B	ENSSSCG00000004064
EMPV1_14085	11.9484	ARID2	ENSSSCG00000000805
EMPV1_16649	6.78801	ARID3B	ENSSSCG00000001905
EMPV1_35009	6.70902	ARID3C	ENSSSCG00000010971
EMPV1_41606	6.83289	ARID4A	ENSSSCG00000005073
EMPV1_34678	7.2632	ARID4B	ENSSSCG00000010156
EMPV1_40431	6.73863	ARID5A	ENSSSCG00000008123
EMPV1_40999	7.65814	ARIH1	ENSSSCG00000001922
EMPV1_18217	11.6192	ARIH1	ENSSSCG00000001922
EMPV1_26533	7.5862	ARIH2	ENSSSCG00000011367
EMPV1_05762	12.4632	ARL1	ENSSSCG00000000870
EMPV1_01793	7.43641	ARL10	ENSSSCG00000014059
EMPV1_22256	6.89309	ARL14	ENSSSCG00000011734
EMPV1_10445	9.55143	ARL2BP	ENSSSCG00000002819
EMPV1_12048	11.5747	ARL3	ENSSSCG00000010588
EMPV1_23360	12.0471	ARL4A	ENSSSCG00000015352
EMPV1_22259	7.17956	ARL4C	ENSSSCG00000016316
EMPV1_12249	7.23838	ARL4D	ENSSSCG00000017380
EMPV1_18719	6.92705	ARL6IP4	ENSSSCG00000009782
EMPV1_28467	6.97273	ARL6IP4	ENSSSCG00000009782
EMPV1_42099	7.53768	ARL6IP4	ENSSSCG00000009782
EMPV1_05235	7.57513	ARL6IP4	ENSSSCG00000009782
EMPV1_41845	8.43936	ARL6IP5	ENSSSCG00000011507
EMPV1_26938	6.85867	ARL6IP6	ENSSSCG00000015868
EMPV1_16037	10.1301	ARL6IP6	ENSSSCG00000015868
EMPV1_14875	10.1392	ARL8B	ENSSSCG00000011535
EMPV1_24346	6.91205	ARL9	ENSSSCG00000008899
EMPV1_03889	11.3921	ARMC1	ENSSSCG00000006220
EMPV1_14703	6.74965	ARMC4	ENSSSCG00000011069
EMPV1_08047	7.46358	ARMC8	ENSSSCG00000011658
EMPV1_42739	8.61915	ARMCX2	ENSSSCG00000012510
EMPV1_10966	7.18095	ARMCX3	ENSSSCG00000012509
EMPV1_01039	7.15806	ARMCX5	ENSSSCG00000012518
EMPV1_06723	7.57947	ARMCX6	ENSSSCG00000012508
EMPV1_08753	6.88555	ARNT	ENSSSCG00000006646
EMPV1_21402	8.20199	ARNT	ENSSSCG00000006646
EMPV1_16532	6.77677	ARNTL	ENSSSCG00000013397
EMPV1_18486	6.84012	ARNTL2	ENSSSCG00000000551
EMPV1_07651	11.9019	ARPC2	ENSSSCG00000016185
EMPV1_06633	11.4986	ARPC3	ENSSSCG00000009821
EMPV1_29941	8.29132	ARPC4	ENSSSCG00000011552
EMPV1_32660	7.37207	ARPC5	ENSSSCG00000015560
EMPV1_15219	10.2561	ARPC5L	ENSSSCG00000005596
EMPV1_30280	9.81754	ARPP19	ENSSSCG00000004618
EMPV1_36436	8.23973	ARR3	ENSSSCG00000012379
EMPV1_33804	6.91906	ARRB1	ENSSSCG00000014852
EMPV1_39131	7.10617	ARRDC3	ENSSSCG00000014156
EMPV1_06637	7.52523	ARRDC4	ENSSSCG00000002252
EMPV1_22521	7.15429	ARSG	ENSSSCG00000017261
EMPV1_31357	8.97385	ARSK	ENSSSCG00000014139
EMPV1_29275	6.82662	ART3	ENSSSCG00000008976
EMPV1_23522	7.39738	ART3	ENSSSCG00000008976
EMPV1_06108	7.53774	ART3	ENSSSCG00000008976
EMPV1_15334	11.7343	ART3	ENSSSCG00000008976
EMPV1_22791	13.0381	ART3	ENSSSCG00000008976
EMPV1_02044	10.5975	ARV1	ENSSSCG00000010179
EMPV1_15420	8.90927	AS3MT	ENSSSCG00000010592
EMPV1_00411	8.73194	ASAP1	ENSSSCG00000005958
EMPV1_24239	8.98908	ASAP1	ENSSSCG00000005958
EMPV1_40468	9.76948	ASAP1	ENSSSCG00000005958
EMPV1_24715	6.86089	ASAP2	ENSSSCG00000008642
EMPV1_13269	6.87163	ASAP3	ENSSSCG00000003537
EMPV1_13170	10.2392	ASB11	ENSSSCG00000012133
EMPV1_27662	6.81651	ASB13	ENSSSCG00000011145
EMPV1_37988	9.14708	ASB3	ENSSSCG00000008415
EMPV1_10198	6.81331	ASB4	ENSSSCG00000015333
EMPV1_37979	6.878	ASB5	ENSSSCG00000015764
EMPV1_35728	6.83575	ASB6	ENSSSCG00000005679
EMPV1_42343	6.84791	ASCC1	ENSSSCG00000010285
EMPV1_35527	6.97033	ASCC1	ENSSSCG00000010285
EMPV1_01478	11.2878	ASF1A	ENSSSCG00000004247
EMPV1_20827	10.9529	ASF1B	ENSSSCG00000013772
EMPV1_37079	6.8995	ASGR2	ENSSSCG00000017932
EMPV1_38714	7.59755	ASIP	ENSSSCG00000007277
EMPV1_38983	6.7843	ASNA1	ENSSSCG00000013728
EMPV1_17330	15.2782	ASNS	ENSSSCG00000015340
EMPV1_00231	7.90741	ASPA	ENSSSCG00000017861
EMPV1_27086	6.78067	ASPH	ENSSSCG00000006229
EMPV1_26903	7.11947	ASPM	ENSSSCG00000010896
EMPV1_21220	13.0423	ASPM	ENSSSCG00000010896
EMPV1_19227	7.97102	ASRGL1	ENSSSCG00000013065
EMPV1_07394	7.72406	ASTE1	ENSSSCG00000011182
EMPV1_38358	7.81509	ASTL	ENSSSCG00000008126
EMPV1_09099	6.81703	ASTN1	ENSSSCG00000015513
EMPV1_15519	7.16514	ASTN2	ENSSSCG00000005502
EMPV1_38611	7.04217	ASXL1	ENSSSCG00000007248
EMPV1_31227	6.89623	ASXL2	ENSSSCG00000008575
EMPV1_10098	6.88523	ASZ1	ENSSSCG00000016627
EMPV1_13322	7.05816	ATAD1	ENSSSCG00000010438
EMPV1_17257	8.39826	ATAD2	ENSSSCG00000005983
EMPV1_40819	11.3299	ATAD5	ENSSSCG00000017742
EMPV1_16564	8.29096	ATE1	ENSSSCG00000010699
EMPV1_10163	6.85769	ATF2	ENSSSCG00000015972
EMPV1_39464	7.80018	ATF3	ENSSSCG00000015595
EMPV1_14573	9.12513	ATF4	ENSSSCG00000000084
EMPV1_05076	10.6917	ATF4	ENSSSCG00000000084
EMPV1_13049	7.66546	ATF6	ENSSSCG00000006346
EMPV1_22575	6.93098	ATF7	ENSSSCG00000000278
EMPV1_31019	8.85926	ATF7IP	ENSSSCG00000000612
EMPV1_32320	7.57537	ATG12	ENSSSCG00000014220
EMPV1_34428	7.11962	ATG16L1	ENSSSCG00000016300
EMPV1_22271	8.03228	ATG16L1	ENSSSCG00000016300
EMPV1_35101	6.8364	ATG16L2	ENSSSCG00000014819
EMPV1_21422	7.16789	ATG2B	ENSSSCG00000002502
EMPV1_26461	11.3604	ATG3	ENSSSCG00000011930
EMPV1_35186	9.87569	ATG4A	ENSSSCG00000012569
EMPV1_16844	11.5748	ATG4A	ENSSSCG00000012569
EMPV1_23748	7.07316	ATG4D	ENSSSCG00000013645
EMPV1_15045	7.44964	ATG4D	ENSSSCG00000013645
EMPV1_19252	7.21717	ATG5	ENSSSCG00000004370
EMPV1_21614	7.00279	ATG7	ENSSSCG00000011575
EMPV1_12453	6.70295	ATHL1	ENSSSCG00000014562
EMPV1_42083	6.7839	ATHL1	ENSSSCG00000014562
EMPV1_24152	6.812	ATIC	ENSSSCG00000016173
EMPV1_40252	6.99351	ATIC	ENSSSCG00000016173
EMPV1_22339	7.35898	ATIC	ENSSSCG00000016173
EMPV1_42666	10.2323	ATIC	ENSSSCG00000016173
EMPV1_08256	11.0207	ATL2	ENSSSCG00000008487
EMPV1_09351	7.81347	ATL3	ENSSSCG00000013054
EMPV1_16435	6.88453	ATP10A	ENSSSCG00000004830
EMPV1_21575	7.23775	ATP10D	ENSSSCG00000008812
EMPV1_36224	8.02595	ATP11C	ENSSSCG00000012713
EMPV1_14037	7.2715	ATP13A1	ENSSSCG00000013930
EMPV1_38135	6.761	ATP13A2	ENSSSCG00000003480
EMPV1_11656	7.11671	ATP13A2	ENSSSCG00000003480
EMPV1_21885	7.31336	ATP13A2	ENSSSCG00000003480
EMPV1_39346	7.2321	ATP13A3	ENSSSCG00000011825
EMPV1_01806	7.3511	ATP13A4	ENSSSCG00000011821
EMPV1_07668	12.7555	ATP1A1	ENSSSCG00000006740
EMPV1_02037	7.55687	ATP1A3	ENSSSCG00000003045
EMPV1_42038	8.15694	ATP1B1	ENSSSCG00000006296
EMPV1_00435	6.80319	ATP1B2	ENSSSCG00000017951
EMPV1_42715	9.8448	ATP2A2	ENSSSCG00000009819
EMPV1_20772	7.05563	ATP2A3	ENSSSCG00000017874
EMPV1_17365	7.8013	ATP2B1	ENSSSCG00000000921
EMPV1_37505	8.00705	ATP2B1	ENSSSCG00000000921
EMPV1_17041	10.4002	ATP2B1	ENSSSCG00000000921
EMPV1_01159	6.95792	ATP2B2	ENSSSCG00000011574
EMPV1_31229	6.77842	ATP2B4	ENSSSCG00000015273
EMPV1_02013	7.7016	ATP2C1	ENSSSCG00000011183
EMPV1_16535	7.82438	ATP2C2	ENSSSCG00000002671
EMPV1_18535	8.5295	ATP2C2	ENSSSCG00000002671
EMPV1_00707	12.5497	ATP5A1	ENSSSCG00000004499
EMPV1_36654	11.2744	ATP5B	ENSSSCG00000000405
EMPV1_38934	9.52295	ATP5D	ENSSSCG00000013431
EMPV1_02709	11.2774	ATP5E	ENSSSCG00000007524
EMPV1_24761	10.9246	ATP5F1	ENSSSCG00000006789
EMPV1_39174	7.4515	ATP5G1	ENSSSCG00000017544
EMPV1_28701	9.15485	ATP5G1	ENSSSCG00000017544
EMPV1_26187	13.7471	ATP5G1	ENSSSCG00000017544
EMPV1_34419	14.2237	ATP5G3	ENSSSCG00000015973
EMPV1_01059	10.7582	ATP5I	ENSSSCG00000009024
EMPV1_26516	8.268	ATP5S	ENSSSCG00000005017
EMPV1_03825	11.2818	ATP5S	ENSSSCG00000005017
EMPV1_06870	6.84002	ATP5SL	ENSSSCG00000003009
EMPV1_39629	6.93236	ATP5SL	ENSSSCG00000003009
EMPV1_37470	6.9331	ATP5SL	ENSSSCG00000003009
EMPV1_41426	7.59284	ATP5SL	ENSSSCG00000003009
EMPV1_21331	7.88975	ATP6AP1L	ENSSSCG00000014132
EMPV1_29458	8.0262	ATP6AP2	ENSSSCG00000012247
EMPV1_20639	12.2084	ATP6AP2	ENSSSCG00000012247
EMPV1_11247	9.09995	ATP6V0A2	ENSSSCG00000009766
EMPV1_18022	7.29848	ATP6V0A4	ENSSSCG00000016515
EMPV1_38969	8.12051	ATP6V0C	ENSSSCG00000008056
EMPV1_10540	8.33484	ATP6V0C	ENSSSCG00000008056
EMPV1_08316	11.483	ATP6V0D1	ENSSSCG00000002776
EMPV1_23770	8.71648	ATP6V0E1	ENSSSCG00000016990
EMPV1_25211	10.6954	ATP6V1B2	ENSSSCG00000009602
EMPV1_36185	12.3931	ATP6V1C1	ENSSSCG00000006054
EMPV1_17638	6.69961	ATP6V1C2	ENSSSCG00000008634
EMPV1_42587	6.71566	ATP6V1C2	ENSSSCG00000008634
EMPV1_38008	7.3409	ATP6V1C2	ENSSSCG00000008634
EMPV1_42502	11.9184	ATP6V1D	ENSSSCG00000002288
EMPV1_09534	12.1548	ATP6V1E1	ENSSSCG00000000767
EMPV1_21763	9.38034	ATP6V1G2	ENSSSCG00000001401
EMPV1_09145	7.52629	ATP6V1H	ENSSSCG00000006263
EMPV1_21560	10.2468	ATP6V1H	ENSSSCG00000006263
EMPV1_13073	9.07863	ATP8B1	ENSSSCG00000004921
EMPV1_11855	6.76961	ATP8B2	ENSSSCG00000006550
EMPV1_09904	7.30462	ATP9A	ENSSSCG00000007478
EMPV1_08655	8.72002	ATP9A	ENSSSCG00000007478
EMPV1_00091	9.8158	ATP9A	ENSSSCG00000007478
EMPV1_36778	7.00601	ATPBD4	ENSSSCG00000004798
EMPV1_25768	10.3838	ATR	ENSSSCG00000011679
EMPV1_19583	6.95996	ATRN	ENSSSCG00000007153
EMPV1_25435	7.57339	ATXN1	ENSSSCG00000001065
EMPV1_02101	8.97865	ATXN10	ENSSSCG00000000008
EMPV1_08806	8.27784	ATXN2	ENSSSCG00000009834
EMPV1_31814	11.5432	ATXN2	ENSSSCG00000009834
EMPV1_01112	14.3777	ATXN2	ENSSSCG00000009834
EMPV1_27980	6.97117	ATXN7L1	ENSSSCG00000015432
EMPV1_16913	8.20086	ATXN7L2	ENSSSCG00000006828
EMPV1_36215	11.5066	AUH	ENSSSCG00000009590
EMPV1_36611	6.91709	AUP1	ENSSSCG00000008268
EMPV1_08018	8.09324	AUP1	ENSSSCG00000008268
EMPV1_04138	8.64187	AURKA	ENSSSCG00000007493
EMPV1_42393	13.0263	AURKA	ENSSSCG00000007493
EMPV1_34422	6.78005	AUTS2	ENSSSCG00000007727
EMPV1_02421	8.23641	AVEN	ENSSSCG00000002247
EMPV1_38805	6.73388	AVP	ENSSSCG00000007163
EMPV1_18953	6.73241	AVPR2	ENSSSCG00000012789
EMPV1_31382	6.75572	AXIN2	ENSSSCG00000017265
EMPV1_15968	6.82945	AZGP1	ENSSSCG00000007642
EMPV1_09142	6.89651	AZI1	ENSSSCG00000017143
EMPV1_23959	7.4554	AZI2	ENSSSCG00000011220
EMPV1_42382	7.35615	B3GALNT2	ENSSSCG00000010153
EMPV1_13542	6.81869	B3GALT1	ENSSSCG00000015918
EMPV1_24063	6.72298	B3GALT2	ENSSSCG00000010800
EMPV1_15400	7.27897	B3GALTL	ENSSSCG00000009335
EMPV1_35019	8.30684	B3GAT2	ENSSSCG00000004277
EMPV1_31330	6.87144	B3GNT1	ENSSSCG00000008374
EMPV1_29363	6.77339	B3GNT3	ENSSSCG00000013886
EMPV1_06910	8.83838	B3GNT4	ENSSSCG00000009798
EMPV1_07254	6.84832	B3GNT6	ENSSSCG00000014874
EMPV1_08097	9.87975	B3GNT8	ENSSSCG00000003008
EMPV1_34330	7.15566	B4GALT1	ENSSSCG00000010998
EMPV1_10509	7.05695	B4GALT3	ENSSSCG00000006360
EMPV1_23304	8.35855	B4GALT3	ENSSSCG00000006360
EMPV1_32608	9.54641	B4GALT5	ENSSSCG00000007465
EMPV1_24977	9.27019	B4GALT7	ENSSSCG00000014035
EMPV1_16498	6.75645	B9D2	ENSSSCG00000003013
EMPV1_30317	7.00081	BAALC	ENSSSCG00000006053
EMPV1_28243	7.09649	BACE2	ENSSSCG00000012074
EMPV1_14710	7.59546	BACE2	ENSSSCG00000012074
EMPV1_10420	6.87279	BACH1	ENSSSCG00000012029
EMPV1_39995	6.70154	BACH2	ENSSSCG00000004332
EMPV1_00098	7.02065	BAD	ENSSSCG00000013033
EMPV1_02850	7.56962	BAG3	ENSSSCG00000010686
EMPV1_03313	6.81816	BAG4	ENSSSCG00000015817
EMPV1_17020	7.6365	BAIAP2	ENSSSCG00000017142
EMPV1_37198	7.70505	BAIAP2L1	ENSSSCG00000007602
EMPV1_03708	12.2144	BAIAP2L1	ENSSSCG00000007602
EMPV1_09064	7.50853	BAIAP2L2	ENSSSCG00000000111
EMPV1_04607	6.89623	BAIAP3	ENSSSCG00000008029
EMPV1_10225	6.97448	BAK1	ENSSSCG00000001516
EMPV1_15087	6.7519	BAMBI	ENSSSCG00000011014
EMPV1_17042	7.29519	BANF1	ENSSSCG00000012961
EMPV1_04797	7.31916	BANF1	ENSSSCG00000012961
EMPV1_41650	8.50033	BANF1	ENSSSCG00000012961
EMPV1_21523	6.90728	BAP1	ENSSSCG00000011438
EMPV1_43024	6.85995	BARHL2	ENSSSCG00000006914
EMPV1_42246	7.59099	BARX2	ENSSSCG00000015239
EMPV1_09647	8.79995	BAT1	ENSSSCG00000001400
EMPV1_22505	10.7193	BAT3	ENSSSCG00000001410
EMPV1_40062	12.0787	BAT3	ENSSSCG00000001410
EMPV1_00790	8.15119	BAT4	ENSSSCG00000001413
EMPV1_18049	9.31853	BAT4	ENSSSCG00000001413
EMPV1_36649	8.33459	BAT5	ENSSSCG00000001417
EMPV1_06544	7.22467	BATF3	ENSSSCG00000015594
EMPV1_31416	7.6618	BAX	ENSSSCG00000003144
EMPV1_32845	7.06579	BAZ1B	ENSSSCG00000007711
EMPV1_30303	7.75994	BAZ2A	ENSSSCG00000000403
EMPV1_36893	6.99032	BAZ2B	ENSSSCG00000015882
EMPV1_19717	10.2752	BBOX1	ENSSSCG00000013337
EMPV1_21080	6.75975	BBS4	ENSSSCG00000001924
EMPV1_19663	6.81165	BBS4	ENSSSCG00000001924
EMPV1_16179	6.79812	BBS7	ENSSSCG00000009093
EMPV1_08351	6.87878	BBS7	ENSSSCG00000009093
EMPV1_33707	7.26239	BBS9	ENSSSCG00000016667
EMPV1_20414	6.73265	BBX	ENSSSCG00000011943
EMPV1_07431	12.7766	BCAP31	ENSSSCG00000012772
EMPV1_02764	9.67018	BCAR3	ENSSSCG00000006893
EMPV1_30675	6.99005	BCAS1	ENSSSCG00000007485
EMPV1_16677	7.03586	BCAS1	ENSSSCG00000007485
EMPV1_07656	6.8635	BCAS3	ENSSSCG00000017676
EMPV1_01821	6.83137	BCAS4	ENSSSCG00000007472
EMPV1_21100	12.6732	BCAS4	ENSSSCG00000007472
EMPV1_02755	7.59754	BCAT2	ENSSSCG00000003139
EMPV1_31064	11.2533	BCCIP	ENSSSCG00000010743
EMPV1_28908	6.85256	BCKDHA	ENSSSCG00000003007
EMPV1_11821	6.94992	BCKDHA	ENSSSCG00000003007
EMPV1_23416	7.00653	BCKDHA	ENSSSCG00000003007
EMPV1_19024	7.04718	BCKDHB	ENSSSCG00000004465
EMPV1_25752	7.13455	BCKDK	ENSSSCG00000007763
EMPV1_39704	7.8067	BCKDK	ENSSSCG00000007763
EMPV1_15673	6.71753	BCL11A	ENSSSCG00000008392
EMPV1_42316	6.78325	BCL11A	ENSSSCG00000008392
EMPV1_23308	7.91653	BCL2	ENSSSCG00000004895
EMPV1_42771	6.71439	BCL2A1	ENSSSCG00000001778
EMPV1_21342	10.8824	BCL2L1	ENSSSCG00000007229
EMPV1_38351	7.79799	BCL2L10	ENSSSCG00000004623
EMPV1_10088	6.71578	BCL2L11	ENSSSCG00000008108
EMPV1_40167	9.83903	BCL2L11	ENSSSCG00000008108
EMPV1_39755	6.79057	BCL2L12	ENSSSCG00000003177
EMPV1_11645	6.99944	BCL2L12	ENSSSCG00000003177
EMPV1_16162	7.08874	BCL2L13	ENSSSCG00000000768
EMPV1_21527	6.80609	BCL2L15	ENSSSCG00000006763
EMPV1_34362	6.8383	BCL2L2	ENSSSCG00000002022
EMPV1_00838	7.22638	BCL3	ENSSSCG00000003084
EMPV1_28237	6.8569	BCL6	ENSSSCG00000011810
EMPV1_01646	6.78924	BCL7A	ENSSSCG00000009801
EMPV1_36164	7.77825	BCL7B	ENSSSCG00000007708
EMPV1_43005	7.25228	BCL9L	ENSSSCG00000015099
EMPV1_00376	7.11956	BCLAF1	ENSSSCG00000004163
EMPV1_40721	7.44575	BCLAF1	ENSSSCG00000004163
EMPV1_24805	6.9434	BCO2	ENSSSCG00000015039
EMPV1_13341	6.71285	BDH1	ENSSSCG00000011832
EMPV1_11752	6.99483	BDH2	ENSSSCG00000009163
EMPV1_40644	7.41122	BDH2	ENSSSCG00000009163
EMPV1_22827	6.85178	BDKRB2	ENSSSCG00000002500
EMPV1_01020	8.69276	BDNF	ENSSSCG00000013333
EMPV1_12686	7.58711	BDP1	ENSSSCG00000016968
EMPV1_14351	6.75011	BECN1	ENSSSCG00000017386
EMPV1_30658	9.77643	BECN1	ENSSSCG00000017386
EMPV1_24807	8.40031	BEGAIN	ENSSSCG00000002576
EMPV1_40041	6.7295	BEND2	ENSSSCG00000012154
EMPV1_09703	6.81317	BEND3	ENSSSCG00000004376
EMPV1_22420	6.76123	BEND4	ENSSSCG00000008802
EMPV1_30918	6.97949	BEND6	ENSSSCG00000001498
EMPV1_17695	11.8194	BET1	ENSSSCG00000015325
EMPV1_22660	6.88003	BET3L	ENSSSCG00000004442
EMPV1_16372	6.7133	BFAR	ENSSSCG00000007879
EMPV1_20407	6.85154	BFAR	ENSSSCG00000007879
EMPV1_09836	7.33718	BFSP1	ENSSSCG00000007084
EMPV1_37551	6.86601	BGN	ENSSSCG00000012766
EMPV1_21859	8.03694	BHLHE40	ENSSSCG00000011534
EMPV1_38941	6.77488	BHMT	ENSSSCG00000014108
EMPV1_22440	9.06309	BICC1	ENSSSCG00000010204
EMPV1_02931	6.74127	BICD2	ENSSSCG00000008075
EMPV1_02947	7.12453	BID	ENSSSCG00000000769
EMPV1_32347	7.32288	BID	ENSSSCG00000000769
EMPV1_16746	8.78319	BIN2	ENSSSCG00000000223
EMPV1_10316	7.75924	BIN3	ENSSSCG00000009629
EMPV1_19063	6.96054	BIRC6	ENSSSCG00000008513
EMPV1_10980	7.28099	BIVM	ENSSSCG00000009534
EMPV1_23710	7.08772	BLCAP	ENSSSCG00000007335
EMPV1_24370	10.2951	BLM	ENSSSCG00000001816
EMPV1_06742	7.34792	BLMH	ENSSSCG00000017796
EMPV1_09923	6.71396	BLNK	ENSSSCG00000010504
EMPV1_25353	6.99399	BLOC1S1	ENSSSCG00000000359
EMPV1_26981	9.75503	BLOC1S2	ENSSSCG00000010551
EMPV1_14354	6.94924	BLVRA	ENSSSCG00000016756
EMPV1_11651	7.11709	BLVRA	ENSSSCG00000016756
EMPV1_21802	7.87898	BLVRA	ENSSSCG00000016756
EMPV1_22032	6.81063	BMI1	ENSSSCG00000011081
EMPV1_13727	10.7665	BMP1	ENSSSCG00000009620
EMPV1_06076	6.73512	BMP10	ENSSSCG00000008345
EMPV1_12903	10.6067	BMP15	ENSSSCG00000012310
EMPV1_01718	6.73479	BMP5	ENSSSCG00000001478
EMPV1_14951	7.05701	BMP6	ENSSSCG00000001031
EMPV1_18940	8.05045	BMPER	ENSSSCG00000016665
EMPV1_22147	7.12035	BMPR1A	ENSSSCG00000010360
EMPV1_05492	7.46681	BMPR1B	ENSSSCG00000009190
EMPV1_00064	7.13992	BMPR2	ENSSSCG00000016113
EMPV1_37408	6.73853	BNC1	ENSSSCG00000001798
EMPV1_43053	6.9409	BNC2	ENSSSCG00000005180
EMPV1_00800	7.06081	BNIP1	ENSSSCG00000016985
EMPV1_18599	10.4055	BNIP3L	ENSSSCG00000009658
EMPV1_36824	7.15912	BNIPL	ENSSSCG00000006640
EMPV1_33039	6.96856	BOC	ENSSSCG00000011922
EMPV1_16784	14.8556	BOD1	ENSSSCG00000016982
EMPV1_13171	8.90105	BOD1L	ENSSSCG00000008735
EMPV1_35919	11.5245	BOD1L	ENSSSCG00000008735
EMPV1_37665	6.91229	BOK	ENSSSCG00000016373
EMPV1_05318	10.6684	BOLA1	ENSSSCG00000006667
EMPV1_41030	7.01631	BOLA3	ENSSSCG00000008291
EMPV1_37329	10.938	BOLA3	ENSSSCG00000008291
EMPV1_25212	6.7129	BPGM	ENSSSCG00000016536
EMPV1_39964	7.19055	BPHL	ENSSSCG00000001008
EMPV1_13634	8.04993	BPHL	ENSSSCG00000001008
EMPV1_40334	6.74887	BPIL2	ENSSSCG00000000157
EMPV1_01265	7.25037	BPNT1	ENSSSCG00000010822
EMPV1_25972	10.229	BPNT1	ENSSSCG00000010822
EMPV1_10582	8.96393	BRAF	ENSSSCG00000016494
EMPV1_31587	9.5174	BRAP	ENSSSCG00000009835
EMPV1_16366	6.74185	BRCA2	ENSSSCG00000009340
EMPV1_43287	6.76664	BRCA2	ENSSSCG00000009340
EMPV1_16075	8.38878	BRCA2	ENSSSCG00000009340
EMPV1_18712	6.82519	BRCC3	ENSSSCG00000012813
EMPV1_03329	7.25241	BRCC3	ENSSSCG00000012813
EMPV1_38405	6.75058	BRD1	ENSSSCG00000000984
EMPV1_06395	7.6859	BRD2	ENSSSCG00000001471
EMPV1_06002	8.46972	BRD3	ENSSSCG00000005749
EMPV1_03183	7.64466	BRE	ENSSSCG00000008542
EMPV1_31074	6.84341	BRF2	ENSSSCG00000015824
EMPV1_36175	8.07992	BRI3BP	ENSSSCG00000009757
EMPV1_07762	13.1567	BRIX1	ENSSSCG00000016827
EMPV1_26766	8.19388	BRMS1	ENSSSCG00000012939
EMPV1_06206	7.07699	BRMS1L	ENSSSCG00000001947
EMPV1_34016	7.1432	BRP44	ENSSSCG00000006304
EMPV1_33891	7.8474	BRP44	ENSSSCG00000006304
EMPV1_08185	8.41662	BRP44	ENSSSCG00000006304
EMPV1_26733	10.8333	BRP44	ENSSSCG00000006304
EMPV1_02855	6.86562	BRP44L	ENSSSCG00000012248
EMPV1_41869	6.92728	BRPF1	ENSSSCG00000011548
EMPV1_15800	6.97514	BRPF3	ENSSSCG00000001558
EMPV1_36900	6.70212	BRSK1	ENSSSCG00000003287
EMPV1_37945	6.76773	BRUNOL6	ENSSSCG00000001928
EMPV1_25788	6.94972	BRUNOL6	ENSSSCG00000001928
EMPV1_02556	6.99985	BRUNOL6	ENSSSCG00000001928
EMPV1_07373	6.99517	BRWD2	ENSSSCG00000010692
EMPV1_22709	6.89318	BST1	ENSSSCG00000008743
EMPV1_35261	8.77508	BTAF1	ENSSSCG00000010467
EMPV1_08241	7.7754	BTBD1	ENSSSCG00000001801
EMPV1_22228	7.15838	BTBD10	ENSSSCG00000013395
EMPV1_05395	9.24327	BTBD10	ENSSSCG00000013395
EMPV1_00449	7.03961	BTBD12	ENSSSCG00000007954
EMPV1_31458	6.69966	BTBD16	ENSSSCG00000010701
EMPV1_03314	8.59569	BTBD18	ENSSSCG00000013175
EMPV1_26058	7.05867	BTBD19	ENSSSCG00000003926
EMPV1_13871	7.05625	BTBD2	ENSSSCG00000013444
EMPV1_32391	6.71796	BTBD3	ENSSSCG00000007068
EMPV1_00475	6.76954	BTD	ENSSSCG00000011193
EMPV1_13546	11.1791	BTG1	ENSSSCG00000000914
EMPV1_28814	6.80065	BTG2	ENSSSCG00000015269
EMPV1_27593	13.1996	BTG4	ENSSSCG00000015020
EMPV1_19360	6.71932	BTK	ENSSSCG00000012495
EMPV1_06732	7.47093	BTRC	ENSSSCG00000010563
EMPV1_29055	7.65475	BTRC	ENSSSCG00000010563
EMPV1_43781	11.9783	BUB1B	ENSSSCG00000004782
EMPV1_17707	7.49865	BUB3	ENSSSCG00000010726
EMPV1_33989	12.4746	BUB3	ENSSSCG00000010726
EMPV1_25461	9.65763	BUD13	ENSSSCG00000015065
EMPV1_36342	8.22795	BYSL	ENSSSCG00000001631
EMPV1_19672	6.88548	BZW1	ENSSSCG00000016094
EMPV1_13072	9.98605	BZW1	ENSSSCG00000016094
EMPV1_02491	12.1045	C10orf104	ENSSSCG00000010286
EMPV1_31411	8.1312	C10orf105	ENSSSCG00000010279
EMPV1_01785	7.23911	C10orf107	ENSSSCG00000010218
EMPV1_03913	7.92638	C10orf11	ENSSSCG00000010324
EMPV1_08356	7.01787	C10orf112	ENSSSCG00000011092
EMPV1_34070	7.50129	C10orf116	ENSSSCG00000010366
EMPV1_24243	8.36258	C10orf116	ENSSSCG00000010366
EMPV1_31811	9.58987	C10orf118	ENSSSCG00000010648
EMPV1_07476	10.6949	C10orf119	ENSSSCG00000010688
EMPV1_01453	6.75366	C10orf12	ENSSSCG00000010513
EMPV1_37087	6.69628	C10orf125	ENSSSCG00000010791
EMPV1_16895	7.05273	C10orf128	ENSSSCG00000010388
EMPV1_07077	7.27416	C10orf137	ENSSSCG00000010741
EMPV1_20357	7.80687	C10orf137	ENSSSCG00000010741
EMPV1_21040	7.83983	C10orf27	ENSSSCG00000010273
EMPV1_22031	7.42849	C10orf28	ENSSSCG00000010531
EMPV1_08194	7.42125	C10orf41	ENSSSCG00000010323
EMPV1_32169	8.61637	C10orf46	ENSSSCG00000010676
EMPV1_23925	6.84611	C10orf53	ENSSSCG00000010393
EMPV1_10385	9.85269	C10orf57	ENSSSCG00000010340
EMPV1_22692	6.95834	C10orf72	ENSSSCG00000010385
EMPV1_39034	7.01811	C10orf76	ENSSSCG00000010571
EMPV1_37070	9.28212	C10orf78	ENSSSCG00000010608
EMPV1_39286	7.00574	C10orf79	ENSSSCG00000010609
EMPV1_09292	7.15237	C10orf84	ENSSSCG00000010674
EMPV1_05277	13.3633	C10orf84	ENSSSCG00000010674
EMPV1_15940	7.66312	C10orf90	ENSSSCG00000010747
EMPV1_00462	9.94518	C10orf90	ENSSSCG00000010747
EMPV1_26507	9.14844	C10orf96	ENSSSCG00000010656
EMPV1_25117	6.90968	C10orf99	ENSSSCG00000010346
EMPV1_26136	7.58168	C11orf1	ENSSSCG00000015024
EMPV1_05608	7.93574	C11orf17	ENSSSCG00000014574
EMPV1_24057	9.61689	C11orf17	ENSSSCG00000014574
EMPV1_38526	7.82316	C11orf2	ENSSSCG00000013005
EMPV1_18048	8.30556	C11orf24	ENSSSCG00000012886
EMPV1_11302	7.57991	C11orf30	ENSSSCG00000014868
EMPV1_22972	7.32561	C11orf41	ENSSSCG00000013311
EMPV1_17736	9.26778	C11orf46	ENSSSCG00000014222
EMPV1_00049	6.83183	C11orf49	ENSSSCG00000013246
EMPV1_34646	9.50177	C11orf49	ENSSSCG00000013246
EMPV1_33504	8.41009	C11orf51	ENSSSCG00000014806
EMPV1_26293	7.7911	C11orf54	ENSSSCG00000014948
EMPV1_11606	13.6804	C11orf58	ENSSSCG00000013383
EMPV1_42145	7.04936	C11orf59	ENSSSCG00000014804
EMPV1_39585	9.74645	C11orf59	ENSSSCG00000014804
EMPV1_17255	6.80415	C11orf61	ENSSSCG00000015201
EMPV1_28898	7.04863	C11orf65	ENSSSCG00000015008
EMPV1_22795	7.39065	C11orf67	ENSSSCG00000014883
EMPV1_12004	6.90661	C11orf68	ENSSSCG00000012966
EMPV1_08360	7.56842	C11orf70	ENSSSCG00000014980
EMPV1_38101	7.05435	C11orf71	ENSSSCG00000015058
EMPV1_42793	13.7382	C11orf73	ENSSSCG00000014916
EMPV1_42822	7.92372	C11orf75	ENSSSCG00000014944
EMPV1_12790	8.0566	C11orf82	ENSSSCG00000014898
EMPV1_15441	7.21259	C11orf84	ENSSSCG00000013048
EMPV1_38454	8.72263	C11orf87	ENSSSCG00000015012
EMPV1_08799	7.21824	C11orf88	ENSSSCG00000015021
EMPV1_09265	7.09098	C11orf90	ENSSSCG00000014950
EMPV1_16840	7.09786	C11orf91	ENSSSCG00000013310
EMPV1_31117	6.97875	C11orf93	ENSSSCG00000015019
EMPV1_35087	7.23281	C11orf94	ENSSSCG00000013268
EMPV1_26824	7.71036	C12orf10	ENSSSCG00000000267
EMPV1_42602	7.5651	C12orf23	ENSSSCG00000000166
EMPV1_13842	7.35709	C12orf24	ENSSSCG00000009822
EMPV1_43540	7.02578	C12orf26	ENSSSCG00000000941
EMPV1_04829	6.79094	C12orf29	ENSSSCG00000000925
EMPV1_21528	8.97136	C12orf29	ENSSSCG00000000925
EMPV1_29051	7.56483	C12orf34	ENSSSCG00000009927
EMPV1_40330	9.07263	C12orf39	ENSSSCG00000000578
EMPV1_15650	6.91055	C12orf4	ENSSSCG00000000723
EMPV1_01904	9.45421	C12orf4	ENSSSCG00000000723
EMPV1_22061	6.85051	C12orf40	ENSSSCG00000000782
EMPV1_16201	11.3533	C12orf40	ENSSSCG00000000782
EMPV1_10113	7.26289	C12orf41	ENSSSCG00000000842
EMPV1_05164	12.8538	C12orf41	ENSSSCG00000000842
EMPV1_22718	6.88031	C12orf43	ENSSSCG00000009920
EMPV1_37634	6.92717	C12orf48	ENSSSCG00000000859
EMPV1_14601	8.60873	C12orf49	ENSSSCG00000009863
EMPV1_25393	7.74332	C12orf52	ENSSSCG00000009878
EMPV1_11678	7.8288	C12orf65	ENSSSCG00000009774
EMPV1_43076	6.96367	C12orf69	ENSSSCG00000000610
EMPV1_15783	8.84187	C13orf1	ENSSSCG00000009390
EMPV1_36779	7.44282	C13orf18	ENSSSCG00000009410
EMPV1_25888	8.45567	C13orf23	ENSSSCG00000009367
EMPV1_14850	7.09665	C13orf27	ENSSSCG00000009531
EMPV1_18676	10.5687	C13orf27	ENSSSCG00000009531
EMPV1_21600	6.97657	C13orf31	ENSSSCG00000009425
EMPV1_11144	7.19965	C13orf36	ENSSSCG00000009355
EMPV1_01787	7.3279	C13orf37	ENSSSCG00000009459
EMPV1_18640	6.74408	C13orf39	ENSSSCG00000009529
EMPV1_13510	6.94774	C14orf101	ENSSSCG00000005062
EMPV1_09756	6.73535	C14orf102	ENSSSCG00000002434
EMPV1_27660	9.71473	C14orf109	ENSSSCG00000002458
EMPV1_08890	6.9368	C14orf115	ENSSSCG00000002364
EMPV1_18433	7.18082	C14orf118	ENSSSCG00000002387
EMPV1_09975	8.10454	C14orf126	ENSSSCG00000001969
EMPV1_08649	7.91965	C14orf129	ENSSSCG00000002503
EMPV1_17413	7.35724	C14orf135	ENSSSCG00000005082
EMPV1_18166	6.79438	C14orf138	ENSSSCG00000005014
EMPV1_06085	10.6189	C14orf142	ENSSSCG00000002459
EMPV1_10803	6.85033	C14orf145	ENSSSCG00000002410
EMPV1_30699	7.57123	C14orf147	ENSSSCG00000001962
EMPV1_14619	9.46571	C14orf153	ENSSSCG00000002547
EMPV1_43763	9.52733	C14orf166	ENSSSCG00000005029
EMPV1_16092	13.3916	C14orf166	ENSSSCG00000005029
EMPV1_24755	6.77748	C14orf166B	ENSSSCG00000002391
EMPV1_16981	7.20829	C14orf179	ENSSSCG00000002386
EMPV1_39199	8.60985	C14orf21	ENSSSCG00000001990
EMPV1_26224	7.26299	C14orf37	ENSSSCG00000005071
EMPV1_36088	6.78307	C14orf45	ENSSSCG00000002356
EMPV1_27721	9.87474	C14orf50	ENSSSCG00000002275
EMPV1_02875	11.3867	C15orf23	ENSSSCG00000004775
EMPV1_04331	6.79659	C15orf26	ENSSSCG00000001786
EMPV1_38303	7.75155	C15orf29	ENSSSCG00000002245
EMPV1_18981	9.21325	C15orf33	ENSSSCG00000004648
EMPV1_12378	8.26291	C15orf39	ENSSSCG00000001885
EMPV1_24298	7.52907	C15orf40	ENSSSCG00000001802
EMPV1_14221	10.0308	C15orf40	ENSSSCG00000001802
EMPV1_21728	7.7748	C15orf42	ENSSSCG00000001842
EMPV1_12185	8.01287	C15orf43	ENSSSCG00000004680
EMPV1_19543	8.33442	C15orf44	ENSSSCG00000004936
EMPV1_11932	6.78077	C15orf48	ENSSSCG00000004670
EMPV1_06132	7.42687	C15orf48	ENSSSCG00000004670
EMPV1_30600	6.82589	C15orf58	ENSSSCG00000001859
EMPV1_28720	6.73428	C15orf59	ENSSSCG00000001916
EMPV1_34541	7.81863	C15orf60	ENSSSCG00000001919
EMPV1_35223	12.987	C15orf60	ENSSSCG00000001919
EMPV1_42029	10.2654	C15orf61	ENSSSCG00000004954
EMPV1_33844	7.04208	C15orf62	ENSSSCG00000004763
EMPV1_19167	7.31588	C16orf42	ENSSSCG00000008030
EMPV1_32294	7.45512	C16orf5	ENSSSCG00000007941
EMPV1_29195	7.11276	C16orf58	ENSSSCG00000007753
EMPV1_36632	6.91074	C16orf68	ENSSSCG00000007914
EMPV1_05258	9.09774	C16orf68	ENSSSCG00000007914
EMPV1_27875	6.92529	C16orf72	ENSSSCG00000012715
EMPV1_07891	7.96751	C16orf74	ENSSSCG00000002662
EMPV1_30993	10.1245	C16orf80	ENSSSCG00000002805
EMPV1_37486	6.87771	C17orf102	ENSSSCG00000017719
EMPV1_41336	6.95602	C17orf106	ENSSSCG00000017194
EMPV1_16472	7.23134	C17orf42	ENSSSCG00000017741
EMPV1_36196	7.03669	C17orf46	ENSSSCG00000017331
EMPV1_25057	8.27076	C17orf49	ENSSSCG00000017928
EMPV1_06143	7.43699	C17orf53	ENSSSCG00000017364
EMPV1_25164	8.4991	C17orf61	ENSSSCG00000011757
EMPV1_42375	6.69965	C17orf63	ENSSSCG00000017774
EMPV1_16684	6.90576	C17orf65	ENSSSCG00000017353
EMPV1_08093	6.71359	C17orf75	ENSSSCG00000017733
EMPV1_29850	6.87988	C17orf79	ENSSSCG00000017746
EMPV1_42789	11.2073	C17orf79	ENSSSCG00000017746
EMPV1_21883	10.5744	C17orf80	ENSSSCG00000017246
EMPV1_06229	11.5585	C17orf80	ENSSSCG00000017246
EMPV1_13844	8.93879	C17orf85	ENSSSCG00000017870
EMPV1_14174	7.80189	C17orf87	ENSSSCG00000017896
EMPV1_33317	9.57778	C17orf97	ENSSSCG00000017814
EMPV1_06931	6.75138	C18orf22	ENSSSCG00000005773
EMPV1_23104	8.16631	C18orf25	ENSSSCG00000004500
EMPV1_23775	9.81949	C18orf25	ENSSSCG00000004500
EMPV1_25873	7.09035	C18orf54	ENSSSCG00000004531
EMPV1_10475	14.2047	C18orf8	ENSSSCG00000003706
EMPV1_29074	6.74353	C19orf21	ENSSSCG00000013425
EMPV1_21291	9.73389	C19orf22	ENSSSCG00000013419
EMPV1_12330	8.48994	C19orf29OS	ENSSSCG00000013488
EMPV1_12520	8.49931	C19orf33	ENSSSCG00000002953
EMPV1_21294	6.84175	C19orf36	ENSSSCG00000013455
EMPV1_11722	7.77892	C19orf36	ENSSSCG00000013455
EMPV1_14421	7.02333	C19orf38	ENSSSCG00000013632
EMPV1_12937	10.4148	C19orf39	ENSSSCG00000013619
EMPV1_29773	9.10496	C19orf42	ENSSSCG00000013863
EMPV1_30958	6.92072	C19orf43	ENSSSCG00000013727
EMPV1_03238	7.18173	C19orf44	ENSSSCG00000013859
EMPV1_34907	6.85504	C19orf45	ENSSSCG00000013571
EMPV1_11172	7.08173	C19orf50	ENSSSCG00000013906
EMPV1_38800	7.13237	C19orf50	ENSSSCG00000013906
EMPV1_38145	7.09904	C19orf52	ENSSSCG00000013635
EMPV1_05329	6.9627	C19orf53	ENSSSCG00000013757
EMPV1_00356	7.24021	C19orf53	ENSSSCG00000013757
EMPV1_00491	12.1839	C19orf53	ENSSSCG00000013757
EMPV1_32856	7.83311	C19orf56	ENSSSCG00000013721
EMPV1_26236	6.98574	C19orf57	ENSSSCG00000013760
EMPV1_06672	6.97967	C19orf60	ENSSSCG00000013908
EMPV1_36452	9.00463	C19orf60	ENSSSCG00000013908
EMPV1_16192	8.46443	C19orf61	ENSSSCG00000003068
EMPV1_24212	6.92368	C19orf63	ENSSSCG00000003220
EMPV1_01752	7.69707	C19orf66	ENSSSCG00000013664
EMPV1_21819	7.37256	C19orf67	ENSSSCG00000013769
EMPV1_04245	6.83445	C19orf68	ENSSSCG00000003129
EMPV1_38861	6.77351	C19orf69	ENSSSCG00000003010
EMPV1_05993	8.52276	C19orf70	ENSSSCG00000013524
EMPV1_13919	9.85381	C19orf70	ENSSSCG00000013524
EMPV1_15733	6.77158	C19orf76	ENSSSCG00000003190
EMPV1_17701	7.64663	C1D	ENSSSCG00000008354
EMPV1_30007	7.00274	C1GALT1	ENSSSCG00000015341
EMPV1_24247	9.25053	C1GALT1C1	ENSSSCG00000012602
EMPV1_41291	7.49291	C1orf103	ENSSSCG00000006799
EMPV1_08747	7.87777	C1orf110	ENSSSCG00000006336
EMPV1_12954	7.53885	C1orf111	ENSSSCG00000006343
EMPV1_18029	10.9761	C1orf112	ENSSSCG00000006284
EMPV1_27706	9.1593	C1orf114	ENSSSCG00000006293
EMPV1_21431	7.10044	C1orf115	ENSSSCG00000010827
EMPV1_21503	6.98083	C1orf123	ENSSSCG00000003850
EMPV1_22610	8.12719	C1orf123	ENSSSCG00000003850
EMPV1_23365	8.17658	C1orf123	ENSSSCG00000003850
EMPV1_09704	10.4613	C1orf123	ENSSSCG00000003850
EMPV1_22470	8.09958	C1orf124	ENSSSCG00000010173
EMPV1_06681	6.88449	C1orf130	ENSSSCG00000003547
EMPV1_17428	6.9641	C1orf130	ENSSSCG00000003547
EMPV1_23086	9.21452	C1orf131	ENSSSCG00000010176
EMPV1_30153	10.7361	C1orf133	ENSSSCG00000015609
EMPV1_14815	6.7642	C1orf135	ENSSSCG00000003552
EMPV1_36988	8.21057	C1orf146	ENSSSCG00000006905
EMPV1_20792	8.5713	C1orf146	ENSSSCG00000006905
EMPV1_31643	6.82169	C1orf150	ENSSSCG00000013943
EMPV1_08433	6.90972	C1orf156	ENSSSCG00000006285
EMPV1_36296	7.99176	C1orf158	ENSSSCG00000003442
EMPV1_12136	6.91932	C1orf161	ENSSSCG00000006742
EMPV1_33701	7.70483	C1orf168	ENSSSCG00000003836
EMPV1_43646	7.06082	C1orf172	ENSSSCG00000003567
EMPV1_16256	6.87992	C1orf173	ENSSSCG00000003781
EMPV1_04692	11.5812	C1orf174	ENSSSCG00000003363
EMPV1_25200	8.43075	C1orf182	ENSSSCG00000006486
EMPV1_19761	6.87357	C1orf187	ENSSSCG00000003423
EMPV1_27137	6.95866	C1orf194	ENSSSCG00000006837
EMPV1_05693	8.25957	C1orf196	ENSSSCG00000003452
EMPV1_41316	6.79163	C1orf201	ENSSSCG00000003541
EMPV1_13782	11.407	C1orf21	ENSSSCG00000015565
EMPV1_26141	6.75814	C1orf227	ENSSSCG00000015591
EMPV1_14463	6.90097	C1orf230	ENSSSCG00000006617
EMPV1_09730	9.40299	C1orf26	ENSSSCG00000015569
EMPV1_34187	7.49301	C1orf27	ENSSSCG00000015577
EMPV1_32900	8.58352	C1orf31	ENSSSCG00000010161
EMPV1_25682	7.53482	C1orf35	ENSSSCG00000013991
EMPV1_35022	7.81537	C1orf35	ENSSSCG00000013991
EMPV1_26885	8.83064	C1orf35	ENSSSCG00000013991
EMPV1_21768	9.48395	C1orf35	ENSSSCG00000013991
EMPV1_19542	9.87178	C1orf35	ENSSSCG00000013991
EMPV1_34493	6.85177	C1orf38	ENSSSCG00000003584
EMPV1_01566	7.73428	C1orf43	ENSSSCG00000006554
EMPV1_17735	9.10175	C1orf43	ENSSSCG00000006554
EMPV1_37213	8.42034	C1orf51	ENSSSCG00000006655
EMPV1_02195	9.74435	C1orf54	ENSSSCG00000006656
EMPV1_37848	7.72554	C1orf55	ENSSSCG00000010858
EMPV1_02229	10.9877	C1orf55	ENSSSCG00000010858
EMPV1_16925	9.57143	C1orf56	ENSSSCG00000006639
EMPV1_14731	10.2769	C1orf57	ENSSSCG00000010166
EMPV1_07725	6.70055	C1orf58	ENSSSCG00000010836
EMPV1_35293	10.979	C1orf59	ENSSSCG00000006846
EMPV1_22792	6.95704	C1orf65	ENSSSCG00000010888
EMPV1_06785	6.69985	C1orf66	ENSSSCG00000006470
EMPV1_29993	7.9291	C1orf66	ENSSSCG00000006470
EMPV1_38816	6.91436	C1orf68	ENSSSCG00000006599
EMPV1_40157	6.76962	C1orf74	ENSSSCG00000015613
EMPV1_39133	7.07202	C1orf85	ENSSSCG00000006488
EMPV1_38764	7.78885	C1orf85	ENSSSCG00000006488
EMPV1_30438	7.60576	C1orf96	ENSSSCG00000010193
EMPV1_21511	6.72917	C1QC	ENSSSCG00000003525
EMPV1_14122	7.27885	C1QC	ENSSSCG00000003525
EMPV1_12772	7.08012	C1QL3	ENSSSCG00000011043
EMPV1_33380	6.85685	C1QL4	ENSSSCG00000000197
EMPV1_21184	6.72641	C1QTNF3	ENSSSCG00000016823
EMPV1_03118	7.09948	C1QTNF3	ENSSSCG00000016823
EMPV1_00535	7.73191	C1QTNF7	ENSSSCG00000008737
EMPV1_04030	7.42809	C1RL	ENSSSCG00000000674
EMPV1_24521	7.01979	C1S	ENSSSCG00000000676
EMPV1_14456	7.51464	C20orf100	ENSSSCG00000007368
EMPV1_20019	6.94093	C20orf108	ENSSSCG00000007492
EMPV1_31178	7.85378	C20orf108	ENSSSCG00000007492
EMPV1_13769	9.4905	C20orf108	ENSSSCG00000007492
EMPV1_08367	7.70998	C20orf111	ENSSSCG00000007374
EMPV1_37583	6.74054	C20orf118	ENSSSCG00000007325
EMPV1_02201	6.80372	C20orf12	ENSSSCG00000007094
EMPV1_39178	7.72255	C20orf12	ENSSSCG00000007094
EMPV1_14767	6.8866	C20orf123	ENSSSCG00000007448
EMPV1_07049	8.15655	C20orf152	ENSSSCG00000007313
EMPV1_01887	6.91144	C20orf165	ENSSSCG00000007429
EMPV1_17140	6.77056	C20orf186	ENSSSCG00000007255
EMPV1_15861	6.93902	C20orf194	ENSSSCG00000007155
EMPV1_03804	7.27471	C20orf24	ENSSSCG00000007320
EMPV1_02963	9.6388	C20orf24	ENSSSCG00000007320
EMPV1_36009	10.0252	C20orf24	ENSSSCG00000007320
EMPV1_17553	6.84608	C20orf3	ENSSSCG00000007132
EMPV1_14589	7.69619	C20orf3	ENSSSCG00000007132
EMPV1_27199	6.99018	C20orf4	ENSSSCG00000007315
EMPV1_31149	7.05167	C20orf43	ENSSSCG00000007496
EMPV1_23892	12.1485	C20orf43	ENSSSCG00000007496
EMPV1_40849	7.01736	C20orf54	ENSSSCG00000007199
EMPV1_26537	7.48273	C20orf7	ENSSSCG00000007076
EMPV1_07238	6.80033	C20orf72	ENSSSCG00000007089
EMPV1_38572	6.75593	C20orf79	ENSSSCG00000007099
EMPV1_10974	6.74318	C20orf94	ENSSSCG00000007066
EMPV1_30953	9.81959	C21orf59	ENSSSCG00000012036
EMPV1_17337	10.5595	C21orf66	ENSSSCG00000012037
EMPV1_05191	6.78317	C22orf13	ENSSSCG00000010059
EMPV1_06795	7.59556	C22orf15	ENSSSCG00000010074
EMPV1_14082	7.81464	C22orf23	ENSSSCG00000000117
EMPV1_02601	6.74019	C22orf25	ENSSSCG00000010134
EMPV1_34846	6.87284	C22orf25	ENSSSCG00000010134
EMPV1_11035	6.99297	C22orf25	ENSSSCG00000010134
EMPV1_27621	7.62746	C22orf25	ENSSSCG00000010134
EMPV1_16630	7.96345	C22orf26	ENSSSCG00000012814
EMPV1_05735	6.89222	C22orf28	ENSSSCG00000000158
EMPV1_17431	12.8572	C22orf28	ENSSSCG00000000158
EMPV1_00549	7.43995	C22orf30	ENSSSCG00000010033
EMPV1_34039	6.73049	C22orf33	ENSSSCG00000000132
EMPV1_00702	7.0378	C22orf36	ENSSSCG00000010057
EMPV1_37713	7.32302	C22orf39	ENSSSCG00000010120
EMPV1_01953	6.76582	C22orf41	ENSSSCG00000000963
EMPV1_29997	6.88982	C2CD2L	ENSSSCG00000015111
EMPV1_38600	6.96697	C2orf18	ENSSSCG00000008562
EMPV1_14195	8.98198	C2orf24	ENSSSCG00000016206
EMPV1_17612	10.449	C2orf29	ENSSSCG00000008167
EMPV1_10651	7.47048	C2orf34	ENSSSCG00000008447
EMPV1_11575	7.01849	C2orf40	ENSSSCG00000008142
EMPV1_04442	9.58875	C2orf42	ENSSSCG00000008332
EMPV1_18427	6.96012	C2orf44	ENSSSCG00000008589
EMPV1_40551	7.7078	C2orf47	ENSSSCG00000016088
EMPV1_17015	10.4034	C2orf47	ENSSSCG00000016088
EMPV1_02957	7.22725	C2orf49	ENSSSCG00000008146
EMPV1_25368	7.5368	C2orf49	ENSSSCG00000008146
EMPV1_42968	6.81274	C2orf50	ENSSSCG00000008632
EMPV1_02511	7.68431	C2orf51	ENSSSCG00000008209
EMPV1_11262	7.29305	C2orf55	ENSSSCG00000008187
EMPV1_03304	7.98188	C2orf56	ENSSSCG00000008494
EMPV1_05015	9.42867	C2orf60	ENSSSCG00000016087
EMPV1_29546	7.2761	C2orf61	ENSSSCG00000008432
EMPV1_23965	6.82102	C2orf62	ENSSSCG00000016187
EMPV1_15099	6.94342	C2orf63	ENSSSCG00000008402
EMPV1_22944	7.41127	C2orf64	ENSSSCG00000008189
EMPV1_38821	12.8926	C2orf64	ENSSSCG00000008189
EMPV1_20596	6.69627	C2orf66	ENSSSCG00000016072
EMPV1_18437	6.75738	C2orf68	ENSSSCG00000008234
EMPV1_19183	7.64586	C2orf69	ENSSSCG00000016086
EMPV1_40923	10.2624	C2orf7	ENSSSCG00000008304
EMPV1_39212	6.71936	C2orf70	ENSSSCG00000008565
EMPV1_31851	6.77895	C2orf70	ENSSSCG00000008565
EMPV1_28369	6.91784	C2orf72	ENSSSCG00000016270
EMPV1_35034	6.74642	C2orf73	ENSSSCG00000008410
EMPV1_41463	8.42477	C2orf74	ENSSSCG00000008384
EMPV1_17300	9.36435	C2orf76	ENSSSCG00000015718
EMPV1_41821	8.89613	C2orf77	ENSSSCG00000015935
EMPV1_14299	12.8889	C2orf79	ENSSSCG00000008580
EMPV1_15227	6.83618	C2orf80	ENSSSCG00000016146
EMPV1_17073	6.94951	C2orf82	ENSSSCG00000016294
EMPV1_00340	7.10517	C2orf84	ENSSSCG00000008584
EMPV1_33914	9.44321	C2orf88	ENSSSCG00000016048
EMPV1_12728	7.96889	C3orf1	ENSSSCG00000011900
EMPV1_02762	7.02036	C3orf14	ENSSSCG00000011486
EMPV1_04666	6.78262	C3orf15	ENSSSCG00000011892
EMPV1_20165	10.1095	C3orf17	ENSSSCG00000011923
EMPV1_04263	6.87416	C3orf22	ENSSSCG00000011626
EMPV1_35038	6.89632	C3orf22	ENSSSCG00000011626
EMPV1_41728	8.86655	C3orf25	ENSSSCG00000011587
EMPV1_02333	8.07765	C3orf26	ENSSSCG00000011970
EMPV1_00329	7.07782	C3orf31	ENSSSCG00000011578
EMPV1_27315	11.1285	C3orf31	ENSSSCG00000011578
EMPV1_09272	8.22894	C3orf37	ENSSSCG00000011611
EMPV1_00646	6.73307	C3orf45	ENSSSCG00000011401
EMPV1_32192	6.83022	C3orf49	ENSSSCG00000011490
EMPV1_24670	8.81538	C3orf49	ENSSSCG00000011490
EMPV1_01946	7.33033	C3orf54	ENSSSCG00000011392
EMPV1_31507	6.92279	C3orf58	ENSSSCG00000011687
EMPV1_42052	7.3905	C3orf64	ENSSSCG00000011504
EMPV1_40829	6.72037	C3orf67	ENSSSCG00000011482
EMPV1_37011	7.32361	C3orf70	ENSSSCG00000011789
EMPV1_33805	6.8664	C3orf75	ENSSSCG00000011336
EMPV1_29180	7.13037	C3orf75	ENSSSCG00000011336
EMPV1_16377	8.07512	C3orf75	ENSSSCG00000011336
EMPV1_28411	8.05995	C4BPA	ENSSSCG00000015662
EMPV1_22173	6.85318	C4orf22	ENSSSCG00000009252
EMPV1_26748	7.16714	C4orf29	ENSSSCG00000009074
EMPV1_37538	6.81475	C4orf31	ENSSSCG00000009099
EMPV1_10237	6.9913	C4orf32	ENSSSCG00000009130
EMPV1_37641	12.5537	C4orf33	ENSSSCG00000009069
EMPV1_16298	7.63524	C4orf37	ENSSSCG00000009188
EMPV1_05966	8.92201	C4orf41	ENSSSCG00000015777
EMPV1_35207	6.73009	C4orf43	ENSSSCG00000008890
EMPV1_08388	7.20794	C4orf44	ENSSSCG00000008696
EMPV1_42758	8.1509	C4orf46	ENSSSCG00000008876
EMPV1_06079	7.86208	C4orf47	ENSSSCG00000015794
EMPV1_25237	7.64114	C4orf48	ENSSSCG00000008686
EMPV1_23559	7.85487	C4orf49	ENSSSCG00000009062
EMPV1_06282	7.33106	C4orf50	ENSSSCG00000008709
EMPV1_14415	6.84876	C4orf51	ENSSSCG00000009038
EMPV1_25219	6.82237	C5	ENSSSCG00000005512
EMPV1_06678	7.23059	C5orf13	ENSSSCG00000014210
EMPV1_14011	6.69722	C5orf15	ENSSSCG00000014295
EMPV1_20436	7.73375	C5orf22	ENSSSCG00000016808
EMPV1_40133	6.70676	C5orf25	ENSSSCG00000014062
EMPV1_33816	6.96746	C5orf25	ENSSSCG00000014062
EMPV1_07097	7.72656	C5orf25	ENSSSCG00000014062
EMPV1_33162	6.8933	C5orf28	ENSSSCG00000016875
EMPV1_07391	7.03225	C5orf32	ENSSSCG00000014361
EMPV1_28326	6.76926	C5orf33	ENSSSCG00000016836
EMPV1_37640	7.38169	C5orf33	ENSSSCG00000016836
EMPV1_35168	7.97748	C5orf34	ENSSSCG00000016876
EMPV1_07131	7.07947	C5orf35	ENSSSCG00000016919
EMPV1_31194	8.80054	C5orf37	ENSSSCG00000014084
EMPV1_32613	13.6879	C5orf37	ENSSSCG00000014084
EMPV1_19521	6.83674	C5orf4	ENSSSCG00000017068
EMPV1_31964	7.59209	C5orf42	ENSSSCG00000016843
EMPV1_29489	8.34517	C5orf42	ENSSSCG00000016843
EMPV1_16953	8.40786	C5orf42	ENSSSCG00000016843
EMPV1_22257	8.64942	C5orf43	ENSSSCG00000016935
EMPV1_33431	7.12919	C5orf45	ENSSSCG00000014015
EMPV1_06096	7.49208	C5orf48	ENSSSCG00000014245
EMPV1_26301	6.936	C5orf49	ENSSSCG00000017098
EMPV1_27127	6.74995	C5orf51	ENSSSCG00000016864
EMPV1_32687	8.75661	C5orf53	ENSSSCG00000014360
EMPV1_29213	7.53869	C5orf58	ENSSSCG00000017007
EMPV1_22137	6.70804	C6orf105	ENSSSCG00000001048
EMPV1_40881	7.5437	C6orf106	ENSSSCG00000001527
EMPV1_14009	9.19867	C6orf106	ENSSSCG00000001527
EMPV1_00845	9.60461	C6orf106	ENSSSCG00000001527
EMPV1_00362	9.55516	C6orf115	ENSSSCG00000004145
EMPV1_20742	8.46483	C6orf120	ENSSSCG00000004007
EMPV1_21134	9.29925	C6orf125	ENSSSCG00000001519
EMPV1_42891	7.00898	C6orf132	ENSSSCG00000001634
EMPV1_06457	7.08218	C6orf140	ENSSSCG00000001730
EMPV1_25734	6.75749	C6orf142	ENSSSCG00000001485
EMPV1_41231	7.38758	C6orf142	ENSSSCG00000001485
EMPV1_27829	6.86922	C6orf145	ENSSSCG00000001003
EMPV1_18772	9.66321	C6orf150	ENSSSCG00000004488
EMPV1_35341	10.2127	C6orf161	ENSSSCG00000012046
EMPV1_23370	8.14751	C6orf162	ENSSSCG00000004300
EMPV1_40257	6.76456	C6orf163	ENSSSCG00000004301
EMPV1_21949	8.52669	C6orf165	ENSSSCG00000004302
EMPV1_10716	6.95236	C6orf168	ENSSSCG00000004348
EMPV1_17126	7.09908	C6orf168	ENSSSCG00000004348
EMPV1_10697	11.3728	C6orf170	ENSSSCG00000004242
EMPV1_07036	7.58696	C6orf174	ENSSSCG00000004215
EMPV1_41658	9.36754	C6orf182	ENSSSCG00000004391
EMPV1_29937	6.85689	C6orf186	ENSSSCG00000004402
EMPV1_29679	8.25191	C6orf203	ENSSSCG00000004375
EMPV1_13065	6.75071	C6orf204	ENSSSCG00000004249
EMPV1_14422	8.34688	C6orf205	ENSSSCG00000001387
EMPV1_32351	6.88373	C6orf211	ENSSSCG00000004088
EMPV1_00612	8.22004	C6orf221	ENSSSCG00000004284
EMPV1_25258	6.75799	C6orf225	ENSSSCG00000004424
EMPV1_27292	6.76388	C6orf225	ENSSSCG00000004424
EMPV1_02198	6.76133	C6orf226	ENSSSCG00000001648
EMPV1_26360	7.18131	C6orf35	ENSSSCG00000004063
EMPV1_19993	11.1252	C6orf52	ENSSSCG00000001040
EMPV1_30114	11.2082	C6orf52	ENSSSCG00000001040
EMPV1_40968	8.6716	C6orf62	ENSSSCG00000001094
EMPV1_16872	6.85116	C6orf70	ENSSSCG00000004010
EMPV1_00619	6.94665	C6orf70	ENSSSCG00000004010
EMPV1_36650	6.87417	C6orf72	ENSSSCG00000004108
EMPV1_31914	7.49418	C6orf72	ENSSSCG00000004108
EMPV1_18683	8.43676	C6orf81	ENSSSCG00000001550
EMPV1_25445	7.60626	C6orf89	ENSSSCG00000001569
EMPV1_20146	8.39978	C6orf89	ENSSSCG00000001569
EMPV1_29958	6.71639	C6orf94	ENSSSCG00000004128
EMPV1_10485	6.69668	C6orf97	ENSSSCG00000004087
EMPV1_28655	6.84781	C7orf10	ENSSSCG00000016767
EMPV1_14785	7.81834	C7orf11	ENSSSCG00000016768
EMPV1_28753	7.42788	C7orf20	ENSSSCG00000007545
EMPV1_24808	10.2173	C7orf20	ENSSSCG00000007545
EMPV1_17586	11.6783	C7orf23	ENSSSCG00000015392
EMPV1_33960	6.9116	C7orf25	ENSSSCG00000016760
EMPV1_04993	6.77839	C7orf27	ENSSSCG00000007563
EMPV1_32427	7.66741	C7orf31	ENSSSCG00000016713
EMPV1_12449	7.25698	C7orf41	ENSSSCG00000016681
EMPV1_17305	8.14774	C7orf41	ENSSSCG00000016681
EMPV1_34630	10.3575	C7orf42	ENSSSCG00000007736
EMPV1_37930	6.85556	C7orf43	ENSSSCG00000007647
EMPV1_25141	8.36978	C7orf44	ENSSSCG00000016757
EMPV1_23954	8.82284	C7orf45	ENSSSCG00000016562
EMPV1_08937	9.70199	C7orf47	ENSSSCG00000007652
EMPV1_41446	7.45222	C7orf49	ENSSSCG00000016531
EMPV1_04810	6.78876	C7orf50	ENSSSCG00000007546
EMPV1_25490	7.24418	C7orf50	ENSSSCG00000007546
EMPV1_26854	10.1244	C7orf55	ENSSSCG00000016508
EMPV1_22247	6.95533	C7orf58	ENSSSCG00000016618
EMPV1_41619	7.29875	C7orf59	ENSSSCG00000007646
EMPV1_15551	9.16257	C7orf63	ENSSSCG00000015303
EMPV1_04501	10.846	C7orf64	ENSSSCG00000015315
EMPV1_05802	6.73886	C7orf72	ENSSSCG00000015628
EMPV1_34614	6.85991	C8G	ENSSSCG00000005840
EMPV1_09562	6.83152	C8orf37	ENSSSCG00000006092
EMPV1_24816	7.71089	C8orf38	ENSSSCG00000006093
EMPV1_41307	9.39221	C8orf40	ENSSSCG00000007024
EMPV1_32321	10.6312	C8orf41	ENSSSCG00000015833
EMPV1_22767	6.75031	C8orf46	ENSSSCG00000006212
EMPV1_02779	9.31881	C8orf47	ENSSSCG00000006080
EMPV1_20738	6.85577	C8orf48	ENSSSCG00000006972
EMPV1_32243	6.8168	C8orf59	ENSSSCG00000006144
EMPV1_32358	6.90073	C9orf100	ENSSSCG00000005314
EMPV1_41063	6.89536	C9orf102	ENSSSCG00000010941
EMPV1_24949	7.01535	C9orf114	ENSSSCG00000005662
EMPV1_16656	7.60628	C9orf114	ENSSSCG00000005662
EMPV1_17221	7.27578	C9orf116	ENSSSCG00000005760
EMPV1_11424	6.8666	C9orf117	ENSSSCG00000005618
EMPV1_36405	8.50427	C9orf119	ENSSSCG00000005644
EMPV1_40664	9.46956	C9orf119	ENSSSCG00000005644
EMPV1_18808	8.39384	C9orf123	ENSSSCG00000005196
EMPV1_28862	6.95907	C9orf126	ENSSSCG00000005598
EMPV1_18231	6.75734	C9orf131	ENSSSCG00000005298
EMPV1_14427	6.83049	C9orf156	ENSSSCG00000005370
EMPV1_43511	6.98615	C9orf167	ENSSSCG00000005845
EMPV1_43212	7.16549	C9orf169	ENSSSCG00000005857
EMPV1_40965	7.6949	C9orf21	ENSSSCG00000011169
EMPV1_27318	7.15334	C9orf23	ENSSSCG00000010973
EMPV1_37102	7.22812	C9orf3	ENSSSCG00000010943
EMPV1_05682	8.20639	C9orf30	ENSSSCG00000005390
EMPV1_00152	6.811	C9orf4	ENSSSCG00000005445
EMPV1_29463	7.27981	C9orf40	ENSSSCG00000005270
EMPV1_37003	7.83903	C9orf41	ENSSSCG00000005271
EMPV1_31927	7.90519	C9orf46	ENSSSCG00000005212
EMPV1_25539	9.44132	C9orf46	ENSSSCG00000005212
EMPV1_26277	6.75014	C9orf57	ENSSSCG00000005263
EMPV1_43635	6.99471	C9orf57	ENSSSCG00000005263
EMPV1_02729	10.1276	C9orf6	ENSSSCG00000005440
EMPV1_17237	9.50356	C9orf61	ENSSSCG00000005249
EMPV1_18725	6.76196	C9orf68	ENSSSCG00000005221
EMPV1_28313	7.20805	C9orf71	ENSSSCG00000005244
EMPV1_38574	7.30741	C9orf80	ENSSSCG00000005470
EMPV1_38732	9.34609	C9orf80	ENSSSCG00000005470
EMPV1_19297	7.40028	C9orf82	ENSSSCG00000005127
EMPV1_41702	7.73033	C9orf89	ENSSSCG00000008077
EMPV1_16509	11.4678	C9orf89	ENSSSCG00000008077
EMPV1_03588	6.70374	C9orf9	ENSSSCG00000005734
EMPV1_05488	7.57108	C9orf93	ENSSSCG00000005182
EMPV1_40197	10.1499	C9orf95	ENSSSCG00000005272
EMPV1_26601	7.48583	C9orf98	ENSSSCG00000005732
EMPV1_31732	7.19737	CA1	ENSSSCG00000006142
EMPV1_11726	7.00184	CA10	ENSSSCG00000017594
EMPV1_23806	7.16509	CA11	ENSSSCG00000003147
EMPV1_00796	6.7242	CA13	ENSSSCG00000006143
EMPV1_27669	6.89834	CA2	ENSSSCG00000006140
EMPV1_31011	6.72214	CA6	ENSSSCG00000003391
EMPV1_05495	6.8712	CA8	ENSSSCG00000006233
EMPV1_34435	6.80504	CA9	ENSSSCG00000005315
EMPV1_20143	7.43007	CA9	ENSSSCG00000005315
EMPV1_03191	9.4918	CA9	ENSSSCG00000005315
EMPV1_38196	6.80967	CAB39	ENSSSCG00000016266
EMPV1_15730	6.97709	CABLES1	ENSSSCG00000003705
EMPV1_32352	6.98168	CABLES1	ENSSSCG00000003705
EMPV1_19877	6.82819	CABLES2	ENSSSCG00000007540
EMPV1_35339	6.95006	CABP5	ENSSSCG00000003126
EMPV1_23879	7.08237	CABYR	ENSSSCG00000003711
EMPV1_33929	6.93837	CACHD1	ENSSSCG00000004829
EMPV1_12274	6.99318	CACNA1C	ENSSSCG00000000763
EMPV1_40899	7.1862	CACNA1E	ENSSSCG00000015543
EMPV1_41775	6.90586	CACNA1G	ENSSSCG00000017562
EMPV1_31360	6.97099	CACNA1I	ENSSSCG00000000082
EMPV1_11973	10.0713	CACNA2D1	ENSSSCG00000015402
EMPV1_02716	9.19303	CACNA2D4	ENSSSCG00000000758
EMPV1_00106	6.74744	CACNG4	ENSSSCG00000017270
EMPV1_18403	8.75753	CACYBP	ENSSSCG00000015504
EMPV1_29982	6.84284	CADM2	ENSSSCG00000011999
EMPV1_34910	7.28395	CADM4	ENSSSCG00000003061
EMPV1_19774	7.29602	CADPS2	ENSSSCG00000016611
EMPV1_02519	8.5827	CADPS2	ENSSSCG00000016611
EMPV1_31753	7.07264	CAGE1	ENSSSCG00000001023
EMPV1_25233	7.05604	CALB1	ENSSSCG00000006125
EMPV1_31322	6.73754	CALB2	ENSSSCG00000002730
EMPV1_04809	6.95345	CALCA	ENSSSCG00000013386
EMPV1_25636	7.03859	CALCB	ENSSSCG00000013390
EMPV1_21622	7.94273	CALCOCO2	ENSSSCG00000017543
EMPV1_24106	6.84795	CALCRL	ENSSSCG00000016031
EMPV1_36176	6.92183	CALD1	ENSSSCG00000016535
EMPV1_32998	9.59982	CALM1	ENSSSCG00000002435
EMPV1_18728	7.43582	CALML4	ENSSSCG00000004959
EMPV1_13524	6.7837	CALN1	ENSSSCG00000007730
EMPV1_34612	8.8162	CALR	ENSSSCG00000013746
EMPV1_02706	10.1168	CALR	ENSSSCG00000013746
EMPV1_02624	6.93673	CALR3	ENSSSCG00000013858
EMPV1_18797	7.40274	CALU	ENSSSCG00000016581
EMPV1_09933	9.11279	CALU	ENSSSCG00000016581
EMPV1_32776	11.0969	CALU	ENSSSCG00000016581
EMPV1_36774	7.70092	CAMK1	ENSSSCG00000011550
EMPV1_40688	9.63178	CAMK1D	ENSSSCG00000011111
EMPV1_28672	6.97359	CAMK1G	ENSSSCG00000015619
EMPV1_09025	6.87547	CAMK2A	ENSSSCG00000014443
EMPV1_25875	6.77137	CAMK2D	ENSSSCG00000009123
EMPV1_13714	6.88723	CAMK2D	ENSSSCG00000009123
EMPV1_26541	10.5006	CAMK2D	ENSSSCG00000009123
EMPV1_33414	11.9082	CAMK2D	ENSSSCG00000009123
EMPV1_35013	6.83463	CAMK2G	ENSSSCG00000010311
EMPV1_06713	7.87765	CAMK2G	ENSSSCG00000010311
EMPV1_41882	6.94231	CAMK4	ENSSSCG00000014201
EMPV1_09141	6.86552	CAMKK2	ENSSSCG00000009815
EMPV1_18380	7.39774	CAMLG	ENSSSCG00000014306
EMPV1_09521	7.19818	CAMP	ENSSSCG00000011349
EMPV1_05812	7.29481	CAMSAP1	ENSSSCG00000005753
EMPV1_05245	7.11462	CAMTA2	ENSSSCG00000017902
EMPV1_33523	6.95533	CAND2	ENSSSCG00000011582
EMPV1_28548	9.49313	CANX	ENSSSCG00000014020
EMPV1_05521	7.64152	CAP1	ENSSSCG00000003672
EMPV1_41136	7.37526	CAPG	ENSSSCG00000008239
EMPV1_22225	7.29129	CAPN1	ENSSSCG00000012999
EMPV1_06965	8.36853	CAPN12	ENSSSCG00000002967
EMPV1_12375	6.85717	CAPN9	ENSSSCG00000010182
EMPV1_03545	9.20719	CAPRIN1	ENSSSCG00000013305
EMPV1_28472	7.22734	CAPS	ENSSSCG00000013532
EMPV1_34274	6.87537	CAPS2	ENSSSCG00000000517
EMPV1_26168	7.17152	CAPSL	ENSSSCG00000016833
EMPV1_23180	11.8079	CAPZA1	ENSSSCG00000006775
EMPV1_05519	7.62344	CAPZB	ENSSSCG00000003493
EMPV1_26897	6.8537	CARHSP1	ENSSSCG00000007911
EMPV1_26608	6.97228	CARHSP1	ENSSSCG00000007911
EMPV1_11381	7.6489	CARM1	ENSSSCG00000013633
EMPV1_25232	7.66776	CARM1	ENSSSCG00000013633
EMPV1_15090	6.78081	CARNS1	ENSSSCG00000012911
EMPV1_30311	8.15732	CARS	ENSSSCG00000012857
EMPV1_38458	6.90692	CARTPT	ENSSSCG00000016972
EMPV1_21003	10.45	CASC1	ENSSSCG00000000562
EMPV1_04016	8.20982	CASC3	ENSSSCG00000017477
EMPV1_02809	7.338	CASC4	ENSSSCG00000004693
EMPV1_24023	6.78097	CASC5	ENSSSCG00000004769
EMPV1_23502	7.09559	CASD1	ENSSSCG00000015327
EMPV1_25230	7.65768	CASK	ENSSSCG00000012253
EMPV1_34094	6.80515	CASP3	ENSSSCG00000015783
EMPV1_30077	7.62714	CASP3	ENSSSCG00000015783
EMPV1_21198	7.82481	CASP6	ENSSSCG00000009140
EMPV1_25661	10.5105	CASP6	ENSSSCG00000009140
EMPV1_38170	9.44597	CASP7	ENSSSCG00000010642
EMPV1_18651	6.73241	CASP8	ENSSSCG00000016106
EMPV1_01204	6.71518	CASR	ENSSSCG00000011878
EMPV1_14080	6.85916	CAST	ENSSSCG00000014170
EMPV1_15680	6.95035	CAST	ENSSSCG00000014170
EMPV1_30274	12.2157	CAST	ENSSSCG00000014170
EMPV1_04674	6.79111	CAT	ENSSSCG00000013302
EMPV1_11566	10.4693	CAT	ENSSSCG00000013302
EMPV1_00123	6.74026	CATSPER1	ENSSSCG00000012959
EMPV1_35042	6.71568	CATSPER2	ENSSSCG00000004701
EMPV1_29689	6.88038	CATSPER2	ENSSSCG00000004701
EMPV1_22884	7.11181	CATSPER2	ENSSSCG00000004701
EMPV1_07108	7.4969	CATSPER2	ENSSSCG00000004701
EMPV1_20332	7.65968	CATSPER2	ENSSSCG00000004701
EMPV1_19206	8.06207	CATSPER2	ENSSSCG00000004701
EMPV1_41532	8.18689	CATSPER2	ENSSSCG00000004701
EMPV1_19051	7.00027	CATSPERG	ENSSSCG00000002955
EMPV1_21430	7.94091	CAV1	ENSSSCG00000016634
EMPV1_39467	8.78361	CAV1	ENSSSCG00000016634
EMPV1_01073	6.86875	CAV2	ENSSSCG00000016635
EMPV1_43320	7.43696	CAV2	ENSSSCG00000016635
EMPV1_34350	8.64088	CBARA1	ENSSSCG00000010289
EMPV1_31833	7.15463	CBFA2T2	ENSSSCG00000007266
EMPV1_03115	6.74375	CBFA2T3	ENSSSCG00000002648
EMPV1_36556	6.73037	CBL	ENSSSCG00000015115
EMPV1_18261	6.69943	CBLC	ENSSSCG00000003083
EMPV1_04848	6.82956	CBLN3	ENSSSCG00000001985
EMPV1_14516	6.75185	CBLN4	ENSSSCG00000007490
EMPV1_00230	8.20771	CBR3	ENSSSCG00000012053
EMPV1_35134	7.03336	CBR4	ENSSSCG00000009717
EMPV1_14788	8.00986	CBR4	ENSSSCG00000009717
EMPV1_03735	10.8957	CBX3	ENSSSCG00000016711
EMPV1_11965	8.26198	CBX5	ENSSSCG00000000282
EMPV1_07857	6.699	CBX8	ENSSSCG00000017161
EMPV1_19824	7.28357	CC2D1A	ENSSSCG00000013761
EMPV1_38537	6.89775	CC2D1B	ENSSSCG00000003862
EMPV1_12932	7.7195	CC2D2A	ENSSSCG00000008738
EMPV1_08743	6.76048	CCBE1	ENSSSCG00000004907
EMPV1_27435	6.71776	CCBL1	ENSSSCG00000005663
EMPV1_22337	7.82339	CCBL1	ENSSSCG00000005663
EMPV1_25663	10.3545	CCBL1	ENSSSCG00000005663
EMPV1_24424	8.69185	CCBL2	ENSSSCG00000006925
EMPV1_07860	7.31393	CCBP2	ENSSSCG00000011289
EMPV1_38297	10.1107	CCDC104	ENSSSCG00000008400
EMPV1_31437	6.77081	CCDC105	ENSSSCG00000013834
EMPV1_34988	7.78748	CCDC107	ENSSSCG00000005313
EMPV1_26418	7.0618	CCDC109A	ENSSSCG00000010290
EMPV1_26512	14.8106	CCDC109B	ENSSSCG00000009141
EMPV1_28620	8.22644	CCDC111	ENSSSCG00000015786
EMPV1_17374	11.4077	CCDC115	ENSSSCG00000015737
EMPV1_26674	7.37666	CCDC12	ENSSSCG00000011329
EMPV1_16563	7.5035	CCDC120	ENSSSCG00000012288
EMPV1_41874	7.48231	CCDC122	ENSSSCG00000009426
EMPV1_19849	7.28955	CCDC124	ENSSSCG00000013891
EMPV1_13252	6.9372	CCDC129	ENSSSCG00000016671
EMPV1_15378	6.73495	CCDC130	ENSSSCG00000013755
EMPV1_05887	11.1482	CCDC132	ENSSSCG00000015321
EMPV1_42442	7.46029	CCDC136	ENSSSCG00000016579
EMPV1_05871	7.54844	CCDC136	ENSSSCG00000016579
EMPV1_34037	7.90261	CCDC136	ENSSSCG00000016579
EMPV1_36726	8.06064	CCDC136	ENSSSCG00000016579
EMPV1_12055	8.10419	CCDC136	ENSSSCG00000016579
EMPV1_31511	9.28564	CCDC138	ENSSSCG00000008135
EMPV1_20699	6.9983	CCDC146	ENSSSCG00000015412
EMPV1_19137	7.34523	CCDC148	ENSSSCG00000015876
EMPV1_30369	8.65842	CCDC15	ENSSSCG00000015206
EMPV1_05797	8.77346	CCDC15	ENSSSCG00000015206
EMPV1_02747	9.06999	CCDC15	ENSSSCG00000015206
EMPV1_35696	9.23833	CCDC15	ENSSSCG00000015206
EMPV1_00468	7.21874	CCDC150	ENSSSCG00000016069
EMPV1_43361	6.92587	CCDC155	ENSSSCG00000003172
EMPV1_21355	6.76372	CCDC158	ENSSSCG00000008983
EMPV1_07531	10.9388	CCDC160	ENSSSCG00000012681
EMPV1_09028	8.62237	CCDC18	ENSSSCG00000006897
EMPV1_11720	7.05947	CCDC23	ENSSSCG00000006772
EMPV1_06408	6.92918	CCDC25	ENSSSCG00000009669
EMPV1_30324	6.93291	CCDC28A	ENSSSCG00000004148
EMPV1_25275	11.0252	CCDC28A	ENSSSCG00000004148
EMPV1_41830	8.08746	CCDC28B	ENSSSCG00000003618
EMPV1_34091	8.72569	CCDC3	ENSSSCG00000011110
EMPV1_29157	7.05815	CCDC30	ENSSSCG00000003965
EMPV1_25409	10.9016	CCDC34	ENSSSCG00000013336
EMPV1_00150	6.74769	CCDC38	ENSSSCG00000000894
EMPV1_09651	7.28106	CCDC39	ENSSSCG00000011768
EMPV1_29754	6.74669	CCDC40	ENSSSCG00000017158
EMPV1_37058	6.71623	CCDC42B	ENSSSCG00000009875
EMPV1_33288	8.96386	CCDC50	ENSSSCG00000011817
EMPV1_41555	10.3484	CCDC50	ENSSSCG00000011817
EMPV1_20120	6.95473	CCDC51	ENSSSCG00000011350
EMPV1_43299	7.14504	CCDC51	ENSSSCG00000011350
EMPV1_10077	8.37582	CCDC51	ENSSSCG00000011350
EMPV1_28297	9.71784	CCDC55	ENSSSCG00000017795
EMPV1_33767	11.1025	CCDC55	ENSSSCG00000017795
EMPV1_14541	8.67814	CCDC56	ENSSSCG00000017388
EMPV1_26908	9.19104	CCDC59	ENSSSCG00000000942
EMPV1_17049	8.35089	CCDC6	ENSSSCG00000010211
EMPV1_40678	7.08589	CCDC60	ENSSSCG00000009842
EMPV1_29264	8.3067	CCDC61	ENSSSCG00000003100
EMPV1_12026	6.70785	CCDC62	ENSSSCG00000009787
EMPV1_03863	6.80896	CCDC62	ENSSSCG00000009787
EMPV1_18125	6.7878	CCDC63	ENSSSCG00000009829
EMPV1_41410	6.79507	CCDC64	ENSSSCG00000009896
EMPV1_41860	7.31989	CCDC65	ENSSSCG00000000179
EMPV1_04668	6.71049	CCDC68	ENSSSCG00000004534
EMPV1_26441	6.98214	CCDC70	ENSSSCG00000009383
EMPV1_22148	7.34653	CCDC71	ENSSSCG00000011378
EMPV1_14315	11.0059	CCDC72	ENSSSCG00000011351
EMPV1_03073	9.97109	CCDC75	ENSSSCG00000008497
EMPV1_34288	7.42806	CCDC76	ENSSSCG00000006869
EMPV1_14682	6.73607	CCDC77	ENSSSCG00000000751
EMPV1_24326	6.88229	CCDC80	ENSSSCG00000011928
EMPV1_01862	6.92101	CCDC81	ENSSSCG00000014917
EMPV1_32862	6.93235	CCDC82	ENSSSCG00000014972
EMPV1_43082	7.40191	CCDC84	ENSSSCG00000015102
EMPV1_25696	6.89203	CCDC85A	ENSSSCG00000008396
EMPV1_32438	6.91664	CCDC85A	ENSSSCG00000008396
EMPV1_12396	7.07062	CCDC85A	ENSSSCG00000008396
EMPV1_20230	6.75746	CCDC85B	ENSSSCG00000012968
EMPV1_26863	6.8588	CCDC88A	ENSSSCG00000008406
EMPV1_05393	7.03177	CCDC88A	ENSSSCG00000008406
EMPV1_13554	7.62491	CCDC88A	ENSSSCG00000008406
EMPV1_26086	11.5968	CCDC88B	ENSSSCG00000013042
EMPV1_36271	6.92633	CCDC88C	ENSSSCG00000002440
EMPV1_27128	6.71118	CCDC89	ENSSSCG00000014908
EMPV1_20069	6.86448	CCDC90A	ENSSSCG00000001057
EMPV1_23332	10.5167	CCDC90A	ENSSSCG00000001057
EMPV1_31270	13.1212	CCDC90A	ENSSSCG00000001057
EMPV1_25460	9.77104	CCDC90B	ENSSSCG00000014903
EMPV1_32909	7.62221	CCDC91	ENSSSCG00000000543
EMPV1_28886	7.40984	CCDC92	ENSSSCG00000009764
EMPV1_31085	8.98824	CCDC93	ENSSSCG00000015714
EMPV1_06809	7.10952	CCDC94	ENSSSCG00000013499
EMPV1_18385	6.88618	CCDC99	ENSSSCG00000017011
EMPV1_28252	7.01037	CCHCR1	ENSSSCG00000001391
EMPV1_29011	8.00437	CCIN	ENSSSCG00000005340
EMPV1_03179	6.80692	CCK	ENSSSCG00000011277
EMPV1_11113	6.94584	CCKBR	ENSSSCG00000014631
EMPV1_36872	6.84937	CCL16	ENSSSCG00000017704
EMPV1_25110	6.85552	CCL19	ENSSSCG00000010966
EMPV1_16214	6.8677	CCL2	ENSSSCG00000017723
EMPV1_08132	7.40123	CCL22	ENSSSCG00000002821
EMPV1_16117	8.31898	CCL24	ENSSSCG00000007699
EMPV1_38927	6.86377	CCL26	ENSSSCG00000007697
EMPV1_31735	6.70713	CCL28	ENSSSCG00000016871
EMPV1_41303	8.59857	CCL5	ENSSSCG00000017705
EMPV1_21484	6.82254	CCM2	ENSSSCG00000016734
EMPV1_25304	6.95775	CCM2	ENSSSCG00000016734
EMPV1_38576	7.23954	CCNA1	ENSSSCG00000009354
EMPV1_28914	9.06148	CCNA2	ENSSSCG00000009094
EMPV1_18812	10.1682	CCNB2	ENSSSCG00000004588
EMPV1_38034	10.0083	CCNB3	ENSSSCG00000012307
EMPV1_11116	7.09209	CCNC	ENSSSCG00000004353
EMPV1_19365	7.9463	CCND2	ENSSSCG00000000727
EMPV1_20846	8.72367	CCND3	ENSSSCG00000001632
EMPV1_42616	10.8764	CCNDBP1	ENSSSCG00000004715
EMPV1_14410	8.65045	CCNE1	ENSSSCG00000002855
EMPV1_26689	9.47838	CCNG1	ENSSSCG00000017024
EMPV1_34835	12.8837	CCNG1	ENSSSCG00000017024
EMPV1_36786	7.81258	CCNG2	ENSSSCG00000008988
EMPV1_11554	9.68786	CCNH	ENSSSCG00000014147
EMPV1_29016	9.59273	CCNI	ENSSSCG00000008987
EMPV1_38030	6.99837	CCNI2	ENSSSCG00000014284
EMPV1_36281	9.61771	CCNI2	ENSSSCG00000014284
EMPV1_20982	7.10468	CCNJ	ENSSSCG00000010502
EMPV1_01703	6.77846	CCNK	ENSSSCG00000002509
EMPV1_24513	7.15201	CCNK	ENSSSCG00000002509
EMPV1_32919	7.1269	CCNL2	ENSSSCG00000003354
EMPV1_00225	7.20305	CCNT1	ENSSSCG00000000173
EMPV1_20266	7.23742	CCNY	ENSSSCG00000011107
EMPV1_16739	7.39895	CCNY	ENSSSCG00000011107
EMPV1_27476	9.14248	CCPG1	ENSSSCG00000004610
EMPV1_04135	8.69962	CCR1	ENSSSCG00000011322
EMPV1_39814	7.28948	CCRL1	ENSSSCG00000011630
EMPV1_03378	7.34164	CCS	ENSSSCG00000012934
EMPV1_28209	13.3268	CCT2	ENSSSCG00000000496
EMPV1_31861	7.83144	CCT3	ENSSSCG00000006487
EMPV1_03808	10.3076	CCT3	ENSSSCG00000006487
EMPV1_19496	11.8388	CCT4	ENSSSCG00000008377
[truncated: 26,716 more rows]
