# Supplementary material for: Development of a porcine (Sus scofa) embryo-specific microarray: array annotation and validation
Source: BMC Genomics. 2012 Aug 3;13:370. doi: 10.1186/1471-2164-13-370 (PMC3468353; doi:10.1186/1471-2164-13-370)
Supplement: Additional file 13 — Positive spots selection in embryos microarray. Excel file containing all positive signals higher than the background intensity signal > 6.96 calculated according to Methods. [file 1471-2164-13-370-S13.xls]

## Sheet: Sheet1
Probe ID	Mean intensity across conditions	Gene_Symbol	Description
EMPV1_20135	10.3612	5_8S_rRNA	ENSSSCG00000018717
EMPV1_11398	9.39705	5_8S_rRNA	ENSSSCG00000019802
EMPV1_43730	10.4511	5_8S_rRNA	ENSSSCG00000020149
EMPV1_21278	7.25055	5S_rRNA	ENSSSCG00000018099
EMPV1_12163	8.01006	5S_rRNA	ENSSSCG00000018110
EMPV1_10649	7.68018	5S_rRNA	ENSSSCG00000018189
EMPV1_05958	7.12281	5S_rRNA	ENSSSCG00000018219
EMPV1_33993	7.41645	5S_rRNA	ENSSSCG00000018223
EMPV1_18943	8.2824	5S_rRNA	ENSSSCG00000018224
EMPV1_20867	7.24436	5S_rRNA	ENSSSCG00000018226
EMPV1_38675	7.05817	5S_rRNA	ENSSSCG00000018242
EMPV1_00688	7.87467	5S_rRNA	ENSSSCG00000018272
EMPV1_32891	8.84924	5S_rRNA	ENSSSCG00000018290
EMPV1_15333	7.72244	5S_rRNA	ENSSSCG00000018300
EMPV1_43773	7.28445	5S_rRNA	ENSSSCG00000018314
EMPV1_39866	7.58245	5S_rRNA	ENSSSCG00000018332
EMPV1_23055	7.69194	5S_rRNA	ENSSSCG00000018358
EMPV1_08286	6.99643	5S_rRNA	ENSSSCG00000018405
EMPV1_39258	7.43537	5S_rRNA	ENSSSCG00000018411
EMPV1_31626	7.52452	5S_rRNA	ENSSSCG00000018484
EMPV1_29674	7.17492	5S_rRNA	ENSSSCG00000018509
EMPV1_31893	7.35476	5S_rRNA	ENSSSCG00000018537
EMPV1_18826	7.45039	5S_rRNA	ENSSSCG00000018619
EMPV1_04837	7.28368	5S_rRNA	ENSSSCG00000018635
EMPV1_26064	7.47023	5S_rRNA	ENSSSCG00000018646
EMPV1_13215	7.41645	5S_rRNA	ENSSSCG00000018655
EMPV1_13768	7.53191	5S_rRNA	ENSSSCG00000018656
EMPV1_01434	8.46671	5S_rRNA	ENSSSCG00000018714
EMPV1_12560	7.1525	5S_rRNA	ENSSSCG00000018724
EMPV1_30225	7.38739	5S_rRNA	ENSSSCG00000018736
EMPV1_27336	7.05181	5S_rRNA	ENSSSCG00000018743
EMPV1_00379	7.14616	5S_rRNA	ENSSSCG00000018750
EMPV1_04070	7.45006	5S_rRNA	ENSSSCG00000018766
EMPV1_17418	7.36566	5S_rRNA	ENSSSCG00000018772
EMPV1_29434	7.18592	5S_rRNA	ENSSSCG00000018869
EMPV1_10161	7.86656	5S_rRNA	ENSSSCG00000018873
EMPV1_41915	8.2338	5S_rRNA	ENSSSCG00000018895
EMPV1_37032	7.2203	5S_rRNA	ENSSSCG00000018909
EMPV1_09563	8.48774	5S_rRNA	ENSSSCG00000019011
EMPV1_18572	7.49519	5S_rRNA	ENSSSCG00000019015
EMPV1_38691	7.45579	5S_rRNA	ENSSSCG00000019023
EMPV1_35432	7.28285	5S_rRNA	ENSSSCG00000019117
EMPV1_19340	7.25785	5S_rRNA	ENSSSCG00000019143
EMPV1_01832	7.23431	5S_rRNA	ENSSSCG00000019160
EMPV1_02028	7.77345	5S_rRNA	ENSSSCG00000019179
EMPV1_31569	8.21788	5S_rRNA	ENSSSCG00000019219
EMPV1_22251	7.81265	5S_rRNA	ENSSSCG00000019316
EMPV1_23122	7.0088	5S_rRNA	ENSSSCG00000019344
EMPV1_10932	7.37713	5S_rRNA	ENSSSCG00000019345
EMPV1_09532	7.42809	5S_rRNA	ENSSSCG00000019458
EMPV1_21222	7.24983	5S_rRNA	ENSSSCG00000019464
EMPV1_07147	7.81147	5S_rRNA	ENSSSCG00000019468
EMPV1_01636	8.56962	5S_rRNA	ENSSSCG00000019474
EMPV1_29618	9.35276	5S_rRNA	ENSSSCG00000019476
EMPV1_38515	7.30366	5S_rRNA	ENSSSCG00000019485
EMPV1_06718	7.51583	5S_rRNA	ENSSSCG00000019523
EMPV1_07637	7.68316	5S_rRNA	ENSSSCG00000019526
EMPV1_29972	7.69747	5S_rRNA	ENSSSCG00000019531
EMPV1_11572	7.99541	5S_rRNA	ENSSSCG00000019559
EMPV1_26917	7.28789	5S_rRNA	ENSSSCG00000019577
EMPV1_05897	7.93605	5S_rRNA	ENSSSCG00000019635
EMPV1_09974	7.06865	5S_rRNA	ENSSSCG00000019636
EMPV1_37700	7.86106	5S_rRNA	ENSSSCG00000019640
EMPV1_02594	7.64731	5S_rRNA	ENSSSCG00000019665
EMPV1_08077	8.71461	5S_rRNA	ENSSSCG00000019670
EMPV1_01563	7.05846	5S_rRNA	ENSSSCG00000019735
EMPV1_01420	7.20337	5S_rRNA	ENSSSCG00000019753
EMPV1_27452	7.19077	5S_rRNA	ENSSSCG00000019789
EMPV1_06800	7.16139	5S_rRNA	ENSSSCG00000019825
EMPV1_30509	7.64263	5S_rRNA	ENSSSCG00000019901
EMPV1_31073	7.32103	5S_rRNA	ENSSSCG00000019963
EMPV1_41448	7.15089	5S_rRNA	ENSSSCG00000019978
EMPV1_00147	7.48622	5S_rRNA	ENSSSCG00000019986
EMPV1_02558	8.60269	5S_rRNA	ENSSSCG00000020007
EMPV1_03663	7.59907	5S_rRNA	ENSSSCG00000020022
EMPV1_01216	7.19441	5S_rRNA	ENSSSCG00000020027
EMPV1_43424	7.44387	5S_rRNA	ENSSSCG00000020042
EMPV1_39619	7.10579	5S_rRNA	ENSSSCG00000020053
EMPV1_25726	7.82215	5S_rRNA	ENSSSCG00000020062
EMPV1_42880	7.53193	5S_rRNA	ENSSSCG00000020081
EMPV1_16365	7.14165	5S_rRNA	ENSSSCG00000020104
EMPV1_04268	7.40186	5S_rRNA	ENSSSCG00000020110
EMPV1_39880	7.23457	5S_rRNA	ENSSSCG00000020112
EMPV1_22927	7.55797	5S_rRNA	ENSSSCG00000020113
EMPV1_32741	8.28193	5S_rRNA	ENSSSCG00000020137
EMPV1_42844	7.01937	5S_rRNA	ENSSSCG00000020151
EMPV1_05522	7.67554	5S_rRNA	ENSSSCG00000020154
EMPV1_06966	7.08453	5S_rRNA	ENSSSCG00000020162
EMPV1_24519	7.03803	5S_rRNA	ENSSSCG00000020166
EMPV1_41602	6.97245	5S_rRNA	ENSSSCG00000020180
EMPV1_42848	7.01512	5S_rRNA	ENSSSCG00000020184
EMPV1_02874	7.08649	5S_rRNA	ENSSSCG00000020217
EMPV1_43734	7.01227	5S_rRNA	ENSSSCG00000020226
EMPV1_18023	7.07788	5S_rRNA	ENSSSCG00000020241
EMPV1_18752	7.19857	5S_rRNA	ENSSSCG00000020243
EMPV1_22729	7.24983	5S_rRNA	ENSSSCG00000020261
EMPV1_05100	7.64623	5S_rRNA	ENSSSCG00000020279
EMPV1_25784	7.42002	5S_rRNA	ENSSSCG00000020285
EMPV1_21197	7.60076	5S_rRNA	ENSSSCG00000020315
EMPV1_11392	7.28871	5S_rRNA	ENSSSCG00000020319
EMPV1_39146	7.66079	5S_rRNA	ENSSSCG00000020321
EMPV1_06551	6.96555	5S_rRNA	ENSSSCG00000020325
EMPV1_05201	7.07253	5S_rRNA	ENSSSCG00000020326
EMPV1_04427	7.16867	5S_rRNA	ENSSSCG00000020387
EMPV1_27883	8.05509	5S_rRNA	ENSSSCG00000020415
EMPV1_14479	7.30736	5S_rRNA	ENSSSCG00000020426
EMPV1_28017	8.13273	5S_rRNA	ENSSSCG00000020429
EMPV1_07728	7.42184	5S_rRNA	ENSSSCG00000020438
EMPV1_29971	7.26633	5S_rRNA	ENSSSCG00000020443
EMPV1_37377	7.0812	5S_rRNA	ENSSSCG00000020445
EMPV1_38873	7.56388	5S_rRNA	ENSSSCG00000020466
EMPV1_22650	7.14176	5S_rRNA	ENSSSCG00000020468
EMPV1_06169	7.7736	5S_rRNA	ENSSSCG00000020488
EMPV1_06908	7.38639	5S_rRNA	ENSSSCG00000020490
EMPV1_08506	7.07472	5S_rRNA	ENSSSCG00000020493
EMPV1_11294	7.38096	5S_rRNA	ENSSSCG00000020514
EMPV1_34964	7.12084	5S_rRNA	ENSSSCG00000020520
EMPV1_13688	7.16794	5S_rRNA	ENSSSCG00000020525
EMPV1_10944	7.05817	5S_rRNA	ENSSSCG00000020557
EMPV1_12324	7.31057	5S_rRNA	ENSSSCG00000020569
EMPV1_13179	7.11102	5S_rRNA	ENSSSCG00000020594
EMPV1_39023	7.27906	5S_rRNA	ENSSSCG00000020596
EMPV1_36898	7.56357	5S_rRNA	ENSSSCG00000020606
EMPV1_40492	7.20087	5S_rRNA	ENSSSCG00000020619
EMPV1_35717	7.0763	5S_rRNA	ENSSSCG00000020631
EMPV1_04808	6.97126	5S_rRNA	ENSSSCG00000020632
EMPV1_37477	7.14602	7SK	ENSSSCG00000018100
EMPV1_42475	7.89908	7SK	ENSSSCG00000018118
EMPV1_34182	13.6489	7SK	ENSSSCG00000018144
EMPV1_41949	13.3598	7SK	ENSSSCG00000018202
EMPV1_27861	9.08923	7SK	ENSSSCG00000018215
EMPV1_14823	8.22201	7SK	ENSSSCG00000018364
EMPV1_01224	7.08543	7SK	ENSSSCG00000018401
EMPV1_18679	9.62415	7SK	ENSSSCG00000018421
EMPV1_40769	13.2926	7SK	ENSSSCG00000018422
EMPV1_16362	8.78887	7SK	ENSSSCG00000018427
EMPV1_16758	9.05507	7SK	ENSSSCG00000018445
EMPV1_40889	12.4213	7SK	ENSSSCG00000018476
EMPV1_22553	13.5503	7SK	ENSSSCG00000018485
EMPV1_36426	12.4785	7SK	ENSSSCG00000018510
EMPV1_31144	14.3233	7SK	ENSSSCG00000018528
EMPV1_16250	12.0882	7SK	ENSSSCG00000018539
EMPV1_31455	13.3398	7SK	ENSSSCG00000018561
EMPV1_23082	14.1616	7SK	ENSSSCG00000018596
EMPV1_37738	13.9973	7SK	ENSSSCG00000018602
EMPV1_28098	7.06472	7SK	ENSSSCG00000018604
EMPV1_40136	7.47176	7SK	ENSSSCG00000018637
EMPV1_37275	8.30077	7SK	ENSSSCG00000018661
EMPV1_29765	14.487	7SK	ENSSSCG00000018687
EMPV1_04649	10.1729	7SK	ENSSSCG00000018768
EMPV1_14961	8.14942	7SK	ENSSSCG00000018773
EMPV1_05621	14.0465	7SK	ENSSSCG00000018785
EMPV1_11337	11.8846	7SK	ENSSSCG00000018815
EMPV1_12605	11.483	7SK	ENSSSCG00000018835
EMPV1_37770	7.1718	7SK	ENSSSCG00000018836
EMPV1_12451	13.8237	7SK	ENSSSCG00000018851
EMPV1_35723	9.57481	7SK	ENSSSCG00000018857
EMPV1_40336	7.25686	7SK	ENSSSCG00000018871
EMPV1_04990	9.38462	7SK	ENSSSCG00000018913
EMPV1_00752	8.92165	7SK	ENSSSCG00000018919
EMPV1_42435	14.5428	7SK	ENSSSCG00000018933
EMPV1_11787	7.28136	7SK	ENSSSCG00000018938
EMPV1_34169	8.58426	7SK	ENSSSCG00000018945
EMPV1_04664	13.8366	7SK	ENSSSCG00000018968
EMPV1_19550	10.6728	7SK	ENSSSCG00000019036
EMPV1_26701	9.33103	7SK	ENSSSCG00000019074
EMPV1_32059	12.4699	7SK	ENSSSCG00000019097
EMPV1_09094	7.45701	7SK	ENSSSCG00000019107
EMPV1_09082	13.4866	7SK	ENSSSCG00000019134
EMPV1_42752	10.6411	7SK	ENSSSCG00000019140
EMPV1_31504	7.18857	7SK	ENSSSCG00000019167
EMPV1_34359	14.6527	7SK	ENSSSCG00000019239
EMPV1_00094	8.40508	7SK	ENSSSCG00000019247
EMPV1_27537	7.58181	7SK	ENSSSCG00000019271
EMPV1_30270	7.17664	7SK	ENSSSCG00000019298
EMPV1_19239	11.6995	7SK	ENSSSCG00000019311
EMPV1_14146	9.0007	7SK	ENSSSCG00000019340
EMPV1_07780	9.26811	7SK	ENSSSCG00000019427
EMPV1_20486	7.97789	7SK	ENSSSCG00000019449
EMPV1_21021	7.5239	7SK	ENSSSCG00000019475
EMPV1_13666	7.8941	7SK	ENSSSCG00000019478
EMPV1_27589	12.3365	7SK	ENSSSCG00000019490
EMPV1_14808	9.12669	7SK	ENSSSCG00000019517
EMPV1_13278	14.7864	7SK	ENSSSCG00000019556
EMPV1_29273	13.752	7SK	ENSSSCG00000019570
EMPV1_08328	8.97728	7SK	ENSSSCG00000019591
EMPV1_42012	14.2855	7SK	ENSSSCG00000019598
EMPV1_02722	7.13057	7SK	ENSSSCG00000019609
EMPV1_20161	13.5958	7SK	ENSSSCG00000019613
EMPV1_09531	9.52642	7SK	ENSSSCG00000019616
EMPV1_04635	12.2216	7SK	ENSSSCG00000019651
EMPV1_17008	7.95401	7SK	ENSSSCG00000019672
EMPV1_09804	9.66336	7SK	ENSSSCG00000019674
EMPV1_14065	8.51122	7SK	ENSSSCG00000019679
EMPV1_20875	7.3547	7SK	ENSSSCG00000019711
EMPV1_27265	10.3266	7SK	ENSSSCG00000019714
EMPV1_10958	10.6221	7SK	ENSSSCG00000019716
EMPV1_37956	11.3171	7SK	ENSSSCG00000019762
EMPV1_28962	13.764	7SK	ENSSSCG00000019791
EMPV1_01007	12.5309	7SK	ENSSSCG00000019816
EMPV1_09954	7.33089	7SK	ENSSSCG00000019817
EMPV1_17585	7.05058	7SK	ENSSSCG00000019867
EMPV1_42313	11.6013	7SK	ENSSSCG00000019890
EMPV1_39660	8.69842	7SK	ENSSSCG00000019910
EMPV1_39669	12.7139	7SK	ENSSSCG00000019933
EMPV1_20148	12.2081	7SK	ENSSSCG00000019955
EMPV1_11292	11.1425	7SK	ENSSSCG00000019962
EMPV1_28354	8.68828	7SK	ENSSSCG00000020025
EMPV1_33053	7.42176	7SK	ENSSSCG00000020077
EMPV1_32602	7.21333	7SK	ENSSSCG00000020109
EMPV1_13025	7.34109	7SK	ENSSSCG00000020128
EMPV1_10143	7.29801	7SK	ENSSSCG00000020175
EMPV1_22830	7.57594	7SK	ENSSSCG00000020204
EMPV1_39971	13.0017	7SK	ENSSSCG00000020215
EMPV1_43592	7.54671	7SK	ENSSSCG00000020233
EMPV1_12791	7.33809	7SK	ENSSSCG00000020244
EMPV1_00403	7.20701	7SK	ENSSSCG00000020263
EMPV1_40731	7.2873	7SK	ENSSSCG00000020270
EMPV1_20495	12.4236	7SK	ENSSSCG00000020295
EMPV1_26405	11.0754	7SK	ENSSSCG00000020303
EMPV1_10298	7.2534	7SK	ENSSSCG00000020308
EMPV1_36407	7.40207	7SK	ENSSSCG00000020328
EMPV1_29485	7.15282	7SK	ENSSSCG00000020335
EMPV1_01211	8.07708	7SK	ENSSSCG00000020342
EMPV1_34918	7.29766	7SK	ENSSSCG00000020351
EMPV1_10443	8.46615	7SK	ENSSSCG00000020354
EMPV1_29918	10.6849	7SK	ENSSSCG00000020357
EMPV1_05917	13.5541	7SK	ENSSSCG00000020359
EMPV1_17650	13.9043	7SK	ENSSSCG00000020425
EMPV1_19223	6.98	7SK	ENSSSCG00000020456
EMPV1_15471	8.5255	7SK	ENSSSCG00000020472
EMPV1_06078	12.607	7SK	ENSSSCG00000020500
EMPV1_19045	7.14695	7SK	ENSSSCG00000020513
EMPV1_05390	7.89657	7SK	ENSSSCG00000020543
EMPV1_20244	6.99982	7SK	ENSSSCG00000020583
EMPV1_15826	7.02407	7SK	ENSSSCG00000020591
EMPV1_28986	7.87186	7SK	ENSSSCG00000020620
EMPV1_40841	6.98325	7SK	ENSSSCG00000020623
EMPV1_36277	7.96823	7SK	ENSSSCG00000020630
EMPV1_27496	9.54119	A2LD1	Novel Transcribed Region; evidence: embryonic ESTs
EMPV1_40144	7.11034	A2M	ENSSSCG00000000660
EMPV1_06842	8.97405	AAAS	ENSSSCG00000000268
EMPV1_39828	9.36378	AAAS	ENSSSCG00000000268
EMPV1_43371	7.46491	AACS	Novel Transcribed Region; evidence: embryonic ESTs
EMPV1_36603	7.333	AADACL1	ENSSSCG00000011755
EMPV1_06273	6.9993	AADACL3	ENSSSCG00000003441
EMPV1_06826	7.0434	AADACL4	ENSSSCG00000003440
EMPV1_00575	8.1588	AADAT	ENSSSCG00000009708
EMPV1_11034	8.5782	AAGAB	ENSSSCG00000004951
EMPV1_26559	7.53565	AAGAB	ENSSSCG00000004951
EMPV1_14297	7.03388	AAGAB	NULL
EMPV1_07872	6.97633	AAMP	ENSSSCG00000016189
EMPV1_02416	9.09197	AAMP	Novel Transcribed Region; evidence: embryonic ESTs
EMPV1_38843	7.42127	AANAT	ENSSSCG00000017176
EMPV1_20776	7.01464	AARS	ENSSSCG00000002723
EMPV1_32416	8.92688	AARS	Novel Transcribed Region; evidence: embryonic ESTs
EMPV1_23622	7.12818	AARS	NULL
EMPV1_00438	7.20701	AARS2	Novel Transcribed Region; evidence: embryonic ESTs
EMPV1_40560	7.63832	AASDH	ENSSSCG00000008906
EMPV1_10087	7.32955	AASDH	Novel Transcribed Region; evidence: embryonic ESTs
EMPV1_08987	9.50536	AASDHPPT	ENSSSCG00000014998
EMPV1_00881	7.36831	AASS	ENSSSCG00000016613
EMPV1_28613	8.88445	AATF	ENSSSCG00000017693
EMPV1_30523	8.12822	ABCA1	ENSSSCG00000005423
EMPV1_36027	9.46709	ABCA3	ENSSSCG00000007846
EMPV1_13869	7.09892	ABCA3	ENSSSCG00000007847
EMPV1_29399	7.70476	ABCA3	ENSSSCG00000007848
EMPV1_05935	7.16054	ABCA3	ENSSSCG00000008053
EMPV1_14671	11.0925	ABCA5	ENSSSCG00000017255
EMPV1_10567	7.35203	ABCA6	ENSSSCG00000017256
EMPV1_08723	12.9694	ABCB1	ENSSSCG00000015389
EMPV1_30137	10.9577	ABCB1	Novel Transcribed Region; evidence: embryonic ESTs
EMPV1_40838	7.50351	ABCB10	ENSSSCG00000010188
EMPV1_24171	7.07495	ABCB10	Novel Transcribed Region; evidence: embryonic ESTs
EMPV1_31028	7.10777	ABCB11	ENSSSCG00000015927
EMPV1_07967	9.52919	ABCB4	ENSSSCG00000015390
EMPV1_17338	6.97236	ABCB5	ENSSSCG00000015377
EMPV1_31358	10.5808	ABCB7	ENSSSCG00000012424
EMPV1_28635	6.99558	ABCB7	NULL
EMPV1_15330	7.7663	ABCC1	ENSSSCG00000007874
EMPV1_10180	7.39362	ABCC1	ENSSSCG00000007875
EMPV1_21786	8.73662	ABCC1	Novel Transcribed Region; evidence: embryonic ESTs
EMPV1_04326	7.04926	ABCC13	ENSSSCG00000012006
EMPV1_35757	11.5853	ABCC2	ENSSSCG00000010543
EMPV1_39657	7.71395	ABCC2	NULL
EMPV1_37437	7.0117	ABCC3	ENSSSCG00000017561
EMPV1_12673	12.6066	ABCC3	ENSSSCG00000017568
EMPV1_02268	7.01447	ABCC4	ENSSSCG00000009497
EMPV1_07104	7.152	ABCC4	ENSSSCG00000009499
EMPV1_41926	7.98423	ABCC5	ENSSSCG00000011782
EMPV1_03149	7.12858	ABCC6	Novel Transcribed Region; evidence: embryonic ESTs
EMPV1_33953	7.34325	ABCC9	ENSSSCG00000000571
EMPV1_03713	7.54846	ABCD1	ENSSSCG00000012779
EMPV1_40433	7.01118	ABCD3	Novel Transcribed Region; evidence: embryonic ESTs
EMPV1_33231	7.28966	ABCD4	NULL
EMPV1_15933	11.3622	ABCE1	ENSSSCG00000009043
EMPV1_27051	7.47181	ABCF1	ENSSSCG00000001346
EMPV1_27915	7.32838	ABCF1	ENSSSCG00000001356
EMPV1_41924	7.45717	ABCF2	ENSSSCG00000016441
EMPV1_14261	7.19344	ABCF2	Novel Transcribed Region; evidence: embryonic ESTs
EMPV1_13101	8.26785	ABCG2	ENSSSCG00000009213
EMPV1_06866	7.12077	ABCG4	ENSSSCG00000015113
EMPV1_26346	8.12265	ABCG5	ENSSSCG00000008458
EMPV1_30893	7.6739	ABCG8	ENSSSCG00000008453
EMPV1_20693	7.11733	ABCG8	ENSSSCG00000008455
EMPV1_03332	7.29154	ABHD1	ENSSSCG00000008554
EMPV1_20882	7.76264	ABHD11	ENSSSCG00000007715
EMPV1_22468	8.80576	ABHD11	NULL
EMPV1_35685	7.53864	ABHD12B	ENSSSCG00000005023
EMPV1_11082	10.2852	ABHD13	ENSSSCG00000009541
EMPV1_32793	7.1267	ABHD4	NULL
EMPV1_35047	7.42159	ABHD4	NULL
EMPV1_15598	10.113	ABHD5	ENSSSCG00000011297
EMPV1_01162	7.85465	ABI1	ENSSSCG00000011062
EMPV1_03921	8.68455	ABI1	ENSSSCG00000011062
EMPV1_22384	7.71865	ABI1	ENSSSCG00000011062
EMPV1_06120	8.07741	ABI1	Novel Transcribed Region; evidence: embryonic ESTs
EMPV1_05060	7.50288	ABI1	NULL
EMPV1_04266	6.98131	ABI3BP	ENSSSCG00000011959
EMPV1_06728	7.74142	ABI3BP	ENSSSCG00000011959
EMPV1_20356	7.56545	ABI3BP	NULL
EMPV1_41139	13.7588	ABL1	Novel Transcribed Region; evidence: embryonic ESTs
EMPV1_04950	8.59822	ABLIM1	ENSSSCG00000010651
EMPV1_13126	7.77198	ABLIM1	ENSSSCG00000010651
EMPV1_16683	7.12066	ABLIM1	ENSSSCG00000010651
EMPV1_00917	7.55746	ABLIM1	Novel Transcribed Region; evidence: embryonic ESTs
EMPV1_00339	7.01516	ABLIM3	ENSSSCG00000014430
EMPV1_07629	8.58177	ABLIM3	ENSSSCG00000014430
EMPV1_16243	7.2713	ABLIM3	ENSSSCG00000014430
EMPV1_42104	7.04638	ABLIM3	NULL
EMPV1_18897	7.10807	ABR	ENSSSCG00000017804
EMPV1_13453	7.76112	ABT1	ENSSSCG00000001160
EMPV1_31273	8.18969	ABTB2	Novel Transcribed Region; evidence: embryonic ESTs
EMPV1_29197	9.13152	ACA64	ENSSSCG00000018653
EMPV1_08131	8.14942	ACAA1	ENSSSCG00000011250
EMPV1_35974	7.356	ACAA2	ENSSSCG00000004510
EMPV1_22974	8.22572	ACACA	ENSSSCG00000017694
EMPV1_38002	7.09325	ACACA	ENSSSCG00000017695
EMPV1_07995	7.34322	ACAD10	ENSSSCG00000009836
EMPV1_10085	9.16906	ACAD10	ENSSSCG00000009836
EMPV1_10969	7.01118	ACAD10	ENSSSCG00000009836
EMPV1_06382	7.08813	ACAD10	NULL
EMPV1_36532	7.98424	ACAD11	NULL
EMPV1_05037	7.19522	ACAD8	ENSSSCG00000015260
EMPV1_27494	7.8063	ACAD8	ENSSSCG00000015260
EMPV1_11094	7.18684	ACAD8	Novel Transcribed Region; evidence: embryonic ESTs
EMPV1_28557	7.25089	ACAD8	NULL
EMPV1_10949	7.06946	ACAD9	Novel Transcribed Region; evidence: embryonic ESTs
EMPV1_15256	7.81569	ACADL	ENSSSCG00000016156
EMPV1_26110	7.16658	ACADL	NULL
EMPV1_37391	9.89294	ACADM	ENSSSCG00000003776
EMPV1_13931	7.0606	ACADS	ENSSSCG00000009916
EMPV1_30450	8.24068	ACADS	ENSSSCG00000009916
EMPV1_41985	7.04638	ACADS	NULL
EMPV1_15964	7.10412	ACADSB	ENSSSCG00000010723
EMPV1_28167	7.15428	ACADSB	ENSSSCG00000010723
EMPV1_08142	6.99943	ACADSB	NULL
EMPV1_33442	7.45274	ACADVL	ENSSSCG00000017947
EMPV1_31331	7.35712	ACADVL	ENSSSCG00000018204
EMPV1_13999	11.3445	ACADVL	Novel Transcribed Region; evidence: embryonic ESTs
EMPV1_08410	6.9846	ACAP1	ENSSSCG00000017943
EMPV1_22733	7.56617	ACAT2	ENSSSCG00000004049
EMPV1_24372	7.01084	ACBD4	ENSSSCG00000017337
EMPV1_26929	7.08879	ACBD4	NULL
EMPV1_06837	7.83988	ACBD5	ENSSSCG00000011064
EMPV1_18090	7.19441	ACBD6	ENSSSCG00000015534
EMPV1_32430	6.96222	ACBD6	ENSSSCG00000015534
EMPV1_32018	7.12114	ACBD6	NULL
EMPV1_02553	6.97112	ACCN1	ENSSSCG00000017725
EMPV1_39266	7.04955	ACCN5	ENSSSCG00000008869
EMPV1_26102	7.32553	ACCS	ENSSSCG00000013282
EMPV1_43393	13.9738	ACCSL	ENSSSCG00000013283
EMPV1_26948	7.2886	ACE	ENSSSCG00000017296
EMPV1_08633	7.32387	ACE2	ENSSSCG00000012138
EMPV1_04867	7.48886	ACER2	ENSSSCG00000005168
EMPV1_16085	9.77014	ACER3	ENSSSCG00000014873
EMPV1_38484	8.33469	ACER3	NULL
EMPV1_39444	7.49536	ACIN1	ENSSSCG00000002034
EMPV1_09492	7.5111	ACIN1	NULL
EMPV1_08329	9.74755	ACLY	ENSSSCG00000017421
EMPV1_09747	9.80007	ACLY	ENSSSCG00000017421
EMPV1_37425	7.07859	ACMSD	NULL
EMPV1_40779	7.14314	ACN9	ENSSSCG00000006882
EMPV1_08677	12.2088	ACO2	ENSSSCG00000000064
EMPV1_31877	11.6616	ACO2	ENSSSCG00000000064
EMPV1_06060	12.4492	ACO2	NULL
EMPV1_10501	7.86717	ACOT13	ENSSSCG00000001093
EMPV1_20487	7.91517	ACOT4	ENSSSCG00000002349
EMPV1_07335	11.9794	ACOT6	ENSSSCG00000002348
EMPV1_29386	7.27744	ACOT8	ENSSSCG00000007426
EMPV1_35961	7.38858	ACOT8	ENSSSCG00000007426
EMPV1_28359	7.11688	ACOT8	NULL
EMPV1_09197	9.35356	ACOT9	ENSSSCG00000012172
EMPV1_18238	8.08849	ACOX1	ENSSSCG00000017198
EMPV1_38851	9.38952	ACOX1	ENSSSCG00000017198
EMPV1_01479	9.52329	ACOX1	NULL
EMPV1_28981	7.05218	ACOX2	ENSSSCG00000011477
EMPV1_34814	8.02609	ACOX2	ENSSSCG00000011477
EMPV1_37461	7.07583	ACOX2	NULL
EMPV1_22659	7.22814	ACOX3	ENSSSCG00000008724
EMPV1_00907	14.4879	ACP1	ENSSSCG00000008659
EMPV1_43356	9.79808	ACP1	ENSSSCG00000008659
EMPV1_35532	10.1788	ACP1	NULL
EMPV1_30517	10.5961	ACP2	ENSSSCG00000013242
EMPV1_38219	8.71465	ACP2	Novel Transcribed Region; evidence: embryonic ESTs
EMPV1_22624	11.5985	ACP6	ENSSSCG00000006697
EMPV1_41887	7.37955	ACP6	ENSSSCG00000006697
EMPV1_00160	9.55568	ACP6	NULL
EMPV1_23865	7.16546	ACPL2	ENSSSCG00000011670
EMPV1_19503	6.99514	ACPL2	NULL
EMPV1_32371	7.08025	ACPP	ENSSSCG00000011627
EMPV1_22286	7.05614	ACPP	NULL
EMPV1_21579	6.96721	ACRBP	ENSSSCG00000000700
EMPV1_35870	6.99345	ACRC	ENSSSCG00000012401
EMPV1_17234	7.50167	ACRV1	ENSSSCG00000015216
EMPV1_19934	7.61162	ACSBG1	ENSSSCG00000001760
EMPV1_03795	6.96942	ACSBG2	ENSSSCG00000013536
EMPV1_01316	7.24436	ACSF2	ENSSSCG00000017566
EMPV1_42925	7.08453	ACSF2	Novel Transcribed Region; evidence: embryonic ESTs
EMPV1_18480	7.68034	ACSL1	ENSSSCG00000015784
EMPV1_08473	10.313	ACSL1	Novel Transcribed Region; evidence: embryonic ESTs
EMPV1_03035	8.08282	ACSL3	ENSSSCG00000016223
EMPV1_09160	11.7993	ACSL3	ENSSSCG00000016223
EMPV1_42273	8.12448	ACSL3	ENSSSCG00000016223
EMPV1_20684	6.96832	ACSL3	NULL
EMPV1_39198	7.84856	ACSL3	NULL
EMPV1_12986	7.93613	ACSL5	ENSSSCG00000010636
EMPV1_34774	7.45841	ACSL6	ENSSSCG00000014272
EMPV1_20603	6.97432	ACSL6	NULL
EMPV1_21944	7.5993	ACSM2B	ENSSSCG00000007858
EMPV1_26995	6.97564	ACSM2B	NULL
EMPV1_30730	7.22853	ACSM3	ENSSSCG00000007857
EMPV1_04344	7.03832	ACSS1	ENSSSCG00000007133
EMPV1_33520	7.33886	ACSS1	ENSSSCG00000007133
EMPV1_42699	8.57586	ACSS2	ENSSSCG00000007286
EMPV1_43169	7.23533	ACSS3	ENSSSCG00000000939
EMPV1_16391	7.18265	ACTA1	ENSSSCG00000010190
EMPV1_26190	12.7115	ACTB	ENSSSCG00000007585
EMPV1_21958	9.88372	ACTB	Novel Transcribed Region; evidence: embryonic ESTs
EMPV1_38451	7.59418	ACTC1	ENSSSCG00000004803
EMPV1_14864	7.12159	ACTC1	ENSSSCG00000004804
EMPV1_29436	7.07543	ACTG2	ENSSSCG00000008294
EMPV1_20985	7.18316	ACTG2	NULL
EMPV1_13616	10.6428	ACTL6A	ENSSSCG00000011762
EMPV1_40549	7.00779	ACTL7A	ENSSSCG00000005439
EMPV1_37905	7.9861	ACTL8	ENSSSCG00000003487
EMPV1_21490	6.9795	ACTL9	ENSSSCG00000013605
EMPV1_04213	7.86837	ACTN1	ENSSSCG00000002300
EMPV1_15919	7.266	ACTN1	ENSSSCG00000002300
EMPV1_40149	7.80045	ACTN1	ENSSSCG00000002300
EMPV1_12087	7.80928	ACTN1	NULL
EMPV1_03223	7.36194	ACTN2	ENSSSCG00000010144
EMPV1_25112	7.39479	ACTN3	ENSSSCG00000012948
EMPV1_25767	8.03902	ACTN4	ENSSSCG00000002965
EMPV1_12941	7.51006	ACTN4	ENSSSCG00000002966
EMPV1_41969	9.23673	ACTR10	Novel Transcribed Region; evidence: embryonic ESTs
EMPV1_23600	7.25334	ACTR1A	ENSSSCG00000010585
EMPV1_33723	7.34199	ACTR1A	Novel Transcribed Region; evidence: embryonic ESTs
EMPV1_23129	7.0236	ACTR1B	ENSSSCG00000008194
EMPV1_00821	10.0841	ACTR2	ENSSSCG00000008358
EMPV1_04395	11.4171	ACTR3	ENSSSCG00000015710
EMPV1_04729	13.0023	ACTR3B	ARP3 actin-related protein 3 homolog B (yeast)
EMPV1_34135	7.04186	ACTR6	ENSSSCG00000000879
EMPV1_24213	9.77125	ACTR8	ENSSSCG00000011458
EMPV1_41628	8.61566	ACTR8	ENSSSCG00000011458
EMPV1_21954	7.18186	ACTR8	NULL
EMPV1_06360	7.83245	ACVR1	ENSSSCG00000015874
EMPV1_25533	8.35539	ACVR1	Novel Transcribed Region; evidence: embryonic ESTs
EMPV1_26422	7.85454	ACVR1B	ENSSSCG00000000233
EMPV1_34124	7.10799	ACVR1C	ENSSSCG00000015873
EMPV1_05908	7.19696	ACVR2A	ENSSSCG00000015669
EMPV1_26715	7.23837	ACVR2B	ENSSSCG00000011257
EMPV1_28384	7.11102	ACVRL1	ENSSSCG00000000232
EMPV1_20997	9.49706	ACYP1	ENSSSCG00000002379
EMPV1_39000	7.91652	ACYP2	Novel Transcribed Region; evidence: embryonic ESTs
EMPV1_34149	7.08273	ADA	Novel Transcribed Region; evidence: embryonic ESTs
EMPV1_20856	8.35233	ADAD1	ENSSSCG00000009089
EMPV1_33379	11.963	ADAD1	ENSSSCG00000009091
EMPV1_30363	7.21897	ADAL	ENSSSCG00000004710
EMPV1_12145	11.6757	ADAM10	ENSSSCG00000004595
EMPV1_07798	7.505	ADAM12	ENSSSCG00000010746
EMPV1_02227	7.04153	ADAM15	ENSSSCG00000006533
EMPV1_08962	7.47061	ADAM15	ENSSSCG00000006533
EMPV1_11391	8.11786	ADAM15	ENSSSCG00000006533
EMPV1_02060	10.5819	ADAM15	NULL
EMPV1_30413	7.07804	ADAM15	NULL
EMPV1_28851	9.73306	ADAM15	NULL
EMPV1_21036	7.72972	ADAM17	ENSSSCG00000008639
EMPV1_17415	7.2967	ADAM17	ENSSSCG00000008641
EMPV1_21825	7.93641	ADAM17	Novel Transcribed Region; evidence: embryonic ESTs
EMPV1_07195	7.1263	ADAM18	ENSSSCG00000007008
EMPV1_30553	6.98555	ADAM30	ENSSSCG00000006713
EMPV1_20298	6.98361	ADAM32	NULL
EMPV1_13940	7.44807	ADAM5	ENSSSCG00000015806
EMPV1_07930	7.29804	ADAM8	ENSSSCG00000010772
EMPV1_09032	7.11098	ADAM8	NULL
EMPV1_25827	7.58713	ADAM8	NULL
EMPV1_43181	7.6176	ADAM8	NULL
EMPV1_43339	9.97872	ADAM8	NULL
EMPV1_43420	15.5118	ADAMDEC1	ENSSSCG00000009645
EMPV1_17673	7.22302	ADAMTS1	ENSSSCG00000012026
EMPV1_41681	7.09903	ADAMTS1	Novel Transcribed Region; evidence: embryonic ESTs
EMPV1_28445	7.06713	ADAMTS13	ENSSSCG00000005175
EMPV1_29866	7.20137	ADAMTS14	ENSSSCG00000010272
EMPV1_41600	7.12066	ADAMTS15	ENSSSCG00000015250
EMPV1_04499	7.09093	ADAMTS16	ENSSSCG00000017109
EMPV1_39969	7.30158	ADAMTS19	ENSSSCG00000014259
EMPV1_04838	7.07709	ADAMTS19	ENSSSCG00000014260
EMPV1_16066	7.06785	ADAMTS2	Novel Transcribed Region; evidence: embryonic ESTs
EMPV1_28882	7.07938	ADAMTS20	ENSSSCG00000000795
EMPV1_05971	7.26749	ADAMTS4	ENSSSCG00000006359
EMPV1_42224	7.28032	ADAMTS6	ENSSSCG00000016943
EMPV1_43380	7.00141	ADAMTS6	Novel Transcribed Region; evidence: embryonic ESTs
EMPV1_43312	7.08813	ADAMTS7	ENSSSCG00000001765
EMPV1_15327	6.97121	ADAMTS8	Novel Transcribed Region; evidence: embryonic ESTs
EMPV1_07840	7.12203	ADAMTS9	ENSSSCG00000011496
EMPV1_16039	7.02143	ADAMTS9	ENSSSCG00000011496
EMPV1_43206	7.04795	ADAMTS9	NULL
EMPV1_42483	7.12751	ADAMTSL3	ENSSSCG00000001793
EMPV1_09007	7.11868	ADAMTSL3	ENSSSCG00000001794
EMPV1_13573	7.02954	ADAMTSL4	ENSSSCG00000006651
EMPV1_32145	7.46562	ADAMTSL5	ENSSSCG00000013433
EMPV1_08118	7.66142	ADAP1	ENSSSCG00000007548
EMPV1_27123	7.48723	ADAR	ENSSSCG00000006543
EMPV1_29162	7.2163	ADAR	ENSSSCG00000006543
EMPV1_29450	7.52258	ADARB1	ENSSSCG00000012089
EMPV1_00933	8.56394	ADAT1	ENSSSCG00000002706
EMPV1_04498	7.11789	ADAT1	ENSSSCG00000002706
EMPV1_00653	6.99585	ADAT1	NULL
EMPV1_02741	7.22141	ADAT1	NULL
EMPV1_28636	11.0918	ADAT2	ENSSSCG00000004135
EMPV1_07543	7.23393	ADAT3	ENSSSCG00000013450
EMPV1_04118	7.8572	ADC	ENSSSCG00000003619
EMPV1_37936	9.02802	ADC	ENSSSCG00000003619
EMPV1_38197	7.06689	ADCK1	ENSSSCG00000002408
EMPV1_02522	7.68492	ADCK2	ENSSSCG00000016496
EMPV1_42876	7.09538	ADCK2	NULL
EMPV1_16876	7.54576	ADCK3	ENSSSCG00000010861
EMPV1_22953	7.87674	ADCK5	ENSSSCG00000005907
EMPV1_36587	7.33671	ADCY1	ENSSSCG00000016726
EMPV1_17437	7.01227	ADCY2	ENSSSCG00000017097
EMPV1_09200	8.50265	ADCY3	ENSSSCG00000008578
EMPV1_42742	7.09722	ADCY4	ENSSSCG00000001988
EMPV1_30004	6.99052	ADCY9	ENSSSCG00000007948
EMPV1_41906	7.28291	ADCYAP1	ENSSSCG00000003698
EMPV1_22807	7.87994	ADD1	ENSSSCG00000008692
EMPV1_39875	7.6718	ADD1	ENSSSCG00000008692
EMPV1_20234	7.08813	ADD1	Novel Transcribed Region; evidence: embryonic ESTs
EMPV1_22210	9.72247	ADD3	ENSSSCG00000010621
EMPV1_32029	7.60926	ADD3	ENSSSCG00000010621
EMPV1_27116	7.82339	ADD3	Novel Transcribed Region; evidence: embryonic ESTs
EMPV1_01014	9.67431	ADD3	NULL
EMPV1_06778	7.97321	ADH4	ENSSSCG00000009184
EMPV1_14469	7.3444	ADH5	ENSSSCG00000009185
EMPV1_16716	9.54963	ADH5	ENSSSCG00000009185
EMPV1_21101	14.8744	ADH5	ENSSSCG00000009185
EMPV1_42159	9.4165	ADH5	ENSSSCG00000009185
EMPV1_38412	10.7413	ADH5	NULL
EMPV1_15026	7.43321	ADH7	ENSSSCG00000009182
EMPV1_35439	6.96435	ADI1	ENSSSCG00000001853
EMPV1_24429	7.08088	ADIG	ENSSSCG00000007346
EMPV1_18541	8.12642	ADIPOR1	ENSSSCG00000010930
EMPV1_29825	7.2473	ADIPOR1	ENSSSCG00000010930
EMPV1_01698	7.84674	ADIPOR2	ENSSSCG00000000757
EMPV1_34605	7.55915	ADIPOR2	ENSSSCG00000000761
EMPV1_34417	7.20632	ADM2	ENSSSCG00000000962
EMPV1_20905	7.93537	ADNP	ENSSSCG00000007473
EMPV1_09085	8.21411	ADNP2	ENSSSCG00000005774
EMPV1_38259	7.38688	ADNP2	Novel Transcribed Region; evidence: embryonic ESTs
EMPV1_36513	8.08854	ADPGK	ENSSSCG00000001925
EMPV1_09593	11.4501	ADPGK	Novel Transcribed Region; evidence: embryonic ESTs
EMPV1_36208	7.07543	ADPRH	ENSSSCG00000011896
EMPV1_02084	6.98379	ADPRHL1	Novel Transcribed Region; evidence: embryonic ESTs
EMPV1_09311	7.10454	ADPRHL2	ENSSSCG00000003634
EMPV1_25503	7.64449	ADPRHL2	ENSSSCG00000003634
EMPV1_21718	7.58084	ADPRHL2	NULL
EMPV1_43116	7.01937	ADRA1A	ENSSSCG00000009661
EMPV1_16888	7.73034	ADRA1D	ENSSSCG00000007139
EMPV1_30463	7.49855	ADRA2A	ENSSSCG00000010629
EMPV1_32583	7.31137	ADRA2B	ENSSSCG00000008122
EMPV1_11288	7.06388	ADRB2	ENSSSCG00000014429
EMPV1_22328	7.32176	ADRB3	ENSSSCG00000015821
EMPV1_43549	7.13101	ADRBK1	ENSSSCG00000012918
EMPV1_36920	8.02556	ADRBK2	ENSSSCG00000009956
EMPV1_12399	11.0392	ADSL	ENSSSCG00000000077
EMPV1_34238	8.35585	ADSL	ENSSSCG00000000077
EMPV1_42980	9.28179	ADSL	ENSSSCG00000000077
EMPV1_01503	8.58214	ADSL	NULL
EMPV1_12042	8.69	ADSS	ENSSSCG00000010874
EMPV1_43331	9.71931	ADSS	Novel Transcribed Region; evidence: embryonic ESTs
EMPV1_38731	8.67987	AEN	Novel Transcribed Region; evidence: embryonic ESTs
EMPV1_33148	7.47016	AFAP1	ENSSSCG00000008717
EMPV1_43266	7.25185	AFAP1	ENSSSCG00000008717
EMPV1_22308	7.30756	AFAP1L1	ENSSSCG00000014431
EMPV1_08997	7.53715	AFF1	ENSSSCG00000009224
EMPV1_01097	7.31627	AFF3	ENSSSCG00000008178
EMPV1_20317	8.16662	AFF4	ENSSSCG00000014291
EMPV1_43673	7.00141	AFG3L2	ENSSSCG00000002638
EMPV1_27065	7.50351	AFG3L2	Novel Transcribed Region; evidence: embryonic ESTs
EMPV1_42514	8.53054	AFM	ENSSSCG00000008950
EMPV1_15550	7.26685	AFTPH	ENSSSCG00000008363
EMPV1_15974	12.8816	AFTPH	ENSSSCG00000008363
EMPV1_21899	8.50771	AFTPH	ENSSSCG00000008363
EMPV1_30469	10.3588	AFTPH	NULL
EMPV1_36432	8.40293	AFTPH	NULL
EMPV1_15969	8.76915	AGA	ENSSSCG00000015772
EMPV1_23739	7.10358	AGAP1	ENSSSCG00000016320
EMPV1_03210	7.08214	AGAP1	Novel Transcribed Region; evidence: embryonic ESTs
EMPV1_30002	7.79414	AGAP2	ENSSSCG00000000451
EMPV1_34369	9.55819	AGAP3	Novel Transcribed Region; evidence: embryonic ESTs
EMPV1_36723	7.12066	AGBL1	ENSSSCG00000005108
EMPV1_05275	7.14386	AGBL2	ENSSSCG00000013225
EMPV1_32646	7.00386	AGBL3	ENSSSCG00000016529
EMPV1_22026	8.66624	AGBL5	ENSSSCG00000008558
EMPV1_03015	8.7883	AGER	ENSSSCG00000001437
EMPV1_05515	7.66061	AGFG1	NULL
EMPV1_21487	6.99185	AGFG2	ENSSSCG00000007664
EMPV1_39155	8.1338	AGFG2	Novel Transcribed Region; evidence: embryonic ESTs
EMPV1_03546	7.71233	AGGF1	ENSSSCG00000014094
EMPV1_01464	8.44799	AGK	ENSSSCG00000016492
EMPV1_39622	7.24868	AGK	ENSSSCG00000016492
EMPV1_41894	7.09058	AGL	ENSSSCG00000006872
EMPV1_10682	7.2109	AGMAT	ENSSSCG00000003463
EMPV1_18154	7.43361	AGMAT	ENSSSCG00000003463
EMPV1_41416	7.30392	AGMAT	ENSSSCG00000003463
EMPV1_39617	7.27294	AGMAT	NULL
EMPV1_21116	10.1301	AGPAT1	ENSSSCG00000001435
EMPV1_12964	8.31294	AGPAT2	ENSSSCG00000005829
EMPV1_23077	8.49385	AGPAT4	ENSSSCG00000004033
EMPV1_33847	7.77567	AGPAT4	ENSSSCG00000004033
EMPV1_08622	7.41288	AGPAT4	NULL
EMPV1_30591	7.27537	AGPAT5	ENSSSCG00000015755
EMPV1_04875	7.01663	AGPAT5	Novel Transcribed Region; evidence: embryonic ESTs
EMPV1_06336	7.08371	AGPAT6	ENSSSCG00000007014
EMPV1_15387	7.20037	AGPAT6	ENSSSCG00000007019
EMPV1_30054	7.07157	AGPAT9	ENSSSCG00000009233
EMPV1_43346	7.16763	AGPAT9	ENSSSCG00000009233
EMPV1_15548	8.9699	AGPAT9	Novel Transcribed Region; evidence: embryonic ESTs
EMPV1_32120	7.13748	AGPAT9	NULL
EMPV1_26085	7.89196	AGPHD1	ENSSSCG00000001755
EMPV1_41700	9.6758	AGPS	ENSSSCG00000015993
EMPV1_20880	8.53524	AGR2	ENSSSCG00000015363
EMPV1_33840	6.97564	AGT	ENSSSCG00000010184
EMPV1_38381	11.2533	AGTPBP1	ENSSSCG00000010957
EMPV1_23749	7.32249	AGTRAP	ENSSSCG00000003424
EMPV1_30991	7.03338	AGTRAP	NULL
EMPV1_01644	7.35119	AGTRAP	NULL
EMPV1_10207	6.98379	AGXT	ENSSSCG00000016402
EMPV1_01175	7.01804	AGXT2	ENSSSCG00000016829
EMPV1_42959	7.19535	AGXT2	ENSSSCG00000016829
EMPV1_03117	8.1304	AGXT2	NULL
EMPV1_23285	8.73584	AGXT2L1	ENSSSCG00000009144
EMPV1_28218	7.16026	AGXT2L1	ENSSSCG00000009144
EMPV1_34201	7.19549	AGXT2L1	NULL
EMPV1_20139	8.66776	AHCTF1	ENSSSCG00000010863
EMPV1_05128	8.82148	AHCY	ENSSSCG00000007278
EMPV1_31201	9.41883	AHCYL1	ENSSSCG00000006814
EMPV1_27977	7.48361	AHCYL1	ENSSSCG00000006816
EMPV1_19066	6.96703	AHCYL2	ENSSSCG00000016568
EMPV1_08303	7.28656	AHDC1	ENSSSCG00000003579
EMPV1_42191	7.05402	AHI1	ENSSSCG00000004166
EMPV1_03009	7.0029	AHNAK	ENSSSCG00000013059
EMPV1_39750	14.2185	AHSA1	ENSSSCG00000002406
EMPV1_06605	7.29873	AHSA2	ENSSSCG00000008383
EMPV1_17205	6.98739	AICDA	ENSSSCG00000000667
EMPV1_19107	9.96493	AIDA	ENSSSCG00000010835
EMPV1_39988	9.15726	AIFM1	ENSSSCG00000012657
EMPV1_23034	7.32258	AIFM2	NULL
EMPV1_00156	6.97873	AIG1	ENSSSCG00000004136
EMPV1_36496	7.22322	AIG1	ENSSSCG00000004136
EMPV1_21988	8.04508	AIM1	ENSSSCG00000004372
EMPV1_23795	9.74557	AIM1	Novel Transcribed Region; evidence: embryonic ESTs
EMPV1_23530	11.0013	AIMP1	Novel Transcribed Region; evidence: embryonic ESTs
EMPV1_26713	9.38605	AIMP1	Novel Transcribed Region; evidence: embryonic ESTs
EMPV1_11306	7.42382	AIMP2	ENSSSCG00000007591
EMPV1_20505	7.28433	AIP	Novel Transcribed Region; evidence: embryonic ESTs
EMPV1_35771	7.1521	AK1	ENSSSCG00000005627
EMPV1_18713	9.3051	AK3L1	ENSSSCG00000003808
EMPV1_02038	7.11681	AK3L1	NULL
EMPV1_34156	8.19812	AK3L1	NULL
EMPV1_38747	8.0564	AKAP	NULL
EMPV1_18966	7.5819	AKAP11	ENSSSCG00000009430
EMPV1_19187	7.25433	AKAP11	ENSSSCG00000009430
EMPV1_29229	6.99921	AKAP12	ENSSSCG00000004091
EMPV1_06691	8.46042	AKAP12	Novel Transcribed Region; evidence: embryonic ESTs
EMPV1_20656	7.14724	AKAP13	ENSSSCG00000002259
EMPV1_27203	8.36548	AKAP13	ENSSSCG00000002259
EMPV1_40479	7.51647	AKAP13	NULL
EMPV1_37156	7.70021	AKAP14	ENSSSCG00000012614
EMPV1_08853	7.36831	AKAP17A	ENSSSCG00000012626
EMPV1_39022	6.99043	AKAP2	ENSSSCG00000005451
EMPV1_15487	7.09081	AKAP2	Novel Transcribed Region; evidence: embryonic ESTs
EMPV1_28965	7.03774	AKAP3	ENSSSCG00000000720
EMPV1_25825	8.88023	AKAP5	ENSSSCG00000002268
EMPV1_19368	7.59522	AKAP6	ENSSSCG00000001965
EMPV1_04170	7.17281	AKAP7	ENSSSCG00000004198
EMPV1_37499	7.39731	AKAP8	ENSSSCG00000013837
EMPV1_03252	10.6555	AKAP9	ENSSSCG00000015310
EMPV1_35380	7.09406	AKAP9	ENSSSCG00000015310
EMPV1_09678	6.99784	AKD1	ENSSSCG00000004407
EMPV1_23620	9.58366	AKIRIN1	ENSSSCG00000003652
EMPV1_30822	7.00779	AKIRIN1	ENSSSCG00000003652
EMPV1_02041	7.01512	AKIRIN1	NULL
EMPV1_40033	13.9176	AKIRIN2	ENSSSCG00000004307
EMPV1_21655	13.6336	AKIRIN2	NULL
EMPV1_01016	7.00653	AKNA	NULL
EMPV1_26223	7.26934	AKNAD1	ENSSSCG00000006842
EMPV1_00527	7.91046	AKR1B1	ENSSSCG00000016539
EMPV1_05581	7.63941	AKR1B1	ENSSSCG00000016539
EMPV1_07461	7.89354	AKR1B1	ENSSSCG00000016539
EMPV1_41067	7.59058	AKR1B1	ENSSSCG00000016539
EMPV1_08028	11.3161	AKR1C1	ENSSSCG00000011147
EMPV1_13519	9.03475	AKR1CL1	ENSSSCG00000011152
EMPV1_18691	12.3888	AKR1CL1	ENSSSCG00000011152
EMPV1_40654	9.23661	AKR1CL1	NULL
EMPV1_40001	7.03707	AKR1D1	ENSSSCG00000016519
EMPV1_13123	7.41918	AKR1E2	ENSSSCG00000011155
EMPV1_10742	7.18738	AKR7A2	NULL
EMPV1_19018	8.47208	AKT1S1	Novel Transcribed Region; evidence: embryonic ESTs
EMPV1_04385	7.18915	AKT2	ENSSSCG00000002989
EMPV1_16697	8.24128	AKT3	ENSSSCG00000010872
EMPV1_34742	7.07157	ALAS1	ENSSSCG00000011427
EMPV1_21410	8.29371	ALB	ENSSSCG00000008948
EMPV1_25611	7.23402	ALCAM	ENSSSCG00000011946
EMPV1_16510	7.33671	ALCAM	Novel Transcribed Region; evidence: embryonic ESTs
EMPV1_04698	7.63897	ALDH16A1	ENSSSCG00000003168
EMPV1_39966	6.97098	ALDH16A1	ENSSSCG00000003168
EMPV1_31993	8.84009	ALDH16A1	NULL
EMPV1_03684	7.27357	ALDH18A1	ENSSSCG00000010495
EMPV1_18136	11.1678	ALDH18A1	Novel Transcribed Region; evidence: embryonic ESTs
EMPV1_25373	7.46698	ALDH1A3	ENSSSCG00000004822
EMPV1_01694	6.98962	ALDH1B1	Novel Transcribed Region; evidence: embryonic ESTs
EMPV1_16465	7.09553	ALDH1L2	ENSSSCG00000000839
EMPV1_15884	11.326	ALDH2	ENSSSCG00000009894
EMPV1_19381	8.25512	ALDH3A2	Novel Transcribed Region; evidence: embryonic ESTs
EMPV1_11317	7.24467	ALDH3B2	NULL
EMPV1_15422	8.04687	ALDH4A1	Novel Transcribed Region; evidence: embryonic ESTs
EMPV1_34810	7.0736	ALDH6A1	ENSSSCG00000002357
EMPV1_17870	7.36894	ALDH7A1	ENSSSCG00000014247
EMPV1_43388	12.0453	ALDH9A1	ENSSSCG00000006324
EMPV1_38657	8.60712	ALDOC	ENSSSCG00000017759
EMPV1_08594	9.20944	ALG10	ENSSSCG00000000525
EMPV1_40137	7.04053	ALG10	NULL
EMPV1_38772	7.43835	ALG11	ENSSSCG00000009381
EMPV1_33419	7.49345	ALG12	ENSSSCG00000000980
EMPV1_36931	7.06222	ALG12	ENSSSCG00000000980
EMPV1_14464	7.84699	ALG12	NULL
EMPV1_23715	7.54028	ALG13	ENSSSCG00000012586
EMPV1_29121	11.519	ALG13	Novel Transcribed Region; evidence: embryonic ESTs
EMPV1_01606	7.52288	ALG14	ENSSSCG00000006885
EMPV1_31537	8.57374	ALG14	ENSSSCG00000006885
EMPV1_24998	8.62646	ALG14	NULL
EMPV1_18865	7.95352	ALG2	ENSSSCG00000005383
EMPV1_04622	7.05756	ALG5	ENSSSCG00000009360
EMPV1_12528	7.03388	ALG5	ENSSSCG00000009360
EMPV1_39418	7.03085	ALG5	ENSSSCG00000009360
EMPV1_10611	10.079	ALG6	ENSSSCG00000003815
EMPV1_31079	12.9661	ALG8	ENSSSCG00000014887
EMPV1_25710	7.57325	ALKBH1	Novel Transcribed Region; evidence: embryonic ESTs
EMPV1_06427	9.36589	ALKBH2	ENSSSCG00000009939
EMPV1_34661	9.08871	ALKBH2	Novel Transcribed Region; evidence: embryonic ESTs
EMPV1_26852	7.2108	ALKBH4	ENSSSCG00000007686
EMPV1_08558	7.04452	ALKBH7	ENSSSCG00000013541
EMPV1_16190	6.97427	ALKBH7	NULL
EMPV1_03310	8.41219	ALMS1	ENSSSCG00000008295
EMPV1_10325	12.3621	ALMS1	ENSSSCG00000008295
EMPV1_42307	8.00897	ALMS1	Novel Transcribed Region; evidence: embryonic ESTs
EMPV1_07227	7.00224	ALOX5AP	ENSSSCG00000009330
EMPV1_15926	8.38335	ALPK1	ENSSSCG00000009127
EMPV1_32557	7.73189	ALPK2	ENSSSCG00000004918
EMPV1_02022	8.49492	ALR2	NULL
EMPV1_29367	8.17779	ALR2	NULL
EMPV1_38992	7.88954	ALR2	NULL
EMPV1_16837	7.1201	ALS2	ENSSSCG00000016109
EMPV1_26531	8.38445	ALS2CR11	ENSSSCG00000016107
EMPV1_27711	7.33033	ALS2CR12	ENSSSCG00000016105
EMPV1_13318	7.3295	ALS2CR8	ENSSSCG00000016117
EMPV1_19465	8.09168	ALX1	ENSSSCG00000000933
EMPV1_37124	7.00378	ALX3	ENSSSCG00000006812
EMPV1_14984	8.25232	ALX4	ENSSSCG00000013280
EMPV1_14305	7.98077	AMACR	ENSSSCG00000016822
EMPV1_22586	7.09903	AMBN	ENSSSCG00000008937
EMPV1_15787	7.01006	AMBN	NULL
EMPV1_39218	7.18179	AMBP	ENSSSCG00000005485
EMPV1_04523	7.15637	AMBRA1	Novel Transcribed Region; evidence: embryonic ESTs
EMPV1_42988	11.5845	AMCF-II	ENSSSCG00000008957
EMPV1_07516	12.2959	AMD1	ENSSSCG00000004392
EMPV1_29462	7.5301	AMDHD2	ENSSSCG00000008057
EMPV1_40384	7.34685	AMDHD2	ENSSSCG00000008057
EMPV1_40421	7.10556	AMDHD2	ENSSSCG00000008057
EMPV1_10360	7.21317	AMDHD2	NULL
EMPV1_39513	7.01175	AMEL	ENSSSCG00000012113
EMPV1_39606	8.93574	AMFR	ENSSSCG00000002822
EMPV1_35205	7.42262	AMH	ENSSSCG00000013452
EMPV1_26215	7.22199	AMH	ENSSSCG00000013459
EMPV1_37822	7.03782	AMHR2	ENSSSCG00000000271
EMPV1_39391	7.38337	AMHR2	ENSSSCG00000000271
EMPV1_05684	7.276	AMICA1	ENSSSCG00000015089
EMPV1_22223	7.27573	AMOT	ENSSSCG00000012591
EMPV1_20993	7.15644	AMPD1	ENSSSCG00000006754
EMPV1_13071	7.06529	AMPD1	ENSSSCG00000012478
EMPV1_06830	8.08543	AMY2	ENSSSCG00000006855
EMPV1_41244	7.00701	AMZ1	ENSSSCG00000007564
EMPV1_09948	8.67742	AMZ2	ENSSSCG00000017264
EMPV1_13358	7.42775	AMZ2	ENSSSCG00000017264
EMPV1_37479	7.256	AMZ2	ENSSSCG00000017264
EMPV1_41363	7.07161	AMZ2	ENSSSCG00000017264
EMPV1_31714	7.16237	AMZ2	NULL
EMPV1_29753	7.0606	AMZ2	NULL
EMPV1_15309	7.40546	ANAPC1	ENSSSCG00000008104
EMPV1_07168	13.401	ANAPC1	ENSSSCG00000008105
EMPV1_12211	9.62716	ANAPC10	ENSSSCG00000009044
EMPV1_04013	8.62966	ANAPC13	ENSSSCG00000011644
EMPV1_38658	7.34407	ANAPC4	ENSSSCG00000008757
EMPV1_32609	9.21553	ANAPC5	ENSSSCG00000009814
EMPV1_27456	9.75435	ANGEL2	ENSSSCG00000015588
EMPV1_39985	7.08637	ANGEL2	ENSSSCG00000015588
EMPV1_43219	7.19344	ANGEL2	NULL
EMPV1_34180	7.37483	ANGPT1	ENSSSCG00000006035
EMPV1_34607	9.43697	ANGPTL2	ENSSSCG00000005608
EMPV1_34735	7.9125	ANGPTL2	ENSSSCG00000005608
EMPV1_39008	7.14616	ANGPTL5	ENSSSCG00000014978
EMPV1_00504	6.98361	ANGPTL7	ENSSSCG00000003414
EMPV1_26940	6.97126	ANK1	NULL
EMPV1_10604	7.38445	ANK2	ENSSSCG00000009125
EMPV1_05529	6.97057	ANK3	ENSSSCG00000010212
EMPV1_22128	7.30551	ANK3	Novel Transcribed Region; evidence: embryonic ESTs
EMPV1_38498	7.40839	ANK3	NULL
EMPV1_11316	7.75595	ANKDD1B	ENSSSCG00000014083
EMPV1_05653	7.44798	ANKFY1	ENSSSCG00000017877
EMPV1_31523	7.38399	ANKH	ENSSSCG00000016785
EMPV1_08282	7.22515	ANKHD1	NULL
EMPV1_27095	8.08874	ANKIB1	Novel Transcribed Region; evidence: embryonic ESTs
EMPV1_23120	7.31211	ANKMY1	ENSSSCG00000016365
EMPV1_01648	8.13151	ANKMY2	ENSSSCG00000015360
EMPV1_14834	12.0182	ANKMY2	Novel Transcribed Region; evidence: embryonic ESTs
EMPV1_10110	7.25185	ANKRA2	ENSSSCG00000014070
EMPV1_36894	8.23084	ANKRA2	ENSSSCG00000014070
EMPV1_18171	6.9791	ANKRD12	ENSSSCG00000003682
EMPV1_23788	7.08637	ANKRD12	ENSSSCG00000003682
EMPV1_42105	7.41049	ANKRD12	ENSSSCG00000003682
EMPV1_21703	7.05557	ANKRD12	NULL
EMPV1_12200	7.18097	ANKRD13A	ENSSSCG00000009922
EMPV1_02329	7.19619	ANKRD13A	ENSSSCG00000009924
EMPV1_35300	7.27221	ANKRD13A	ENSSSCG00000009924
EMPV1_07752	9.81249	ANKRD13A	NULL
EMPV1_09253	7.14006	ANKRD13C	ENSSSCG00000003790
EMPV1_16058	6.99519	ANKRD16	Novel Transcribed Region; evidence: embryonic ESTs
EMPV1_42722	7.13922	ANKRD2	ENSSSCG00000010522
EMPV1_15201	6.97564	ANKRD23	ENSSSCG00000008200
EMPV1_43158	7.18528	ANKRD26	ENSSSCG00000007001
EMPV1_21404	7.23055	ANKRD26	ENSSSCG00000007038
EMPV1_39437	6.97537	ANKRD26	ENSSSCG00000007051
EMPV1_40922	7.55365	ANKRD26	ENSSSCG00000011068
EMPV1_11184	9.50969	ANKRD27	Novel Transcribed Region; evidence: embryonic ESTs
EMPV1_22959	8.01512	ANKRD28	ENSSSCG00000011194
EMPV1_17064	7.52883	ANKRD28	NULL
EMPV1_41332	7.2024	ANKRD31	ENSSSCG00000014079
EMPV1_08893	11.679	ANKRD32	ENSSSCG00000014162
EMPV1_18684	12.16	ANKRD32	ENSSSCG00000014163
EMPV1_28482	7.77777	ANKRD32	Novel Transcribed Region; evidence: embryonic ESTs
EMPV1_13943	7.0222	ANKRD33	ENSSSCG00000000231
EMPV1_27257	7.5997	ANKRD34B	ENSSSCG00000014124
EMPV1_07641	6.96869	ANKRD35	ENSSSCG00000006688
EMPV1_16481	9.35108	ANKRD37	ENSSSCG00000015798
EMPV1_01822	7.50819	ANKRD39	ENSSSCG00000008198
EMPV1_10504	8.00325	ANKRD40	ENSSSCG00000017560
EMPV1_27482	9.3962	ANKRD42	ENSSSCG00000014902
EMPV1_30583	7.25634	ANKRD42	ENSSSCG00000014902
EMPV1_41873	7.87009	ANKRD42	NULL
EMPV1_06073	7.22448	ANKRD43	ENSSSCG00000014286
EMPV1_29534	7.58096	ANKRD43	Novel Transcribed Region; evidence: embryonic ESTs
EMPV1_09077	7.12958	ANKRD44	ENSSSCG00000016074
EMPV1_25759	7.62192	ANKRD45	ENSSSCG00000015491
EMPV1_39675	7.60983	ANKRD46	ENSSSCG00000006065
EMPV1_17434	9.81949	ANKRD46	Novel Transcribed Region; evidence: embryonic ESTs
EMPV1_32681	7.46352	ANKRD49	ENSSSCG00000014956
EMPV1_04264	11.348	ANKRD49	Novel Transcribed Region; evidence: embryonic ESTs
EMPV1_41997	7.33666	ANKRD5	ENSSSCG00000007063
EMPV1_32242	7.03199	ANKRD52	NULL
EMPV1_10614	7.21894	ANKRD53	ENSSSCG00000008324
EMPV1_38480	7.15303	ANKRD54	ENSSSCG00000000129
EMPV1_05881	7.0204	ANKRD56	ENSSSCG00000008985
EMPV1_16889	6.99456	ANKRD58	ENSSSCG00000012618
EMPV1_17107	7.22984	ANKRD6	ENSSSCG00000004322
EMPV1_35694	7.02237	ANKRD6	Novel Transcribed Region; evidence: embryonic ESTs
EMPV1_36383	7.02662	ANKRD63	ENSSSCG00000004783
EMPV1_06242	7.00351	ANKRD9	ENSSSCG00000002527
EMPV1_32085	7.48944	ANKS1B	ENSSSCG00000000880
EMPV1_32536	8.37622	ANKS1B	ENSSSCG00000000882
EMPV1_18985	7.48824	ANKS1B	Novel Transcribed Region; evidence: embryonic ESTs
EMPV1_02826	7.34183	ANKS1B	NULL
EMPV1_18440	7.20962	ANKS1B	NULL
EMPV1_40280	7.46018	ANKS3	NULL
EMPV1_39181	7.59011	ANKS4B	ENSSSCG00000007850
EMPV1_15448	7.00004	ANKZF1	ENSSSCG00000016212
EMPV1_08405	9.73931	ANLN	ENSSSCG00000016658
EMPV1_31749	7.28496	ANLN	ENSSSCG00000016658
EMPV1_20730	6.98864	ANLN	NULL
EMPV1_30592	7.63864	ANO10	ENSSSCG00000011296
EMPV1_10999	7.13529	ANO2	ENSSSCG00000000713
EMPV1_09234	7.03866	ANO3	ENSSSCG00000013339
EMPV1_04991	7.2573	ANO4	ENSSSCG00000000873
EMPV1_17989	7.45373	ANO4	ENSSSCG00000000873
EMPV1_39186	8.09425	ANO5	Novel Transcribed Region; evidence: embryonic ESTs
EMPV1_28702	7.39964	ANO6	ENSSSCG00000000804
EMPV1_11050	7.15103	ANO6	Novel Transcribed Region; evidence: embryonic ESTs
EMPV1_07075	12.7207	ANP32B	ENSSSCG00000005372
EMPV1_16762	7.20595	ANP32E	ENSSSCG00000006659
EMPV1_34113	7.11045	ANPEP	ENSSSCG00000001849
EMPV1_22632	7.50673	ANTXR2	Novel Transcribed Region; evidence: embryonic ESTs
EMPV1_23085	7.12489	ANXA1	ENSSSCG00000005267
EMPV1_11083	9.23891	ANXA11	ENSSSCG00000010331
EMPV1_29389	7.05164	ANXA13	ENSSSCG00000005979
EMPV1_40434	13.4359	ANXA2	ENSSSCG00000004578
EMPV1_29107	7.03841	ANXA2	ENSSSCG00000004579
EMPV1_34585	13.6597	ANXA2	NULL
EMPV1_31336	10.824	ANXA5	ENSSSCG00000009097
EMPV1_23295	7.08516	ANXA6	ENSSSCG00000017089
EMPV1_04111	7.02262	ANXA6	ENSSSCG00000017090
EMPV1_08101	11.4767	ANXA7	ENSSSCG00000010299
EMPV1_43401	7.19937	ANXA8	ENSSSCG00000010370
EMPV1_24793	7.0338	ANXA9	NULL
EMPV1_15124	7.04257	AOAH	ENSSSCG00000016657
EMPV1_06685	7.08543	AOC2	ENSSSCG00000017384
EMPV1_32040	7.67713	AP1AR	ENSSSCG00000009128
EMPV1_10941	7.24992	AP1AR	ENSSSCG00000010891
EMPV1_19639	6.99982	AP1AR	NULL
EMPV1_00849	7.48635	AP1B1	ENSSSCG00000009978
EMPV1_07883	7.62202	AP1B1	ENSSSCG00000009978
EMPV1_13045	7.72863	AP1B1	ENSSSCG00000009978
EMPV1_08695	13.5668	AP1B1	Novel Transcribed Region; evidence: embryonic ESTs
EMPV1_03515	7.02467	AP1B1	NULL
EMPV1_31016	7.91446	AP1B1	NULL
EMPV1_00141	7.38955	AP1G1	ENSSSCG00000002740
EMPV1_15865	7.14024	AP1G2	ENSSSCG00000002015
EMPV1_27059	8.39753	AP1G2	ENSSSCG00000002015
EMPV1_32643	7.01356	AP1M2	ENSSSCG00000013636
EMPV1_25815	7.01628	AP1S2	ENSSSCG00000012142
EMPV1_09240	7.62838	AP2A1	ENSSSCG00000003199
EMPV1_11207	7.34352	AP2A1	ENSSSCG00000003199
EMPV1_34639	8.76086	AP2A1	NULL
EMPV1_15641	9.68918	AP2B1	ENSSSCG00000017712
EMPV1_13697	7.53085	AP2B1	NULL
EMPV1_06899	7.31638	AP2B1	NULL
EMPV1_15695	7.25683	AP2S1	ENSSSCG00000003106
EMPV1_36468	7.17187	AP2S1	ENSSSCG00000003106
EMPV1_37489	7.07705	AP2S1	ENSSSCG00000003106
EMPV1_32880	7.36831	AP2S1	NULL
EMPV1_39537	12.0181	AP3B1	ENSSSCG00000014101
EMPV1_01976	7.55279	AP3B1	NULL
EMPV1_12651	8.63017	AP3M1	ENSSSCG00000010314
EMPV1_16525	8.86369	AP3M1	Novel Transcribed Region; evidence: embryonic ESTs
EMPV1_01362	6.98172	AP3S2	Novel Transcribed Region; evidence: embryonic ESTs
EMPV1_22739	8.36545	AP4E1	ENSSSCG00000004634
EMPV1_20995	7.99133	APAF1	ENSSSCG00000000884
EMPV1_35656	7.33688	APBA1	ENSSSCG00000005250
EMPV1_34057	7.39048	APBA2	ENSSSCG00000004851
EMPV1_29750	7.23112	APBB1	Novel Transcribed Region; evidence: embryonic ESTs
EMPV1_39694	7.39479	APBB2	ENSSSCG00000008797
EMPV1_15458	8.88675	APBB3	ENSSSCG00000014366
EMPV1_01798	7.56529	APC	ENSSSCG00000014207
EMPV1_18921	7.66285	APC10	Novel Transcribed Region; evidence: embryonic ESTs
EMPV1_42485	8.98209	APCS	ENSSSCG00000006409
EMPV1_21596	6.97891	APEH	ENSSSCG00000011385
EMPV1_26709	7.25433	APEH	ENSSSCG00000011385
EMPV1_33550	7.23919	APEH	NULL
EMPV1_06562	7.47891	APEH	NULL
EMPV1_19114	7.33836	APEX1	ENSSSCG00000002137
EMPV1_33275	7.4933	APEX2	ENSSSCG00000012348
EMPV1_24349	12.3855	APEX2	Novel Transcribed Region; evidence: embryonic ESTs
EMPV1_04557	7.90398	APH1A	ENSSSCG00000006657
EMPV1_24044	7.92303	APH1B	ENSSSCG00000004564
EMPV1_38945	8.19334	APH1B	ENSSSCG00000004567
EMPV1_05458	7.77996	API5	ENSSSCG00000013285
EMPV1_22759	7.13926	API5	NULL
EMPV1_32868	10.129	APIP	ENSSSCG00000013299
EMPV1_03292	7.38168	APIP	NULL
EMPV1_42833	10.3357	APITD1	ENSSSCG00000003403
EMPV1_22863	10.5361	APITD1	NULL
EMPV1_37525	9.74692	APLF	ENSSSCG00000008346
EMPV1_32180	9.00688	APLP2	ENSSSCG00000015244
EMPV1_20547	7.06472	APLP2	NULL
EMPV1_43099	7.6143	APLP2	NULL
EMPV1_27217	8.01012	APOA1BP	ENSSSCG00000006480
EMPV1_10105	7.04369	APOA1BP	NULL
EMPV1_43251	7.25776	APOA1BP	NULL
EMPV1_08780	9.24571	APOB	ENSSSCG00000008595
EMPV1_36878	6.98	APOBEC1	ENSSSCG00000000668
EMPV1_36875	7.58161	APOBEC2	ENSSSCG00000001602
EMPV1_02354	7.80286	APOBEC2	ENSSSCG00000001609
EMPV1_39868	6.99943	APOBEC3H	ENSSSCG00000000091
EMPV1_00304	7.24147	APOBEC4	ENSSSCG00000015561
EMPV1_22072	6.98352	APOC4	ENSSSCG00000003087
EMPV1_09475	7.7999	APOD	ENSSSCG00000011831
EMPV1_35734	7.35195	APOE	ENSSSCG00000003088
EMPV1_43584	7.394	APOE	ENSSSCG00000003088
EMPV1_16072	8.69616	APOH	ENSSSCG00000017267
EMPV1_03133	7.15388	APOL3	ENSSSCG00000000150
EMPV1_12283	7.0317	APOM	ENSSSCG00000001411
EMPV1_07130	7.61396	ApoN	ENSSSCG00000000398
EMPV1_13905	10.8242	APOO	ENSSSCG00000012174
EMPV1_26870	7.65634	APOO	ENSSSCG00000012174
EMPV1_03374	8.74025	APOO	NULL
EMPV1_08184	7.31186	APOOL	ENSSSCG00000012459
EMPV1_38811	6.96721	APOOL	NULL
EMPV1_20959	7.49252	APP	ENSSSCG00000012022
EMPV1_01657	7.3041	APP	Novel Transcribed Region; evidence: embryonic ESTs
EMPV1_31800	7.58461	APP	NULL
EMPV1_14110	9.7985	APPBP2	ENSSSCG00000017678
EMPV1_09331	8.71137	APPL2	ENSSSCG00000000841
EMPV1_26032	8.06118	APPL2	ENSSSCG00000000841
EMPV1_20342	7.05471	APRT	ENSSSCG00000002650
EMPV1_20720	7.48582	APRT	ENSSSCG00000002650
EMPV1_32464	7.44017	APRT	ENSSSCG00000002650
EMPV1_12346	7.09213	APRT	NULL
EMPV1_21941	7.98934	APRT	NULL
EMPV1_38198	7.11868	AQP11	ENSSSCG00000014880
EMPV1_09020	7.48828	AQP2	ENSSSCG00000000210
EMPV1_09899	7.38476	AQP3	ENSSSCG00000010991
EMPV1_14987	7.15018	AQP3	NULL
EMPV1_29585	7.25711	AQP6	ENSSSCG00000000212
EMPV1_03286	7.10396	AQP7	ENSSSCG00000010992
EMPV1_18123	7.41822	AQP8	ENSSSCG00000007825
EMPV1_19605	7.48869	AQR	ENSSSCG00000004802
EMPV1_34384	6.98312	AR	ENSSSCG00000012371
EMPV1_00948	8.72408	ARAF	ENSSSCG00000012275
EMPV1_26934	7.30868	ARAP1	Novel Transcribed Region; evidence: embryonic ESTs
EMPV1_24042	7.36942	ARAP1	NULL
EMPV1_02478	7.27018	ARAP2	ENSSSCG00000008768
EMPV1_25709	8.7789	ARCN1	Novel Transcribed Region; evidence: embryonic ESTs
EMPV1_36826	8.89051	ARCN1	Novel Transcribed Region; evidence: embryonic ESTs
EMPV1_06043	7.31205	ARD1A	ENSSSCG00000012791
EMPV1_07682	6.98703	AREG	ENSSSCG00000008963
EMPV1_07882	7.70017	ARF3	ENSSSCG00000000178
EMPV1_14055	13.7161	ARF4	ENSSSCG00000011466
EMPV1_19563	7.23951	ARF4	ENSSSCG00000011466
EMPV1_35569	10.876	ARF4	ENSSSCG00000011466
EMPV1_42267	7.01937	ARF4	ENSSSCG00000011466
EMPV1_33161	7.13741	ARF4	ENSSSCG00000017315
EMPV1_17141	7.75452	ARF4	NULL
EMPV1_39409	7.62744	ARF4	NULL
EMPV1_41818	9.64358	ARF5	ENSSSCG00000016593
EMPV1_14347	7.53401	ARF6	ENSSSCG00000005012
EMPV1_37415	9.45944	ARFGAP2	ENSSSCG00000013245
EMPV1_32181	7.28008	ARFGAP2	Novel Transcribed Region; evidence: embryonic ESTs
EMPV1_32300	9.26448	ARFGAP3	ENSSSCG00000000037
EMPV1_02143	7.67771	ARFGEF1	ENSSSCG00000006201
EMPV1_39545	9.6377	ARFGEF1	Novel Transcribed Region; evidence: embryonic ESTs
EMPV1_41328	7.05197	ARFGEF2	Novel Transcribed Region; evidence: embryonic ESTs
EMPV1_18040	8.07002	ARFIP1	ENSSSCG00000009010
EMPV1_40189	8.16216	ARFIP1	ENSSSCG00000009010
EMPV1_42772	7.01378	ARFIP1	NULL
EMPV1_20821	9.57201	ARFIP2	ENSSSCG00000014624
EMPV1_09908	7.08037	ARFIP2	Novel Transcribed Region; evidence: embryonic ESTs
EMPV1_01227	7.04464	ARG2	ENSSSCG00000002294
EMPV1_25546	7.67941	ARG2	ENSSSCG00000002294
EMPV1_22915	7.3646	ARG2	NULL
EMPV1_21180	10.2422	ARGLU1	ENSSSCG00000009536
EMPV1_33131	11.7129	ARGLU1	NULL
EMPV1_31503	7.24855	ARHGAP1	ENSSSCG00000013256
EMPV1_32174	12.1826	ARHGAP1	Novel Transcribed Region; evidence: embryonic ESTs
EMPV1_37406	12.8735	ARHGAP1	Novel Transcribed Region; evidence: embryonic ESTs
EMPV1_08037	7.6189	ARHGAP10	ENSSSCG00000009028
EMPV1_07210	7.46115	ARHGAP10	ENSSSCG00000009029
EMPV1_29569	9.00298	ARHGAP11A	ENSSSCG00000004806
EMPV1_26028	11.3202	ARHGAP11A	Novel Transcribed Region; evidence: embryonic ESTs
EMPV1_15965	7.29365	ARHGAP12	ENSSSCG00000011026
EMPV1_22015	7.43713	ARHGAP12	ENSSSCG00000011026
EMPV1_30688	7.89924	ARHGAP12	ENSSSCG00000011026
EMPV1_38808	7.6883	ARHGAP12	ENSSSCG00000011026
EMPV1_10301	7.88809	ARHGAP12	NULL
EMPV1_14902	8.24289	ARHGAP12	NULL
EMPV1_17664	7.09961	ARHGAP12	NULL
EMPV1_18984	9.0604	ARHGAP12	NULL
EMPV1_17954	7.03388	ARHGAP17	ENSSSCG00000007829
EMPV1_42205	7.25686	ARHGAP17	ENSSSCG00000007829
EMPV1_40191	9.10128	ARHGAP18	ENSSSCG00000004206
EMPV1_05497	7.33272	ARHGAP20	ENSSSCG00000015015
EMPV1_14737	7.4638	ARHGAP21	ENSSSCG00000011074
EMPV1_35636	7.00688	ARHGAP21	NULL
EMPV1_20202	10.5075	ARHGAP22	ENSSSCG00000010381
EMPV1_29057	7.40186	ARHGAP23	ENSSSCG00000018058
EMPV1_19472	6.98748	ARHGAP24	ENSSSCG00000009229
EMPV1_01854	7.13799	ARHGAP26	ENSSSCG00000014399
EMPV1_26524	10.0597	ARHGAP27	Novel Transcribed Region; evidence: embryonic ESTs
EMPV1_12718	7.0245	ARHGAP28	ENSSSCG00000003686
EMPV1_28736	8.57307	ARHGAP29	ENSSSCG00000006889
EMPV1_32844	7.35672	ARHGAP29	ENSSSCG00000006889
EMPV1_42875	10.6524	ARHGAP29	Novel Transcribed Region; evidence: embryonic ESTs
EMPV1_38580	8.01554	ARHGAP30	ENSSSCG00000006372
EMPV1_16249	7.4505	ARHGAP30	NULL
EMPV1_40782	7.00771	ARHGAP32	ENSSSCG00000015238
EMPV1_17479	6.97345	ARHGAP36	ENSSSCG00000012669
EMPV1_16947	7.15559	ARHGAP36	Novel Transcribed Region; evidence: embryonic ESTs
EMPV1_20895	7.56127	ARHGAP4	ENSSSCG00000012790
EMPV1_19193	8.05187	ARHGAP42	ENSSSCG00000014976
EMPV1_33611	7.21914	ARHGAP44	ENSSSCG00000018019
EMPV1_34111	8.16365	ARHGAP5	ENSSSCG00000001966
EMPV1_01017	7.24417	ARHGAP5	ENSSSCG00000001967
EMPV1_16923	7.07543	ARHGAP8	ENSSSCG00000000021
EMPV1_13592	9.58822	ARHGAP9	ENSSSCG00000000438
EMPV1_39824	7.2039	ARHGEF10L	ENSSSCG00000003486
EMPV1_32360	7.15128	ARHGEF11	ENSSSCG00000006461
EMPV1_38692	7.42451	ARHGEF11	ENSSSCG00000006461
EMPV1_08730	7.6931	ARHGEF12	ENSSSCG00000015129
EMPV1_21678	7.04753	ARHGEF12	ENSSSCG00000015129
EMPV1_37507	7.06259	ARHGEF12	NULL
EMPV1_05148	7.52501	ARHGEF16	Novel Transcribed Region; evidence: embryonic ESTs
EMPV1_31383	12.3673	ARHGEF16	Novel Transcribed Region; evidence: embryonic ESTs
EMPV1_13547	7.15367	ARHGEF17	ENSSSCG00000014822
EMPV1_08319	7.31927	ARHGEF18	ENSSSCG00000013568
EMPV1_08645	7.01279	ARHGEF19	ENSSSCG00000003472
EMPV1_43195	7.21927	ARHGEF2	ENSSSCG00000006502
EMPV1_00767	7.01356	ARHGEF25	ENSSSCG00000000441
EMPV1_23663	7.34674	ARHGEF26	Novel Transcribed Region; evidence: embryonic ESTs
EMPV1_24017	7.48541	ARHGEF26	Novel Transcribed Region; evidence: embryonic ESTs
EMPV1_40342	7.06259	ARHGEF4	ENSSSCG00000016390
EMPV1_06179	7.00653	ARHGEF5	ENSSSCG00000015466
EMPV1_15874	7.11838	ARHGEF5L	ENSSSCG00000015467
EMPV1_23482	7.35443	ARHGEF7	ENSSSCG00000009551
EMPV1_29739	7.03502	ARHGEF7	ENSSSCG00000009551
EMPV1_23638	6.99718	ARHGEF7	NULL
EMPV1_09090	8.18372	ARID1A	ENSSSCG00000003559
EMPV1_33597	8.34627	ARID1A	NULL
EMPV1_24430	7.0574	ARID1B	ENSSSCG00000004064
EMPV1_14085	12.8986	ARID2	ENSSSCG00000000805
EMPV1_11571	7.41362	ARID2	Novel Transcribed Region; evidence: embryonic ESTs
EMPV1_41606	9.06159	ARID4A	ENSSSCG00000005073
EMPV1_37755	10.1893	ARID4A	NULL
EMPV1_34678	8.06957	ARID4B	ENSSSCG00000010156
EMPV1_16636	8.91733	ARID4B	Novel Transcribed Region; evidence: embryonic ESTs
EMPV1_40783	9.16104	ARID4B	Novel Transcribed Region; evidence: embryonic ESTs
EMPV1_40431	6.97167	ARID5A	ENSSSCG00000008123
EMPV1_18217	10.6907	ARIH1	ENSSSCG00000001922
EMPV1_40999	7.67034	ARIH1	ENSSSCG00000001922
EMPV1_42378	11.2204	ARIH1	NULL
EMPV1_11969	10.9057	ARIH1	NULL
EMPV1_26533	7.90244	ARIH2	ENSSSCG00000011367
EMPV1_08887	7.44686	ARIH2	Novel Transcribed Region; evidence: embryonic ESTs
EMPV1_43684	7.19937	ARIH2	NULL
EMPV1_32546	11.4136	ARL1	ENSSSCG00000000868
EMPV1_05762	12.5944	ARL1	ENSSSCG00000000870
EMPV1_20638	9.94708	ARL1	Novel Transcribed Region; evidence: embryonic ESTs
EMPV1_01793	7.77488	ARL10	ENSSSCG00000014059
EMPV1_19412	7.13661	ARL11	ENSSSCG00000009394
EMPV1_22256	7.28076	ARL14	ENSSSCG00000011734
EMPV1_41737	9.39418	ARL15	ENSSSCG00000016894
EMPV1_10445	8.79713	ARL2BP	ENSSSCG00000002819
EMPV1_12048	10.3172	ARL3	ENSSSCG00000010588
EMPV1_23360	12.3736	ARL4A	ENSSSCG00000015352
EMPV1_41475	7.11027	ARL4C	Novel Transcribed Region; evidence: embryonic ESTs
EMPV1_12249	7.19522	ARL4D	ENSSSCG00000017380
EMPV1_32577	7.05581	ARL4D	Novel Transcribed Region; evidence: embryonic ESTs
EMPV1_05235	7.1809	ARL6IP4	ENSSSCG00000009782
EMPV1_18719	6.98379	ARL6IP4	ENSSSCG00000009782
EMPV1_28467	7.24499	ARL6IP4	ENSSSCG00000009782
EMPV1_42099	7.18145	ARL6IP4	ENSSSCG00000009782
EMPV1_41845	6.98316	ARL6IP5	ENSSSCG00000011507
EMPV1_16037	10.4761	ARL6IP6	ENSSSCG00000015868
EMPV1_26938	7.34483	ARL6IP6	ENSSSCG00000015868
EMPV1_32931	7.0314	ARL6IP6	NULL
EMPV1_14875	10.0441	ARL8B	ENSSSCG00000011535
EMPV1_03889	10.6195	ARMC1	ENSSSCG00000006220
EMPV1_27019	8.81949	ARMC10	ENSSSCG00000015420
EMPV1_34184	7.23234	ARMC2	ENSSSCG00000004388
EMPV1_03516	8.14932	ARMC2	Novel Transcribed Region; evidence: embryonic ESTs
EMPV1_14703	7.01326	ARMC4	ENSSSCG00000011069
EMPV1_14674	11.2541	ARMC5	ENSSSCG00000007755
EMPV1_08849	7.01378	ARMC6	NULL
EMPV1_08047	7.49292	ARMC8	ENSSSCG00000011658
EMPV1_28880	11.5806	ARMC8	Novel Transcribed Region; evidence: embryonic ESTs
EMPV1_01039	7.39232	ARMCX5	ENSSSCG00000012518
EMPV1_06723	7.59005	ARMCX6	ENSSSCG00000012508
EMPV1_08753	7.13134	ARNT	ENSSSCG00000006646
EMPV1_21402	8.59376	ARNT	ENSSSCG00000006646
EMPV1_16532	7.02781	ARNTL	ENSSSCG00000013397
EMPV1_03487	7.00141	ARNTL	ENSSSCG00000013398
EMPV1_18486	7.3513	ARNTL2	ENSSSCG00000000551
EMPV1_43732	7.08516	ARPC1A	ENSSSCG00000007609
EMPV1_36391	8.06504	ARPC1B	ENSSSCG00000007610
EMPV1_07651	10.9197	ARPC2	ENSSSCG00000016185
EMPV1_15291	8.66441	ARPC2	Novel Transcribed Region; evidence: embryonic ESTs
EMPV1_06633	10.2557	ARPC3	ENSSSCG00000009821
EMPV1_02797	7.05614	ARPC3	NULL
EMPV1_29941	7.88057	ARPC4	ENSSSCG00000011552
EMPV1_27485	8.35536	ARPC4	Novel Transcribed Region; evidence: embryonic ESTs
EMPV1_32660	7.78611	ARPC5	ENSSSCG00000015560
EMPV1_15219	9.29377	ARPC5L	ENSSSCG00000005596
EMPV1_30280	8.95708	ARPP19	ENSSSCG00000004618
EMPV1_43002	8.47921	ARPP21	ENSSSCG00000011238
EMPV1_36436	7.72512	ARR3	ENSSSCG00000012379
EMPV1_33804	6.99456	ARRB1	ENSSSCG00000014852
EMPV1_11831	7.0338	ARRDC2	ENSSSCG00000013893
EMPV1_39131	7.00509	ARRDC3	ENSSSCG00000014156
EMPV1_41921	7.42617	ARRDC3	Novel Transcribed Region; evidence: embryonic ESTs
EMPV1_06637	7.31854	ARRDC4	ENSSSCG00000002252
EMPV1_22521	7.36215	ARSG	ENSSSCG00000017261
EMPV1_30186	7.65936	ARSJ	ENSSSCG00000017107
EMPV1_14471	7.64735	ARSJ	Novel Transcribed Region; evidence: embryonic ESTs
EMPV1_31357	7.75345	ARSK	ENSSSCG00000014139
EMPV1_40483	7.50386	ART1	ENSSSCG00000014797
EMPV1_06108	7.52454	ART3	ENSSSCG00000008976
EMPV1_15334	11.9652	ART3	ENSSSCG00000008976
EMPV1_22791	13.0305	ART3	ENSSSCG00000008976
EMPV1_23522	7.49868	ART3	ENSSSCG00000008976
EMPV1_14017	8.68285	ART3	NULL
EMPV1_15764	6.98828	ART4	ENSSSCG00000000607
EMPV1_02044	10.8845	ARV1	ENSSSCG00000010179
EMPV1_38706	7.30741	ARV1	NULL
EMPV1_15420	9.14411	AS3MT	ENSSSCG00000010592
EMPV1_20567	6.99558	AS3MT	ENSSSCG00000010592
EMPV1_20339	7.28611	ASAH1	ENSSSCG00000006995
EMPV1_17604	9.12471	ASAH1	Novel Transcribed Region; evidence: embryonic ESTs
EMPV1_07797	7.05066	ASAH2	ENSSSCG00000010432
EMPV1_00411	8.34419	ASAP1	ENSSSCG00000005958
EMPV1_24239	8.83282	ASAP1	ENSSSCG00000005958
EMPV1_40468	9.6471	ASAP1	ENSSSCG00000005958
EMPV1_23668	9.64161	ASAP1	NULL
EMPV1_24715	7.04116	ASAP2	ENSSSCG00000008642
EMPV1_14343	7.42587	ASAP2	NULL
EMPV1_13269	10.2166	ASAP3	ENSSSCG00000003537
EMPV1_21032	6.98994	ASB1	ENSSSCG00000016340
EMPV1_13170	11.5797	ASB11	ENSSSCG00000012133
EMPV1_42536	7.7253	ASB11	Novel Transcribed Region; evidence: embryonic ESTs
EMPV1_27662	7.10045	ASB13	ENSSSCG00000011145
EMPV1_14754	7.0434	ASB18	ENSSSCG00000016318
EMPV1_37988	8.64676	ASB3	ENSSSCG00000008415
EMPV1_10198	7.09984	ASB4	ENSSSCG00000015333
EMPV1_37979	7.31091	ASB5	ENSSSCG00000015764
EMPV1_06540	7.40398	ASB5	ENSSSCG00000015768
EMPV1_35728	7.07994	ASB6	ENSSSCG00000005679
EMPV1_13505	7.12281	ASB7	ENSSSCG00000015265
EMPV1_00279	7.29089	ASB9	ankyrin repeat and SOCS box containing 9 [Source:HGNC Symbol;Acc:17184]
EMPV1_35527	7.04207	ASCC1	ENSSSCG00000010285
EMPV1_15831	7.01809	ASCC2	ENSSSCG00000009982
EMPV1_08542	7.21927	ASCC3	Novel Transcribed Region; evidence: embryonic ESTs
EMPV1_01478	10.6293	ASF1A	ENSSSCG00000004247
EMPV1_20827	10.7263	ASF1B	ENSSSCG00000013772
EMPV1_37079	7.05328	ASGR2	ENSSSCG00000017932
EMPV1_43708	7.18752	ASGR2	ENSSSCG00000017946
EMPV1_00572	6.99665	ASH1L	ENSSSCG00000006508
EMPV1_25828	7.16392	ASH2L	Novel Transcribed Region; evidence: embryonic ESTs
EMPV1_38714	8.08037	ASIP	ENSSSCG00000007277
EMPV1_19423	7.10777	ASIP	NULL
EMPV1_28178	6.99665	ASL	ENSSSCG00000007738
EMPV1_38983	7.29057	ASNA1	ENSSSCG00000013728
EMPV1_02394	7.00945	ASNA1	NULL
EMPV1_17330	15.866	ASNS	ENSSSCG00000015340
EMPV1_09122	7.63222	ASNSD1	ENSSSCG00000016041
EMPV1_00231	7.61268	ASPA	ENSSSCG00000017861
EMPV1_20687	7.2684	ASPDH	NULL
EMPV1_21220	13.1345	ASPM	ENSSSCG00000010896
EMPV1_25144	6.99185	ASPN	ENSSSCG00000008072
EMPV1_19227	7.7027	ASRGL1	ENSSSCG00000013065
EMPV1_12294	8.77843	ASRGL1	Novel Transcribed Region; evidence: embryonic ESTs
EMPV1_07224	7.24868	ASS1	ENSSSCG00000005700
EMPV1_07394	7.68563	ASTE1	ENSSSCG00000011182
EMPV1_20289	7.04224	ASTE1	ENSSSCG00000011182
EMPV1_38358	7.51819	ASTL	ENSSSCG00000008126
EMPV1_09099	7.09445	ASTN1	ENSSSCG00000015513
EMPV1_15519	7.52151	ASTN2	ENSSSCG00000005502
EMPV1_38611	8.47353	ASXL1	ENSSSCG00000007248
EMPV1_31227	7.2085	ASXL2	ENSSSCG00000008575
EMPV1_10098	7.05622	ASZ1	ENSSSCG00000016627
EMPV1_13322	7.24593	ATAD1	ENSSSCG00000010438
EMPV1_25949	9.00129	ATAD1	Novel Transcribed Region; evidence: embryonic ESTs
EMPV1_17257	8.92176	ATAD2	ENSSSCG00000005983
EMPV1_30218	7.98305	ATAD2	Novel Transcribed Region; evidence: embryonic ESTs
EMPV1_33273	7.30554	ATAD2	NULL
EMPV1_30550	7.36733	ATAD2B	ENSSSCG00000008592
EMPV1_36477	7.63897	ATAD3A	NULL
EMPV1_38363	10.3198	ATAD5	ENSSSCG00000017739
EMPV1_40819	10.3049	ATAD5	ENSSSCG00000017742
EMPV1_21321	7.07863	ATBF1	ENSSSCG00000002752
EMPV1_16564	8.23617	ATE1	ENSSSCG00000010699
EMPV1_10163	7.33828	ATF2	ENSSSCG00000015972
EMPV1_39464	7.20387	ATF3	ENSSSCG00000015595
EMPV1_05076	9.04396	ATF4	ENSSSCG00000000084
EMPV1_14573	7.83886	ATF4	ENSSSCG00000000084
EMPV1_08426	8.35236	ATF4	NULL
EMPV1_42773	7.38098	ATF4	NULL
EMPV1_13049	8.21232	ATF6	ENSSSCG00000006346
EMPV1_22575	7.12737	ATF7	ENSSSCG00000000278
EMPV1_31019	8.74624	ATF7IP	ENSSSCG00000000612
EMPV1_01573	6.99105	ATF7IP	Novel Transcribed Region; evidence: embryonic ESTs
EMPV1_32320	7.7177	ATG12	ENSSSCG00000014220
EMPV1_22271	7.83311	ATG16L1	ENSSSCG00000016300
EMPV1_34428	7.23457	ATG16L1	ENSSSCG00000016300
EMPV1_31215	7.11215	ATG16L1	NULL
EMPV1_35101	6.97281	ATG16L2	ENSSSCG00000014819
EMPV1_12432	8.0021	ATG2A	Novel Transcribed Region; evidence: embryonic ESTs
EMPV1_21422	7.47153	ATG2B	ENSSSCG00000002502
EMPV1_26461	10.1437	ATG3	ENSSSCG00000011930
EMPV1_16844	11.3457	ATG4A	ENSSSCG00000012569
EMPV1_35186	9.8071	ATG4A	ENSSSCG00000012569
EMPV1_19406	8.32061	ATG4A	NULL
EMPV1_15045	7.71709	ATG4D	ENSSSCG00000013645
EMPV1_23748	7.21588	ATG4D	ENSSSCG00000013645
EMPV1_19252	7.30649	ATG5	ENSSSCG00000004370
EMPV1_21614	7.1357	ATG7	ENSSSCG00000011575
EMPV1_26090	7.24279	ATG7	Novel Transcribed Region; evidence: embryonic ESTs
EMPV1_01603	7.05728	ATHL1	ENSSSCG00000014562
EMPV1_12453	7.1064	ATHL1	ENSSSCG00000014562
EMPV1_42083	7.20207	ATHL1	ENSSSCG00000014562
EMPV1_05121	7.37744	ATHL1	NULL
EMPV1_08162	7.20602	ATHL1	NULL
EMPV1_42666	9.82071	ATIC	ENSSSCG00000016173
EMPV1_35281	7.28154	ATL1	ENSSSCG00000005020
EMPV1_09154	7.10014	ATL1	NULL
EMPV1_08256	11.1614	ATL2	ENSSSCG00000008487
EMPV1_09351	8.30806	ATL3	ENSSSCG00000013054
EMPV1_34214	7.14835	ATM	ENSSSCG00000015007
EMPV1_10193	7.2177	ATM	Novel Transcribed Region; evidence: embryonic ESTs
EMPV1_17914	7.91975	ATM	Novel Transcribed Region; evidence: embryonic ESTs
EMPV1_27060	6.98109	ATM	Novel Transcribed Region; evidence: embryonic ESTs
EMPV1_35235	7.05817	ATM	Novel Transcribed Region; evidence: embryonic ESTs
EMPV1_37588	7.21862	ATM	Novel Transcribed Region; evidence: embryonic ESTs
EMPV1_35470	8.14731	ATMIN	ENSSSCG00000010489
EMPV1_05391	7.96305	ATN1	ENSSSCG00000000678
EMPV1_16435	7.11681	ATP10A	ENSSSCG00000004830
EMPV1_32259	7.05164	ATP10B	ENSSSCG00000017030
EMPV1_21575	8.22102	ATP10D	ENSSSCG00000008812
EMPV1_27890	7.39741	ATP11B	ENSSSCG00000011772
EMPV1_01485	7.13339	ATP11C	ENSSSCG00000012713
EMPV1_36224	7.93132	ATP11C	ENSSSCG00000012713
EMPV1_08816	7.88585	ATP11C	NULL
EMPV1_31353	9.62958	ATP11C	NULL
EMPV1_14037	7.17066	ATP13A1	ENSSSCG00000013930
EMPV1_10029	7.00167	ATP13A2	ENSSSCG00000003480
EMPV1_11656	7.22641	ATP13A2	ENSSSCG00000003480
EMPV1_21885	7.37171	ATP13A2	ENSSSCG00000003480
EMPV1_38135	7.13244	ATP13A2	ENSSSCG00000003480
EMPV1_07750	7.09799	ATP13A2	NULL
EMPV1_19110	7.20131	ATP13A2	NULL
EMPV1_26888	7.52454	ATP13A2	NULL
EMPV1_17055	7.25489	ATP13A2	NULL
EMPV1_39346	9.06605	ATP13A3	ENSSSCG00000011825
EMPV1_01806	7.81549	ATP13A4	ENSSSCG00000011821
EMPV1_07668	12.8344	ATP1A1	ENSSSCG00000006740
EMPV1_10409	7.19478	ATP1A2	ENSSSCG00000006391
EMPV1_02037	7.4346	ATP1A3	ENSSSCG00000003045
EMPV1_42038	7.0314	ATP1B1	ENSSSCG00000006296
EMPV1_05678	7.17713	ATP1B3	ENSSSCG00000014896
EMPV1_22403	7.04207	ATP1B3	NULL
EMPV1_01496	8.72711	ATP2A1	NULL
EMPV1_42715	9.52942	ATP2A2	ENSSSCG00000009819
EMPV1_22857	7.86034	ATP2A2	Novel Transcribed Region; evidence: embryonic ESTs
EMPV1_20772	7.49665	ATP2A3	ENSSSCG00000017874
EMPV1_17041	10.1635	ATP2B1	ENSSSCG00000000921
EMPV1_17365	8.03642	ATP2B1	ENSSSCG00000000921
EMPV1_37505	8.41992	ATP2B1	ENSSSCG00000000921
EMPV1_01159	7.40969	ATP2B2	ENSSSCG00000011574
EMPV1_31229	7.25132	ATP2B4	ENSSSCG00000015273
EMPV1_02013	7.93864	ATP2C1	ENSSSCG00000011183
EMPV1_16535	7.75951	ATP2C2	ENSSSCG00000002671
EMPV1_18535	7.68238	ATP2C2	ENSSSCG00000002671
EMPV1_17823	7.5471	ATP2C2	NULL
EMPV1_00707	11.423	ATP5A1	ENSSSCG00000004499
EMPV1_06663	11.7539	ATP5A1	NULL
EMPV1_36654	9.61399	ATP5B	ENSSSCG00000000405
EMPV1_38934	8.75667	ATP5D	ENSSSCG00000013431
EMPV1_02709	9.37969	ATP5E	ENSSSCG00000007524
EMPV1_41986	8.39222	ATP5E	Novel Transcribed Region; evidence: embryonic ESTs
EMPV1_24761	10.0756	ATP5F1	ENSSSCG00000006789
EMPV1_10139	9.39629	ATP5G1	ENSSSCG00000011945
EMPV1_26187	13.5767	ATP5G1	ENSSSCG00000017544
EMPV1_28701	8.69573	ATP5G1	ENSSSCG00000017544
EMPV1_39174	7.31205	ATP5G1	ENSSSCG00000017544
EMPV1_00476	7.71588	ATP5G1	NULL
EMPV1_24601	8.66605	ATP5G1	NULL
EMPV1_31966	14.3273	ATP5G2	Novel Transcribed Region; evidence: embryonic ESTs
EMPV1_34419	14.4402	ATP5G3	ENSSSCG00000015973
EMPV1_26695	10.9075	ATP5H	NULL
EMPV1_01059	10.8874	ATP5I	ENSSSCG00000009024
EMPV1_22293	10.0213	ATP5J	Novel Transcribed Region; evidence: embryonic ESTs
EMPV1_14179	10.7332	ATP5J2	ENSSSCG00000007621
EMPV1_12561	13.0376	ATP5L	ENSSSCG00000015096
EMPV1_36132	9.55672	ATP5O	ENSSSCG00000012042
EMPV1_36626	7.49132	ATP5O	NULL
EMPV1_03825	11.3665	ATP5S	ENSSSCG00000005017
EMPV1_26516	7.66469	ATP5S	ENSSSCG00000005017
EMPV1_06870	7.2109	ATP5SL	ENSSSCG00000003009
EMPV1_37470	7.29365	ATP5SL	ENSSSCG00000003009
EMPV1_39629	7.02117	ATP5SL	ENSSSCG00000003009
EMPV1_41426	7.68311	ATP5SL	ENSSSCG00000003009
EMPV1_21331	7.72302	ATP6AP1L	ENSSSCG00000014132
EMPV1_20639	11.382	ATP6AP2	ENSSSCG00000012247
EMPV1_29458	8.86187	ATP6AP2	ENSSSCG00000012247
EMPV1_39887	12.4973	ATP6AP2	Novel Transcribed Region; evidence: embryonic ESTs
EMPV1_23346	7.81876	ATP6AP2	NULL
EMPV1_43209	7.74197	ATP6V0A1	ENSSSCG00000017401
EMPV1_06495	11.6423	ATP6V0A1	Novel Transcribed Region; evidence: embryonic ESTs
EMPV1_11247	9.20501	ATP6V0A2	ENSSSCG00000009766
EMPV1_18022	7.28282	ATP6V0A4	ENSSSCG00000016515
EMPV1_34996	12.9308	ATP6V0A4	ENSSSCG00000016516
EMPV1_03389	7.08696	ATP6V0A4	NULL
EMPV1_10540	7.93441	ATP6V0C	ENSSSCG00000008056
EMPV1_38969	7.96811	ATP6V0C	ENSSSCG00000008056
EMPV1_01472	8.06288	ATP6V0C	NULL
EMPV1_08316	11.8481	ATP6V0D1	ENSSSCG00000002776
EMPV1_23770	8.66387	ATP6V0E1	ENSSSCG00000016990
EMPV1_32847	11.6484	ATP6V0E1	Novel Transcribed Region; evidence: embryonic ESTs
EMPV1_07084	7.17187	ATP6V1A	ENSSSCG00000011916
EMPV1_25211	9.98851	ATP6V1B2	ENSSSCG00000009602
EMPV1_36185	12.412	ATP6V1C1	ENSSSCG00000006054
EMPV1_41797	7.24496	ATP6V1C1	NULL
EMPV1_38008	7.68121	ATP6V1C2	ENSSSCG00000008634
EMPV1_42587	6.99505	ATP6V1C2	ENSSSCG00000008634
EMPV1_38489	7.112	ATP6V1C2	NULL
EMPV1_17571	6.97153	ATP6V1D	ENSSSCG00000002288
EMPV1_42502	11.7606	ATP6V1D	ENSSSCG00000002288
EMPV1_09534	11.2588	ATP6V1E1	ENSSSCG00000000767
EMPV1_12989	7.1453	ATP6V1E2	ENSSSCG00000008441
EMPV1_15927	7.7249	ATP6V1F	NULL
EMPV1_19140	13.1886	ATP6V1G1	ENSSSCG00000005491
EMPV1_37817	10.2591	ATP6V1G1	ENSSSCG00000005493
EMPV1_33150	7.33464	ATP6V1G1	NULL
EMPV1_21763	10.1284	ATP6V1G2	ENSSSCG00000001401
EMPV1_00828	6.99487	ATP6V1G3	ENSSSCG00000010905
EMPV1_09145	7.74232	ATP6V1H	ENSSSCG00000006263
EMPV1_21560	10.0012	ATP6V1H	ENSSSCG00000006263
EMPV1_33895	7.43349	ATP6V1H	NULL
EMPV1_35972	7.05471	ATP7B	Novel Transcribed Region; evidence: embryonic ESTs
EMPV1_13073	8.95311	ATP8B1	ENSSSCG00000004921
EMPV1_29939	7.10579	ATP8B3	Novel Transcribed Region; evidence: embryonic ESTs
EMPV1_20001	7.21621	ATP8B5P	ENSSSCG00000005306
EMPV1_13426	7.18439	ATP9A	ENSSSCG00000004855
EMPV1_00091	9.31987	ATP9A	ENSSSCG00000007478
EMPV1_08655	8.17466	ATP9A	ENSSSCG00000007478
EMPV1_09904	7.48014	ATP9A	ENSSSCG00000007478
EMPV1_22876	7.14508	ATP9A	NULL
EMPV1_39719	10.4119	ATPIF1	Novel Transcribed Region; evidence: embryonic ESTs
EMPV1_25768	9.41544	ATR	ENSSSCG00000011679
EMPV1_08646	8.32658	ATRIP	ENSSSCG00000011359
EMPV1_19583	7.04638	ATRN	ENSSSCG00000007153
EMPV1_16406	7.14713	ATRNL1	ENSSSCG00000010654
EMPV1_43492	7.25191	ATRX	Novel Transcribed Region; evidence: embryonic ESTs
EMPV1_25435	7.36735	ATXN1	ENSSSCG00000001065
EMPV1_02101	7.62958	ATXN10	ENSSSCG00000000008
EMPV1_30817	7.68388	ATXN10	NULL
EMPV1_12142	7.34207	ATXN1L	ENSSSCG00000002742
EMPV1_01112	14.523	ATXN2	ENSSSCG00000009834
EMPV1_08806	8.52545	ATXN2	ENSSSCG00000009834
EMPV1_31814	11.4045	ATXN2	ENSSSCG00000009834
EMPV1_15849	10.6669	ATXN2	NULL
EMPV1_27830	7.6557	ATXN2	NULL
EMPV1_38510	10.7448	ATXN3	ENSSSCG00000002446
EMPV1_15486	7.1204	ATXN7	ENSSSCG00000011493
EMPV1_40792	7.47569	ATXN7	Novel Transcribed Region; evidence: embryonic ESTs
EMPV1_27980	7.46108	ATXN7L1	ENSSSCG00000015432
EMPV1_16913	8.34498	ATXN7L2	ENSSSCG00000006828
EMPV1_16056	6.99385	ATXN7L3	ENSSSCG00000017362
EMPV1_10496	7.0192	ATXN7L3	NULL
EMPV1_40454	12.5569	ATXN7L3B	Novel Transcribed Region; evidence: embryonic ESTs
EMPV1_36215	10.7192	AUH	ENSSSCG00000009590
EMPV1_07540	7.38407	AUH	ENSSSCG00000009591
EMPV1_08018	7.59337	AUP1	ENSSSCG00000008268
EMPV1_36611	7.13529	AUP1	ENSSSCG00000008268
EMPV1_03393	7.06012	AUP1	NULL
EMPV1_31274	10.4513	AURKA	ENSSSCG00000001776
EMPV1_04138	8.81442	AURKA	ENSSSCG00000007493
EMPV1_42393	12.9705	AURKA	ENSSSCG00000007493
EMPV1_36249	10.0798	AURKA	NULL
EMPV1_07571	7.06605	AUTS2	ENSSSCG00000007726
EMPV1_02421	7.68818	AVEN	ENSSSCG00000002247
EMPV1_00620	7.7131	AVL9	Novel Transcribed Region; evidence: embryonic ESTs
EMPV1_34715	8.92419	AVPI1	ENSSSCG00000010526
EMPV1_31382	6.97678	AXIN2	ENSSSCG00000017265
EMPV1_43242	9.23361	AXL	ENSSSCG00000003005
EMPV1_23160	6.96069	AXL	Novel Transcribed Region; evidence: embryonic ESTs
EMPV1_15968	6.97167	AZGP1	ENSSSCG00000007642
EMPV1_09142	7.07384	AZI1	ENSSSCG00000017143
EMPV1_29756	7.21588	AZI1	Novel Transcribed Region; evidence: embryonic ESTs
EMPV1_08991	7.19696	AZI1	NULL
EMPV1_23959	6.99052	AZI2	ENSSSCG00000011220
EMPV1_32495	7.26203	B3GALNT1	Novel Transcribed Region; evidence: embryonic ESTs
EMPV1_13542	7.04369	B3GALT1	ENSSSCG00000015918
EMPV1_15400	7.30109	B3GALTL	ENSSSCG00000009335
EMPV1_35019	7.66026	B3GAT2	ENSSSCG00000004277
EMPV1_09316	7.03388	B3GAT3	Novel Transcribed Region; evidence: embryonic ESTs
EMPV1_31330	7.32763	B3GNT1	ENSSSCG00000008374
EMPV1_34298	7.97393	B3GNT1	Novel Transcribed Region; evidence: embryonic ESTs
EMPV1_11182	7.31995	B3GNT2	Novel Transcribed Region; evidence: embryonic ESTs
EMPV1_42969	7.25711	B3GNT2	Novel Transcribed Region; evidence: embryonic ESTs
EMPV1_29363	7.08848	B3GNT3	ENSSSCG00000013886
EMPV1_06910	8.82497	B3GNT4	ENSSSCG00000009798
EMPV1_08097	9.63979	B3GNT8	ENSSSCG00000003008
EMPV1_02150	6.97873	B3GNT8	Novel Transcribed Region; evidence: embryonic ESTs
EMPV1_18011	9.15909	B3GNTL1	Novel Transcribed Region; evidence: embryonic ESTs
EMPV1_39182	7.86894	B4GALNT1	ENSSSCG00000000433
EMPV1_36071	7.29757	B4GALT1	Novel Transcribed Region; evidence: embryonic ESTs
EMPV1_10509	7.13588	B4GALT3	ENSSSCG00000006360
EMPV1_23304	7.90411	B4GALT3	ENSSSCG00000006360
EMPV1_19648	8.07157	B4GALT3	Novel Transcribed Region; evidence: embryonic ESTs
EMPV1_13831	9.10847	B4GALT3	NULL
EMPV1_32608	9.87739	B4GALT5	ENSSSCG00000007465
EMPV1_24977	8.43005	B4GALT7	ENSSSCG00000014035
EMPV1_16498	6.96924	B9D2	ENSSSCG00000003013
EMPV1_30317	7.03916	BAALC	ENSSSCG00000006053
EMPV1_22184	7.38223	BACE1	Novel Transcribed Region; evidence: embryonic ESTs
EMPV1_14710	7.60171	BACE2	ENSSSCG00000012074
EMPV1_28243	7.01464	BACE2	ENSSSCG00000012074
EMPV1_13902	7.33383	BACE2	NULL
EMPV1_39995	6.99105	BACH2	ENSSSCG00000004332
EMPV1_40166	7.1398	BACH2	ENSSSCG00000004333
EMPV1_08771	7.37567	BAG1	NULL
EMPV1_01011	9.95284	BAG2	ENSSSCG00000001496
EMPV1_04251	9.93853	BAG3	Novel Transcribed Region; evidence: embryonic ESTs
EMPV1_31968	10.2757	BAG6	NULL
EMPV1_33791	8.14713	BAG6	NULL
EMPV1_34792	6.98271	BAHD1	ENSSSCG00000004772
EMPV1_11999	7.46412	BAI2	ENSSSCG00000003607
EMPV1_20097	7.14508	BAI3	ENSSSCG00000004271
EMPV1_17020	7.74918	BAIAP2	ENSSSCG00000017142
EMPV1_12078	12.4198	BAIAP2	Novel Transcribed Region; evidence: embryonic ESTs
EMPV1_03708	12.279	BAIAP2L1	ENSSSCG00000007602
EMPV1_37198	7.69562	BAIAP2L1	ENSSSCG00000007602
EMPV1_17788	7.71277	BAIAP2L1	NULL
EMPV1_09064	7.54336	BAIAP2L2	ENSSSCG00000000111
EMPV1_28683	8.86105	BAIAP2L2	ENSSSCG00000000112
EMPV1_04607	7.27164	BAIAP3	ENSSSCG00000008029
EMPV1_42194	7.15566	BAIAP3	NULL
EMPV1_10225	7.04955	BAK1	ENSSSCG00000001516
EMPV1_15087	7.33408	BAMBI	ENSSSCG00000011014
EMPV1_04797	7.9367	BANF1	ENSSSCG00000012961
EMPV1_17042	7.67843	BANF1	ENSSSCG00000012961
EMPV1_41650	8.99783	BANF1	ENSSSCG00000012961
EMPV1_34320	7.53201	BANF1	NULL
EMPV1_17422	8.29213	BANF1	NULL
EMPV1_12647	7.34952	BANK1	ENSSSCG00000009170
EMPV1_28755	8.87746	BANP	Novel Transcribed Region; evidence: embryonic ESTs
EMPV1_21523	7.19917	BAP1	ENSSSCG00000011438
EMPV1_39250	7.82672	BAP1	Novel Transcribed Region; evidence: embryonic ESTs
EMPV1_20816	7.41049	BARD1	ENSSSCG00000016170
EMPV1_43024	7.52117	BARHL2	ENSSSCG00000006914
EMPV1_42246	7.47532	BARX2	ENSSSCG00000015239
EMPV1_09647	8.1496	BAT1	ENSSSCG00000001400
EMPV1_22505	9.7175	BAT3	ENSSSCG00000001410
EMPV1_40062	11.6296	BAT3	ENSSSCG00000001410
EMPV1_00790	7.54638	BAT4	ENSSSCG00000001413
EMPV1_18049	9.91091	BAT4	ENSSSCG00000001413
EMPV1_37095	7.18759	BAT4	NULL
EMPV1_37953	7.76066	BAT4	NULL
EMPV1_36649	7.1204	BAT5	ENSSSCG00000001417
EMPV1_06544	7.18725	BATF3	ENSSSCG00000015594
EMPV1_22794	12.8446	BAZ1A	ENSSSCG00000001957
EMPV1_19555	8.86511	BAZ1A	ENSSSCG00000001958
EMPV1_30123	7.04506	BAZ1A	NULL
EMPV1_43497	7.98217	BAZ1A	NULL
EMPV1_32845	7.10362	BAZ1B	ENSSSCG00000007711
EMPV1_23575	8.03505	BAZ1B	Novel Transcribed Region; evidence: embryonic ESTs
EMPV1_30303	7.52407	BAZ2A	ENSSSCG00000000403
EMPV1_42046	7.93261	BAZ2B	ENSSSCG00000015881
EMPV1_36893	7.05066	BAZ2B	ENSSSCG00000015882
EMPV1_23184	8.33588	BBIP1	Novel Transcribed Region; evidence: embryonic ESTs
EMPV1_19717	10.9125	BBOX1	ENSSSCG00000013337
EMPV1_09416	10.7875	BBS2	Novel Transcribed Region; evidence: embryonic ESTs
EMPV1_06953	8.49461	BBS5	NULL
EMPV1_08351	7.09615	BBS7	ENSSSCG00000009093
EMPV1_16179	7.09476	BBS7	ENSSSCG00000009093
EMPV1_33707	7.16899	BBS9	ENSSSCG00000016667
EMPV1_25694	7.96655	BBX	Novel Transcribed Region; evidence: embryonic ESTs
EMPV1_07431	10.3663	BCAP31	ENSSSCG00000012772
EMPV1_00551	7.24805	BCAR1	Novel Transcribed Region; evidence: embryonic ESTs
EMPV1_02764	8.8433	BCAR3	ENSSSCG00000006893
EMPV1_16677	7.34674	BCAS1	ENSSSCG00000007485
EMPV1_23386	11.0969	BCAS2	ENSSSCG00000012420
EMPV1_07656	7.31667	BCAS3	ENSSSCG00000017676
EMPV1_21100	13.5059	BCAS4	ENSSSCG00000007472
EMPV1_05035	7.39037	BCAS4	NULL
EMPV1_18474	7.00347	BCAT1	Novel Transcribed Region; evidence: embryonic ESTs
EMPV1_02755	7.30384	BCAT2	ENSSSCG00000003139
EMPV1_31064	10.9507	BCCIP	ENSSSCG00000010743
EMPV1_39135	7.60497	BCCIP	NULL
EMPV1_43186	7.48	BCDIN3D	Novel Transcribed Region; evidence: embryonic ESTs
EMPV1_23416	7.29705	BCKDHA	ENSSSCG00000003007
EMPV1_28908	7.22477	BCKDHA	ENSSSCG00000003007
EMPV1_01375	7.74084	BCKDHA	NULL
EMPV1_19024	7.39553	BCKDHB	ENSSSCG00000004465
EMPV1_16826	7.38409	BCKDHB	Novel Transcribed Region; evidence: embryonic ESTs
EMPV1_25752	7.24827	BCKDK	ENSSSCG00000007763
EMPV1_39704	7.82436	BCKDK	ENSSSCG00000007763
EMPV1_36280	12.1567	BCKDK	ENSSSCG00000020552
EMPV1_12585	7.64209	BCKDK	NULL
EMPV1_02012	7.79611	BCL10	NULL
EMPV1_15673	7.02049	BCL11A	ENSSSCG00000008392
EMPV1_23308	7.78433	BCL2	ENSSSCG00000004895
EMPV1_21342	10.1107	BCL2L1	ENSSSCG00000007229
EMPV1_38351	7.63988	BCL2L10	ENSSSCG00000004623
EMPV1_10088	7.00901	BCL2L11	ENSSSCG00000008108
EMPV1_40167	7.28629	BCL2L11	ENSSSCG00000008108
EMPV1_04206	7.53978	BCL2L11	NULL
EMPV1_11645	7.26679	BCL2L12	ENSSSCG00000003177
EMPV1_16162	7.07364	BCL2L13	ENSSSCG00000000768
EMPV1_26664	7.03506	BCL2L13	Novel Transcribed Region; evidence: embryonic ESTs
EMPV1_03306	8.22749	BCL2L14	ENSSSCG00000000624
EMPV1_21527	7.23882	BCL2L15	ENSSSCG00000006763
EMPV1_34362	6.97573	BCL2L2	ENSSSCG00000002022
EMPV1_00838	7.53527	BCL3	ENSSSCG00000003084
EMPV1_01646	7.23221	BCL7A	ENSSSCG00000009801
EMPV1_36164	8.1526	BCL7B	ENSSSCG00000007708
EMPV1_12066	8.40438	BCL7B	Novel Transcribed Region; evidence: embryonic ESTs
EMPV1_43616	7.24893	BCL7C	ENSSSCG00000020178
EMPV1_24029	7.40769	BCL9	ENSSSCG00000006698
EMPV1_43005	7.04066	BCL9L	ENSSSCG00000015099
EMPV1_40721	7.01053	BCLAF1	ENSSSCG00000004163
EMPV1_28921	7.23004	BCLAF1	Novel Transcribed Region; evidence: embryonic ESTs
EMPV1_24805	7.33666	BCO2	ENSSSCG00000015039
EMPV1_14576	6.97728	BCORL1	ENSSSCG00000012655
EMPV1_09920	7.2616	BCR	ENSSSCG00000010052
EMPV1_11219	7.69374	BCS1L	Novel Transcribed Region; evidence: embryonic ESTs
EMPV1_13341	6.9795	BDH1	ENSSSCG00000011832
EMPV1_11752	7.12448	BDH2	ENSSSCG00000009163
EMPV1_01020	8.12899	BDNF	ENSSSCG00000013333
EMPV1_12686	8.19686	BDP1	ENSSSCG00000016968
EMPV1_17152	7.09337	BDP1	Novel Transcribed Region; evidence: embryonic ESTs
EMPV1_25017	8.7841	BDP1	NULL
EMPV1_23469	7.0306	BECN1	ENSSSCG00000010868
EMPV1_14351	7.26873	BECN1	ENSSSCG00000017386
EMPV1_30658	9.80766	BECN1	ENSSSCG00000017386
EMPV1_09625	7.75154	BECN1	NULL
EMPV1_40041	7.01205	BEND2	ENSSSCG00000012154
EMPV1_09703	7.10591	BEND3	ENSSSCG00000004376
EMPV1_38334	7.12928	BEST3	ENSSSCG00000000499
EMPV1_17695	11.3942	BET1	ENSSSCG00000015325
EMPV1_42537	8.56981	BET1	Novel Transcribed Region; evidence: embryonic ESTs
EMPV1_11246	7.84576	BET1L	NULL
EMPV1_22660	7.25554	BET3L	ENSSSCG00000004442
EMPV1_24440	7.33919	BEX2	ENSSSCG00000012525
EMPV1_04412	9.20556	BEX2	Novel Transcribed Region; evidence: embryonic ESTs
EMPV1_35537	6.97491	BEX5	ENSSSCG00000012514
EMPV1_09836	7.64647	BFSP1	ENSSSCG00000007084
EMPV1_21695	7.2824	BFSP1	Novel Transcribed Region; evidence: embryonic ESTs
EMPV1_24561	7.35632	BHLHB9	Novel Transcribed Region; evidence: embryonic ESTs
EMPV1_27529	7.85004	BHLHB9	Novel Transcribed Region; evidence: embryonic ESTs
EMPV1_38941	7.04232	BHMT	ENSSSCG00000014108
EMPV1_41557	7.04988	BHMT	ENSSSCG00000014109
EMPV1_22440	8.61773	BICC1	ENSSSCG00000010204
EMPV1_02931	7.15559	BICD2	ENSSSCG00000008075
EMPV1_40821	7.16125	BIN1	ENSSSCG00000015720
EMPV1_39772	7.62476	BIN1	ENSSSCG00000015723
EMPV1_16746	8.84368	BIN2	ENSSSCG00000000223
EMPV1_10316	7.4705	BIN3	ENSSSCG00000009629
EMPV1_16980	7.78966	BIRC2	Novel Transcribed Region; evidence: embryonic ESTs
EMPV1_25189	9.39641	BIRC3	Novel Transcribed Region; evidence: embryonic ESTs
EMPV1_41496	8.40063	BIRC3	Novel Transcribed Region; evidence: embryonic ESTs
EMPV1_26553	7.05837	BIRC3	Novel Transcribed Region; evidence: embryonic ESTs
EMPV1_19063	7.12619	BIRC6	ENSSSCG00000008513
EMPV1_42050	7.07285	BIRC6	Novel Transcribed Region; evidence: embryonic ESTs
EMPV1_17785	7.29763	BIRC8	ENSSSCG00000012641
EMPV1_10980	7.24216	BIVM	ENSSSCG00000009534
EMPV1_41151	6.99181	BIVM	Novel Transcribed Region; evidence: embryonic ESTs
EMPV1_01600	7.16462	BLCAP	Novel Transcribed Region; evidence: embryonic ESTs
EMPV1_38390	7.7713	BLCAP	Novel Transcribed Region; evidence: embryonic ESTs
EMPV1_33214	7.14616	BLM	ENSSSCG00000001815
EMPV1_24370	11.8762	BLM	ENSSSCG00000001816
EMPV1_39872	7.07859	BLM	Novel Transcribed Region; evidence: embryonic ESTs
EMPV1_06742	7.53799	BLMH	ENSSSCG00000017796
EMPV1_05590	11.5942	BLMH	Novel Transcribed Region; evidence: embryonic ESTs
EMPV1_25353	6.99345	BLOC1S1	ENSSSCG00000000359
EMPV1_26981	8.34974	BLOC1S2	ENSSSCG00000010551
EMPV1_15055	7.86469	BLOC1S2	Novel Transcribed Region; evidence: embryonic ESTs
EMPV1_11651	7.43016	BLVRA	ENSSSCG00000016756
EMPV1_14354	7.32345	BLVRA	ENSSSCG00000016756
EMPV1_09803	7.01568	BLVRA	NULL
EMPV1_12359	7.08426	BLVRB	Novel Transcribed Region; evidence: embryonic ESTs
EMPV1_25926	8.96704	BLZF1	Novel Transcribed Region; evidence: embryonic ESTs
EMPV1_25863	7.52288	BLZF1	Novel Transcribed Region; evidence: embryonic ESTs
EMPV1_22032	6.96915	BMI1	ENSSSCG00000011081
EMPV1_13727	6.97245	BMP1	ENSSSCG00000009620
EMPV1_12903	10.904	BMP15	ENSSSCG00000012310
EMPV1_05974	7.1227	BMP2	ENSSSCG00000007054
EMPV1_32099	7.34224	BMP2	ENSSSCG00000007055
EMPV1_36279	8.58633	BMP4	ENSSSCG00000005045
EMPV1_39951	7.24868	BMP4	ENSSSCG00000005046
EMPV1_01718	7.11733	BMP5	ENSSSCG00000001478
EMPV1_14951	7.13401	BMP6	ENSSSCG00000001031
EMPV1_01077	7.15864	BMP8A	ENSSSCG00000003656
EMPV1_39238	7.45352	BMP8A	ENSSSCG00000003665
EMPV1_18940	8.00918	BMPER	ENSSSCG00000016665
EMPV1_33017	12.7487	BMPER	Novel Transcribed Region; evidence: embryonic ESTs
EMPV1_22147	8.72798	BMPR1A	ENSSSCG00000010360
EMPV1_05492	8.33938	BMPR1B	ENSSSCG00000009190
EMPV1_20085	6.96222	BMPR1B	ENSSSCG00000009191
EMPV1_04934	10.4475	BMPR1B	Novel Transcribed Region; evidence: embryonic ESTs
EMPV1_00064	8.08339	BMPR2	ENSSSCG00000016113
EMPV1_08686	8.60138	BMS1	ENSSSCG00000010198
EMPV1_38189	7.29763	BMS1	NULL
EMPV1_37408	7.42758	BNC1	ENSSSCG00000001798
EMPV1_43053	7.36683	BNC2	ENSSSCG00000005180
EMPV1_29970	7.25452	BNIP2	ENSSSCG00000004582
EMPV1_00759	11.3515	BNIP3	Novel Transcribed Region; evidence: embryonic ESTs
EMPV1_18599	9.96143	BNIP3L	ENSSSCG00000009658
EMPV1_16110	7.93377	BNIP3L	Novel Transcribed Region; evidence: embryonic ESTs
EMPV1_36824	7.58037	BNIPL	ENSSSCG00000006640
EMPV1_33039	7.38168	BOC	ENSSSCG00000011922
EMPV1_16784	15.9459	BOD1	ENSSSCG00000016982
EMPV1_13171	9.89364	BOD1L	ENSSSCG00000008735
EMPV1_35919	11.4409	BOD1L	ENSSSCG00000008735
EMPV1_22532	7.27897	BOD1L	Novel Transcribed Region; evidence: embryonic ESTs
EMPV1_31418	8.58255	BOD1L	NULL
EMPV1_37665	7.42979	BOK	ENSSSCG00000016373
EMPV1_02425	7.10503	BOK	Novel Transcribed Region; evidence: embryonic ESTs
EMPV1_05318	9.89116	BOLA1	ENSSSCG00000006667
EMPV1_36661	7.59406	BOLA1	Novel Transcribed Region; evidence: embryonic ESTs
EMPV1_37329	9.20317	BOLA3	ENSSSCG00000008291
EMPV1_03251	7.08879	BOP1	ENSSSCG00000005920
EMPV1_13634	7.80977	BPHL	ENSSSCG00000001008
EMPV1_39964	7.29564	BPHL	ENSSSCG00000001008
EMPV1_02457	7.01499	BPI	Novel Transcribed Region; evidence: embryonic ESTs
EMPV1_40334	7.07788	BPIL2	ENSSSCG00000000157
EMPV1_01265	7.46657	BPNT1	ENSSSCG00000010822
EMPV1_25972	10.2138	BPNT1	ENSSSCG00000010822
EMPV1_37703	7.31905	BPNT1	NULL
EMPV1_27958	10.4938	BPTF	ENSSSCG00000017276
EMPV1_12589	7.26903	BPTF	NULL
EMPV1_30360	7.04671	BPTF	NULL
EMPV1_10582	9.10841	BRAF	ENSSSCG00000016494
EMPV1_31587	9.01822	BRAP	ENSSSCG00000009835
EMPV1_01502	7.0958	BRAT1	Novel Transcribed Region; evidence: embryonic ESTs
EMPV1_16075	8.8445	BRCA2	ENSSSCG00000009340
EMPV1_43287	7.02967	BRCA2	ENSSSCG00000009340
EMPV1_36449	7.21129	BRCA2	NULL
EMPV1_03329	7.54141	BRCC3	ENSSSCG00000012813
EMPV1_18712	7.06222	BRCC3	ENSSSCG00000012813
EMPV1_05291	7.27456	BRCC3	Novel Transcribed Region; evidence: embryonic ESTs
EMPV1_38405	7.17104	BRD1	ENSSSCG00000000984
EMPV1_06395	11.6467	BRD2	ENSSSCG00000001471
EMPV1_06002	8.11666	BRD3	ENSSSCG00000005749
EMPV1_19203	7.54819	BRD8	Novel Transcribed Region; evidence: embryonic ESTs
EMPV1_03183	7.13493	BRE	ENSSSCG00000008542
EMPV1_21521	9.42143	BRE	Novel Transcribed Region; evidence: embryonic ESTs
EMPV1_31074	7.00688	BRF2	ENSSSCG00000015824
EMPV1_18169	11.3744	BRI3	Novel Transcribed Region; evidence: embryonic ESTs
EMPV1_36175	8.76274	BRI3BP	ENSSSCG00000009757
EMPV1_11796	7.28676	BRIP1	ENSSSCG00000017675
EMPV1_07762	12.7134	BRIX1	ENSSSCG00000016827
EMPV1_26987	7.99289	BRK1	ENSSSCG00000011565
EMPV1_15031	7.60678	BRK1	ENSSSCG00000011566
EMPV1_26766	7.91304	BRMS1	ENSSSCG00000012939
EMPV1_06206	7.01084	BRMS1L	ENSSSCG00000001947
EMPV1_08841	6.97801	BRMS1L	ENSSSCG00000001947
EMPV1_14942	7.25092	BRMS1L	NULL
EMPV1_07566	10.7765	BROX	Novel Transcribed Region; evidence: embryonic ESTs
EMPV1_08185	8.02448	BRP44	ENSSSCG00000006304
EMPV1_26733	9.74077	BRP44	ENSSSCG00000006304
EMPV1_33891	7.10705	BRP44	ENSSSCG00000006304
EMPV1_16724	9.10653	BRP44	NULL
EMPV1_01714	9.63363	BRP44	NULL
EMPV1_34331	7.59313	BRP44	NULL
EMPV1_41869	7.43713	BRPF1	ENSSSCG00000011548
EMPV1_15800	7.07364	BRPF3	ENSSSCG00000001558
EMPV1_36900	7.0222	BRSK1	ENSSSCG00000003287
EMPV1_02556	7.11651	BRUNOL6	ENSSSCG00000001928
EMPV1_25788	7.35109	BRUNOL6	ENSSSCG00000001928
EMPV1_37945	7.61726	BRUNOL6	ENSSSCG00000001928
EMPV1_07373	7.30366	BRWD2	ENSSSCG00000010692
EMPV1_01988	7.40227	BRWD3	Novel Transcribed Region; evidence: embryonic ESTs
EMPV1_31788	7.11834	BSCL2	Novel Transcribed Region; evidence: embryonic ESTs
EMPV1_07312	7.13588	BSDC1	Novel Transcribed Region; evidence: embryonic ESTs
EMPV1_22709	7.39461	BST1	ENSSSCG00000008743
EMPV1_35261	9.34392	BTAF1	ENSSSCG00000010467
EMPV1_05108	7.65388	BTAF1	Novel Transcribed Region; evidence: embryonic ESTs
EMPV1_08241	7.25266	BTBD1	ENSSSCG00000001801
EMPV1_37361	6.96574	BTBD1	ENSSSCG00000001801
EMPV1_20005	7.90075	BTBD1	Novel Transcribed Region; evidence: embryonic ESTs
EMPV1_16207	7.00369	BTBD1	NULL
EMPV1_05395	9.57963	BTBD10	ENSSSCG00000013395
EMPV1_22228	7.29025	BTBD10	ENSSSCG00000013395
EMPV1_36758	12.1741	BTBD10	Novel Transcribed Region; evidence: embryonic ESTs
EMPV1_35404	8.17601	BTBD11	ENSSSCG00000000162
EMPV1_00449	7.45265	BTBD12	ENSSSCG00000007954
EMPV1_31458	7.0958	BTBD16	ENSSSCG00000010701
EMPV1_03314	8.46809	BTBD18	ENSSSCG00000013175
EMPV1_26058	7.45392	BTBD19	ENSSSCG00000003926
EMPV1_13871	7.27843	BTBD2	ENSSSCG00000013444
EMPV1_38891	7.04028	BTBD7	ENSSSCG00000002461
EMPV1_18043	7.17905	BTBD9	ENSSSCG00000001585
EMPV1_07247	8.58489	BTBD9	ENSSSCG00000001586
EMPV1_01685	7.12493	BTC	ENSSSCG00000008965
EMPV1_05462	11.6707	BTF3	ENSSSCG00000004326
EMPV1_04528	13.8569	BTF3	ENSSSCG00000014071
EMPV1_17184	10.528	BTF3	NULL
EMPV1_06409	11.344	BTF3L4	ENSSSCG00000003866
EMPV1_13546	8.25389	BTG1	ENSSSCG00000000914
EMPV1_10959	7.35174	BTG3	ENSSSCG00000012013
EMPV1_27593	14.4096	BTG4	ENSSSCG00000015020
EMPV1_19360	7.15452	BTK	ENSSSCG00000012495
EMPV1_19999	7.17864	BTN2A1	ENSSSCG00000007070
EMPV1_29599	7.34056	BTN2A1	ENSSSCG00000007071
EMPV1_20354	7.30537	BTN2A1	ENSSSCG00000008663
EMPV1_08306	8.70241	BTN2A2	ENSSSCG00000001131
EMPV1_28566	7.20734	BTN3A3	ENSSSCG00000001441
EMPV1_26893	6.97891	BTNL2	ENSSSCG00000001450
EMPV1_18057	7.03338	BTNL2	ENSSSCG00000001452
EMPV1_06732	7.82712	BTRC	ENSSSCG00000010563
EMPV1_29055	8.42666	BTRC	ENSSSCG00000010563
EMPV1_20553	9.49425	BTRC	NULL
EMPV1_43781	12.2777	BUB1B	ENSSSCG00000004782
EMPV1_17707	7.32263	BUB3	ENSSSCG00000010726
EMPV1_33989	11.9201	BUB3	ENSSSCG00000010726
EMPV1_37357	8.69731	BUB3	NULL
EMPV1_25461	10.5091	BUD13	ENSSSCG00000015065
EMPV1_18706	8.67613	BUD31	ENSSSCG00000007612
EMPV1_10823	10.8963	BUD31	ENSSSCG00000007623
EMPV1_30571	9.85375	BUD31	NULL
EMPV1_36342	8.58324	BYSL	ENSSSCG00000001631
EMPV1_02574	7.10705	BZRAP1	ENSSSCG00000017638
EMPV1_13072	8.79299	BZW1	ENSSSCG00000016094
EMPV1_19672	7.38585	BZW1	ENSSSCG00000016094
EMPV1_14625	11.6047	BZW1	Novel Transcribed Region; evidence: embryonic ESTs
EMPV1_35729	15.9987	BZW1	Novel Transcribed Region; evidence: embryonic ESTs
EMPV1_24011	7.13799	BZW2	Novel Transcribed Region; evidence: embryonic ESTs
EMPV1_02491	12.5953	C10orf104	ENSSSCG00000010286
EMPV1_31411	8.16277	C10orf105	ENSSSCG00000010279
EMPV1_25999	7.00141	C10orf107	NULL
EMPV1_03913	7.6496	C10orf11	ENSSSCG00000010324
EMPV1_08356	7.47071	C10orf112	ENSSSCG00000011092
EMPV1_23044	10.1	C10orf112	Novel Transcribed Region; evidence: embryonic ESTs
EMPV1_38512	7.01084	C10orf114	ENSSSCG00000011086
EMPV1_16082	7.13661	C10orf114	Novel Transcribed Region; evidence: embryonic ESTs
EMPV1_24243	8.24232	C10orf116	ENSSSCG00000010366
EMPV1_34070	8.54402	C10orf116	ENSSSCG00000010366
EMPV1_31769	7.40689	C10orf116	NULL
EMPV1_31811	10.8101	C10orf118	ENSSSCG00000010648
EMPV1_07476	10.2913	C10orf119	ENSSSCG00000010688
EMPV1_01453	7.10412	C10orf12	ENSSSCG00000010513
EMPV1_12848	7.03514	C10orf120	ENSSSCG00000002976
EMPV1_14262	6.98217	C10orf120	ENSSSCG00000010717
EMPV1_17560	6.96961	C10orf122	ENSSSCG00000010740
EMPV1_22588	7.08918	C10orf125	Novel Transcribed Region; evidence: embryonic ESTs
EMPV1_17441	6.97564	C10orf125	NULL
EMPV1_16895	7.44208	C10orf128	ENSSSCG00000010388
EMPV1_07077	7.70536	C10orf137	ENSSSCG00000010741
EMPV1_20357	8.1926	C10orf137	ENSSSCG00000010741
EMPV1_16518	8.0249	C10orf137	NULL
EMPV1_19142	8.6518	C10orf18	ENSSSCG00000011139
EMPV1_21040	8.07492	C10orf27	ENSSSCG00000010273
EMPV1_22031	8.28927	C10orf28	ENSSSCG00000010531
EMPV1_34613	8.11159	C10orf28	Novel Transcribed Region; evidence: embryonic ESTs
EMPV1_08194	7.46162	C10orf41	ENSSSCG00000010323
EMPV1_32169	8.43627	C10orf46	ENSSSCG00000010676
EMPV1_23925	7.20324	C10orf53	ENSSSCG00000010393
EMPV1_10385	10.0373	C10orf57	ENSSSCG00000010340
EMPV1_16235	6.99292	C10orf68	ENSSSCG00000011099
EMPV1_39034	7.25266	C10orf76	ENSSSCG00000010571
EMPV1_12160	12.0635	C10orf76	Novel Transcribed Region; evidence: embryonic ESTs
EMPV1_37070	9.07077	C10orf78	ENSSSCG00000010608
EMPV1_39286	7.09903	C10orf79	ENSSSCG00000010609
EMPV1_12480	6.97121	C10orf82	ENSSSCG00000010663
EMPV1_05277	13.966	C10orf84	ENSSSCG00000010674
EMPV1_09292	7.28267	C10orf84	ENSSSCG00000010674
EMPV1_36597	7.2047	C10orf88	ENSSSCG00000010719
EMPV1_00462	9.05014	C10orf90	ENSSSCG00000010747
EMPV1_15940	7.43171	C10orf90	ENSSSCG00000010747
EMPV1_03691	7.54357	C10orf90	NULL
EMPV1_26507	8.44557	C10orf96	ENSSSCG00000010656
EMPV1_25117	7.49345	C10orf99	ENSSSCG00000010346
EMPV1_26136	7.50029	C11orf1	ENSSSCG00000015024
EMPV1_20071	9.88833	C11orf10	ENSSSCG00000013077
EMPV1_05608	8.03388	C11orf17	ENSSSCG00000014574
EMPV1_24057	8.74733	C11orf17	ENSSSCG00000014574
EMPV1_25407	8.21909	C11orf20	NULL
EMPV1_18048	8.39523	C11orf24	ENSSSCG00000012886
EMPV1_11302	7.91183	C11orf30	ENSSSCG00000014868
EMPV1_23618	7.318	C11orf30	NULL
EMPV1_22972	7.51142	C11orf41	ENSSSCG00000013311
EMPV1_17736	10.0507	C11orf46	ENSSSCG00000014222
EMPV1_00049	7.13197	C11orf49	ENSSSCG00000013246
EMPV1_34646	7.83679	C11orf49	ENSSSCG00000013246
EMPV1_33504	9.60274	C11orf51	ENSSSCG00000014806
EMPV1_26293	7.79809	C11orf54	ENSSSCG00000014948
EMPV1_43011	8.6383	C11orf54	Novel Transcribed Region; evidence: embryonic ESTs
EMPV1_33102	8.30185	C11orf57	ENSSSCG00000015032
EMPV1_32383	7.15637	C11orf57	NULL
EMPV1_11606	12.7432	C11orf58	ENSSSCG00000013383
EMPV1_39585	8.28688	C11orf59	ENSSSCG00000014804
EMPV1_42145	7.52188	C11orf59	ENSSSCG00000014804
EMPV1_06112	7.05066	C11orf61	NULL
EMPV1_28898	7.23042	C11orf65	ENSSSCG00000015008
EMPV1_22795	7.21129	C11orf67	ENSSSCG00000014883
EMPV1_12004	7.08863	C11orf68	ENSSSCG00000012966
EMPV1_28576	6.97427	C11orf68	Novel Transcribed Region; evidence: embryonic ESTs
EMPV1_08360	7.72214	C11orf70	ENSSSCG00000014980
EMPV1_38101	7.31627	C11orf71	ENSSSCG00000015058
EMPV1_42793	13.5413	C11orf73	ENSSSCG00000014916
EMPV1_25567	9.71935	C11orf73	Novel Transcribed Region; evidence: embryonic ESTs
EMPV1_42822	8.47371	C11orf75	ENSSSCG00000014944
EMPV1_19653	8.86412	C11orf75	Novel Transcribed Region; evidence: embryonic ESTs
EMPV1_37555	15.8805	C11orf75	Novel Transcribed Region; evidence: embryonic ESTs
EMPV1_12790	8.40032	C11orf82	ENSSSCG00000014898
EMPV1_15441	7.31656	C11orf84	ENSSSCG00000013048
EMPV1_38454	9.1985	C11orf87	ENSSSCG00000015012
EMPV1_08799	7.24276	C11orf88	ENSSSCG00000015021
EMPV1_09265	7.1019	C11orf90	ENSSSCG00000014950
EMPV1_35087	7.20526	C11orf94	ENSSSCG00000013268
EMPV1_26824	7.66357	C12orf10	ENSSSCG00000000267
EMPV1_11907	7.02492	C12orf12	ENSSSCG00000000919
EMPV1_42602	7.59865	C12orf23	ENSSSCG00000000166
EMPV1_13842	7.47393	C12orf24	ENSSSCG00000009822
EMPV1_43540	7.38259	C12orf26	ENSSSCG00000000941
EMPV1_04829	7.09634	C12orf29	ENSSSCG00000000925
EMPV1_21528	7.83245	C12orf29	ENSSSCG00000000925
EMPV1_24764	7.10989	C12orf29	NULL
EMPV1_29051	7.63273	C12orf34	ENSSSCG00000009927
EMPV1_21391	7.03338	C12orf35	NULL
EMPV1_40330	8.57827	C12orf39	ENSSSCG00000000578
EMPV1_01904	10.0403	C12orf4	ENSSSCG00000000723
EMPV1_15650	7.2284	C12orf4	ENSSSCG00000000723
EMPV1_05674	7.07289	C12orf4	NULL
EMPV1_16201	11.4239	C12orf40	ENSSSCG00000000782
EMPV1_05164	12.5515	C12orf41	ENSSSCG00000000842
EMPV1_10113	7.31556	C12orf41	ENSSSCG00000000842
EMPV1_22718	7.01963	C12orf43	ENSSSCG00000009920
EMPV1_38257	9.04288	C12orf43	Novel Transcribed Region; evidence: embryonic ESTs
EMPV1_37634	7.04514	C12orf48	ENSSSCG00000000859
EMPV1_14601	8.11688	C12orf49	ENSSSCG00000009863
EMPV1_16932	7.21005	C12orf51	Novel Transcribed Region; evidence: embryonic ESTs
EMPV1_25393	7.25844	C12orf52	ENSSSCG00000009878
EMPV1_07537	7.19717	C12orf52	Novel Transcribed Region; evidence: embryonic ESTs
EMPV1_40021	7.07788	C12orf54	NULL
EMPV1_19900	7.18541	C12orf57	Novel Transcribed Region; evidence: embryonic ESTs
EMPV1_40557	7.20304	C12orf59	NULL
EMPV1_11678	7.99742	C12orf65	ENSSSCG00000009774
EMPV1_43076	7.41298	C12orf69	ENSSSCG00000000610
EMPV1_06783	7.48944	C12orf73	ENSSSCG00000000850
EMPV1_15783	7.86344	C13orf1	ENSSSCG00000009390
EMPV1_36779	7.02143	C13orf18	ENSSSCG00000009410
EMPV1_25888	8.86541	C13orf23	ENSSSCG00000009367
EMPV1_18676	9.34454	C13orf27	ENSSSCG00000009531
EMPV1_17442	7.71267	C13orf27	NULL
EMPV1_21600	7.01873	C13orf31	ENSSSCG00000009425
EMPV1_06460	8.06238	C13orf34	Novel Transcribed Region; evidence: embryonic ESTs
EMPV1_11144	8.11328	C13orf36	ENSSSCG00000009355
EMPV1_01787	7.21927	C13orf37	ENSSSCG00000009459
EMPV1_20247	7.13748	C13orf38-SOHLH2	Novel Transcribed Region; evidence: embryonic ESTs
EMPV1_18640	7.14411	C13orf39	ENSSSCG00000009529
EMPV1_06148	7.23348	C13orf40	ENSSSCG00000009530
EMPV1_08295	8.30816	C14H10orf128	NULL
EMPV1_02318	7.96382	C14H10orf84	NULL
EMPV1_09756	7.22118	C14orf102	ENSSSCG00000002434
EMPV1_38490	7.75813	C14orf104	ENSSSCG00000005007
EMPV1_38120	7.27294	C14orf106	ENSSSCG00000004999
EMPV1_27660	9.01593	C14orf109	ENSSSCG00000002458
EMPV1_08890	7.33621	C14orf115	ENSSSCG00000002364
EMPV1_18433	7.40207	C14orf118	ENSSSCG00000002387
EMPV1_15872	7.10837	C14orf119	ENSSSCG00000002035
EMPV1_37754	7.94666	C14orf119	Novel Transcribed Region; evidence: embryonic ESTs
EMPV1_09975	8.07424	C14orf126	ENSSSCG00000001969
EMPV1_08649	8.02012	C14orf129	ENSSSCG00000002503
EMPV1_21708	7.15754	C14orf129	Novel Transcribed Region; evidence: embryonic ESTs
EMPV1_17413	7.6918	C14orf135	ENSSSCG00000005082
EMPV1_06085	9.0623	C14orf142	ENSSSCG00000002459
EMPV1_30699	7.45518	C14orf147	ENSSSCG00000001962
EMPV1_30878	7.76163	C14orf147	NULL
EMPV1_14619	9.53108	C14orf153	ENSSSCG00000002547
EMPV1_16092	14.2288	C14orf166	ENSSSCG00000005029
EMPV1_43763	10.2403	C14orf166	ENSSSCG00000005029
EMPV1_27577	12.3436	C14orf166	NULL
EMPV1_29675	8.51266	C14orf169	Novel Transcribed Region; evidence: embryonic ESTs
EMPV1_16981	7.30332	C14orf179	ENSSSCG00000002386
EMPV1_11762	7.70212	C14orf2	ENSSSCG00000002550
EMPV1_32747	7.60202	C14orf2	ENSSSCG00000016791
EMPV1_39199	8.17554	C14orf21	ENSSSCG00000001990
EMPV1_26224	7.49605	C14orf37	ENSSSCG00000005071
EMPV1_39652	7.30713	C14orf43	ENSSSCG00000002345
EMPV1_36088	7.07503	C14orf45	ENSSSCG00000002356
EMPV1_27721	10.2182	C14orf50	ENSSSCG00000002275
EMPV1_33423	7.14695	C14orf55	ENSSSCG00000002320
EMPV1_22472	7.14702	C14orf55	ENSSSCG00000002325
EMPV1_34666	6.99877	C14orf55	ENSSSCG00000002326
EMPV1_09759	8.36814	C15orf17	NULL
EMPV1_02875	11.9813	C15orf23	ENSSSCG00000004775
EMPV1_39246	7.29494	C15orf24	Novel Transcribed Region; evidence: embryonic ESTs
EMPV1_04331	7.11441	C15orf26	ENSSSCG00000001786
EMPV1_38303	8.1155	C15orf29	ENSSSCG00000002245
EMPV1_18981	8.2278	C15orf33	ENSSSCG00000004648
EMPV1_12378	8.3431	C15orf39	ENSSSCG00000001885
EMPV1_27923	7.07289	C15orf39	Novel Transcribed Region; evidence: embryonic ESTs
EMPV1_14221	9.54808	C15orf40	ENSSSCG00000001802
EMPV1_24298	7.02806	C15orf40	ENSSSCG00000001802
EMPV1_35080	7.26374	C15orf40	NULL
EMPV1_21728	7.75822	C15orf42	ENSSSCG00000001842
EMPV1_12185	7.5947	C15orf43	ENSSSCG00000004680
EMPV1_32611	7.1152	C15orf43	NULL
EMPV1_19543	8.31065	C15orf44	ENSSSCG00000004936
EMPV1_06132	7.16472	C15orf48	ENSSSCG00000004670
EMPV1_25455	7.68267	C15orf48	ENSSSCG00000018328
EMPV1_35378	7.00421	C15orf55	ENSSSCG00000002241
EMPV1_34541	7.84699	C15orf60	ENSSSCG00000001919
EMPV1_35223	12.2499	C15orf60	ENSSSCG00000001919
EMPV1_22190	8.58484	C15orf60	NULL
EMPV1_42029	10.6841	C15orf61	ENSSSCG00000004954
EMPV1_33844	7.40101	C15orf62	ENSSSCG00000004763
EMPV1_22999	7.07705	C16orf11	ENSSSCG00000007989
EMPV1_19167	7.11396	C16orf42	ENSSSCG00000008030
EMPV1_32294	7.66374	C16orf5	ENSSSCG00000007941
EMPV1_23543	7.48222	C16orf5	NULL
[truncated: 26,598 more rows]
