# Supplementary material for: Development of a porcine (Sus scofa) embryo-specific microarray: array annotation and validation
Source: BMC Genomics. 2012 Aug 3;13:370. doi: 10.1186/1471-2164-13-370 (PMC3468353; doi:10.1186/1471-2164-13-370)
Supplement: Additional file 14 — Unique GS list from COC and embryos array data. Excel file containing unique GS from microarray data with genes only found in COC, embryos and both. [file 1471-2164-13-370-S14.xls]

## Sheet: Common
5_8S_rRNA
5S_rRNA
7SK
A2M
AAAS
AADACL1
AADACL3
AADACL4
AADAT
AAGAB
AAMP
AANAT
AARS
AASDH
AASDHPPT
AASS
AATF
ABCA1
ABCA3
ABCA5
ABCA6
ABCB10
ABCB7
ABCC1
ABCC2
ABCC5
ABCE1
ABCF2
ABCG4
ABCG5
ABHD1
ABHD12B
ABHD13
ABHD4
ABHD5
ABI1
ABI3BP
ABLIM1
ABLIM3
ABTB2
ACA64
ACAA1
ACAA2
ACACA
ACAD10
ACAD8
ACADL
ACADM
ACADS
ACADSB
ACADVL
ACAT2
ACBD4
ACBD6
ACCN5
ACCS
ACCSL
ACE
ACE2
ACER2
ACER3
ACIN1
ACLY
ACO2
ACOT13
ACOT4
ACOT6
ACOT8
ACOT9
ACOX1
ACOX2
ACOX3
ACP1
ACP2
ACP6
ACPL2
ACRV1
ACSBG1
ACSBG2
ACSF2
ACSL3
ACSL5
ACSL6
ACSM3
ACSS1
ACSS2
ACSS3
ACTA1
ACTB
ACTC1
ACTG2
ACTL6A
ACTL7A
ACTL8
ACTL9
ACTN1
ACTN2
ACTN4
ACTR1A
ACTR1B
ACTR3
ACTR6
ACTR8
ACVR1
ACVR1B
ACVR1C
ACVR2A
ACVR2B
ACVRL1
ACYP1
ADAD1
ADAL
ADAM10
ADAM12
ADAM15
ADAM17
ADAM18
ADAM30
ADAMDEC1
ADAMTS1
ADAMTS13
ADAMTS14
ADAMTS15
ADAMTS19
ADAMTS4
ADAMTS6
ADAMTS7
ADAMTS8
ADAMTS9
ADAMTSL3
ADAMTSL4
ADAMTSL5
ADAR
ADARB1
ADAT1
ADAT2
ADAT3
ADC
ADCK2
ADCK5
ADCY1
ADCY3
ADCY4
ADCYAP1
ADD1
ADD3
ADH4
ADH5
ADH7
ADIPOR1
ADNP
ADNP2
ADPGK
ADPRH
ADPRHL2
ADRA1D
ADRA2A
ADRA2B
ADRB2
ADRB3
ADRBK2
ADSL
ADSS
AEN
AFAP1
AFAP1L1
AFF1
AFF4
AFG3L2
AFM
AFTPH
AGA
AGAP2
AGBL1
AGBL2
AGBL3
AGBL5
AGER
AGFG2
AGGF1
AGK
AGL
AGMAT
AGPAT1
AGPAT2
AGPAT4
AGPAT5
AGPAT9
AGPHD1
AGPS
AGR2
AGTPBP1
AGXT2
AGXT2L1
AHCTF1
AHCYL2
AHDC1
AHI1
AHNAK
AHSA1
AHSA2
AICDA
AIDA
AIFM1
AIG1
AIM1
AIMP2
AK1
AK3L1
AKAP11
AKAP12
AKAP13
AKAP2
AKAP5
AKAP6
AKAP7
AKAP8
AKAP9
AKD1
AKIRIN1
AKIRIN2
AKNAD1
AKR1B1
AKR1CL1
AKT2
AKT3
ALB
ALCAM
ALDH16A1
ALDH18A1
ALDH1A3
ALDH1L2
ALDH3A2
ALDH6A1
ALDH7A1
ALDH9A1
ALDOC
ALG12
ALG13
ALG14
ALG2
ALG5
ALG6
ALG8
ALKBH2
ALKBH4
ALKBH7
ALMS1
ALOX5AP
ALPK1
ALPK2
ALS2
ALS2CR12
ALS2CR8
ALX1
ALX4
AMACR
AMBN
AMBP
AMD1
AMDHD2
AMFR
AMH
AMHR2
AMICA1
AMOT
AMZ1
AMZ2
ANAPC10
ANAPC13
ANAPC4
ANAPC5
ANGEL2
ANGPT1
ANGPTL2
ANGPTL5
ANGPTL7
ANK2
ANKFY1
ANKMY1
ANKMY2
ANKRA2
ANKRD12
ANKRD13A
ANKRD13C
ANKRD2
ANKRD28
ANKRD33
ANKRD34B
ANKRD37
ANKRD39
ANKRD40
ANKRD42
ANKRD43
ANKRD44
ANKRD45
ANKRD46
ANKRD49
ANKRD5
ANKRD56
ANKRD58
ANKRD6
ANKRD9
ANKS4B
ANKZF1
ANLN
ANO10
ANO2
ANO4
ANO6
ANP32E
ANPEP
ANTXR2
ANXA1
ANXA11
ANXA13
ANXA2
ANXA5
ANXA7
ANXA9
AOC2
AP1AR
AP1B1
AP1G1
AP1G2
AP1S2
AP2A1
AP2B1
AP2S1
AP3B1
AP3M1
AP4E1
APAF1
APBA1
APBB2
APBB3
APC
APCS
APEH
APEX1
APEX2
APH1A
API5
APIP
APLF
APOBEC1
APOBEC3H
APOBEC4
APOD
APOE
APOH
APOM
APOO
APOOL
APPBP2
APPL2
APRT
AQP11
AQP2
AQP3
AQP6
AQP8
AQR
ARAF
ARAP1
ARAP2
ARD1A
ARF3
ARF4
ARF5
ARF6
ARFGAP2
ARFGAP3
ARFGEF1
ARFGEF2
ARFIP1
ARFIP2
ARG2
ARGLU1
ARHGAP1
ARHGAP10
ARHGAP12
ARHGAP17
ARHGAP20
ARHGAP21
ARHGAP22
ARHGAP24
ARHGAP26
ARHGAP28
ARHGAP29
ARHGAP30
ARHGAP32
ARHGAP4
ARHGAP42
ARHGAP5
ARHGAP9
ARHGEF10L
ARHGEF11
ARHGEF12
ARHGEF17
ARHGEF18
ARHGEF19
ARHGEF2
ARHGEF4
ARHGEF5L
ARHGEF7
ARID1A
ARID1B
ARID2
ARID4A
ARID4B
ARID5A
ARIH1
ARIH2
ARL1
ARL10
ARL14
ARL2BP
ARL3
ARL4A
ARL4C
ARL4D
ARL6IP4
ARL6IP5
ARL6IP6
ARL8B
ARMC1
ARMC4
ARMC8
ARMCX5
ARMCX6
ARNT
ARNTL
ARNTL2
ARPC2
ARPC3
ARPC4
ARPC5
ARPC5L
ARPP19
ARR3
ARRB1
ARRDC3
ARRDC4
ARSG
ARSK
ART3
ARV1
AS3MT
ASAP1
ASAP2
ASAP3
ASB11
ASB13
ASB3
ASB4
ASB5
ASB6
ASCC1
ASF1A
ASF1B
ASGR2
ASIP
ASNA1
ASNS
ASPA
ASPM
ASRGL1
ASTE1
ASTL
ASTN1
ASTN2
ASXL1
ASXL2
ASZ1
ATAD1
ATAD2
ATAD5
ATE1
ATF2
ATF3
ATF4
ATF6
ATF7
ATF7IP
ATG12
ATG16L1
ATG16L2
ATG2B
ATG3
ATG4A
ATG4D
ATG5
ATG7
ATHL1
ATIC
ATL2
ATL3
ATP10A
ATP10D
ATP11C
ATP13A1
ATP13A2
ATP13A3
ATP13A4
ATP1A1
ATP1A3
ATP1B1
ATP2A2
ATP2A3
ATP2B1
ATP2B2
ATP2B4
ATP2C1
ATP2C2
ATP5A1
ATP5B
ATP5D
ATP5E
ATP5F1
ATP5G1
ATP5G3
ATP5I
ATP5S
ATP5SL
ATP6AP1L
ATP6AP2
ATP6V0A2
ATP6V0A4
ATP6V0C
ATP6V0D1
ATP6V0E1
ATP6V1B2
ATP6V1C1
ATP6V1C2
ATP6V1D
ATP6V1E1
ATP6V1G2
ATP6V1H
ATP8B1
ATP9A
ATR
ATRN
ATXN1
ATXN10
ATXN2
ATXN7L1
ATXN7L2
AUH
AUP1
AURKA
AUTS2
AVEN
AXIN2
AZGP1
AZI1
AZI2
B3GALT1
B3GALTL
B3GAT2
B3GNT1
B3GNT3
B3GNT4
B3GNT8
B4GALT1
B4GALT3
B4GALT5
B4GALT7
B9D2
BAALC
BACE2
BACH2
BAG3
BAIAP2
BAIAP2L1
BAIAP2L2
BAIAP3
BAK1
BAMBI
BANF1
BAP1
BARHL2
BARX2
BAT1
BAT3
BAT4
BAT5
BATF3
BAZ1B
BAZ2A
BAZ2B
BBOX1
BBS7
BBS9
BBX
BCAP31
BCAR3
BCAS1
BCAS3
BCAS4
BCAT2
BCCIP
BCKDHA
BCKDHB
BCKDK
BCL11A
BCL2
BCL2L1
BCL2L10
BCL2L11
BCL2L12
BCL2L13
BCL2L15
BCL2L2
BCL3
BCL7A
BCL7B
BCL9L
BCLAF1
BCO2
BDH1
BDH2
BDNF
BDP1
BECN1
BEND2
BEND3
BET1
BET3L
BFSP1
BHMT
BICC1
BICD2
BIN2
BIN3
BIRC6
BIVM
BLCAP
BLM
BLMH
BLOC1S1
BLOC1S2
BLVRA
BMI1
BMP1
BMP15
BMP5
BMP6
BMPER
BMPR1A
BMPR1B
BMPR2
BNC1
BNC2
BNIP3L
BNIPL
BOC
BOD1
BOD1L
BOK
BOLA1
BOLA3
BPHL
BPIL2
BPNT1
BRAF
BRAP
BRCA2
BRCC3
BRD1
BRD2
BRD3
BRE
BRF2
BRI3BP
BRIX1
BRMS1
BRMS1L
BRP44
BRPF1
BRPF3
BRSK1
BRUNOL6
BRWD2
BST1
BTAF1
BTBD1
BTBD10
BTBD12
BTBD16
BTBD18
BTBD19
BTBD2
BTG1
BTG4
BTK
BTRC
BUB1B
BUB3
BUD13
BYSL
BZW1
C10orf104
C10orf105
C10orf107
C10orf11
C10orf112
C10orf116
C10orf118
C10orf119
C10orf12
C10orf125
C10orf128
C10orf137
C10orf27
C10orf28
C10orf41
C10orf46
C10orf53
C10orf57
C10orf76
C10orf78
C10orf79
C10orf84
C10orf90
C10orf96
C10orf99
C11orf1
C11orf17
C11orf24
C11orf30
C11orf41
C11orf46
C11orf49
C11orf51
C11orf54
C11orf58
C11orf59
C11orf61
C11orf65
C11orf67
C11orf68
C11orf70
C11orf71
C11orf73
C11orf75
C11orf82
C11orf84
C11orf87
C11orf88
C11orf90
C11orf94
C12orf10
C12orf23
C12orf24
C12orf26
C12orf29
C12orf34
C12orf39
C12orf4
C12orf40
C12orf41
C12orf43
C12orf48
C12orf49
C12orf52
C12orf65
C12orf69
C13orf1
C13orf18
C13orf23
C13orf27
C13orf31
C13orf36
C13orf37
C13orf39
C14orf102
C14orf109
C14orf115
C14orf118
C14orf126
C14orf129
C14orf135
C14orf142
C14orf147
C14orf153
C14orf166
C14orf179
C14orf21
C14orf37
C14orf45
C14orf50
C15orf23
C15orf26
C15orf29
C15orf33
C15orf39
C15orf40
C15orf42
C15orf43
C15orf44
C15orf48
C15orf60
C15orf61
C15orf62
C16orf42
C16orf5
C16orf58
C16orf68
C16orf72
C16orf74
C16orf80
C17orf102
C17orf106
C17orf42
C17orf46
C17orf49
C17orf63
C17orf65
C17orf79
C17orf80
C17orf85
C17orf87
C17orf97
C18orf25
C18orf54
C18orf8
C19orf21
C19orf22
C19orf29OS
C19orf33
C19orf36
C19orf38
C19orf39
C19orf42
C19orf43
C19orf44
C19orf45
C19orf50
C19orf52
C19orf53
C19orf56
C19orf57
C19orf60
C19orf61
C19orf63
C19orf66
C19orf67
C19orf68
C19orf69
C19orf70
C19orf76
C1D
C1GALT1C1
C1orf103
C1orf110
C1orf111
C1orf112
C1orf114
C1orf115
C1orf123
C1orf124
C1orf130
C1orf131
C1orf133
C1orf135
C1orf146
C1orf150
C1orf156
C1orf158
C1orf161
C1orf168
C1orf172
C1orf174
C1orf182
C1orf187
C1orf194
C1orf196
C1orf21
C1orf227
C1orf230
C1orf26
C1orf27
C1orf31
C1orf35
C1orf38
C1orf43
C1orf51
C1orf54
C1orf55
C1orf56
C1orf57
C1orf58
C1orf59
C1orf65
C1orf66
C1orf68
C1orf74
C1orf85
C1orf96
C1QC
C1QL3
C1QL4
C1QTNF3
C1RL
C1S
C20orf100
C20orf108
C20orf111
C20orf12
C20orf123
C20orf152
C20orf165
C20orf186
C20orf194
C20orf24
C20orf3
C20orf43
C20orf54
C20orf7
C20orf72
C20orf94
C21orf59
C21orf66
C22orf15
C22orf23
C22orf25
C22orf26
C22orf28
C22orf30
C22orf36
C2CD2L
C2orf24
C2orf29
C2orf34
C2orf40
C2orf42
C2orf44
C2orf47
C2orf49
C2orf50
C2orf51
C2orf55
C2orf56
C2orf60
C2orf61
C2orf63
C2orf64
C2orf68
C2orf69
C2orf7
C2orf70
C2orf72
C2orf73
C2orf74
C2orf76
C2orf77
C2orf79
C2orf80
C2orf82
C2orf84
C2orf88
C3orf1
C3orf17
C3orf22
C3orf25
C3orf26
C3orf31
C3orf37
C3orf49
C3orf58
C3orf64
C3orf67
C3orf70
C3orf75
C4BPA
C4orf29
C4orf31
C4orf32
C4orf33
C4orf37
C4orf41
C4orf43
C4orf44
C4orf46
C4orf47
C4orf48
C4orf49
C4orf50
C4orf51
C5
C5orf13
C5orf22
C5orf25
C5orf32
C5orf33
C5orf34
C5orf35
C5orf37
C5orf4
C5orf42
C5orf43
C5orf45
C5orf48
C5orf51
C5orf53
C5orf58
C6orf105
C6orf106
C6orf115
C6orf120
C6orf125
C6orf132
C6orf140
C6orf142
C6orf150
C6orf161
C6orf162
C6orf165
C6orf168
C6orf170
C6orf174
C6orf182
C6orf186
C6orf203
C6orf204
C6orf205
C6orf211
C6orf221
C6orf225
C6orf226
C6orf35
C6orf52
C6orf62
C6orf70
C6orf72
C6orf81
C6orf89
C6orf94
C6orf97
C7orf10
C7orf20
C7orf23
C7orf25
C7orf27
C7orf31
C7orf41
C7orf42
C7orf43
C7orf44
C7orf45
C7orf47
C7orf49
C7orf50
C7orf55
C7orf58
C7orf59
C7orf63
C7orf64
C8G
C8orf37
C8orf38
C8orf40
C8orf41
C8orf47
C9orf100
C9orf102
C9orf114
C9orf116
C9orf117
C9orf119
C9orf123
C9orf126
C9orf156
C9orf167
C9orf169
C9orf21
C9orf23
C9orf3
C9orf30
C9orf4
C9orf40
C9orf41
C9orf46
C9orf57
C9orf6
C9orf61
C9orf71
C9orf80
C9orf82
C9orf89
C9orf93
C9orf95
C9orf98
CA1
CA11
CA13
CA8
CA9
CAB39
CABLES1
CABP5
CABYR
CACHD1
CACNA1C
CACNA1E
CACNA1G
CACNA1I
CACNA2D1
CACNA2D4
CACNG4
CACYBP
CADM4
CADPS2
CAGE1
CALB1
CALB2
CALCA
CALCB
CALCOCO2
CALD1
CALM1
CALML4
CALN1
CALR
CALU
CAMK1
CAMK1D
CAMK2A
CAMK2D
CAMK2G
CAMK4
CAMKK2
CAMLG
CAMP
CAMSAP1
CAMTA2
CAND2
CANX
CAP1
CAPG
CAPN1
CAPN12
CAPN9
CAPRIN1
CAPS
CAPS2
CAPSL
CAPZA1
CAPZB
CARHSP1
CARM1
CARNS1
CARS
CARTPT
CASC1
CASC3
CASC4
CASC5
CASD1
CASK
CASP3
CASP6
CASP7
CAST
CAT
CATSPER1
CATSPER2
CATSPERG
CAV1
CAV2
CBARA1
CBFA2T2
CBFA2T3
CBL
CBLN3
CBR3
CBR4
CBX3
CBX5
CBX8
CC2D1A
CC2D1B
CC2D2A
CCBL1
CCBL2
CCBP2
CCDC104
CCDC109B
CCDC111
CCDC115
CCDC12
CCDC120
CCDC122
CCDC129
CCDC130
CCDC132
CCDC136
CCDC138
CCDC146
CCDC148
CCDC15
CCDC150
CCDC155
CCDC158
CCDC160
CCDC18
CCDC25
CCDC28A
CCDC28B
CCDC3
CCDC30
CCDC34
CCDC39
CCDC42B
CCDC50
CCDC51
CCDC55
CCDC56
CCDC59
CCDC6
CCDC60
CCDC61
CCDC62
CCDC63
CCDC65
CCDC68
CCDC70
CCDC72
CCDC75
CCDC76
CCDC77
CCDC81
CCDC82
CCDC84
CCDC85A
CCDC85B
CCDC88A
CCDC88B
CCDC88C
CCDC90A
CCDC90B
CCDC91
CCDC92
CCDC93
CCDC94
CCDC99
CCHCR1
CCIN
CCKBR
CCL16
CCL19
CCL2
CCL22
CCL24
CCL26
CCL28
CCL5
CCM2
CCNA1
CCNA2
CCNB2
CCNB3
CCNC
CCND2
CCND3
CCNDBP1
CCNE1
CCNG1
CCNG2
CCNH
CCNI
CCNI2
CCNJ
CCNK
CCNT1
CCNY
CCPG1
CCR1
CCS
CCT2
CCT3
CCT4
CCT7
CD101
CD109
CD151
CD164
CD1B
CD2
CD244
CD247
CD276
CD2AP
CD2BP2
CD300LB
CD302
CD36
CD3E
CD4
CD40
CD44
CD47
CD5
CD58
CD59
CD5L
CD6
CD63
CD69
CD72
CD79A
CD82
CD83
CD86
CD9
CD96
CD97
CD99L2
CDA
CDADC1
CDAN1
CDC123
CDC20
CDC23
CDC25B
CDC25C
CDC27
CDC2L5
CDC2L6
CDC37L1
CDC40
CDC42
CDC42BPA
CDC42EP2
CDC42EP3
CDC42SE1
CDC42SE2
CDC45L
CDC5L
CDC6
CDC73
CDCA2
CDCA3
CDCA5
CDCA7
CDH11
CDH15
CDH17
CDH2
CDH29
CDH7
CDK1
CDK11A
CDK2
CDK2AP1
CDK2AP2
CDK3
CDK5R1
CDK5RAP2
CDK5RAP3
CDK6
CDK7
CDK8
CDK9
CDKAL1
CDKL1
CDKL2
CDKL5
CDKN2AIP
CDKN2AIPNL
CDKN2C
CDKN3
CDO1
CDS1
CDSN
CDT1
CDV3
CEACAM19
CEBPD
CEBPG
CEBPZ
CECR2
CELF1
CELF4
CENPA
CENPB
CENPF
CENPI
CENPK
CENPL
CENPO
CENPT
CENPV
CENPW
CEP120
CEP152
CEP164
CEP192
CEP350
CEP55
CEP63
CEP68
CEP78
CEP97
CERCAM
CERKL
CETN2
CETN3
CFD
CFDP1
CFI
CFL1
CFL2
CFLAR
CFTR
CGN
CGREF1
CHAC2
CHAF1A
CHAF1B
CHCHD1
CHCHD3
CHCHD4
CHCHD5
CHCHD7
CHCHD8
CHD1
CHD1L
CHD2
CHD4
CHEK1
CHERP
CHFR
CHGA
CHGB
CHI3L1
CHIC1
CHIC2
CHID1
CHKA
CHL1
CHM
CHML
CHMP2B
CHMP4A
CHMP4B
CHMP4C
CHMP5
CHMP6
CHN1
CHN2
CHODL
CHORDC1
CHPF2
CHPT1
CHRAC1
CHRM5
CHRNA1
CHRNA3
CHRNA5
CHRNB4
CHRNE
CHST10
CHST12
CHSY1
CHTF18
CHUK
CIAO1
CIB1
CIB2
CIB3
CIDEB
CIITA
CINP
CIRBP
CIRH1A
CISD2
CIT
CITED1
CITED2
CKAP2
CKAP2L
CKAP4
CKMT2
CKS1B
CKS2
CLASP2
CLCA1
CLCA2
CLCC1
CLCN3
CLCN6
CLDN10
CLDN11
CLDN12
CLDN17
CLDN4
CLDN7
CLDND1
CLEC17A
CLEC2D
CLEC7A
CLIC5
CLINT1
CLIP1
CLIP3
CLIP4
CLK1
CLK2
CLK3
CLK4
CLN5
CLN6
CLNS1A
CLOCK
CLPB
CLPTM1
CLPTM1L
CLPX
CLRN1
CLSPN
CLSTN1
CLTA
CLTB
CLTC
CLU
CLUAP1
CLYBL
CMAS
CMKLR1
CMPK1
CMTM5
CMTM6
CMTM7
CNDP2
CNGA1
CNGB1
CNIH3
CNN1
CNN3
CNNM2
CNNM4
CNOT1
CNOT2
CNOT3
CNOT4
CNOT6
CNOT6L
CNOT7
CNOT8
CNP
CNPY2
CNRIP1
CNTD2
CNTF
CNTN3
CNTN4
CNTNAP1
CNTROB
COASY
COBLL1
COG1
COG2
COG5
COG7
COG8
COIL
COL11A1
COL14A1
COL15A1
COL16A1
COL1A2
COL21A1
COL25A1
COL27A1
COL29A1
COL4A1
COL4A2
COL4A3BP
COL4A6
COL7A1
COLQ
COMMD1
COMMD2
COMMD3
COMMD7
COMMD8
COMMD9
COMT
COMTD1
COPA
COPB1
COPB2
COPG
COPG2
COPS2
COPS3
COPS4
COPS5
COPS7A
COPS8
COPZ1
COPZ2
COQ10A
COQ10B
COQ2
COQ3
COQ4
COQ5
COQ6
COQ7
CORIN
CORO1B
CORO1C
COX15
COX16
COX17
COX18
COX6C
COX7A2L
COX7B2
COX7C
COX8A
COX8C
CPA1
CPAMD8
CPB2
CPD
CPEB2
CPEB4
CPN1
CPNE1
CPNE3
CPNE4
CPNE5
CPNE9
CPOX
CPPED1
CPS1
CPSF1
CPSF3L
CPSF4
CPSF6
CPSF7
CPT2
CPVL
CRADD
CRAMP1L
CRAT
CRB2
CRB3
CRBN
CREB1
CREB3
CREB3L2
CREB3L3
CREBBP
CREBL1
CREG1
CRELD1
CRELD2
CREM
CRH
CRHR1
CRHR2
CRIP1
CRIPT
CRISP2
CRISPLD1
CRKL
CRLF3
CRLS1
CRMP1
CRNKL1
CROCC
CROT
CRTAC1
CRTAM
CRTC1
CRTC2
CRX
CRY1
CRY2
CRYAB
CRYBB1
CRYBB3
CRYGB
CRYGN
CRYL1
CRYM
CRYZ
CS
CSDA
CSDC2
CSDE1
CSF1R
CSGALNACT2
CSMD1
CSMD3
CSN1S1
CSNK1A1
CSNK1E
CSNK1G1
CSNK1G2
CSNK1G3
CSNK2A1
CSNK2A2
CSNK2B
CSPG5
CSPP1
CSRNP1
CSRP2
CSRP2BP
CST11
CST6
CSTF1
CSTF2
CSTL1
CTBS
CTDP1
CTDSPL
CTDSPL2
CTF1
CTH
CTHRC1
CTNNA1
CTNNA3
CTNNAL1
CTNNB1
CTNNBL1
CTNND1
CTNS
CTPS
CTPS2
CTR9
CTSA
CTSC
CTSH
CTSK
CTSS
CTSZ
CTTN
CTTNBP2
CTTNBP2NL
CTXN1
CUEDC2
CUGBP2
CUL1
CUL2
CUL4A
CUL4B
CUTA
CUTC
CUX1
CWC15
CWF19L1
CWF19L2
CXCL10
CXCL11
CXCL12
CXCL14
CXCL16
CXCL17
CXCR3
CXCR6
CXorf26
CXorf36
CXorf38
CXorf39
CXorf41
CXorf48
CXorf56
CXorf64
CXorf67
CXXC1
CXXC4
CYB561
CYB5A
CYB5B
CYB5R1
CYBASC3
CYBRD1
CYC1
CYFIP2
CYHR1
CYP1B1
CYP24A1
CYP26A1
CYP27A1
CYP2A7P1
CYP2B6
CYP2D6
CYP2E1
CYP2R1
CYP2U1
CYP2W1
CYP4B1
CYP4V2
CYP51A1
CYP7A1
CYP7B1
CYR61
CYSLTR2
CYTH2
CYTSA
CYYR1
DAAM1
DAB2
DAB2IP
DAD1
DAK
DALRD3
DAO
DAP3
DAPK2
DAPL1
DAPP1
DARC
DARS
DAXX
DBI
DBNL
DBT
DBX1
DCAF12
DCAF13
DCAF17
DCAF6
DCAF7
DCAF8
DCAF8L1
DCAKD
DCBLD1
DCDC1
DCK
DCLK1
DCLK2
DCLRE1A
DCLRE1B
DCN
DCP1B
DCP2
DCPS
DCST2
DCT
DCTD
DCTN1
DCTN3
DCTN5
DCTN6
DCTPP1
DCUN1D1
DCUN1D3
DCUN1D4
DCUN1D5
DCX
DDB1
DDB2
DDHD1
DDHD2
DDIT3
DDOST
DDR1
DDRGK1
DDX1
DDX10
DDX18
DDX20
DDX21
DDX23
DDX24
DDX39
DDX3X
DDX42
DDX43
DDX50
DDX53
DDX54
DDX55
DDX6
DEAF1
DECR1
DECR2
DEDD
DEDD2
DEF6
DEFB110
DEFB115
DEFB121
DEFB124
DEFB127
DEGS2
DEK
DENND1A
DENND1B
DENND2D
DENND4A
DENND4C
DENR
DEPDC1B
DEPDC5
DEPDC6
DERA
DERL1
DET1
DEXI
DFFA
DFNA5
DFNB31
DFNB59
DGAT1
DGCR14
DGCR2
DGCR8
DGKD
DGUOK
DHDDS
DHDH
DHDPSL
DHH
DHODH
DHPS
DHRS1
DHRS11
DHRS13
DHRS7
DHRS7C
DHRS9
DHX15
DHX29
DHX30
DHX32
DHX35
DHX37
DHX38
DHX40
DHX57
DHX58
DHX8
DIABLO
DIAPH1
DIRAS3
DIRC2
DIS3
DIS3L
DIS3L2
DISP1
DIXDC1
DKC1
DKK3
DKK4
DLC1
DLD
DLG1
DLG3
DLGAP4
DLGAP5
DLL4
DLST
DMBX1
DMD
DMP1
DMRT1
DMRTA1
DMTF1
DMXL2
DNA2
DNAH10
DNAH14
DNAH7
DNAJA1
DNAJA2
DNAJA4
DNAJB1
DNAJB11
DNAJB12
DNAJB13
DNAJB14
DNAJB2
DNAJB4
DNAJB9
DNAJC1
DNAJC10
DNAJC11
DNAJC12
DNAJC13
DNAJC14
DNAJC15
DNAJC17
DNAJC18
DNAJC19
DNAJC2
DNAJC21
DNAJC22
DNAJC24
DNAJC27
DNAJC6
DNAJC7
DNAJC8
[truncated: 5,822 more rows]

## Sheet: COC only
A2ML1
ABCA9
ABCB6
ACTA2
ADARB2
ADHFE1
ADK
ADM
ADRA1B
AFF2
AGTR2
AGXT2L2
AHR
AIF1
AIF1L
AK3
AK5
AKAP4
AKAP8L
ALDH3A1
ALDH5A1
ALOX15B
AMIGO2
AMMECR1L
AMOTL2
ANGPT2
ANGPTL4
ANKDD1A
ANKRD22
ANKRD24
ANKS1A
ANXA4
AP1M1
AP3B2
AP3M2
APBA3
APOA1
APOF
AQP10
ARD1B
ARG1
ARHGAP25
ARHGEF1
ARHGEF33
ARID3B
ARID3C
ARL9
ARMCX2
ARMCX3
ASPH
ATP1B2
ATP8B2
ATPBD4
AVP
AVPR2
B3GALNT2
B3GALT2
B3GNT6
BACH1
BAD
BAG4
BAX
BBS4
BCL2A1
BCL6
BDKRB2
BEGAIN
BEND4
BEND6
BFAR
BGN
BHLHE40
BID
BLNK
BMP10
BNIP1
BPGM
BRP44L
BTBD3
BTD
BTG2
C10orf72
C11orf2
C11orf91
C11orf93
C14orf101
C14orf138
C14orf145
C14orf166B
C15orf58
C15orf59
C17orf53
C17orf61
C17orf75
C18orf22
C1GALT1
C1orf173
C1orf201
C1QTNF7
C20orf118
C20orf4
C20orf79
C22orf13
C22orf33
C22orf39
C22orf41
C2orf18
C2orf62
C2orf66
C3orf14
C3orf15
C3orf45
C3orf54
C4orf22
C5orf15
C5orf28
C5orf49
C6orf145
C6orf163
C7orf11
C7orf72
C8orf46
C8orf48
C8orf59
C9orf131
C9orf68
C9orf9
CA10
CA2
CA6
CABLES2
CADM2
CALCRL
CALR3
CAMK1G
CASP8
CASR
CBLC
CBLN4
CCBE1
CCDC105
CCDC107
CCDC109A
CCDC124
CCDC23
CCDC38
CCDC40
CCDC64
CCDC71
CCDC80
CCDC89
CCK
CCNL2
CCRL1
CD180
CD19
CD1D
CD28
CD53
CD8A
CDC42EP5
CELF5
CEND1
CGNL1
CGRRF1
CHAC1
CHAT
CHCHD10
CHD7
CHRDL1
CISH
CIZ1
CLDN8
CLPP
CNNM3
CNPY3
CNTLN
COL28A1
COL4A5
COL5A2
COPS7B
CPA5
CPNE6
CPT1A
CREB5
CRHBP
CRYBB2
CTGF
CTNND2
CUX2
CXADR
CXXC5
CYB561D2
CYB5D2
CYB5R3
CYBB
CYP26B1
DACH1
DCAF5
DCBLD2
DCLRE1C
DDC
DDIT4L
DDX17
DDX4
DDX56
DENND1C
DENND4B
DGKH
DGKZ
DHRS3
DIAPH2
DKK1
DKK2
DLG2
DLL3
DMKN
DNAJB5
DNAJB8
DOCK1
DRP2
DSCAM
DTX3
DUSP4
DYRK3
EAF1
EBF1
ECSIT
ECT2L
EDN1
EDN3
EFEMP1
EFNA1
EFNA3
EFNA4
EFNB1
EFNB2
EGF
EGLN3
EHD1
EIF2AK1
ELF3
ELL3
ELOVL3
EMCN
EMILIN1
ENO1
ENPP6
EPB41L3
EPB41L5
ESM1
EXD1
F2R
FADS2
FAM101B
FAM105B
FAM126A
FAM154B
FAM160A1
FAM171A2
FAM181B
FAM185A
FAM49A
FAM55C
FAM59A
FAM5B
FAM65B
FAM71F1
FAM78B
FAM83B
FAM89B
FBLN1
FBN2
FBXO48
FCRL4
FCRL6
FER1L6
FGF17
FGF23
FGF8
FOLR1
FOXP1
FOXP2
FOXP4
FRMD8
FSCN1
FSTL5
GABRE
GADD45GIP1
GALNT14
GATA3
GCHFR
GDAP1
GDF1
GEMIN4
GGT7
GHRL
GIPC1
GKN1
GLB1L
GLP2R
GLRA2
GNG11
GNRH1
GPHB5
GPM6A
GPR107
GPR114
GPR126
GPR132
GPR133
GPR137C
GPR141
GPR143
GPR176
GPR18
GPR97
GPRC5B
GPRIN3
GRB10
GRHL3
GRTP1
GUCY2C
GYPC
GZMK
HAPLN1
HAS2
HAUS5
HDDC3
HDGFL1
HEATR3
HEATR7B1
HEPH
HEPHL1
HIF3A
HIGD1B
HIST2H2BE
HLA-DRA
HMGA1
HOXA13
HOXD4
HRG
HSBP1
HSPB1
HSPB3
HTR7
HYAL3
HYI
ICAM5
ID1
ID4
IFNE
IGFBP3
IGFBP4
IGFBP5
IGSF1
IGSF8
IL22
IL33
INHBE
INO80C
INSC
INSL3
INSRR
IQCD
IRX3
ITGA7
ITGB8
ITIH2
ITM2A
IVD
JUP
KATNAL2
KATNB1
KBTBD13
KBTBD6
KCNA1
KCNH5
KCNK12
KCNK16
KCNK3
KCNK9
KCNQ4
KCTD1
KCTD2
KCTD5
KEAP1
KIAA0391
KIF14
KIF1A
KIF24
KIRREL2
KLF12
KLHDC8B
KLHL25
KSR2
LAMA2
LAMC1
LARGE
LARS2
LAT
LAX1
LBX1
LDB1
LDB3
LDLRAP1
LEMD2
LENEP
LEPREL1
LGI3
LIN28B
LINGO2
LMOD1
LONRF3
LOXL3
LPAR2
LPAR3
LPAR6
LPCAT2
LRFN5
LRP3
LRP4
LRPAP1
LRRC41
LRRN4
LTC4S
LUZP2
LYPD6
LYZ
MAFF
MAK
MAMSTR
MAN1C1
MAP3K12
MAP7D2
MARCH3
MC4R
MCFD2
MDM2
MEIS2
MGMT
MID1IP1
MLANA
MLKL
MMP14
MMP2
MOBKL1A
MOBKL2B
MOG
MORN5
MPG
MPND
MPP1
MPP7
MRI1
MRPL1
MRPL2
MRPL36
MRPS12
MRPS34
MSMB
MTHFR
MUM1L1
MXD3
MXD4
MYB
MYBPC3
MYH7
MYT1L
NADSYN1
NAGPA
NCAM1
NCF1
NCOR2
NDUFB7
NELL1
NELL2
NES
NFXL1
NGF
NKIRAS2
NKX1-1
NKX2-3
NNAT
NOTCH2
NPHS2
NPY5R
NQO1
NR1I3
NR5A2
NRTN
NSL1
NTN4
NTRK3
NUDT18
OBFC1
OGDHL
OLFML2A
OR13G1
OR52E4
OSBPL3
OSBPL8
OSTM1
OTUB2
OXT
P2RY12
P2RY6
PALM
PANX2
PAPPA
PARVB
PATE2
PCNXL2
PCYT1A
PDE6D
PDGFD
PDGFRA
PDLIM4
PDYN
PDZK1IP1
PER2
PEX14
PGAP3
PGLS
PHKA1
PID1
PIGA
PIK3CG
PITPNC1
PIWIL4
PLAC8L1
PLAT
PLAU
PLEKHG3
PLK2
PLN
PLTP
PLXNC1
PNKD
PNRC1
PODNL1
POF1B
POFUT2
PPIC
PPP1R1C
PPP1R3G
PRDM15
PRKAG2
PRKAR2A
PRKD1
PRKG2
PROX2
PRRX1
PRRX2
PRSS12
PSD3
PSPN
PTCHD1
PTGIS
PTK2
PURB
PXDN
RAB11B
RAB17
RABGGTA
RABL4
RABL5
RAD9B
RAGE
RALGAPA1
RARA
RASA3
RASGEF1C
RBKS
RBM14
RBM19
RDH14
RFTN2
RGS4
RGS9BP
RHBDD1
RHOBTB1
RHOG
RHOV
RIMKLB
RIMS3
RIPK1
RIPK3
RIT1
RNASE12
RNASEH2A
RNF128
RNF144B
RORA
RPS27
RPUSD1
RQCD1
RRS1
RSPO3
RUNX1
S100A12
SATB2
SCARNA13
SCARNA16
SCGB2A1
SCN4A
SCN4B
SCO2
SDC3
SDPR
SEC24A
SEMA4C
SEMA5A
SEMA6D
SEPN1
SERINC2
SERPINB7
SERPINB8
SERPINI1
SERPINI2
SERTAD2
SEZ6L
SF3A2
SFMBT2
SGCB
SGCD
SILV
SIM1
SLC16A12
SLC25A24
SLC25A46
SLC26A8
SLC5A4
SLC5A5
SLIT1
SMARCA1
SMOX
SMPD1
SNORA12
SNORA32
SNORA33
SNORA38
SNORD105
SNORD38
SNORD42
SNORD47
SNORD65
SNORD74
SNORD87
SNORD91
SNORD94
snosnR61
snoZ17
snoZ40
SNPH
SNRPB
SNX15
SNX33
SOBP
SOHLH1
SP140
SPAG7
SPATA3
SPATA6
SPINK6
SPNS3
SPON1
SPP1
SPRED2
SRGAP1
SRM
SRPX2
ssc-mir-139
ssc-mir-181b
ssc-mir-1a
ssc-mir-30b
ssc-mir-99b
ST14
ST7
STAB1
STAB2
STC1
STK17B
SULF1
SUMF1
SYMPK
SYT16
SYT2
TACR3
TAL1
TBC1D4
TBC1D8
TBCCD1
TBCK
TBX20
TCF7L2
TCHP
TEAD1
TECTA
TENC1
THEG
THEM5
TMED1
TMEM104
TMEM156
TMEM170A
TMEM196
TMEM201
TMEM38B
TMPRSS11A
TNFAIP8L3
TNP1
TNS3
TOMM70A
TOR1AIP1
TP53I11
TPM2
TRAF3IP3
TRAF5
TREM2
TRIM21
TRMT1
TRPV2
TRPV5
TRPV6
TSC2
TSHZ2
TSPYL2
TSSK2
TSSK6
TTBK1
TTC12
TTC27
TTC9B
TTLL8
TUB
TUBGCP2
TXNDC11
TXNDC12
UBA2
UBA7
UBE2E2
UBE3C
UNKL
USP42
USP43
USP51
USP54
VAC14
VAT1L
VHL
VPS13A
VPS33A
VSNL1
VWA3A
WBSCR28
WDR27
WDR35
WDR55
WFDC13
WIBG
WIPF3
XRCC6BP1
YBX2
ZBTB40
ZCCHC11
ZFP112
ZFP30
ZFYVE16
ZKSCAN4
ZNF197
ZNF200
ZNF250
ZNF292
ZNF323
ZNF365
ZNF385D
ZNF397OS
ZNF449
ZNF549
ZNF574
ZNF585A
ZNF630
ZNF648
ZNF786
ZNF787
ZSCAN21
ZSCAN23
ZSCAN29
ZSWIM2
ZSWIM4
ZSWIM5
ZSWIM7

## Sheet: Embryo only
A2LD1
AACS
AARS2
ABCB1
ABCB11
ABCB4
ABCB5
ABCC13
ABCC3
ABCC4
ABCC6
ABCC9
ABCD1
ABCD3
ABCD4
ABCF1
ABCG2
ABCG8
ABHD11
ABL1
ABR
ABT1
ACAD11
ACAD9
ACAP1
ACBD5
ACCN1
ACMSD
ACN9
ACPP
ACRBP
ACRC
ACSL1
ACSM2B
ACTN3
ACTR10
ACTR2
ACTR3B
ACYP2
ADA
ADAM32
ADAM5
ADAM8
ADAMTS16
ADAMTS2
ADAMTS20
ADAP1
ADCK1
ADCK3
ADCY2
ADCY9
ADI1
ADIG
ADIPOR2
ADM2
ADPRHL1
ADRA1A
ADRBK1
AFF3
AGAP1
AGAP3
AGFG1
AGPAT6
AGT
AGTRAP
AGXT
AHCY
AHCYL1
AIFM2
AIMP1
AIP
AKAP
AKAP14
AKAP17A
AKAP3
AKNA
AKR1C1
AKR1D1
AKR1E2
AKR7A2
AKT1S1
ALAS1
ALDH1B1
ALDH2
ALDH3B2
ALDH4A1
ALG10
ALG11
ALKBH1
ALR2
ALS2CR11
ALX3
AMBRA1
AMCF-II
AMEL
AMPD1
AMY2
ANAPC1
ANK1
ANK3
ANKDD1B
ANKH
ANKHD1
ANKIB1
ANKRD16
ANKRD23
ANKRD26
ANKRD27
ANKRD31
ANKRD32
ANKRD35
ANKRD52
ANKRD53
ANKRD54
ANKRD63
ANKS1B
ANKS3
ANO3
ANO5
ANP32B
ANXA6
ANXA8
AOAH
AP1M2
AP3S2
APBA2
APBB1
APC10
APH1B
APITD1
APLP2
APOA1BP
APOB
APOBEC2
APOC4
APOL3
ApoN
APP
AQP7
AR
ARCN1
AREG
ARHGAP11A
ARHGAP18
ARHGAP23
ARHGAP27
ARHGAP36
ARHGAP44
ARHGAP8
ARHGEF16
ARHGEF25
ARHGEF26
ARHGEF5
ARL11
ARL15
ARMC10
ARMC2
ARMC5
ARMC6
ARPC1A
ARPC1B
ARPP21
ARRDC2
ARSJ
ART1
ART4
ASAH1
ASAH2
ASB1
ASB18
ASB7
ASB9
ASCC2
ASCC3
ASH1L
ASH2L
ASL
ASNSD1
ASPDH
ASPN
ASS1
ATAD2B
ATAD3A
ATBF1
ATG2A
ATL1
ATM
ATMIN
ATN1
ATP10B
ATP11B
ATP1A2
ATP1B3
ATP2A1
ATP5G2
ATP5H
ATP5J
ATP5J2
ATP5L
ATP5O
ATP6V0A1
ATP6V1A
ATP6V1E2
ATP6V1F
ATP6V1G1
ATP6V1G3
ATP7B
ATP8B3
ATP8B5P
ATPIF1
ATRIP
ATRNL1
ATRX
ATXN1L
ATXN3
ATXN7
ATXN7L3
ATXN7L3B
AVL9
AVPI1
AXL
B3GALNT1
B3GAT3
B3GNT2
B3GNTL1
B4GALNT1
BACE1
BAG1
BAG2
BAG6
BAHD1
BAI2
BAI3
BANK1
BANP
BARD1
BAZ1A
BBIP1
BBS2
BBS5
BCAR1
BCAS2
BCAT1
BCDIN3D
BCL10
BCL2L14
BCL7C
BCL9
BCORL1
BCR
BCS1L
BEST3
BET1L
BEX2
BEX5
BHLHB9
BIN1
BIRC2
BIRC3
BIRC8
BLVRB
BLZF1
BMP2
BMP4
BMP8A
BMS1
BNIP2
BNIP3
BOP1
BPI
BPTF
BRAT1
BRD8
BRI3
BRIP1
BRK1
BROX
BRWD3
BSCL2
BSDC1
BTBD11
BTBD7
BTBD9
BTC
BTF3
BTF3L4
BTG3
BTN2A1
BTN2A2
BTN3A3
BTNL2
BUD31
BZRAP1
BZW2
C10orf114
C10orf120
C10orf122
C10orf18
C10orf68
C10orf82
C10orf88
C11orf10
C11orf20
C11orf57
C12orf12
C12orf35
C12orf51
C12orf54
C12orf57
C12orf59
C12orf73
C13orf34
C13orf38-SOHLH2
C13orf40
C14H10orf128
C14H10orf84
C14orf104
C14orf106
C14orf119
C14orf169
C14orf2
C14orf43
C14orf55
C15orf17
C15orf24
C15orf55
C16orf11
C16orf53
C16orf59
C16orf75
C16orf79
C16orf93
C17H20orf106
C17H20orf43
C17H8orf40
C17orf28
C17orf72
C17orf73
C18orf19
C18orf34
C18orf55
C18orf63
C19orf12
C19orf26
C19orf28
C19orf35
C19orf47
C19orf54
C19orf77
C19orf79
C1H9orf46
C1orf100
C1orf144
C1orf151
C1orf159
C1orf167
C1orf189
C1orf198
C1orf210
C1orf50
C1orf52
C1orf9
C1orf92
C1QA
C1QBP
C20orf103
C20orf112
C20orf173
C20orf196
C20orf202
C20orf26
C20orf27
C20orf30
C20orf46
C20orf70
C21orf7
C21orf91
C22orf40
C22orf46
C2CD4A
C2orf28
C2orf54
C3orf23
C3orf32
C3orf52
C3orf63
C3P1
C4H1orf43
C4orf21
C4orf27
C4orf34
C4orf45
C4orf52
C5orf30
C5orf41
C5orf44
C6orf10
C6orf103
C6orf108
C6orf130
C6orf136
C6orf141
C6orf191
C6orf201
C6orf57
C6orf58
C7
C7H6orf153
C7orf36
C7orf51
C8A
C8B
C8orf33
C8orf45
C8orf76
C9
C9orf11
C9orf135
C9orf144
C9orf144B
C9orf174
C9orf43
C9orf5
C9orf50
C9orf72
C9orf78
C9orf86
CA14
CA5B
CABIN1
CABP2
CABP4
CACNA1A
CACNA1D
CACNA1F
CACNA1S
CACNB3
CACNG1
CACNG8
CADM1
CADPS
CALCOCO1
CALM2
CAMK2B
CAMKK1
CAMSAP1L1
CAND1
CAPN6
CAPN8
CAPNS1
CAPRIN2
CAPZA2
CAR
CASP14
CASP2
CASP8AP2
CASS4
CATSPERB
CBLB
CBWD3
CBX1
CBX4
CBY1
CCAR1
CCDC102B
CCDC125
CCDC141
CCDC142
CCDC163P
CCDC166
CCDC167
CCDC43
CCDC47
CCDC57
CCDC67
CCDC74B
CCDC86
CCDC97
CCL25
CCL3L1
CCNB1IP1
CCNO
CCNT2
CCNYL1
CCP110
CCR10
CCR5
CCT6A
CCT6B
CCZ1
CD14
CD163L1
CD1A
CD22
CD24
CD248
CD27
CD274
CD300LF
CD38
CD3D
CD3G
CD46
CD70
CD79B
CDC26
CDC37
CDC42EP4
CDC45
CDCA7L
CDH10
CDH22
CDH4
CDH6
CDK11B
CDK12
CDK13
CDK14
CDK16
CDK20
CDK4
CDK5R2
CDK5RAP1
CDKL3
CDKN1A
CDKN2A
CDKN2B
CDYL
CEACAM1
CEBPA
CEBPE
CELA1
CELF6
CELSR1
CENPBD1
CENPE
CENPJ
CENPQ
CEP110
CEP128
CEP135
CEP250
CEP290
CEP57
CERS5
CES3
CFB
CFC1B
CH25H
CHAD
CHADL
CHCHD2
CHD3
CHD5
CHD6
CHD8
CHIA
CHIT1
CHMP1A
CHP
CHPF
CHRNA9
CHRNB2
CHRNG
CHST14
CHST15
CHST9
CHSY3
CHTOP
CIAPIN1
CIC
CILP
CISD1
CKAP5
CKMT1A
CLASP1
CLC-5
CLCA4
CLDN1
CLDN20
CLDN23
CLDN25
CLDN6
CLEC1A
CLIC1
CLIC4
CLIC6
CLMN
CLP1
CLRN3
CLSTN3
CMAH
CMC1
CMYA5
CNDP1
CNGA3
CNIH2
CNIH4
CNKSR1
CNR1
CNST
CNTFR
CNTN1
CNTNAP2
COBRA1
COFILIN
COG3
COG6
COL12A1
COL13A1
COL1A1
COL22A1
COL8A1
COLL11A1
COMMD10
COMMD4
COMMD5
COMMD6
COMP
COPE
CORO2B
CORO6
CORO7-PAM16
COX4I1
COX4NB
COX5A
Cox5b
COX6A1
COX7A2
COX8H
CP
CPEB1
CPM
CPO
CPR2
CPSF2
CPSF3
CPXM1
CPXM2
CRABP2
CRCP
CRCT1
CREB3L4
CREBZF
CRIM1
CRIP3
CRSP-2
CRYBA4
CRYGD
CSE1L
CSF2RB
CSF3
CSK
CSN2
CSNK1D
CSRP1
CSRP3
CST3
CST9L
CSTF2T
CSTF3
CTAGE5
CTBP2
CTCF
CTRB2
CTRC
CTSB
CTSF
CTSL1
CTSO
CTXN2
CUEDC1
CUL3
CUL9
CWC22
CWC27
CWH43
CX3CL1
CXCL2
CXCR2
CXCR4
CXCR5
CXorf23
CXorf27
CXorf49
CYB561D1
CYB5R4
CYCS
CYGB
CYLD
CYP1A1
CYP2A19
CYP2C18
CYP2C33
CYP2C42
CYP2C49
CYP2C9
CYP2J2
CYP39A1
CYP4A11
CYP4A21
CYP51
CYTH1
CYTH4
DAAM2
DACT2
DAND5
DAPK1
DAZAP2
DBF4
DBNDD2
DBP-5
DCAF15
DCAF4
DCP1A
DCST1
DCTN2
DDA1
DDI1
DDIT4
DDO
DDT
DDX11
DDX19A
DDX26B
DDX27
DDX28
DDX31
DDX39A
DDX3Y
DDX46
DDX49
DDX51
DDX52
DDX59
DDX60
DEF8
DEFB104B
DEFB114
DEFB119
DEFB125
DEGS1
DENND2C
DENND5A
DGAT
DGAT2
DGKI
DGKK
DHCR24
DHCR7
DHFR
DHX16
DHX34
DHX36
DHX9
DICER1
DIEXF
DIO3
DIP2B
DIP2C
DIRAS1
DISP2
DKFZp761E198
DLAT
DLGAP1
DLGAP2
DLX1
DLX4
DMC1
DMXL1
DNAAF2
DNAH11
DNAH12
DNAH3
DNAH6
DNAJA3
DNAJB6
DNAJC16
DNAJC25
DNMBP
DNMT1
DOCK4
DOCK8
DOK5
DOLK
DOLPP1
DOM3Z
DONSON
DPF3
DPM2
DPPA5
DPY19L3
DSC1
DSCAML1
DSN1
DSP
DUS3L
DUS4L
DUSP14
DUSP15
DUSP18
DUSP23
DUSP5
DYNC2H1
DYRK1A
DYRK2
DYTN
EARS2
EBAG9
EBF2
EBI3
EBNA1BP2
EBPL
ECH1
EDEM2
EDNRB
EEF1A1
EEF1A2
EEF2
EFCAB1
EFCAB4B
EFHB
EFHC2
EFHD2
EFR3A
EFS
EFTUD1
EGR1
EHBP1L1
EHHADH
EID1
EID2
EIF1AX
EIF2AK3
EIF2B3
EIF2D
EIF2S2
EIF3J
EIF3M
EIF4EBP1
EIF4H
ELF4
ELK3
ELK4
ELMO1
ELMO2
ELMO3
ELN
ELP2
EMILIN3
EMP1
EMR2
ENAM
ENDOV
ENOX1
ENPP5
ENPP7
ENY2
EP400
EPB49
EPG5
EPGN
EPHA4
EPHA5
EPHB2
EPHB3
EPHX4
EPO
ERBB4
ERCC6L
ERG
ERGIC3
ERI2
ERK2
ERRFI1
ESCO1
ESF1
ESR1
ESRRB
ETAA1
ETF1
ETNK2
ETV4
ETV7
EXOC1
EXOC2
EXOC4
EXOSC6
EZH2
EZR
F2
F2RL1
F3
F8A1
FABP3
FABP7
FADD
FADS1
FAHD2A
FAIM
FAM105A
FAM108A1
FAM108B1
FAM109A
FAM109B
FAM110A
FAM111B
FAM113B
FAM114A2
FAM117A
FAM120C
FAM125B
FAM131B
FAM133B
FAM13A
FAM149B1
FAM151A
FAM155A
FAM162A
FAM165B
FAM168A
FAM169B
FAM171B
FAM172BP
FAM175A
FAM177B
FAM179B
FAM181A
FAM184B
FAM189A2
FAM18B1
FAM190A
FAM193A
FAM20B
FAM21A
FAM22G
FAM35A
FAM38B
FAM3A
FAM50A
FAM54B
FAM55B
FAM57A
FAM58A
FAM72A
FAM75D3
FAM76A
FAM83A
FAM83G
FAM84A
FAM84B
FAM92A1
FAM98B
FAN1
FANCE
FAR1
FASN
FAT3
FBL
FBLN2
FBP1
FBRSL1
FBXL18
FBXL20
FBXL21
FBXO11
FBXO17
FBXO18
FBXO2
FBXO27
FBXO33
FBXO39
FBXO40
FBXW10
FBXW9
FCER1A
FCER2
FCF1
FCGR1A
FCGR2B
FCHO2
FCN1
FCN2
FCRLB
FERMT1
FERMT2
FERMT3
FETUIN
FEZF2
FGD6
FGF12
FGF4
FGF5
FGFR3
FGGY
FH
FHOD3
FICD
FIGN
FIGNL1
FIGNL2
FIP1L1
FKBP1A
FKBP9
FLJ23152
FLJ43390
FLJ43860
FLJ46361
FLNB
FLOT1
FLVCR2
FMN1
FMN2
FMNL1
FMO5
FNBP1
FNDC3A
FNIP1
FOLR2
FOSL2
FOXD4L1
FOXF1
FOXF2
FOXI2
FOXJ1
FOXK1
FOXK2
FOXN1
FOXP3
FOXRED1
FREM2
FRG1
FRMD4B
FRY
FRYL
FSD1
FSHB
FSHR
FTH1
FTL
FTO
FTSJ1
FUBP1
FUNDC1
FURIN
FYTTD1
FZD5
FZD7
G3BP1
G3BP2
G6PD
GAB2
GABBR1
GABPAP
GABRA4
GABRA6
GALC
GALNT6
GAPDH
GAPVD1
GART
GAS2L1
GAS7
GAST
GATAD1
GATAD2A
GBA
GBAS
GCAT
GCC1
GCC2
GCDH
GCFC1
GCM1
GCNT3
GCS
GDAP1L1
GDE1
GDF10
GDF5
GDPD1
GEMC1
GET4
GGN
GGT1
GGT5
GGTA1
GHDC
GIGYF1
GIGYF2
GIMAP7
GIMAP8
GIPC3
GJA9-MYCBP
GJB5
GJC1
GJD4
GKAP1
GKN3
GLDC
GLI1
GLIS1
GLIS2
GLRB
GLRX
GLT1D1
GLUD1
GMIP
GNA14
GNAZ
GNB1L
GNG10
GNG5
GNS
GOLGA2
GOLPH3
GOLPH3L
GP36B
GPAA1
GPBP1
GPBP1L1
GPCRLTM7
GPD1
GPI
GPIIB
GPR15
GPR152
GPR160
GPR61
GPR65
GPR82
GPR83
GPR89C
GPRASP1
GPRC5C
GPRC6A
GPX1
GPX6
GPX8
GRAMD1A
GREB1
GREM2
GRID2
GRIFIN
GRINL1A
GRIP2
GRIPAP1
GRM1
GRM5
GRM8
GRPEL1
GRWD1
GRXCR1
GSC
GSDMD
GSG2
GSTA1
GSTA2
GSTA3
GSTK1
GSTO1
GSTO2
GSTT1
GTF2A1
GTF2A2
GTF2E1
GTF2F2
GTF2H5
GTPBP2
GTPBP4
GTSF1L
GUCA2B
GUK1
GULO
H1FNT
H2AFB3
HAGH
HAND1
HAND2
HAUS7
HBB
HBE1
HBP15/L22
HDAC4
HDAC6
HDAC7
HDGFRP2
HDGFRP3
HEATR6
HEATR7A
HEMK1
HEPACAM2
HERC5
HES2
HES6
HEXIM1
HFM1
HIC1
HIF1AN
HIG2
HIPK2
HISPPD2A
HIST1H1T
HIST1H2AG
HIST1H2AL
HIST1H2BA
HIST1H2BD
HIST1H2BE
HIST1H2BL
HIST1H4J
HIST2H2AB
HIST2H2BF
HIST2H3C
HIST2H3D
HIST2H4A
HLA-A
HLA-DRB5
HMCN1
HMG20A
HMGA2
HMGB3
HMGN1
HMGN2
HMP19
HNF4G
HNRNPAB
HNRNPK
HNRNPL
HNRNPR
HNRNPUL1
HOMER3
HORMAD2
HOXA11
HOXA6
HOXA9
HOXD12
HOXD3
HP
HPDL
HPGD
HPS6
HPX
HRASLS
HRH1
HRH2
HRH4
HS1BP3
HS3ST3B1
HS6ST3
HSD17B1
HSD17B12
HSD17B7
HSD3B1
HSD3B7
HSF1
HSP90B1
HSPB11
HSPB8
HSPE1
HTR2A
HTR4
HTR5A
HTRA3
HYALP1
HYLS1
IBTK
ICA1
ICAM2
ICAM4
IDH1
IDH2
IDH3G
IER3
IER5
IER5L
IFI27L2
IFITM1
IFITM3
IFNA21
IFN-ALPHA-1
IFN-ALPHA-10
IFN-DELTA-1
IFN-DELTA-2
IFNK
IFN-OMEGA-4
IFNW1
IFT46
IGBP1
IGDCC4
IGF2BP3
IGF2R
IGFBP6
IGFBPL1
IGLON5
IGLV8-61
IGSF10
IGSF23
IHH
IKBKB
IKZF2
IL17B
IL17RA
IL1B
IL2
IL21R
IL23A
IL24
IL28B
IL28RA
IL2RB
IL5RA
IL6R
IL7R
IL8
IL9R
ILDR1
ILF2
ILK
ILKAP
Impact
IMPG2
INADL
INHA
INO80
INO80B
INPP5J
INSM1
INSR
INTS12
INTS7
IPCEF1
IPO11
IPO7
IQCA1
IQCH
IQCK
IQGAP3
IQSEC2
IQSEC3
IRAK1
IRF5
ISCU
ISLR
ISY1
ITGA5
ITGAV
ITGB6
ITLN2
ITSN1
ITSN2
IWS1
IYD
JAKMIP3
JAM2
JAZF1
JMJD7-PLA2G4B
JOSD1
JOSD2
JTB
JUNB
KAT2B
KBTBD2
KCNA10
KCNA3
KCNA5
KCNC3
KCNC4
KCNF1
KCNIP1
KCNJ13
KCNJ14
KCNK10
KCNK13
KCNMA1
KCNN3
KCNN4
KCNS1
KCNS2
KCP
KCTD11
KCTD16
KCTD9
KDM2B
KDM3B
KDM4C
KDM5A
KDM5C
KDM6B
KHDC1
KHDRBS1
KIAA0562
KIAA0748
KIAA0825
KIAA0831
KIAA0889
KIAA1009
KIAA1045
KIAA1191
KIAA1210
KIAA1383
KIAA1407
KIAA1456
KIAA1467
KIAA1683
KIAA1704
KIAA1875
KIAA1984
KIAA2026
KIDINS220
KIF18B
KIF19
KIF21A
KIF21B
KIF22
KIF27
KIF4A
KIF5A
KIF5C
KIF7
KIFC3
KIR2DL4
KLF10
KLF14
KLF16
KLF5
KLF6
KLF7
KLF8
KLHL10
KLHL15
KLHL31
KLHL7
KLRC3
KNCN
KPNA3
KPNA4
KPNA7
KRAS
KRBOX1
KRT10
KRT18
KRT2
KRT25
KRT27
KRT33B
KRT84
KRTAP10-6
KRTAP1-1
KRTAP1-5
KRTAP2-1
KRTAP3-3
L1CAM
L3MBTL1
LACTBL1
LAD1
LAGE3
LAIR1
LALBA
LAMP-1
LAMTOR1
LAMTOR2
LAMTOR3
LASS6
LATS1
LCE1D
LCE3D
LCN2
LCN6
LCOR
LCTHIO
LCTL
LDHB
LDHC
LDLR
LDOC1L
LEFTY2
LENG9
LEPRE1
LEPREL4
LEPROTL1
LFNG
LGALS13
LGALS9
LGMN
LGSN
LHX4
LHX5
LHX9
LIAS
LIG3
LILRB3
LIMS1
LIN37
LIN52
LIPC
LMLN
LMNB1
LOC100037944
LOC100037948
LOC100049695
LOC100137084
LOC100151781
LOC100151784
LOC100151805
LOC100151831
LOC100151868
LOC100151911
LOC100151920
LOC100151927
LOC100151942
LOC100152028
LOC100152130
LOC100152271
LOC100152322
LOC100152371
LOC100152397
LOC100152404
LOC100152487
LOC100152491
LOC100152499
LOC100152503
LOC100152537
LOC100152609
LOC100152655
LOC100152681
LOC100152698
LOC100152721
LOC100152734
LOC100152753
LOC100152763
LOC100152857
LOC100152865
LOC100152890
LOC100152913
LOC100152947
LOC100153020
LOC100153064
LOC100153066
LOC100153124
LOC100153139
LOC100153192
LOC100153205
LOC100153314
LOC100153346
LOC100153354
LOC100153356
LOC100153402
LOC100153411
LOC100153472
LOC100153485
LOC100153507
LOC100153541
LOC100153603
LOC100153608
LOC100153622
LOC100153698
LOC100153709
LOC100153723
LOC100153731
LOC100153742
LOC100153846
LOC100153851
LOC100153859
LOC100153861
LOC100153889
LOC100153900
LOC100153952
LOC100154005
LOC100154068
LOC100154101
LOC100154106
LOC100154113
LOC100154118
LOC100154143
LOC100154145
LOC100154173
LOC100154272
LOC100154341
LOC100154408
LOC100154421
LOC100154502
LOC100154536
LOC100154555
LOC100154566
LOC100154652
LOC100154662
LOC100154744
LOC100154768
LOC100154769
LOC100154770
LOC100154801
LOC100154822
LOC100154839
LOC100154984
LOC100154992
LOC100154995
LOC100155000
LOC100155040
LOC100155084
LOC100155086
LOC100155139
LOC100155162
LOC100155164
LOC100155260
LOC100155289
LOC100155344
LOC100155390
LOC100155398
LOC100155441
LOC100155483
LOC100155507
LOC100155513
LOC100155534
LOC100155547
LOC100155563
LOC100155568
LOC100155709
LOC100155770
LOC100155783
LOC100155832
LOC100155846
LOC100155899
LOC100155980
LOC100156087
LOC100156093
LOC100156227
LOC100156298
LOC100156315
LOC100156323
LOC100156354
LOC100156390
LOC100156393
LOC100156732
LOC100156815
LOC100156819
LOC100156854
LOC100156879
LOC100156886
LOC100156901
LOC100156917
LOC100156931
LOC100156980
LOC100156983
LOC100157017
LOC100157027
LOC100157031
LOC100157036
LOC100157039
LOC100157113
LOC100157122
LOC100157167
LOC100157197
LOC100157272
LOC100157316
LOC100157353
LOC100157379
LOC100157426
LOC100157427
LOC100157485
LOC100157531
LOC100157566
LOC100157643
LOC100157655
LOC100157724
LOC100157816
LOC100157999
LOC100158011
LOC100158015
LOC100158091
LOC100158180
LOC100158212
LOC100510887
LOC100510914
LOC100510951
LOC100510960
LOC100510998
LOC100511023
LOC100511082
LOC100511090
LOC100511121
LOC100511161
LOC100511164
LOC100511201
LOC100511221
LOC100511226
LOC100511240
LOC100511244
LOC100511310
LOC100511312
LOC100511327
LOC100511328
LOC100511331
LOC100511347
LOC100511352
LOC100511381
LOC100511384
LOC100511399
LOC100511451
LOC100511455
LOC100511568
LOC100511607
LOC100511611
LOC100511626
LOC100511637
LOC100511638
LOC100511639
LOC100511668
LOC100511692
LOC100511704
LOC100511736
LOC100511783
LOC100511785
LOC100511791
LOC100511802
LOC100511842
LOC100511846
LOC100511865
LOC100511895
LOC100511951
LOC100511965
LOC100511968
LOC100511975
LOC100512009
LOC100512042
LOC100512051
LOC100512098
LOC100512118
LOC100512169
LOC100512197
LOC100512206
LOC100512243
LOC100512248
LOC100512291
LOC100512312
LOC100512350
LOC100512354
LOC100512363
LOC100512372
LOC100512381
LOC100512398
LOC100512408
LOC100512432
LOC100512446
LOC100512448
LOC100512473
LOC100512485
LOC100512513
LOC100512536
LOC100512538
LOC100512599
LOC100512624
LOC100512677
LOC100512719
LOC100512730
LOC100512734
LOC100512802
LOC100512835
LOC100512871
LOC100512894
LOC100512899
LOC100512910
LOC100512919
LOC100512965
LOC100512980
LOC100513056
LOC100513078
LOC100513079
LOC100513094
LOC100513149
LOC100513186
LOC100513197
LOC100513199
LOC100513213
LOC100513225
LOC100513239
LOC100513290
LOC100513291
LOC100513310
LOC100513317
LOC100513321
LOC100513332
LOC100513381
LOC100513442
LOC100513473
LOC100513481
LOC100513486
LOC100513488
LOC100513500
LOC100513514
LOC100513550
LOC100513555
LOC100513594
LOC100513617
LOC100513635
LOC100513669
LOC100513778
LOC100513779
LOC100513786
LOC100513796
LOC100513797
LOC100513799
LOC100513830
LOC100513856
LOC100513860
LOC100513912
LOC100513926
LOC100513944
LOC100513970
LOC100513976
LOC100513979
LOC100513990
LOC100513997
LOC100514010
LOC100514013
LOC100514015
LOC100514035
LOC100514066
LOC100514086
LOC100514146
LOC100514151
LOC100514152
LOC100514153
LOC100514174
LOC100514180
LOC100514202
LOC100514211
LOC100514228
LOC100514234
LOC100514239
LOC100514256
LOC100514310
LOC100514319
LOC100514380
LOC100514408
LOC100514441
LOC100514487
LOC100514491
LOC100514493
LOC100514578
LOC100514609
LOC100514656
LOC100514690
LOC100514692
LOC100514715
LOC100514721
LOC100514786
LOC100514819
LOC100514824
LOC100514845
LOC100514864
LOC100514885
LOC100514893
LOC100514901
LOC100514912
LOC100514990
LOC100514999
LOC100515022
LOC100515028
LOC100515042
LOC100515066
LOC100515077
LOC100515086
LOC100515097
LOC100515131
LOC100515176
LOC100515203
LOC100515207
LOC100515356
LOC100515369
LOC100515371
LOC100515390
LOC100515409
LOC100515428
LOC100515441
LOC100515451
LOC100515460
LOC100515474
LOC100515478
LOC100515519
LOC100515533
LOC100515536
LOC100515588
LOC100515602
LOC100515608
LOC100515702
LOC100515703
LOC100515714
LOC100515724
LOC100515752
LOC100515774
LOC100515794
LOC100515801
LOC100515808
LOC100515815
LOC100515837
LOC100515902
LOC100515933
LOC100515997
LOC100516014
LOC100516026
LOC100516028
LOC100516038
LOC100516042
LOC100516053
LOC100516068
LOC100516092
LOC100516109
LOC100516137
LOC100516165
LOC100516173
LOC100516212
LOC100516270
LOC100516273
LOC100516275
LOC100516282
LOC100516293
LOC100516325
LOC100516365
LOC100516367
LOC100516424
LOC100516489
LOC100516509
LOC100516520
LOC100516538
LOC100516566
LOC100516686
LOC100516780
LOC100516784
LOC100516787
LOC100516824
LOC100516837
LOC100516852
LOC100516863
LOC100516971
LOC100517004
LOC100517018
LOC100517098
LOC100517102
LOC100517139
LOC100517169
LOC100517184
LOC100517211
LOC100517375
LOC100517401
LOC100517425
LOC100517429
LOC100517458
LOC100517534
LOC100517563
LOC100517599
LOC100517731
LOC100517743
LOC100517744
LOC100517745
LOC100517767
LOC100517809
LOC100517825
LOC100517869
LOC100517893
LOC100517918
LOC100517940
LOC100517942
LOC100517946
LOC100518024
LOC100518030
LOC100518043
LOC100518080
LOC100518095
LOC100518127
LOC100518189
LOC100518202
LOC100518251
LOC100518283
LOC100518284
LOC100518306
LOC100518334
LOC100518350
LOC100518515
LOC100518518
LOC100518569
LOC100518637
LOC100518647
LOC100518718
LOC100518724
LOC100518729
LOC100518731
LOC100518742
LOC100518775
LOC100518786
LOC100518811
LOC100518818
LOC100518837
LOC100518845
LOC100518872
LOC100518897
LOC100518902
LOC100518934
LOC100518947
LOC100518963
LOC100518987
[truncated: 2,388 more rows]
