# Supplementary material for: Development of a porcine (Sus scofa) embryo-specific microarray: array annotation and validation
Source: BMC Genomics. 2012 Aug 3;13:370. doi: 10.1186/1471-2164-13-370 (PMC3468353; doi:10.1186/1471-2164-13-370)
Supplement: Additional file 15 — COC pathways. Excel file containing the result of pathway analysis from PANTHER. Yellow indicates the p-value is significant. [file 1471-2164-13-370-S15.xls]

## Sheet: Sheet1
Pathway	Homo sapiens genes - REFLIST (19911)	COC.txt (752)	COC.txt (expected)	COC.txt (over/under)	COC.txt (P-value)
Apoptosis signaling pathway	123	9	4.65	+	0.0468
Insulin/IGF pathway-protein kinase B signaling cascade	89	7	3.36	+	0.0547
Aminobutyrate degradation	2	1	0.08	+	0.0728
Histamine synthesis	2	1	0.08	+	0.0728
Lysine biosynthesis	2	1	0.08	+	0.0728
Vasopressin synthesis	12	2	0.45	+	0.0763
5HT1 type receptor mediated signaling pathway	44	4	1.66	+	0.0873
Salvage pyrimidine ribonucleotides	14	2	0.53	+	0.099
Blood coagulation	48	4	1.81	+	0.111
Hypoxia response via HIF activation	32	3	1.21	+	0.122
Ubiquitin proteasome pathway	70	5	2.64	+	0.128
Ionotropic glutamate receptor pathway	54	0	2.04	-	0.13
Endothelin signaling pathway	91	6	3.44	+	0.134
5HT3 type receptor mediated signaling pathway	18	2	0.68	+	0.149
Plasminogen activating cascade	18	2	0.68	+	0.149
VEGF signaling pathway	75	5	2.83	+	0.157
TGF-beta signaling pathway	145	8	5.48	+	0.187
DNA replication	21	2	0.79	+	0.189
Ras Pathway	79	1	2.98	-	0.201
5-Hydroxytryptamine biosynthesis	6	1	0.23	+	0.203
Gamma-aminobutyric acid synthesis	6	1	0.23	+	0.203
Muscarinic acetylcholine receptor 2 and 4 signaling pathway	62	4	2.34	+	0.209
Mannose metabolism	7	1	0.26	+	0.232
P53 pathway feedback loops 1	7	1	0.26	+	0.232
Metabotropic glutamate receptor group III pathway	73	1	2.76	-	0.238
Glycolysis	25	2	0.94	+	0.244
p53 pathway by glucose deprivation	25	2	0.94	+	0.244
Alzheimer disease-amyloid secretase pathway	71	1	2.68	-	0.251
General transcription regulation	36	0	1.36	-	0.256
Metabotropic glutamate receptor group I pathway	36	0	1.36	-	0.256
Arginine biosynthesis	8	1	0.3	+	0.261
Pentose phosphate pathway	8	1	0.3	+	0.261
Notch signaling pathway	47	3	1.78	+	0.263
5HT2 type receptor mediated signaling pathway	69	4	2.61	+	0.265
Parkinson disease	100	2	3.78	-	0.272
Interleukin signaling pathway	161	4	6.08	-	0.273
Circadian clock system	9	1	0.34	+	0.288
Huntington disease	167	8	6.31	+	0.299
FGF signaling pathway	124	3	4.68	-	0.311
Thyrotropin-releasing hormone receptor signaling pathway	62	1	2.34	-	0.321
Toll receptor signaling pathway	62	1	2.34	-	0.321
Cortocotropin releasing factor receptor signaling pathway	30	0	1.13	-	0.322
5HT4 type receptor mediated signaling pathway	31	2	1.17	+	0.327
Oxidative stress response	60	1	2.27	-	0.338
Oxytocin receptor mediated signaling pathway	60	1	2.27	-	0.338
Formyltetrahydroformate biosynthesis	11	1	0.42	+	0.34
Cadherin signaling pathway	147	4	5.55	-	0.349
Beta3 adrenergic receptor signaling pathway	26	0	0.98	-	0.374
Inflammation mediated by chemokine and cytokine signaling pathway	283	9	10.69	-	0.374
Integrin signalling pathway	181	8	6.84	+	0.377
FAS signaling pathway	36	2	1.36	+	0.394
Muscarinic acetylcholine receptor 1 and 3 signaling pathway	61	3	2.3	+	0.405
Transcription regulation by bZIP transcription factor	53	1	2	-	0.405
Pyruvate metabolism	14	1	0.53	+	0.411
Vitamin D metabolism and pathway	14	1	0.53	+	0.411
Synaptic_vesicle_trafficking	38	2	1.44	+	0.42
p53 pathway	113	5	4.27	+	0.423
Heterotrimeric G-protein signaling pathway-Gq alpha and Go alpha mediated pathway	134	4	5.06	-	0.429
Cell cycle	22	0	0.83	-	0.435
PI3 kinase pathway	115	5	4.34	+	0.438
PDGF signaling pathway	159	5	6.01	-	0.444
GABA-B_receptor_II_signaling	40	2	1.51	+	0.446
Wnt signaling pathway	317	11	11.97	-	0.464
Androgen/estrogene/progesterone biosynthesis	20	0	0.76	-	0.47
Histamine H1 receptor mediated signaling pathway	47	1	1.78	-	0.47
JAK/STAT signaling pathway	20	0	0.76	-	0.47
TCA cycle	17	1	0.64	+	0.474
De novo pyrimidine deoxyribonucleotide biosynthesis	19	0	0.72	-	0.488
Heterotrimeric G-protein signaling pathway-rod outer segment phototransduction	45	1	1.7	-	0.493
Nicotinic acetylcholine receptor signaling pathway	97	3	3.66	-	0.501
Beta1 adrenergic receptor signaling pathway	44	1	1.66	-	0.505
Beta2 adrenergic receptor signaling pathway	44	1	1.66	-	0.505
Cytoskeletal regulation by Rho GTPase	98	4	3.7	+	0.506
De novo pyrmidine ribonucleotides biosythesis	18	0	0.68	-	0.507
Axon guidance mediated by semaphorins	43	1	1.62	-	0.517
5-Hydroxytryptamine degredation	20	1	0.76	+	0.53
Axon guidance mediated by Slit/Robo	20	1	0.76	+	0.53
General transcription by RNA polymerase I	20	1	0.76	+	0.53
T cell activation	102	4	3.85	+	0.538
Heterotrimeric G-protein signaling pathway-Gi alpha and Gs alpha mediated pathway	166	6	6.27	-	0.563
Pyrimidine Metabolism	15	0	0.57	-	0.567
Metabotropic glutamate receptor group II pathway	51	2	1.93	+	0.574
p53 pathway feedback loops 2	52	2	1.96	+	0.584
Endogenous_cannabinoid_signaling	24	1	0.91	+	0.596
EGF receptor signaling pathway	135	5	5.1	-	0.599
Hedgehog signaling pathway	25	1	0.94	+	0.611
Histamine H2 receptor mediated signaling pathway	25	1	0.94	+	0.611
Cholesterol biosynthesis	13	0	0.49	-	0.612
Heme biosynthesis	13	0	0.49	-	0.612
Insulin/IGF pathway-mitogen activated protein kinase kinase/MAP kinase cascade	35	1	1.32	-	0.619
B cell activation	82	3	3.1	-	0.625
Fructose galactose metabolism	12	0	0.45	-	0.635
Adrenaline and noradrenaline biosynthesis	32	1	1.21	-	0.659
Alpha adrenergic receptor signaling pathway	32	1	1.21	-	0.659
Adenine and hypoxanthine salvage pathway	10	0	0.38	-	0.685
Phenylethylamine degradation	10	0	0.38	-	0.685
Axon guidance mediated by netrin	30	1	1.13	-	0.687
Interferon-gamma signaling pathway	29	1	1.1	-	0.701
mRNA splicing	9	0	0.34	-	0.712
ATP synthesis	8	0	0.3	-	0.739
Purine metabolism	8	0	0.3	-	0.739
2-arachidonoylglycerol biosynthesis	7	0	0.26	-	0.768
N-acetylglucosamine metabolism	7	0	0.26	-	0.768
Coenzyme A biosynthesis	6	0	0.23	-	0.797
Folate biosynthesis	6	0	0.23	-	0.797
Xanthine and guanine salvage pathway	6	0	0.23	-	0.797
Asparagine and aspartate biosynthesis	5	0	0.19	-	0.828
Serine glycine biosynthesis	5	0	0.19	-	0.828
Ascorbate degradation	4	0	0.15	-	0.86
Glutamine glutamate conversion	4	0	0.15	-	0.86
Methylcitrate cycle	4	0	0.15	-	0.86
Methylmalonyl pathway	4	0	0.15	-	0.86
O-antigen biosynthesis	4	0	0.15	-	0.86
Proline biosynthesis	4	0	0.15	-	0.86
Salvage pyrimidine deoxyribonucleotides	4	0	0.15	-	0.86
Tyrosine biosynthesis	4	0	0.15	-	0.86
Acetate utilization	3	0	0.11	-	0.893
Isoleucine biosynthesis	3	0	0.11	-	0.893
Ornithine degradation	3	0	0.11	-	0.893
Phenylalanine biosynthesis	3	0	0.11	-	0.893
S adenosyl methionine biosynthesis	3	0	0.11	-	0.893
Valine biosynthesis	3	0	0.11	-	0.893
Vitamin B6 metabolism	3	0	0.11	-	0.893
Alanine biosynthesis	2	0	0.08	-	0.927
Carnitine and CoA metabolism	2	0	0.08	-	0.927
Carnitine metabolism	2	0	0.08	-	0.927
Leucine biosynthesis	2	0	0.08	-	0.927
Lipoate_biosynthesis	2	0	0.08	-	0.927
PLP biosynthesis	2	0	0.08	-	0.927
Pyridoxal phosphate salvage pathway	2	0	0.08	-	0.927
Succinate to proprionate conversion	2	0	0.08	-	0.927
Sulfate assimilation	2	0	0.08	-	0.927
Thiamine metabolism	2	0	0.08	-	0.927
Threonine biosynthesis	2	0	0.08	-	0.927
Allantoin degradation	1	0	0.04	-	0.963
Anandamide_degradation	1	0	0.04	-	0.963
Bupropion_degradation	1	0	0.04	-	0.963
Cobalamin biosynthesis	1	0	0.04	-	0.963
Cysteine biosynthesis	1	0	0.04	-	0.963
Flavin biosynthesis	1	0	0.04	-	0.963
Methionine biosynthesis	1	0	0.04	-	0.963
Triacylglycerol metabolism	1	0	0.04	-	0.963
Tryptophan biosynthesis	0	0	0		1
Table Legends
The first column contains the name of the PANTHER classification category. If you are doing this analysis in terms of pathways, you can click on the pathway name to view the corresponding pathway diagram.
The second column contains the number of genes in the reference list that map to this particular PANTHER classification category.
The third column contains the number of genes in your uploaded list that map to this PANTHER classification category.
The fourth column contains the expected value, which is the number of genes you would expect in your list for this PANTHER category, based on the reference list.
The fifth column has either a + or -. A plus sign indicates over-representation of this category in your experiment: you observed more genes than expected based on the reference list (for this category, the number of genes in your list is greater than the expected value). Conversely, a negative sign indicates under-representation.
The sixth column is the p-value as determined by the binomial statistic. This is the probability that the number of genes you observed in this category occurred by chance (randomly), as determined by your reference list. A small p-value indicates that the number you observed is significant and potentially interesting. A cutoff of 0.05 is recommended as a starting point.
Yellow inidicated the p-value is significant
